# Supplementary material for: Regularities in species’ niches reveal the world’s climate regions
Source: eLife. 2021 Feb 8;10:e58397. doi: 10.7554/eLife.58397 (PMC7963475; doi:10.7554/eLife.58397)
Supplement: Figure 2—source data 1. [file elife-58397-fig2-data1.zip]

Archive with 5 entries (5 files):
- modules/amphibians_modules.txt
- modules/birds_modules.txt
- modules/mammals_modules.txt
- modules/reptiles_modules.txt
- modules/tetrapoda_modules.txt
