# Supplementary material for: Regularities in species’ niches reveal the world’s climate regions
Source: eLife. 2021 Feb 8;10:e58397. doi: 10.7554/eLife.58397 (PMC7963475; doi:10.7554/eLife.58397)
Supplement: Figure 2—source data 1. [file elife-58397-fig2-data1.zip › modules/amphibians_modules.txt]

"Genus or Precipitation(min:max)" "Specie or PET(min:max)" "Module"
"Hyloxalus" "fascianigrus" "1"
"Nymphargus" "griffithsi" "1"
"Oedipina" "uniformis" "1"
"Rhaebo" "hypomelas" "1"
"Gastrotheca" "weinlandii" "1"
"Meristogenys" "orphnocnemis" "1"
"Philautus" "longicrus" "1"
"Andinobates" "fulguritus" "1"
"Atelopus" "planispina" "1"
"Leptobrachium" "banae" "1"
"Nymphargus" "rosada" "1"
"Xenopus" "allofraseri" "1"
"Pristimantis" "gracilis" "1"
"Scinax" "elaeochrous" "1"
"Pelophryne" "rhopophilia" "1"
"Silverstoneia" "nubicola" "1"
"Cochranella" "balionota" "1"
"Hypsiboas" "rufitelus" "1"
"Hypsiboas" "rosenbergi" "1"
"Nyctimystes" "narinosus" "1"
"Chiromantis" "samkosensis" "1"
"Bolitoglossa" "sima" "1"
"Megophrys" "auralensis" "1"
"Copiula" "rivularis" "1"
"Plethodontohyla" "bipunctata" "1"
"Indirana" "brachytarsus" "1"
"Limnonectes" "rhacodus" "1"
"Micrixalus" "fuscus" "1"
"Pulchrana" "grandocula" "1"
"Philautus" "worcesteri" "1"
"Polypedates" "macrotis" "1"
"Oedipina" "pseudouniformis" "1"
"Pseudophilautus" "hallidayi" "1"
"Aglyptodactylus" "chorus" "1"
"Sachatamia" "punctulata" "1"
"Espadarana" "prosoblepon" "1"
"Amolops" "compotrix" "1"
"Amolops" "spinapectoralis" "1"
"Limnonectes" "parvus" "1"
"Teratohyla" "pulverata" "1"
"Pristimantis" "caprifer" "1"
"Hemiphractus" "fasciatus" "1"
"Smilisca" "cyanosticta" "1"
"Hyperolius" "acutirostris" "1"
"Pristimantis" "nigrogriseus" "1"
"Leptodactylus" "ventrimaculatus" "1"
"Austrochaperina" "basipalmata" "1"
"Huia" "sumatrana" "1"
"Limnonectes" "macrocephalus" "1"
"Clinotarsus" "alticola" "1"
"Bolitoglossa" "dofleini" "1"
"Dermophis" "glandulosus" "1"
"Caecilia" "leucocephala" "1"
"Caecilia" "orientalis" "1"
"Leptodactylus" "savagei" "1"
"Litoria" "nyakalensis" "1"
"Ansonia" "leptopus" "1"
"Papurana" "papua" "1"
"Papurana" "garritor" "1"
"Limnonectes" "woodworthi" "1"
"Kaloula" "rigida" "1"
"Philautus" "leitensis" "1"
"Sachatamia" "ilex" "1"
"Litoria" "modica" "1"
"Smilisca" "phaeota" "1"
"Craugastor" "brocchi" "1"
"Pristimantis" "chalceus" "1"
"Craugastor" "opimus" "1"
"Boophis" "opisthodon" "1"
"Gephyromantis" "striatus" "1"
"Metaphrynella" "sundana" "1"
"Oreophryne" "celebensis" "1"
"Uperodon" "montanus" "1"
"Xenorhina" "macrops" "1"
"Xenorhina" "oxycephala" "1"
"Micrixalus" "saxicola" "1"
"Alcalus" "baluensis" "1"
"Polypedates" "cruciger" "1"
"Kurixalus" "appendiculatus" "1"
"Rhacophorus" "tuberculatus" "1"
"Caecilia" "nigricans" "1"
"Guibemantis" "bicalcaratus" "1"
"Platymantis" "dorsalis" "1"
"Philautus" "acutirostris" "1"
"Pulchrana" "banjarana" "1"
"Leptodactylus" "rhodomerus" "1"
"Litoria" "nigropunctata" "1"
"Nymphargus" "cochranae" "1"
"Cochranella" "euknemos" "1"
"Gastrotheca" "andaquiensis" "1"
"Cruziohyla" "calcarifer" "1"
"Agalychnis" "callidryas" "1"
"Gastrotheca" "cornuta" "1"
"Hyloscirtus" "larinopygion" "1"
"Hypsiboas" "picturatus" "1"
"Hyloscirtus" "palmeri" "1"
"Litoria" "thesaurensis" "1"
"Nyctimystes" "foricula" "1"
"Craugastor" "bransfordii" "1"
"Diasporus" "diastema" "1"
"Diasporus" "gularis" "1"
"Craugastor" "mimus" "1"
"Liophryne" "schlaginhaufeni" "1"
"Fejervarya" "keralensis" "1"
"Plethodontohyla" "notosticta" "1"
"Cornufer" "vertebralis" "1"
"Indirana" "beddomii" "1"
"Limnonectes" "laticeps" "1"
"Limnonectes" "leporinus" "1"
"Sanguirana" "luzonensis" "1"
"Polypedates" "otilophus" "1"
"Guibemantis" "timidus" "1"
"Phrynoidis" "juxtaspera" "1"
"Pulchrana" "picturata" "1"
"Pulchrana" "similis" "1"
"Nyctimystes" "infrafrenatus" "1"
"Pristimantis" "brevifrons" "1"
"Kaloula" "kalingensis" "1"
"Petropedetes" "cameronensis" "1"
"Oophaga" "sylvatica" "1"
"Bolitoglossa" "biseriata" "1"
"Hylarana" "garoensis" "1"
"Strabomantis" "bufoniformis" "1"
"Litoria" "eucnemis" "1"
"Litoria" "iris" "1"
"Pelophryne" "signata" "1"
"Nymphargus" "grandisonae" "1"
"Cochranella" "granulosa" "1"
"Oophaga" "pumilio" "1"
"Agalychnis" "spurrelli" "1"
"Dendropsophus" "ebraccatus" "1"
"Litoria" "darlingtoni" "1"
"Heterixalus" "punctatus" "1"
"Hypodactylus" "babax" "1"
"Pristimantis" "galdi" "1"
"Craugastor" "podiciferus" "1"
"Pristimantis" "subsigillatus" "1"
"Craugastor" "talamancae" "1"
"Leptodactylus" "colombiensis" "1"
"Gephyromantis" "redimitus" "1"
"Leptobrachella" "parva" "1"
"Austrochaperina" "palmipes" "1"
"Hylophorbus" "rufescens" "1"
"Amolops" "marmoratus" "1"
"Oreophryne" "moluccensis" "1"
"Scaphiophryne" "spinosa" "1"
"Phrynobatrachus" "werneri" "1"
"Xenorhina" "parkerorum" "1"
"Pipa" "aspera" "1"
"Cornufer" "schmidti" "1"
"Huia" "cavitympanum" "1"
"Limnonectes" "ingeri" "1"
"Limnonectes" "palavanensis" "1"
"Platymantis" "sierramadrensis" "1"
"Nyctibatrachus" "major" "1"
"Occidozyga" "semipalmata" "1"
"Occidozyga" "sumatrana" "1"
"Platymantis" "guppyi" "1"
"Sanguirana" "tipanan" "1"
"Philautus" "petersi" "1"
"Rhacophorus" "calcaneus" "1"
"Rhacophorus" "dulitensis" "1"
"Rhacophorus" "maximus" "1"
"Oedipina" "gracilis" "1"
"Rhacophorus" "suffry" "1"
"Bolitoglossa" "walkeri" "1"
"Cornufer" "opisthodon" "1"
"Amnirana" "asperrima" "1"
"Oreophryne" "notata" "1"
"Cardioglossa" "nigromaculata" "1"
"Oreophryne" "flava" "1"
"Philautus" "surrufus" "1"
"Cornufer" "vitianus" "1"
"Philautus" "poecilius" "1"
"Duttaphrynus" "beddomii" "1"
"Platymantis" "cagayanensis" "1"
"Papurana" "kreffti" "1"
"Papurana" "jimiensis" "1"
"Fejervarya" "brevipalmata" "1"
"Centrolene" "antioquiense" "1"
"Hyperolius" "bopeleti" "1"
"Leptodactylodon" "ovatus" "1"
"Leptodactylodon" "bicolor" "1"
"Leptolalax" "firthi" "1"
"Mantella" "bernhardi" "1"
"Phrynobatrachus" "cricogaster" "1"
"Silverstoneia" "dalyi" "1"
"Craugastor" "fitzingeri" "1"
"Hyalinobatrachium" "esmeralda" "1"
"Dendropsophus" "norandinus" "1"
"Pristimantis" "platychilus" "1"
"Pristimantis" "johannesdei" "1"
"Pristimantis" "dorsopictus" "1"
"Pristimantis" "parectatus" "1"
"Pristimantis" "penelopus" "1"
"Cryptobatrachus" "fuhrmanni" "1"
"Andinobates" "opisthomelas" "1"
"Atelopus" "spurrelli" "1"
"Colostethus" "panamansis" "1"
"Platymantis" "cornutus" "1"
"Platymantis" "rabori" "1"
"Tepuihyla" "edelcae" "1"
"Lithobates" "vibicarius" "1"
"Papurana" "waliesa" "1"
"Cornufer" "gilliardi" "1"
"Platymantis" "pygmaeus" "1"
"Bolitoglossa" "robusta" "1"
"Pristimantis" "caryophyllaceus" "1"
"Limnonectes" "diuatus" "1"
"Litoria" "genimaculata" "1"
"Cophixalus" "infacetus" "1"
"Mixophyes" "schevilli" "1"
"Lithobates" "juliani" "1"
"Ansonia" "platysoma" "1"
"Ichthyophis" "glutinosus" "1"
"Pelophryne" "lighti" "1"
"Atelopus" "elegans" "1"
"Ansonia" "mcgregori" "1"
"Nyctibates" "corrugatus" "1"
"Adenomus" "kelaartii" "1"
"Ansonia" "hanitschi" "1"
"Atelopus" "franciscus" "1"
"Ansonia" "muelleri" "1"
"Atelopus" "varius" "1"
"Rhaebo" "blombergi" "1"
"Pelophryne" "misera" "1"
"Incilius" "campbelli" "1"
"Ingerophrynus" "divergens" "1"
"Incilius" "melanochlorus" "1"
"Pelophryne" "guentheri" "1"
"Pedostibes" "rugosus" "1"
"Isthmohyla" "graceae" "1"
"Hyalinobatrachium" "chirripoi" "1"
"Centrolene" "lynchi" "1"
"Centrolene" "robledoi" "1"
"Sachatamia" "orejuela" "1"
"Rhacophorus" "aurantiventris" "1"
"Hyalinobatrachium" "talamancae" "1"
"Anomaloglossus" "lacrimosus" "1"
"Gastrotheca" "guentheri" "1"
"Gastrotheca" "dendronastes" "1"
"Hyloscirtus" "torrenticola" "1"
"Bromeliohyla" "bromeliacia" "1"
"Diasporus" "hylaeformis" "1"
"Hyloscirtus" "colymba" "1"
"Hypsiboas" "pellucens" "1"
"Dendropsophus" "gaucheri" "1"
"Nyctimystes" "trachydermis" "1"
"Ecnomiohyla" "miliaria" "1"
"Isthmohyla" "pseudopuma" "1"
"Isthmohyla" "rivularis" "1"
"Indirana" "leithii" "1"
"Isthmohyla" "zeteki" "1"
"Litoria" "aruensis" "1"
"Litoria" "lutea" "1"
"Litoria" "micromembrana" "1"
"Litoria" "multiplica" "1"
"Litoria" "pronimia" "1"
"Nyctimystes" "disruptus" "1"
"Nyctimystes" "humeralis" "1"
"Nyctimystes" "kubori" "1"
"Litoria" "oktediensis" "1"
"Agalychnis" "lemur" "1"
"Ptychohyla" "zophodes" "1"
"Scinax" "boulengeri" "1"
"Smilisca" "puma" "1"
"Pristimantis" "museosus" "1"
"Strabomantis" "anatipes" "1"
"Pristimantis" "altae" "1"
"Craugastor" "bocourti" "1"
"Craugastor" "crassidigitus" "1"
"Pristimantis" "chrysops" "1"
"Hypodactylus" "dolops" "1"
"Polypedates" "colletti" "1"
"Craugastor" "gulosus" "1"
"Pristimantis" "inusitatus" "1"
"Hypodactylus" "mantipus" "1"
"Craugastor" "megacephalus" "1"
"Pristimantis" "paisa" "1"
"Craugastor" "melanostictus" "1"
"Craugastor" "obesus" "1"
"Pristimantis" "moro" "1"
"Craugastor" "noblei" "1"
"Pristimantis" "pardalis" "1"
"Craugastor" "persimilis" "1"
"Pristimantis" "prolatus" "1"
"Craugastor" "polyptychus" "1"
"Craugastor" "psephosypharus" "1"
"Craugastor" "ranoides" "1"
"Pristimantis" "restrepoi" "1"
"Craugastor" "rivulus" "1"
"Pristimantis" "rubicundus" "1"
"Pristimantis" "trachyblepharis" "1"
"Craugastor" "sabrinus" "1"
"Craugastor" "sandersoni" "1"
"Meristogenys" "kinabaluensis" "1"
"Craugastor" "underwoodi" "1"
"Pristimantis" "viejas" "1"
"Diasporus" "vocator" "1"
"Clinotarsus" "curtipes" "1"
"Boophis" "septentrionalis" "1"
"Lechriodus" "aganoposis" "1"
"Lechriodus" "platyceps" "1"
"Boophis" "englaenderi" "1"
"Boophis" "feonnyala" "1"
"Callulops" "personatus" "1"
"Gephyromantis" "leucomaculatus" "1"
"Gephyromantis" "rivicola" "1"
"Leptolalax" "hamidi" "1"
"Leptolalax" "pictus" "1"
"Borneophrys" "edwardinae" "1"
"Megophrys" "montana" "1"
"Sanguirana" "igorota" "1"
"Choerophryne" "valkuriarum" "1"
"Austrochaperina" "novaebritanniae" "1"
"Copiula" "derongo" "1"
"Austrochaperina" "macrorhyncha" "1"
"Barygenys" "exsul" "1"
"Cophixalus" "pipilans" "1"
"Glyphoglossus" "smithi" "1"
"Callulops" "fuscus" "1"
"Copiula" "alpestris" "1"
"Kalophrynus" "subterrestris" "1"
"Kaloula" "kokacii" "1"
"Cophyla" "tetra" "1"
"Liophryne" "dentata" "1"
"Microhyla" "perparva" "1"
"Microhyla" "petrigena" "1"
"Oreophryne" "anthonyi" "1"
"Indirana" "semipalmata" "1"
"Oreophryne" "brevicrus" "1"
"Oreophryne" "parkeri" "1"
"Rhombophryne" "coudreaui" "1"
"Sphenophryne" "cornuta" "1"
"Xenorhina" "fuscigula" "1"
"Xenorhina" "gigantea" "1"
"Xenorhina" "ocellata" "1"
"Petropedetes" "johnstoni" "1"
"Petropedetes" "palmipes" "1"
"Cornufer" "trossulus" "1"
"Cornufer" "mediodiscus" "1"
"Cornufer" "elegans" "1"
"Cornufer" "wolfi" "1"
"Cornufer" "minutus" "1"
"Cornufer" "bufoniformis" "1"
"Fejervarya" "kirtisinghei" "1"
"Fejervarya" "pierrei" "1"
"Meristogenys" "whiteheadi" "1"
"Sanguirana" "albotuberculata" "1"
"Micrixalus" "nudis" "1"
"Huia" "masonii" "1"
"Limnonectes" "ibanorum" "1"
"Limnonectes" "finchi" "1"
"Limnonectes" "magnus" "1"
"Meristogenys" "phaeomerus" "1"
"Meristogenys" "amoropalamus" "1"
"Nannophrys" "ceylonensis" "1"
"Nyctibatrachus" "aliciae" "1"
"Platymantis" "rhipiphalcus" "1"
"Nyctibatrachus" "deccanensis" "1"
"Cornufer" "solomonis" "1"
"Occidozyga" "laevis" "1"
"Cornufer" "boulengeri" "1"
"Cornufer" "acrochordus" "1"
"Cornufer" "aculeodactylus" "1"
"Platymantis" "taylori" "1"
"Cornufer" "akarithymus" "1"
"Cornufer" "batantae" "1"
"Cornufer" "vitiensis" "1"
"Platymantis" "luzonensis" "1"
"Rana" "sauteri" "1"
"Cornufer" "magnus" "1"
"Cornufer" "mimicus" "1"
"Cornufer" "myersi" "1"
"Cornufer" "neckeri" "1"
"Sanguirana" "everetti" "1"
"Philautus" "pallidipes" "1"
"Staurois" "tuberilinguis" "1"
"Rhacophorus" "monticola" "1"
"Philautus" "garo" "1"
"Philautus" "ingeri" "1"
"Philautus" "mjobergi" "1"
"Pseudophilautus" "sordidus" "1"
"Taruga" "longinasus" "1"
"Rhacophorus" "bifasciatus" "1"
"Feihyla" "kajau" "1"
"Rhacophorus" "margaritifer" "1"
"Rhacophorus" "harrissoni" "1"
"Rhacophorus" "malabaricus" "1"
"Rhacophorus" "rufipes" "1"
"Bolitoglossa" "alvaradoi" "1"
"Bolitoglossa" "flavimembris" "1"
"Bolitoglossa" "mulleri" "1"
"Bolitoglossa" "odonnelli" "1"
"Bolitoglossa" "schizodactyla" "1"
"Bolitoglossa" "subpalmata" "1"
"Oedipina" "alfaroi" "1"
"Oedipina" "cyclocauda" "1"
"Oedipina" "parvipes" "1"
"Oedipina" "poelzi" "1"
"Caecilia" "abitaguae" "1"
"Dermophis" "costaricense" "1"
"Caecilia" "guntheri" "1"
"Caecilia" "pachynema" "1"
"Dermophis" "parviceps" "1"
"Indotyphlus" "battersbyi" "1"
"Microcaecilia" "unicolor" "1"
"Oscaecilia" "ochrocephala" "1"
"Oscaecilia" "polyzona" "1"
"Ichthyophis" "monochrous" "1"
"Ichthyophis" "pseudangularis" "1"
"Ichthyophis" "tricolor" "1"
"Uraeotyphlus" "menoni" "1"
"Uraeotyphlus" "narayani" "1"
"Litoria" "jungguy" "1"
"Kaloula" "assamensis" "1"
"Gracixalus" "supercornutus" "1"
"Philautus" "neelanethrus" "1"
"Pristimantis" "altamnis" "1"
"Astylosternus" "diadematus" "1"
"Bolitoglossa" "tatamae" "1"
"Blommersia" "angolafa" "1"
"Boophis" "roseipalmatus" "1"
"Rhacophorus" "spelaeus" "1"
"Leptolalax" "melicus" "1"
"Boophis" "calcaratus" "1"
"Boophis" "ulftunni" "1"
"Guibemantis" "methueni" "1"
"Aglyptodactylus" "madagascariensis" "1"
"Aglyptodactylus" "inguinalis" "1"
"Nyctixalus" "margaritifer" "1"
"Colomascirtus" "antioquia" "1"
"Hyloxalus" "abditaurantius" "1"
"Dendropsophus" "phlebodes" "1"
"Indosylvirana" "aurantiaca" "1"
"Platymantis" "guentheri" "1"
"Polypedates" "leucomystax" "1"
"Hydrophylax" "leptoglossa" "1"
"Sylvirana" "mortenseni" "1"
"Papurana" "milneana" "1"
"Didynamipus" "sjostedti" "1"
"Kurixalus" "baliogaster" "1"
"Limnonectes" "kohchangae" "1"
"Pristimantis" "fallax" "1"
"Hyloscirtus" "simmonsi" "1"
"Pristimantis" "lemur" "1"
"Pristimantis" "molybrignus" "1"
"Rhinella" "ruizi" "1"
"Allobates" "ranoides" "1"
"Ichthyophis" "mindanaoensis" "1"
"Cophixalus" "ornatus" "1"
"Uperoleia" "altissima" "1"
"Limnonectes" "visayanus" "1"
"Hyloxalus" "toachi" "1"
"Cardioglossa" "melanogaster" "1"
"Ansonia" "spinulifer" "1"
"Phyllobates" "lugubris" "1"
"Hyloxalus" "shuar" "1"
"Ansonia" "minuta" "1"
"Ansonia" "albomaculata" "1"
"Ansonia" "guibei" "1"
"Atelopus" "mindoensis" "1"
"Rhaebo" "haematiticus" "1"
"Colostethus" "pratti" "1"
"Hyalinobatrachium" "colymbiphyllum" "1"
"Hyalinobatrachium" "valerioi" "1"
"Allobates" "kingsburyi" "1"
"Oophaga" "histrionica" "1"
"Hyloscirtus" "alytolylax" "1"
"Agalychnis" "litodryas" "1"
"Agalychnis" "saltator" "1"
"Anotheca" "spinosa" "1"
"Isthmohyla" "lancasteri" "1"
"Isthmohyla" "picadoi" "1"
"Isthmohyla" "pictipes" "1"
"Scinax" "sugillatus" "1"
"Litoria" "angiana" "1"
"Litoria" "napaea" "1"
"Litoria" "pygmaea" "1"
"Nyctimystes" "cheesmani" "1"
"Plectrohyla" "quecchi" "1"
"Scinax" "littoralis" "1"
"Smilisca" "sordida" "1"
"Heterixalus" "alboguttatus" "1"
"Heterixalus" "madagascariensis" "1"
"Pristimantis" "achatinus" "1"
"Pristimantis" "cerasinus" "1"
"Craugastor" "chac" "1"
"Pristimantis" "cruentus" "1"
"Pristimantis" "erythropleura" "1"
"Pristimantis" "labiosus" "1"
"Craugastor" "punctariolus" "1"
"Pristimantis" "petersi" "1"
"Pristimantis" "ridens" "1"
"Craugastor" "xucanebi" "1"
"Lechriodus" "melanopyga" "1"
"Rhacophorus" "baluensis" "1"
"Gephyromantis" "malagasius" "1"
"Gephyromantis" "luteus" "1"
"Leptobrachella" "baluensis" "1"
"Leptobrachella" "mjobergi" "1"
"Callulops" "robustus" "1"
"Megophrys" "longipes" "1"
"Callulops" "comptus" "1"
"Callulops" "stictogaster" "1"
"Cophixalus" "shellyi" "1"
"Cophixalus" "verrucosus" "1"
"Copiula" "oxyrhina" "1"
"Gastrophrynoides" "borneensis" "1"
"Liophryne" "rhododactyla" "1"
"Microhyla" "borneensis" "1"
"Ctenophryne" "aterrima" "1"
"Oreophryne" "brachypus" "1"
"Cophyla" "grandis" "1"
"Xenorhina" "mehelyi" "1"
"Xenorhina" "bouwensi" "1"
"Xenorhina" "similis" "1"
"Meristogenys" "poecilus" "1"
"Limnonectes" "asperatus" "1"
"Limnonectes" "grunniens" "1"
"Nyctibatrachus" "sanctipalustris" "1"
"Ingerana" "borealis" "1"
"Palmatorappia" "solomonis" "1"
"Cornufer" "papuensis" "1"
"Rhacophorus" "poecilonotus" "1"
"Lithobates" "vaillanti" "1"
"Chiromantis" "simus" "1"
"Theloderma" "andersoni" "1"
"Philautus" "disgregus" "1"
"Philautus" "kerangae" "1"
"Rhacophorus" "pardalis" "1"
"Rhacophorus" "bipunctatus" "1"
"Bolitoglossa" "helmrichi" "1"
"Rhacophorus" "fasciatus" "1"
"Oedipina" "collaris" "1"
"Caecilia" "volcani" "1"
"Gymnopis" "syntrema" "1"
"Raorchestes" "chromasynchysi" "1"
"Gephyromantis" "verrucosus" "1"
"Quasipaa" "fasciculispina" "1"
"Alcalus" "tasanae" "1"
"Rentapia" "hosii" "1"
"Nyctixalus" "pictus" "1"
"Papurana" "supragrisea" "1"
"Pulchrana" "signata" "1"
"Rulyrana" "susatamai" "1"
"Incilius" "coniferus" "1"
"Teratohyla" "spinosa" "1"
"Dendrobates" "auratus" "1"
"Litoria" "amboinensis" "1"
"Litoria" "wollastoni" "1"
"Strabomantis" "cerastes" "1"
"Gephyromantis" "moseri" "1"
"Mantidactylus" "charlotteae" "1"
"Bolitoglossa" "striatula" "1"
"Callulops" "doriae" "1"
"Callulops" "wilhelmanus" "1"
"Hypopachus" "pictiventris" "1"
"Kalophrynus" "intermedius" "1"
"Kaloula" "picta" "1"
"Cornufer" "guppyi" "1"
"Plethodontohyla" "ocellata" "1"
"Cornufer" "guentheri" "1"
"Fejervarya" "rufescens" "1"
"Occidozyga" "baluensis" "1"
"Cornufer" "weberi" "1"
"Odorrana" "hosii" "1"
"Abavorana" "luctuosa" "1"
"Philautus" "aurifasciatus" "1"
"Raorchestes" "bombayensis" "1"
"Rhacophorus" "nigropalmatus" "1"
"Philautus" "hosii" "1"
"Rhacophorus" "bimaculatus" "1"
"Bolitoglossa" "colonnea" "1"
"Bolitoglossa" "vallecula" "1"
"Oedipina" "complex" "1"
"Oedipina" "elongata" "1"
"Ichthyophis" "beddomei" "1"
"Silverstoneia" "flotator" "1"
"Platymantis" "corrugatus" "1"
"Papurana" "arfaki" "1"
"Mantidactylus" "majori" "1"
"Lithobates" "warszewitschii" "1"
"Ansonia" "longidigita" "1"
"Limnonectes" "modestus" "1"
"Centrolene" "peristictum" "1"
"Allobates" "talamancae" "1"
"Epipedobates" "boulengeri" "1"
"Pristimantis" "acatallelus" "1"
"Pristimantis" "latidiscus" "1"
"Mantella" "laevigata" "1"
"Guibemantis" "flavobrunneus" "1"
"Leptolalax" "gracilis" "1"
"Asterophrys" "turpicola" "1"
"Cophixalus" "biroi" "1"
"Kalophrynus" "heterochirus" "1"
"Kaloula" "conjuncta" "1"
"Rhombophryne" "alluaudi" "1"
"Phrynobatrachus" "sandersoni" "1"
"Cornufer" "punctatus" "1"
"Staurois" "latopalmatus" "1"
"Philautus" "everetti" "1"
"Gymnopis" "multiplicata" "1"
"Ichthyophis" "bombayensis" "1"
"Odorrana" "khalam" "1"
"Megophrys" "intermedia" "1"
"Indosylvirana" "temporalis" "1"
"Philautus" "surdus" "1"
"Dyscophus" "antongilii" "1"
"Rhacophorus" "exechopygus" "1"
"Sachatamia" "albomaculata" "1"
"Duellmanohyla" "rufioculis" "1"
"Strabomantis" "anomalus" "1"
"Craugastor" "gollmeri" "1"
"Boophis" "tephraeomystax" "1"
"Mantella" "nigricans" "1"
"Leptobrachium" "montanum" "1"
"Megophrys" "stejnegeri" "1"
"Chaperina" "fusca" "1"
"Mantophryne" "lateralis" "1"
"Oreophryne" "biroi" "1"
"Fejervarya" "cancrivora" "1"
"Rhacophorus" "gauni" "1"
"Boophis" "axelmeyeri" "1"
"Cophixalus" "variabilis" "1"
"Nyctixalus" "spinosus" "1"
"Staurois" "natator" "1"
"Duttaphrynus" "microtympanum" "1"
"Platymantis" "negrosensis" "1"
"Oreophryne" "anulata" "1"
"Pristimantis" "frater" "1"
"Pristimantis" "ornatissimus" "1"
"Ichthyophis" "garoensis" "1"
"Pristimantis" "rosadoi" "1"
"Andinobates" "minutus" "1"
"Nyctimystes" "pulcher" "1"
"Nyctimystes" "rueppelli" "1"
"Strabomantis" "cornutus" "1"
"Pristimantis" "myops" "1"
"Diasporus" "quidditus" "1"
"Pristimantis" "thectopternus" "1"
"Leptolalax" "dringi" "1"
"Choerophryne" "rostellifer" "1"
"Oreophryne" "variabilis" "1"
"Glyphoglossus" "brooksii" "1"
"Genyophryne" "thomsoni" "1"
"Lankanectes" "corrugatus" "1"
"Xenorhina" "obesa" "1"
"Xenorhina" "minima" "1"
"Fejervarya" "vittigera" "1"
"Lithobates" "taylori" "1"
"Rhacophorus" "cyanopunctatus" "1"
"Odorrana" "absita" "1"
"Ophryophryne" "synoria" "1"
"Rhacophorus" "robertingeri" "1"
"Boophis" "fayi" "1"
"Papurana" "daemeli" "1"
"Hyalinobatrachium" "fleischmanni" "1"
"Litoria" "arfakiana" "1"
"Conraua" "robusta" "1"
"Philautus" "tectus" "1"
"Gephyromantis" "boulengeri" "1"
"Limnonectes" "leytensis" "1"
"Limnonectes" "paramacrodon" "1"
"Pristimantis" "proserpens" "8"
"Hypsiboas" "prasinus" "8"
"Spinomantis" "aglavei" "8"
"Guibemantis" "albolineatus" "8"
"Amolops" "cremnobatus" "8"
"Paradoxophyla" "palmata" "8"
"Phrynobatrachus" "acutirostris" "8"
"Dryophytes" "avivoca" "8"
"Pristimantis" "serendipitus" "8"
"Isthmura" "gigantea" "8"
"Scinax" "manriquei" "8"
"Pristimantis" "appendiculatus" "8"
"Mantidactylus" "tricinctus" "8"
"Megophrys" "feae" "8"
"Pristimantis" "megalops" "8"
"Pristimantis" "tayrona" "8"
"Hyperolius" "frontalis" "8"
"Rhinella" "pygmaea" "8"
"Ameerega" "boliviana" "8"
"Eleutherodactylus" "auriculatoides" "8"
"Agalychnis" "aspera" "8"
"Scinax" "albicans" "8"
"Leptopelis" "ragazzii" "8"
"Leptopelis" "yaldeni" "8"
"Pristimantis" "laticlavius" "8"
"Leptodactylus" "notoaktites" "8"
"Blommersia" "domerguei" "8"
"Spinomantis" "elegans" "8"
"Blommersia" "sarotra" "8"
"Myersiella" "microps" "8"
"Xenopus" "vestitus" "8"
"Amphiuma" "means" "8"
"Boulengerula" "uluguruensis" "8"
"Sphaenorhynchus" "pauloalvini" "8"
"Leptodactylodon" "polyacanthus" "8"
"Nymphargus" "ruizi" "8"
"Pristimantis" "calcaratus" "8"
"Pristimantis" "miyatai" "8"
"Amolops" "vitreus" "8"
"Incilius" "bocourti" "8"
"Centrolene" "medemi" "8"
"Strabomantis" "necerus" "8"
"Pristimantis" "crucifer" "8"
"Leptolalax" "arayai" "8"
"Boophis" "rufioculis" "8"
"Boophis" "guibei" "8"
"Cophixalus" "riparius" "8"
"Uperodon" "triangularis" "8"
"Odorrana" "nasuta" "8"
"Philautus" "bunitus" "8"
"Rhacophorus" "angulirostris" "8"
"Bolitoglossa" "hartwegi" "8"
"Gegeneophis" "ramaswamii" "8"
"Gastrotheca" "ernestoi" "8"
"Rhinella" "justinianoi" "8"
"Scinax" "hiemalis" "8"
"Arthroleptis" "adolfifriederici" "8"
"Rhinella" "icterica" "8"
"Peltophryne" "empusa" "8"
"Hemisus" "perreti" "8"
"Flectonotus" "fitzgeraldi" "8"
"Aplastodiscus" "albofrenatus" "8"
"Hypsiboas" "semilineatus" "8"
"Eleutherodactylus" "atkinsi" "8"
"Eleutherodactylus" "riparius" "8"
"Pleurodema" "bibroni" "8"
"Proceratophrys" "avelinoi" "8"
"Guibemantis" "depressiceps" "8"
"Dyscophus" "guineti" "8"
"Strongylopus" "fuelleborni" "8"
"Pristimantis" "yustizi" "8"
"Boophis" "entingae" "8"
"Pristimantis" "palmeri" "8"
"Boophis" "albilabris" "8"
"Boophis" "picturatus" "8"
"Cophixalus" "parkeri" "8"
"Amolops" "torrentis" "8"
"Caecilia" "subdermalis" "8"
"Boophis" "quasiboehmei" "8"
"Eurycea" "quadridigitata" "8"
"Dryophytes" "gratiosus" "8"
"Phrynobatrachus" "ukingensis" "8"
"Arthroleptis" "affinis" "8"
"Hyalinobatrachium" "orientale" "8"
"Anaxyrus" "quercicus" "8"
"Dendrophryniscus" "brevipollicatus" "8"
"Dendropsophus" "berthalutzae" "8"
"Leptopelis" "gramineus" "8"
"Eleutherodactylus" "varleyi" "8"
"Leptodactylus" "griseigularis" "8"
"Mantidactylus" "mocquardi" "8"
"Pseudopaludicola" "falcipes" "8"
"Thoropa" "miliaris" "8"
"Mantidactylus" "zipperi" "8"
"Megophrys" "major" "8"
"Leptobrachium" "huashen" "8"
"Breviceps" "fichus" "8"
"Sphaenorhynchus" "caramaschii" "8"
"Chimerella" "mariaelenae" "8"
"Leptopelis" "uluguruensis" "8"
"Rana" "johnsi" "8"
"Boophis" "tasymena" "8"
"Boophis" "viridis" "8"
"Polypedates" "pseudocruciger" "8"
"Bolitoglossa" "morio" "8"
"Bolitoglossa" "ramosi" "8"
"Mixophyes" "fleayi" "8"
"Ptychadena" "mahnerti" "8"
"Scinax" "carnevallii" "8"
"Scolecomorphus" "kirkii" "8"
"Scinax" "duartei" "8"
"Arthroleptis" "pyrrhoscelis" "8"
"Arthroleptis" "hematogaster" "8"
"Sclerophrys" "brauni" "8"
"Rhinella" "quechua" "8"
"Acris" "gryllus" "8"
"Fritziana" "ohausi" "8"
"Crossodactylus" "gaudichaudii" "8"
"Hypsiboas" "faber" "8"
"Dendropsophus" "jimi" "8"
"Hypsiboas" "polytaenius" "8"
"Dendropsophus" "sanborni" "8"
"Osteopilus" "septentrionalis" "8"
"Itapotihyla" "langsdorffii" "8"
"Scinax" "flavoguttatus" "8"
"Sphaenorhynchus" "orophilus" "8"
"Afrixalus" "orophilus" "8"
"Heterixalus" "rutenbergi" "8"
"Eleutherodactylus" "bilineatus" "8"
"Ischnocnema" "parva" "8"
"Eleutherodactylus" "ruthae" "8"
"Hylodes" "nasus" "8"
"Physalaemus" "maculiventris" "8"
"Proceratophrys" "laticeps" "8"
"Gephyromantis" "spiniferus" "8"
"Guibemantis" "liber" "8"
"Elachistocleis" "bicolor" "8"
"Spelaeophryne" "methneri" "8"
"Chiromantis" "doriae" "8"
"Tylototriton" "verrucosus" "8"
"Hypsiboas" "pombali" "8"
"Phyllodytes" "wuchereri" "8"
"Mantella" "pulchra" "8"
"Occidozyga" "vittata" "8"
"Pristimantis" "w" "8"
"Mantidactylus" "guttulatus" "8"
"Gephyromantis" "tschenki" "8"
"Scaphiophryne" "marmorata" "8"
"Sylvirana" "cubitalis" "8"
"Mantidactylus" "melanopleura" "8"
"Scinax" "luizotavioi" "8"
"Scinax" "eurydice" "8"
"Ameerega" "bassleri" "8"
"Hypsiboas" "caingua" "8"
"Dendropsophus" "seniculus" "8"
"Charadrahyla" "taeniopus" "8"
"Phasmahyla" "jandaia" "8"
"Trachycephalus" "imitatrix" "8"
"Phyllodytes" "luteolus" "8"
"Phyllodytes" "melanomystax" "8"
"Pseudacris" "ornata" "8"
"Scinax" "granulatus" "8"
"Scinax" "argyreornatus" "8"
"Trachycephalus" "nigromaculatus" "8"
"Xenohyla" "truncata" "8"
"Eleutherodactylus" "ronaldi" "8"
"Proceratophrys" "appendiculata" "8"
"Rhinella" "achavali" "8"
"Papurana" "elberti" "8"
"Plethodon" "kisatchie" "8"
"Scaphiopus" "hurterii" "8"
"Plethodon" "websteri" "8"
"Siren" "lacertina" "8"
"Rhinella" "ornata" "8"
"Ambystoma" "cingulatum" "8"
"Rheobates" "palmatus" "8"
"Pristimantis" "duellmani" "8"
"Boophis" "sibilans" "8"
"Boophis" "reticulatus" "8"
"Guibemantis" "pulcher" "8"
"Cophyla" "tuberifera" "8"
"Fejervarya" "nepalensis" "8"
"Scaphiophryne" "madagascariensis" "8"
"Pristimantis" "rhodostichus" "8"
"Scinax" "longilineus" "8"
"Pristimantis" "schultei" "8"
"Pristimantis" "nephophilus" "8"
"Ptychohyla" "salvadorensis" "8"
"Ikakogi" "tayrona" "8"
"Limnonectes" "taylori" "8"
"Mantidactylus" "cowanii" "8"
"Microhyla" "arboricola" "8"
"Allobates" "goianus" "8"
"Pristimantis" "insignitus" "8"
"Pristimantis" "corrugatus" "8"
"Pristimantis" "sanctaemartae" "8"
"Cryptobatrachus" "pedroruizi" "8"
"Gephyromantis" "decaryi" "8"
"Amietia" "moyerorum" "8"
"Amietia" "tenuoplicata" "8"
"Amietia" "wittei" "8"
"Scinax" "cuspidatus" "8"
"Thoropa" "lutzi" "8"
"Thoropa" "petropolitana" "8"
"Eleutherodactylus" "goini" "8"
"Gastrotheca" "albolineata" "8"
"Hyperolius" "discodactylus" "8"
"Melanophryniscus" "cupreuscapularis" "8"
"Austrochaperina" "robusta" "8"
"Nectophrynoides" "tornieri" "8"
"Sclerophrys" "buchneri" "8"
"Peltophryne" "gundlachi" "8"
"Peltophryne" "longinasus" "8"
"Peltophryne" "taladai" "8"
"Anaxyrus" "terrestris" "8"
"Mertensophryne" "uzunguensis" "8"
"Melanophryniscus" "devincenzii" "8"
"Nectophrynoides" "viviparus" "8"
"Vitreorana" "eurygnatha" "8"
"Hyalinobatrachium" "ibama" "8"
"Vitreorana" "uranoscopa" "8"
"Aparasphenodon" "brunoi" "8"
"Bokermannohyla" "astartea" "8"
"Gastrotheca" "microdiscus" "8"
"Aplastodiscus" "cavicola" "8"
"Hyloscirtus" "lascinius" "8"
"Eleutherodactylus" "audanti" "8"
"Bokermannohyla" "circumdata" "8"
"Bokermannohyla" "claresignata" "8"
"Dendropsophus" "elegans" "8"
"Dendropsophus" "haddadi" "8"
"Aplastodiscus" "ibirapitanga" "8"
"Bokermannohyla" "martinsi" "8"
"Dendropsophus" "microps" "8"
"Megastomatohyla" "mixomaculata" "8"
"Plectrohyla" "robertsorum" "8"
"Scinax" "similis" "8"
"Litoria" "everetti" "8"
"Phasmahyla" "cochranae" "8"
"Phyllodytes" "acuminatus" "8"
"Hyperolius" "pseudargus" "8"
"Phyllodytes" "edelmoi" "8"
"Pseudacris" "nigrita" "8"
"Ptychohyla" "erythromma" "8"
"Scinax" "alter" "8"
"Scinax" "berthae" "8"
"Scinax" "trapicheiroi" "8"
"Heterixalus" "betsileo" "8"
"Gephyromantis" "plicifer" "8"
"Crossodactylus" "dispar" "8"
"Haddadus" "binotatus" "8"
"Cycloramphus" "granulosus" "8"
"Pristimantis" "ardalonychus" "8"
"Pristimantis" "celator" "8"
"Eleutherodactylus" "dimidiatus" "8"
"Eleutherodactylus" "eileenae" "8"
"Eleutherodactylus" "pinarensis" "8"
"Eleutherodactylus" "greyi" "8"
"Eleutherodactylus" "guantanamera" "8"
"Eleutherodactylus" "ionthus" "8"
"Eleutherodactylus" "intermedius" "8"
"Pristimantis" "llojsintuta" "8"
"Ischnocnema" "nasuta" "8"
"Eleutherodactylus" "planirostris" "8"
"Pristimantis" "ramagii" "8"
"Eleutherodactylus" "ricordii" "8"
"Ischnocnema" "venancioi" "8"
"Pristimantis" "terraebolivaris" "8"
"Leptobrachium" "chapaense" "8"
"Eleutherodactylus" "thomasi" "8"
"Euparkerella" "brasiliensis" "8"
"Eleutherodactylus" "zugi" "8"
"Euparkerella" "cochranae" "8"
"Eleutherodactylus" "zeus" "8"
"Leptodactylus" "cunicularius" "8"
"Leptodactylus" "flavopictus" "8"
"Leptodactylus" "viridis" "8"
"Physalaemus" "aguirrei" "8"
"Physalaemus" "evangelistai" "8"
"Physalaemus" "henselii" "8"
"Physalaemus" "santafecinus" "8"
"Proceratophrys" "fryi" "8"
"Proceratophrys" "schirchi" "8"
"Thoropa" "megatympanum" "8"
"Spinomantis" "peraccae" "8"
"Boophis" "periegetes" "8"
"Spinomantis" "guibei" "8"
"Spinomantis" "bertini" "8"
"Mantidactylus" "biporus" "8"
"Gephyromantis" "blanci" "8"
"Gephyromantis" "cornutus" "8"
"Blommersia" "kely" "8"
"Gephyromantis" "tandroka" "8"
"Chiasmocleis" "atlantica" "8"
"Chiasmocleis" "capixaba" "8"
"Plethodontohyla" "brevipes" "8"
"Stereocyclops" "incrassatus" "8"
"Arthroleptides" "yakusini" "8"
"Phrynobatrachus" "kinangopensis" "8"
"Nanorana" "unculuanus" "8"
"Phrynobatrachus" "sulfureogularis" "8"
"Nanorana" "feae" "8"
"Plethodon" "kiamichi" "8"
"Sylvirana" "spinulosa" "8"
"Bolitoglossa" "lincolni" "8"
"Desmognathus" "apalachicolae" "8"
"Eurycea" "guttolineata" "8"
"Oedipina" "ignea" "8"
"Necturus" "alabamensis" "8"
"Necturus" "punctatus" "8"
"Pseudobranchus" "axanthus" "8"
"Siphonops" "hardyi" "8"
"Bokermannohyla" "caramaschii" "8"
"Pristimantis" "pedimontanus" "8"
"Rhinella" "hoogmoedi" "8"
"Probreviceps" "loveridgei" "8"
"Pseudacris" "fouquettei" "8"
"Adenomera" "thomei" "8"
"Hyloxalus" "sordidatus" "8"
"Guibemantis" "tasifotsy" "8"
"Arthroleptis" "schubotzi" "8"
"Hyperolius" "rwandae" "8"
"Scinax" "cretatus" "8"
"Gephyromantis" "tahotra" "8"
"Hyperolius" "minutissimus" "8"
"Hylodes" "sazimai" "8"
"Gastrotheca" "aureomaculata" "8"
"Mantella" "madagascariensis" "8"
"Tylototriton" "shanorum" "8"
"Pristimantis" "bicolor" "8"
"Pristimantis" "tamsitti" "8"
"Andinobates" "virolinensis" "8"
"Buergeria" "oxycephala" "8"
"Pristimantis" "floridus" "8"
"Megophrys" "kobayashii" "8"
"Hyloxalus" "awa" "8"
"Atelopus" "coynei" "8"
"Centrolene" "heloderma" "8"
"Centrolene" "daidaleum" "8"
"Nymphargus" "posadae" "8"
"Nymphargus" "siren" "8"
"Eleutherodactylus" "martinicensis" "8"
"Aplastodiscus" "callipygius" "8"
"Dendropsophus" "virolinensis" "8"
"Pristimantis" "calcarulatus" "8"
"Eleutherodactylus" "cundalli" "8"
"Pristimantis" "deinops" "8"
"Eleutherodactylus" "gossei" "8"
"Feihyla" "palpebralis" "8"
"Amolops" "hainanensis" "8"
"Pristimantis" "verecundus" "8"
"Physalaemus" "jordanensis" "8"
"Mantidactylus" "aerumnalis" "8"
"Blommersia" "blommersae" "8"
"Polypedates" "taeniatus" "8"
"Plethodontohyla" "inguinalis" "8"
"Indirana" "diplosticta" "8"
"Limnonectes" "fragilis" "8"
"Nyctibatrachus" "beddomii" "8"
"Philautus" "aurantium" "8"
"Theloderma" "gordoni" "8"
"Bolitoglossa" "palmata" "8"
"Pseudoeurycea" "juarezi" "8"
"Caecilia" "degenerata" "8"
"Laotriton" "laoensis" "8"
"Ambystoma" "bishopi" "8"
"Raorchestes" "akroparallagi" "8"
"Bolitoglossa" "guaneae" "8"
"Tylototriton" "anguliceps" "8"
"Litoria" "pearsoniana" "8"
"Dryophytes" "cinereus" "8"
"Dryophytes" "squirellus" "8"
"Boophis" "boehmei" "8"
"Mantidactylus" "femoralis" "8"
"Nanorana" "aenea" "8"
"Nanorana" "bourreti" "8"
"Tylototriton" "podichthys" "8"
"Telmatobius" "atahualpai" "8"
"Scinax" "machadoi" "8"
"Ischnocnema" "verrucosa" "8"
"Melanophryniscus" "fulvoguttatus" "8"
"Cycloramphus" "boraceiensis" "8"
"Brachycephalus" "didactylus" "8"
"Peltophryne" "fustiger" "8"
"Peltophryne" "peltocephala" "8"
"Frostius" "pernambucensis" "8"
"Flectonotus" "pygmaeus" "8"
"Fritziana" "goeldii" "8"
"Gastrotheca" "fissipes" "8"
"Hypsiboas" "atlanticus" "8"
"Bokermannohyla" "carvalhoi" "8"
"Hypsiboas" "cipoensis" "8"
"Bokermannohyla" "luctuosa" "8"
"Bokermannohyla" "nanuzae" "8"
"Hypsiboas" "pardalis" "8"
"Dendropsophus" "pseudomeridianus" "8"
"Agalychnis" "granulosa" "8"
"Sphaenorhynchus" "palustris" "8"
"Phyllomedusa" "tetraploidea" "8"
"Plectrohyla" "matudai" "8"
"Scinax" "agilis" "8"
"Scinax" "brieni" "8"
"Scinax" "cardosoi" "8"
"Leptopelis" "vermiculatus" "8"
"Eleutherodactylus" "acmonis" "8"
"Phrynobatrachus" "bequaerti" "8"
"Eleutherodactylus" "gundlachi" "8"
"Ischnocnema" "octavioi" "8"
"Pristimantis" "paulodutrai" "8"
"Eleutherodactylus" "toa" "8"
"Eleutherodactylus" "varians" "8"
"Leptodactylus" "camaquara" "8"
"Hylodes" "asper" "8"
"Leptodactylus" "natalensis" "8"
"Limnomedusa" "macroglossa" "8"
"Boophis" "albipunctatus" "8"
"Physalaemus" "olfersii" "8"
"Proceratophrys" "boiei" "8"
"Boophis" "ankaratra" "8"
"Boophis" "pauliani" "8"
"Boehmantis" "microtympanum" "8"
"Leptobrachium" "ailaonicum" "8"
"Chiasmocleis" "schubarti" "8"
"Microhyla" "picta" "8"
"Plethodontohyla" "tuberata" "8"
"Probreviceps" "rungwensis" "8"
"Phrynobatrachus" "versicolor" "8"
"Xenopus" "wittei" "8"
"Limnonectes" "liui" "8"
"Ptychadena" "chrysogaster" "8"
"Lithobates" "areolatus" "8"
"Lithobates" "heckscheri" "8"
"Babina" "lini" "8"
"Amphiuma" "pholeter" "8"
"Desmognathus" "aeneus" "8"
"Stereochilus" "marginatus" "8"
"Necturus" "beyeri" "8"
"Boophis" "madagascariensis" "8"
"Boophis" "idae" "8"
"Boophis" "elenae" "8"
"Chiasmocleis" "carvalhoi" "8"
"Ingerophrynus" "galeatus" "8"
"Leptolalax" "tuberosus" "8"
"Microhyla" "marmorata" "8"
"Microhyla" "pineticola" "8"
"Centrolene" "savagei" "8"
"Duttaphrynus" "parietalis" "8"
"Centrolene" "notostictum" "8"
"Mantella" "baroni" "8"
"Boophis" "majori" "8"
"Boophis" "rappiodes" "8"
"Rhombophryne" "coronata" "8"
"Quasipaa" "verrucospinosa" "8"
"Luetkenotyphlus" "brasiliensis" "8"
"Babina" "chapaensis" "8"
"Boophis" "luciae" "8"
"Odontophrynus" "americanus" "8"
"Mantidactylus" "betsileanus" "8"
"Rhacophorus" "kio" "8"
"Arthroleptis" "reichei" "8"
"Melanophryniscus" "atroluteus" "8"
"Brachycephalus" "ephippium" "8"
"Incilius" "ibarrai" "8"
"Allobates" "olfersioides" "8"
"Aplastodiscus" "arildae" "8"
"Allobates" "mcdiarmidi" "8"
"Argenteohyla" "siemersi" "8"
"Hypsiboas" "albomarginatus" "8"
"Dendropsophus" "baileyi" "8"
"Dendropsophus" "bipunctatus" "8"
"Aplastodiscus" "leucopygius" "8"
"Phasmahyla" "exilis" "8"
"Phyllodytes" "kautskyi" "8"
"Pseudacris" "ocularis" "8"
"Hyperolius" "chrysogaster" "8"
"Adenomera" "marmorata" "8"
"Ceratophrys" "aurita" "8"
"Crossodactylus" "aeneus" "8"
"Macrogenioglottus" "alipioi" "8"
"Megaelosia" "goeldii" "8"
"Physalaemus" "crombiei" "8"
"Physalaemus" "signifer" "8"
"Mantidactylus" "lugubris" "8"
"Stereocyclops" "parkeri" "8"
"Odorrana" "jingdongensis" "8"
"Ptychadena" "cooperi" "8"
"Amphiuma" "tridactylum" "8"
"Pseudobranchus" "striatus" "8"
"Rulyrana" "adiazeta" "8"
"Blommersia" "grandisonae" "8"
"Kurixalus" "verrucosus" "8"
"Raorchestes" "glandulosus" "8"
"Dryophytes" "femoralis" "8"
"Notophthalmus" "perstriatus" "8"
"Rulyrana" "spiculata" "8"
"Dendropsophus" "anceps" "8"
"Phasmahyla" "guttata" "8"
"Scinax" "perpusillus" "8"
"Pseudis" "minuta" "8"
"Scinax" "caldarum" "8"
"Plectrohyla" "guatemalensis" "8"
"Scinax" "obtriangulatus" "8"
"Scinax" "v" "8"
"Crossodactylus" "caramaschii" "8"
"Ischnocnema" "guentheri" "8"
"Boophis" "andohahela" "8"
"Boophis" "miniatus" "8"
"Gracixalus" "carinensis" "8"
"Tylototriton" "shanjing" "8"
"Boophis" "goudotii" "8"
"Hyperolius" "castaneus" "8"
"Hyloscirtus" "lindae" "8"
"Craugastor" "lineatus" "8"
"Boophis" "luteus" "8"
"Boophis" "pyrrhus" "8"
"Gephyromantis" "asper" "8"
"Mantidactylus" "grandidieri" "8"
"Guibemantis" "tornieri" "8"
"Anodonthyla" "boulengeri" "8"
"Papurana" "moluccana" "8"
"Hydrophylax" "gracilis" "8"
"Hyperolius" "montanus" "8"
"Odorrana" "andersonii" "8"
"Assa" "darlingtoni" "8"
"Cardioglossa" "cyaneospila" "8"
"Ambystoma" "talpoideum" "8"
"Fritziana" "fissilis" "8"
"Eleutherodactylus" "auriculatus" "8"
"Dendropsophus" "giesleri" "8"
"Scinax" "squalirostris" "8"
"Phrynomedusa" "marginata" "8"
"Scinax" "hayii" "8"
"Leptopelis" "kivuensis" "8"
"Adenomera" "bokermanni" "8"
"Ischnocnema" "lactea" "8"
"Yunganastes" "mercedesae" "8"
"Boophis" "microtympanum" "8"
"Mantidactylus" "brevipalmatus" "8"
"Arcovomer" "passarellii" "8"
"Gastrophryne" "carolinensis" "8"
"Lithobates" "grylio" "8"
"Desmognathus" "brimleyorum" "8"
"Siren" "intermedia" "8"
"Boophis" "popi" "8"
"Eleutherodactylus" "johnstonei" "8"
"Boophis" "erythrodactylus" "8"
"Plethodontohyla" "mihanika" "8"
"Sphaenorhynchus" "planicola" "8"
"Mantidactylus" "alutus" "8"
"Amietia" "ruwenzorica" "8"
"Scinax" "crospedospilus" "8"
"Scinax" "humilis" "8"
"Eleutherodactylus" "heminota" "8"
"Dendropsophus" "meridianus" "8"
"Hyperolius" "pictus" "8"
"Pithecopus" "rohdei" "8"
"Ptychohyla" "hypomykter" "8"
"Cycloramphus" "fuliginosus" "8"
"Physalaemus" "riograndensis" "8"
"Gephyromantis" "enki" "8"
"Zachaenus" "parvulus" "8"
"Dasypops" "schirchi" "8"
"Polypedates" "zed" "8"
"Lithobates" "capito" "8"
"Fejervarya" "verruculosa" "8"
"Physalaemus" "erikae" "8"
"Leptodactylus" "turimiquensis" "8"
"Boophis" "obscurus" "8"
"Leptopelis" "grandiceps" "8"
"Nymphargus" "ignotus" "8"
"Theloderma" "petilum" "8"
"Pristimantis" "orpacobates" "8"
"Wolterstorffina" "parvipalmata" "8"
"Eleutherodactylus" "cuneatus" "8"
"Pristimantis" "ocellatus" "8"
"Pristimantis" "quinquagesimus" "8"
"Hylodes" "ornatus" "8"
"Mantidactylus" "argenteus" "8"
"Gephyromantis" "ventrimaculatus" "8"
"Leptobrachium" "hainanense" "8"
"Micrixalus" "silvaticus" "8"
"Odorrana" "hainanensis" "8"
"Bolitoglossa" "chica" "8"
"Aplastodiscus" "eugenioi" "8"
"Cycloramphus" "brasiliensis" "8"
"Duttaphrynus" "atukoralei" "8"
"Cycloramphus" "eleutherodactylus" "8"
"Craugastor" "lauraster" "8"
"Hylodes" "lateristrigatus" "8"
"Desmognathus" "auriculatus" "8"
"Humerana" "humeralis" "8"
"Ischnocnema" "hoehnei" "8"
"Lithobates" "sphenocephalus" "8"
"Boophis" "rhodoscelis" "8"
"Rhaebo" "caeruleostictus" "8"
"Centrolene" "geckoideum" "8"
"Boophis" "bottae" "8"
"Gephyromantis" "sculpturatus" "8"
"Bokermannohyla" "alvarengai" "9"
"Incilius" "tutelarius" "9"
"Engystomops" "randi" "9"
"Bolitoglossa" "macrinii" "9"
"Dendropsophus" "decipiens" "9"
"Ptychadena" "bibroni" "9"
"Hyperolius" "atrigularis" "9"
"Craugastor" "amniscola" "9"
"Isthmura" "boneti" "9"
"Aquiloeurycea" "scandens" "9"
"Exerodonta" "xera" "9"
"Hyperolius" "mitchelli" "9"
"Tomopterna" "tuberculosa" "9"
"Plectrohyla" "pentheter" "9"
"Heterixalus" "carbonei" "9"
"Craugastor" "tarahumaraensis" "9"
"Eleutherodactylus" "verrucipes" "9"
"Ambystoma" "ordinarium" "9"
"Pseudoeurycea" "cochranae" "9"
"Eleutherodactylus" "paralius" "9"
"Litoria" "andiirrmalin" "9"
"Leptopelis" "cynnamomeus" "9"
"Pseudopaludicola" "llanera" "9"
"Humerana" "oatesii" "9"
"Hylarana" "lateralis" "9"
"Incilius" "porteri" "9"
"Euphlyctis" "cyanophlyctis" "9"
"Isthmura" "bellii" "9"
"Tomopterna" "krugerensis" "9"
"Hyperolius" "marmoratus" "9"
"Uperoleia" "talpa" "9"
"Mertensophryne" "mocquardi" "9"
"Hyloxalus" "infraguttatus" "9"
"Hoplobatrachus" "crassus" "9"
"Kassina" "schioetzi" "9"
"Odontophrynus" "lavillai" "9"
"Breviceps" "sopranus" "9"
"Microhyla" "rubra" "9"
"Lithobates" "berlandieri" "9"
"Lithobates" "forreri" "9"
"Hyperolius" "glandicolor" "9"
"Austrochaperina" "adelphe" "9"
"Dendropsophus" "sartori" "9"
"Pseudopaludicola" "ternetzi" "9"
"Aglyptodactylus" "laticeps" "9"
"Xenopus" "largeni" "9"
"Lithobates" "sierramadrensis" "9"
"Mixophyes" "fasciolatus" "9"
"Elachistocleis" "surinamensis" "9"
"Xenopus" "fischbergi" "9"
"Phrynobatrachus" "francisci" "9"
"Ansonia" "inthanon" "9"
"Sclerophrys" "langanoensis" "9"
"Litoria" "chloris" "9"
"Poyntonophrynus" "beiranus" "9"
"Arthroleptis" "xenochirus" "9"
"Afrixalus" "brachycnemis" "9"
"Hyperolius" "concolor" "9"
"Adenomera" "diptyx" "9"
"Chacophrys" "pierottii" "9"
"Eleutherodactylus" "angustidigitorum" "9"
"Rupirana" "cardosoi" "9"
"Gephyromantis" "leucocephalus" "9"
"Leptobrachium" "smithi" "9"
"Pseudophryne" "raveni" "9"
"Phrynobatrachus" "keniensis" "9"
"Ptychadena" "tournieri" "9"
"Callulina" "kreffti" "9"
"Ptychadena" "nilotica" "9"
"Ptychadena" "keilingi" "9"
"Cryptobatrachus" "boulengeri" "9"
"Mantidactylus" "curtus" "9"
"Amnirana" "longipes" "9"
"Sclerophrys" "djohongensis" "9"
"Dendropsophus" "elianeae" "9"
"Hypsiboas" "goianus" "9"
"Bokermannohyla" "pseudopseudis" "9"
"Dendropsophus" "rubicundulus" "9"
"Pseudis" "tocantins" "9"
"Hyperolius" "sylvaticus" "9"
"Heterixalus" "luteostriatus" "9"
"Hyperolius" "balfouri" "9"
"Leptopelis" "oryi" "9"
"Physalaemus" "centralis" "9"
"Ptychadena" "perplicata" "9"
"Dermophis" "oaxacae" "9"
"Elachistocleis" "piauiensis" "9"
"Dryophytes" "eximius" "9"
"Feihyla" "hansenae" "9"
"Hyperolius" "bocagei" "9"
"Uperoleia" "rugosa" "9"
"Lithobates" "megapoda" "9"
"Amietia" "nutti" "9"
"Mertensophryne" "micranotis" "9"
"Uperoleia" "mjobergii" "9"
"Litoria" "novaehollandiae" "9"
"Litoria" "gracilenta" "9"
"Litoria" "latopalmata" "9"
"Sclerophrys" "vittata" "9"
"Poyntonophrynus" "fenoulheti" "9"
"Rhinella" "crucifer" "9"
"Sclerophrys" "kerinyagae" "9"
"Mertensophryne" "melanopleura" "9"
"Mertensophryne" "taitana" "9"
"Leptodactylus" "laticeps" "9"
"Duellmanohyla" "schmidtorum" "9"
"Plectrohyla" "bistincta" "9"
"Hyperolius" "parkeri" "9"
"Phyllomedusa" "burmeisteri" "9"
"Afrixalus" "stuhlmanni" "9"
"Kassina" "kuvangensis" "9"
"Kassina" "maculata" "9"
"Leptopelis" "bufonides" "9"
"Leptopelis" "concolor" "9"
"Lepidobatrachus" "laevis" "9"
"Dyscophus" "insularis" "9"
"Hypopachus" "ustus" "9"
"Phrynobatrachus" "minutus" "9"
"Scaphiophryne" "brevis" "9"
"Phrynobatrachus" "anotis" "9"
"Lithobates" "neovolcanicus" "9"
"Ptychadena" "christyi" "9"
"Sphaerotheca" "dobsonii" "9"
"Polypedates" "maculatus" "9"
"Scolecomorphus" "vittatus" "9"
"Litoria" "wilcoxii" "9"
"Mertensophryne" "nairobiensis" "9"
"Phrynobatrachus" "calcaratus" "9"
"Amietia" "desaegeri" "9"
"Scinax" "staufferi" "9"
"Scinax" "fuscovarius" "9"
"Physalaemus" "marmoratus" "9"
"Engystomops" "pustulosus" "9"
"Phrynobatrachus" "plicatus" "9"
"Aquiloeurycea" "cephalica" "9"
"Duttaphrynus" "melanostictus" "9"
"Hyperolius" "major" "9"
"Hyperolius" "mariae" "9"
"Litoria" "revelata" "9"
"Litoria" "tornieri" "9"
"Incilius" "marmoreus" "9"
"Uperoleia" "minima" "9"
"Litoria" "inermis" "9"
"Limnodynastes" "peronii" "9"
"Uperoleia" "laevigata" "9"
"Incilius" "mazatlanensis" "9"
"Incilius" "occidentalis" "9"
"Xenopus" "victorianus" "9"
"Rhinella" "pombali" "9"
"Sclerophrys" "gutturalis" "9"
"Mertensophryne" "lonnbergi" "9"
"Poyntonophrynus" "parkeri" "9"
"Sclerophrys" "poweri" "9"
"Cochranella" "nola" "9"
"Hyloxalus" "elachyhistus" "9"
"Hemisus" "guineensis" "9"
"Corythomantis" "greeningi" "9"
"Hoplobatrachus" "occipitalis" "9"
"Xenopus" "laevis" "9"
"Exerodonta" "sumichrasti" "9"
"Exerodonta" "smaragdina" "9"
"Eleutherodactylus" "marnockii" "9"
"Phyllomedusa" "sauvagii" "9"
"Afrixalus" "fornasini" "9"
"Hyperolius" "benguellensis" "9"
"Hyperolius" "cystocandicans" "9"
"Hyperolius" "pyrrhodictyon" "9"
"Craugastor" "decoratus" "9"
"Phrynobatrachus" "bullans" "9"
"Craugastor" "hobartsmithi" "9"
"Eleutherodactylus" "nitidus" "9"
"Eleutherodactylus" "pipilans" "9"
"Craugastor" "rhodopis" "9"
"Leptodactylus" "caatingae" "9"
"Leptodactylus" "mystacinus" "9"
"Physalaemus" "albifrons" "9"
"Pleurodema" "diplolister" "9"
"Engystomops" "pustulatus" "9"
"Proceratophrys" "cristiceps" "9"
"Laliostoma" "labrosum" "9"
"Breviceps" "adspersus" "9"
"Phrynobatrachus" "perpalmatus" "9"
"Phrynomantis" "microps" "9"
"Uperodon" "variegatus" "9"
"Phrynobatrachus" "parvulus" "9"
"Xenopus" "tropicalis" "9"
"Xenopus" "borealis" "9"
"Phrynobatrachus" "mababiensis" "9"
"Lithobates" "bwana" "9"
"Ptychadena" "ansorgii" "9"
"Ptychadena" "uzungwensis" "9"
"Hoplobatrachus" "tigerinus" "9"
"Ptychadena" "grandisonae" "9"
"Ptychadena" "porosissima" "9"
"Ptychadena" "subpunctata" "9"
"Ptychadena" "taenioscelis" "9"
"Ptychadena" "upembae" "9"
"Amolops" "archotaphus" "9"
"Lithobates" "zweifeli" "9"
"Rhinophrynus" "dorsalis" "9"
"Hyperolius" "igbettensis" "9"
"Phyllomedusa" "bahiana" "9"
"Arthroleptis" "xenodactyloides" "9"
"Mantella" "betsileo" "9"
"Rhacophorus" "orlovi" "9"
"Afrixalus" "nigeriensis" "9"
"Uperoleia" "mimula" "9"
"Ameerega" "braccata" "9"
"Osteopilus" "dominicensis" "9"
"Scinax" "fuscomarginatus" "9"
"Craugastor" "mexicanus" "9"
"Proceratophrys" "goyana" "9"
"Aglyptodactylus" "securifer" "9"
"Blommersia" "wittei" "9"
"Mantidactylus" "ulcerosus" "9"
"Chiasmocleis" "centralis" "9"
"Chiasmocleis" "mehelyi" "9"
"Aubria" "occidentalis" "9"
"Caecilia" "subnigricans" "9"
"Siphonops" "paulensis" "9"
"Duttaphrynus" "hololius" "9"
"Limnonectes" "megastomias" "9"
"Odorrana" "indeprensa" "9"
"Phrynobatrachus" "stewartae" "9"
"Strongylopus" "rhodesianus" "9"
"Megophrys" "carinense" "9"
"Ptychadena" "schillukorum" "9"
"Amietia" "chapini" "9"
"Scinax" "castroviejoi" "9"
"Physalaemus" "kroyeri" "9"
"Notaden" "weigeli" "9"
"Tomopterna" "marmorata" "9"
"Uperodon" "taprobanicus" "9"
"Hyperolius" "lateralis" "9"
"Uperodon" "systoma" "9"
"Litoria" "brevipes" "9"
"Litoria" "watjulumensis" "9"
"Uperoleia" "borealis" "9"
"Litoria" "australis" "9"
"Litoria" "pallida" "9"
"Litoria" "vagitus" "9"
"Litoria" "bicolor" "9"
"Crinia" "remota" "9"
"Limnodynastes" "salmini" "9"
"Notaden" "bennettii" "9"
"Uperoleia" "capitulata" "9"
"Uperoleia" "lithomoda" "9"
"Hyperolius" "parallelus" "9"
"Rhinella" "jimi" "9"
"Ptychadena" "tellinii" "9"
"Anaxyrus" "compactilis" "9"
"Sclerophrys" "fuliginata" "9"
"Sclerophrys" "kisoloensis" "9"
"Rhinella" "sternosignata" "9"
"Mertensophryne" "lindneri" "9"
"Sclerophrys" "pentoni" "9"
"Rhinella" "schneideri" "9"
"Melanophryniscus" "rubriventris" "9"
"Leptodactylus" "latinasus" "9"
"Hyalinobatrachium" "fragile" "9"
"Leptodactylus" "poecilochilus" "9"
"Hemisus" "wittei" "9"
"Hypsiboas" "alemani" "9"
"Hypsiboas" "crepitans" "9"
"Dendropsophus" "dutrai" "9"
"Dendropsophus" "luteoocellatus" "9"
"Tlalocohyla" "godmani" "9"
"Tlalocohyla" "smithii" "9"
"Hyla" "walkeri" "9"
"Pseudis" "fusca" "9"
"Scinax" "acuminatus" "9"
"Sphaenorhynchus" "prasinus" "9"
"Triprion" "petasatus" "9"
"Afrixalus" "uluguruensis" "9"
"Hyperolius" "sheldricki" "9"
"Hyperolius" "steindachneri" "9"
"Hyperolius" "tuberilinguis" "9"
"Hyperolius" "viridiflavus" "9"
"Kassina" "fusca" "9"
"Leptopelis" "mossambicus" "9"
"Eleutherodactylus" "alcoae" "9"
"Pristimantis" "lymani" "9"
"Eleutherodactylus" "modestus" "9"
"Hydrophylax" "malabaricus" "9"
"Craugastor" "yucatanensis" "9"
"Lepidobatrachus" "asper" "9"
"Engystomops" "montubio" "9"
"Noblella" "heyeri" "9"
"Pleurodema" "borellii" "9"
"Lithobates" "tarahumarae" "9"
"Leptolalax" "pelodytoides" "9"
"Kaloula" "mediolineata" "9"
"Microhyla" "sholigari" "9"
"Scaphiophryne" "calcarata" "9"
"Cacosternum" "boettgeri" "9"
"Cacosternum" "leleupi" "9"
"Pipa" "carvalhoi" "9"
"Pipa" "parva" "9"
"Xenopus" "petersii" "9"
"Conraua" "derooi" "9"
"Fejervarya" "syhadrensis" "9"
"Hildebrandtia" "ornata" "9"
"Ptychadena" "anchietae" "9"
"Lithobates" "magnaocularis" "9"
"Lithobates" "montezumae" "9"
"Eurycea" "latitans" "9"
"Schistometopum" "gregorii" "9"
"Allobates" "pittieri" "9"
"Gastrotheca" "piperata" "9"
"Phrynobatrachus" "pallidus" "9"
"Afrixalus" "dorsimaculatus" "9"
"Bokermannohyla" "oxente" "9"
"Mannophryne" "leonardoi" "9"
"Phrynobatrachus" "scheffleri" "9"
"Pyxicephalus" "edulis" "9"
"Ptychadena" "mascareniensis" "9"
"Hyperolius" "burgessi" "9"
"Tomopterna" "gallmanni" "9"
"Pyxicephalus" "angusticeps" "9"
"Hyperolius" "marginatus" "9"
"Hyperolius" "nasutus" "9"
"Sclerophrys" "maculata" "9"
"Theloderma" "stellatum" "9"
"Fejervarya" "triora" "9"
"Rhinella" "manu" "9"
"Rhinella" "rubescens" "9"
"Scinax" "centralis" "9"
"Ischnocnema" "juipoca" "9"
"Litoria" "personata" "9"
"Rhinella" "diptycha" "9"
"Nymphargus" "ocellatus" "9"
"Ameerega" "flavopicta" "9"
"Hypsiboas" "lundii" "9"
"Dendropsophus" "tritaeniatus" "9"
"Lysapsus" "limellum" "9"
"Exerodonta" "juanitae" "9"
"Exerodonta" "melanomma" "9"
"Ptychohyla" "leonhardschultzei" "9"
"Scinax" "parkeri" "9"
"Kassina" "arboricola" "9"
"Hyperolius" "baumanni" "9"
"Leptopelis" "occidentalis" "9"
"Leptopelis" "vannutellii" "9"
"Paracassina" "obscura" "9"
"Phlyctimantis" "boulengeri" "9"
"Craugastor" "berkenbuschii" "9"
"Eleutherodactylus" "abbotti" "9"
"Pristimantis" "dundeei" "9"
"Eleutherodactylus" "limbatus" "9"
"Eleutherodactylus" "schmidti" "9"
"Gephyromantis" "ambohitra" "9"
"Mantidactylus" "ambreensis" "9"
"Chiasmocleis" "albopunctata" "9"
"Cophyla" "milloti" "9"
"Oreophryne" "jeffersoniana" "9"
"Phrynobatrachus" "ghanensis" "9"
"Fejervarya" "orissaensis" "9"
"Limnonectes" "kadarsani" "9"
"Occidozyga" "magnapustulosa" "9"
"Nototriton" "barbouri" "9"
"Incilius" "cycladen" "9"
"Scaphiophryne" "menabensis" "9"
"Pithecopus" "azureus" "9"
"Leptodactylus" "sertanejo" "9"
"Astylosternus" "laticephalus" "9"
"Elachistocleis" "matogrosso" "9"
"Hyperolius" "howelli" "9"
"Phrynobatrachus" "dendrobates" "9"
"Fejervarya" "limnocharis" "9"
"Litoria" "coplandi" "9"
"Amnirana" "darlingi" "9"
"Amnirana" "galamensis" "9"
"Ptychadena" "mossambica" "9"
"Hypopachus" "variolosus" "9"
"Dryophytes" "euphorbiaceus" "9"
"Ptychadena" "pumilio" "9"
"Pyxicephalus" "adspersus" "9"
"Tomopterna" "tandyi" "9"
"Uperoleia" "marmorata" "9"
"Sclerophrys" "lemairii" "9"
"Uperoleia" "aspera" "9"
"Litoria" "cryptotis" "9"
"Litoria" "cultripes" "9"
"Litoria" "fallax" "9"
"Litoria" "meiriana" "9"
"Litoria" "microbelos" "9"
"Litoria" "dahlii" "9"
"Litoria" "electrica" "9"
"Limnodynastes" "convexiusculus" "9"
"Limnodynastes" "depressus" "9"
"Limnodynastes" "terraereginae" "9"
"Pseudophryne" "major" "9"
"Uperoleia" "inundata" "9"
"Uperoleia" "littlejohni" "9"
"Rhinella" "veraguensis" "9"
"Peltophryne" "guentheri" "9"
"Incilius" "perplexus" "9"
"Sclerophrys" "regularis" "9"
"Rhinella" "rumbolli" "9"
"Duttaphrynus" "scaber" "9"
"Melanophryniscus" "klappenbachi" "9"
"Nymphargus" "bejaranoi" "9"
"Dendropsophus" "branneri" "9"
"Hemisus" "marmoratus" "9"
"Dendropsophus" "soaresi" "9"
"Afrixalus" "crotalus" "9"
"Phyllomedusa" "trinitatis" "9"
"Smilisca" "fodiens" "9"
"Afrixalus" "upembae" "9"
"Hyperolius" "pusillus" "9"
"Trachycephalus" "atlas" "9"
"Diaglena" "spatulata" "9"
"Afrixalus" "wittei" "9"
"Leptopelis" "bocagii" "9"
"Leptopelis" "viridis" "9"
"Ceratophrys" "calcarata" "9"
"Ceratophrys" "cranwelli" "9"
"Eleutherodactylus" "guttilatus" "9"
"Phrynobatrachus" "cryptotis" "9"
"Pristimantis" "pataikos" "9"
"Craugastor" "rugulosus" "9"
"Leptodactylus" "chaquensis" "9"
"Leptodactylus" "fragilis" "9"
"Leptodactylus" "spixi" "9"
"Leptodactylus" "troglodytes" "9"
"Physalaemus" "obtectus" "9"
"Physalaemus" "biligonigerus" "9"
"Pseudopaludicola" "pusilla" "9"
"Boophis" "xerophilus" "9"
"Dermatonotus" "muelleri" "9"
"Phrynobatrachus" "gutturosus" "9"
"Phrynomantis" "affinis" "9"
"Phrynobatrachus" "natalensis" "9"
"Phrynobatrachus" "acridoides" "9"
"Phrynobatrachus" "rungwensis" "9"
"Phrynobatrachus" "uzungwensis" "9"
"Euphlyctis" "hexadactylus" "9"
"Ptychadena" "guibei" "9"
"Ptychadena" "neumanni" "9"
"Ptychadena" "oxyrhynchus" "9"
"Lithobates" "spectabilis" "9"
"Strongylopus" "fasciatus" "9"
"Chiromantis" "xerampelina" "9"
"Kurixalus" "bisacculus" "9"
"Ambystoma" "velasci" "9"
"Notophthalmus" "meridionalis" "9"
"Rhinella" "veredas" "9"
"Phrynobatrachus" "latifrons" "9"
"Tomopterna" "cryptotis" "9"
"Arthroleptis" "stenodactylus" "9"
"Leptopelis" "argenteus" "9"
"Adelotus" "brevis" "9"
"Odontophrynus" "cultripes" "9"
"Incilius" "coccifer" "9"
"Hemisus" "microscaphus" "9"
"Eleutherodactylus" "inoptatus" "9"
"Bokermannohyla" "sazimai" "9"
"Eleutherodactylus" "paulsoni" "9"
"Eleutherodactylus" "wetmorei" "9"
"Physalaemus" "nattereri" "9"
"Physalaemus" "cuvieri" "9"
"Rhinella" "cerradensis" "9"
"Hypsiboas" "marianitae" "9"
"Hyperolius" "cinereus" "9"
"Hyperolius" "nitidulus" "9"
"Leptolalax" "minimus" "9"
"Limnonectes" "isanensis" "9"
"Xenopus" "muelleri" "9"
"Xenopus" "fraseri" "9"
"Amietia" "delalandii" "9"
"Tomopterna" "natalensis" "9"
"Uperoleia" "crassa" "9"
"Uperoleia" "trachyderma" "9"
"Litoria" "longipes" "9"
"Litoria" "nasuta" "9"
"Litoria" "peronii" "9"
"Litoria" "caerulea" "9"
"Uperoleia" "fusca" "9"
"Hyperolius" "kachalolae" "9"
"Rhinella" "beebei" "9"
"Sclerophrys" "garmani" "9"
"Sclerophrys" "steindachneri" "9"
"Schismaderma" "carens" "9"
"Epipedobates" "anthonyi" "9"
"Craugastor" "augusti" "9"
"Ecnomiohyla" "miotympanum" "9"
"Scinax" "nasicus" "9"
"Smilisca" "baudinii" "9"
"Trachycephalus" "jordani" "9"
"Kassina" "cassinoides" "9"
"Afrixalus" "weidholzi" "9"
"Hyperolius" "quinquevittatus" "9"
"Kassina" "senegalensis" "9"
"Leptopelis" "parbocagii" "9"
"Ceratophrys" "joazeirensis" "9"
"Strabomantis" "biporcatus" "9"
"Eleutherodactylus" "cystignathoides" "9"
"Eleutherodactylus" "longipes" "9"
"Leptodactylus" "melanonotus" "9"
"Leptodactylus" "bufonius" "9"
"Craugastor" "vocalis" "9"
"Boophis" "doulioti" "9"
"Physalaemus" "cicada" "9"
"Physalaemus" "cuqui" "9"
"Telmatobius" "simonsi" "9"
"Breviceps" "poweri" "9"
"Glyphoglossus" "molossus" "9"
"Conraua" "beccarii" "9"
"Ptychadena" "erlangeri" "9"
"Ambystoma" "rosaceum" "9"
"Hyperolius" "substriatus" "9"
"Pithecopus" "nordestinus" "9"
"Leptodactylus" "vastus" "9"
"Tomopterna" "wambensis" "9"
"Sclerophrys" "pusilla" "9"
"Leptopelis" "flavomaculatus" "9"
"Afrixalus" "aureus" "9"
"Amnirana" "lemairei" "9"
"Hyperolius" "diaphanus" "9"
"Pseudis" "bolbodactyla" "9"
"Leptopelis" "christyi" "9"
"Leptopelis" "modestus" "9"
"Leptodactylus" "syphax" "9"
"Physalaemus" "albonotatus" "9"
"Ptychadena" "bunoderma" "9"
"Pseudis" "platensis" "9"
"Proceratophrys" "vielliardi" "9"
"Hildebrandtia" "ornatissima" "9"
"Hyperolius" "spatzi" "9"
"Limnonectes" "gyldenstolpei" "9"
"Amietia" "angolensis" "9"
"Litoria" "rothii" "9"
"Duttaphrynus" "stomaticus" "9"
"Limnodynastes" "lignarius" "9"
"Sclerophrys" "asmarae" "9"
"Anaxyrus" "mexicanus" "9"
"Dendropsophus" "oliveirai" "9"
"Agalychnis" "dacnicolor" "9"
"Scinax" "auratus" "9"
"Scinax" "pachycrus" "9"
"Hyperolius" "kivuensis" "9"
"Afrixalus" "vittiger" "9"
"Hyperolius" "acuticeps" "9"
"Odorrana" "nasica" "9"
"Ptychadena" "gansi" "9"
"Ptychadena" "trinodis" "9"
"Bolitoglossa" "yucatana" "9"
"Tomopterna" "luganga" "9"
"Cacosternum" "plimptoni" "9"
"Tomopterna" "kachowskii" "9"
"Hyperolius" "argus" "9"
"Aplastodiscus" "perviridis" "9"
"Hypsiboas" "albopunctatus" "9"
"Hyperolius" "laurenti" "9"
"Barycholos" "ternetzi" "9"
"Arthroleptis" "lameerei" "9"
"Leptodactylus" "podicipinus" "9"
"Dendropsophus" "cruzi" "9"
"Afrixalus" "dorsalis" "9"
"Hyperolius" "guttulatus" "9"
"Kassina" "maculosa" "9"
"Leptodactylus" "elenae" "9"
"Leptodactylus" "furnarius" "9"
"Pseudopaludicola" "mystacalis" "9"
"Ptychadena" "stenocephala" "9"
"Ptychadena" "straeleni" "9"
"Sylvacaecilia" "grandisonae" "9"
"Ischnocnema" "penaxavantinho" "9"
"Anaxyrus" "kelloggi" "9"
"Uperodon" "globulosus" "9"
"Litoria" "splendida" "9"
"Litoria" "alboguttata" "9"
"Platyplectrum" "ornatum" "9"
"Incilius" "nebulifer" "9"
"Lithobates" "psilonota" "9"
"Mertensophryne" "loveridgei" "9"
"Poyntonophrynus" "kavangensis" "9"
"Bokermannohyla" "saxicola" "9"
"Afrixalus" "delicatus" "9"
"Trachycephalus" "mesophaeus" "9"
"Leptopelis" "anchietae" "9"
"Hyperolius" "viridis" "9"
"Craugastor" "occidentalis" "9"
"Eleutherodactylus" "pallidus" "9"
"Breviceps" "mossambicus" "9"
"Microhyla" "ornata" "9"
"Phrynomantis" "bifasciatus" "9"
"Xenopus" "clivii" "9"
"Ptychadena" "obscura" "9"
"Lithobates" "pustulosus" "9"
"Hylarana" "tytleri" "9"
"Sphaerotheca" "breviceps" "9"
"Bolitoglossa" "occidentalis" "9"
"Hyperolius" "nasicus" "9"
"Litoria" "manya" "9"
"Leptodactylus" "labyrinthicus" "9"
"Pseudopaludicola" "saltica" "9"
"Dryophytes" "arboricola" "9"
"Hyperolius" "papyri" "9"
"Odontophrynus" "carvalhoi" "9"
"Sphaerotheca" "rolandae" "9"
"Pristimantis" "samaipatae" "9"
"Notaden" "melanoscaphus" "9"
"Celsiella" "revocata" "9"
"Vitreorana" "antisthenesi" "9"
"Mannophryne" "herminae" "9"
"Afrixalus" "sylvaticus" "9"
"Hyperolius" "rhodesianus" "9"
"Leptopelis" "parkeri" "9"
"Lepidobatrachus" "llanensis" "9"
"Ctenophryne" "carpish" "9"
"Phrynomantis" "somalicus" "9"
"Chiromantis" "petersii" "9"
"Neurergus" "kaiseri" "9"
"Odontophrynus" "salvatori" "9"
"Papurana" "florensis" "9"
"Incilius" "leucomyos" "9"
"Scinax" "tigrinus" "9"
"Phrynobatrachus" "graueri" "9"
"Crinia" "bilingua" "9"
"Atelopus" "cruciger" "9"
"Atelopus" "pachydermus" "9"
"Afrixalus" "septentrionalis" "9"
"Eleutherodactylus" "pictissimus" "9"
"Oreobates" "ibischi" "9"
"Pleurodema" "tucumanum" "9"
"Chiropterotriton" "multidentatus" "9"
"Anaxyrus" "houstonensis" "9"
"Rhinella" "bergi" "9"
"Hyperolius" "dartevellei" "9"
"Scinax" "camposseabrai" "9"
"Kassinula" "wittei" "9"
"Eleutherodactylus" "rubrimaculatus" "10"
"Leptodactylus" "pustulatus" "10"
"Dendropsophus" "rhodopeplus" "10"
"Pseudis" "paradoxa" "10"
"Leptodactylus" "mystaceus" "10"
"Amolops" "larutensis" "10"
"Ranitomeya" "uakarii" "10"
"Chiasmocleis" "lacrimae" "10"
"Phyllobates" "aurotaenia" "10"
"Oreobates" "amarakaeri" "10"
"Pristimantis" "divnae" "10"
"Oreobates" "sanctaecrucis" "10"
"Pristimantis" "gaigei" "10"
"Pristimantis" "roseus" "10"
"Hyloxalus" "chocoensis" "10"
"Gastrotheca" "angustifrons" "10"
"Hypsiboas" "rubracylus" "10"
"Dendropsophus" "microcephalus" "10"
"Scinax" "boesemani" "10"
"Leptodactylus" "knudseni" "10"
"Choerophryne" "brunhildae" "10"
"Chiasmocleis" "hudsoni" "10"
"Conraua" "alleni" "10"
"Limnonectes" "shompenorum" "10"
"Microcaecilia" "pricei" "10"
"Idiocranium" "russeli" "10"
"Microcaecilia" "nicefori" "10"
"Ranitomeya" "sirensis" "10"
"Pulchrana" "baramica" "10"
"Pulchrana" "glandulosa" "10"
"Pristimantis" "martiae" "10"
"Dendropsophus" "bokermanni" "10"
"Phyllomedusa" "camba" "10"
"Pristimantis" "lanthanites" "10"
"Phrynoidis" "asper" "10"
"Incilius" "canaliferus" "10"
"Rhaebo" "glaberrimus" "10"
"Leptodactylus" "leptodactyloides" "10"
"Dendropsophus" "bifurcus" "10"
"Pipa" "arrabali" "10"
"Sphaenorhynchus" "carneus" "10"
"Hyperolius" "zonatus" "10"
"Adenomera" "hylaedactyla" "10"
"Pristimantis" "diadematus" "10"
"Eleutherodactylus" "leprus" "10"
"Pristimantis" "ockendeni" "10"
"Microhyla" "achatina" "10"
"Siphonops" "annulatus" "10"
"Pristimantis" "toftae" "10"
"Microhyla" "mantheyi" "10"
"Atelopus" "spumarius" "10"
"Ranitomeya" "vanzolinii" "10"
"Rhinella" "proboscidea" "10"
"Ameerega" "petersi" "10"
"Hyalinobatrachium" "crurifasciatum" "10"
"Anomaloglossus" "degranvillei" "10"
"Ranitomeya" "ventrimaculata" "10"
"Aparasphenodon" "venezolanus" "10"
"Hemiphractus" "bubalus" "10"
"Hemiphractus" "scutatus" "10"
"Dendropsophus" "anataliasiasi" "10"
"Dendropsophus" "miyatai" "10"
"Hypsiboas" "wavrini" "10"
"Callimedusa" "atelopoides" "10"
"Phyllomedusa" "boliviana" "10"
"Phyllomedusa" "vaillantii" "10"
"Scinax" "nebulosus" "10"
"Scinax" "wandae" "10"
"Afrixalus" "fulvovittatus" "10"
"Hyperolius" "lamottei" "10"
"Adenomera" "andreae" "10"
"Leptodactylus" "didymus" "10"
"Elachistocleis" "panamensis" "10"
"Hamptophryne" "boliviana" "10"
"Xenorhina" "rostrata" "10"
"Pipa" "snethlageae" "10"
"Limnonectes" "plicatellus" "10"
"Typhlonectes" "compressicauda" "10"
"Espadarana" "durrellorum" "10"
"Engystomops" "freibergi" "10"
"Atelopus" "loettersi" "10"
"Pristimantis" "imitatrix" "10"
"Pristimantis" "mendax" "10"
"Leptobrachium" "abbotti" "10"
"Ameerega" "hahneli" "10"
"Rhinella" "marina" "10"
"Rhaebo" "guttatus" "10"
"Ameerega" "picta" "10"
"Cochranella" "resplendens" "10"
"Hyloxalus" "peruvianus" "10"
"Allobates" "trilineatus" "10"
"Hyloscirtus" "albopunctulatus" "10"
"Scarthyla" "vigilans" "10"
"Agalychnis" "buckleyi" "10"
"Scinax" "lindsayi" "10"
"Scinax" "x" "10"
"Hyperolius" "fusciventris" "10"
"Pristimantis" "lacrimosus" "10"
"Pristimantis" "gutturalis" "10"
"Pristimantis" "marmoratus" "10"
"Diasporus" "tinker" "10"
"Leptodactylus" "latrans" "10"
"Leptodactylus" "petersii" "10"
"Leptodactylus" "stenodema" "10"
"Phyzelaphryne" "miriamae" "10"
"Pseudopaludicola" "boliviana" "10"
"Leptobrachium" "hasseltii" "10"
"Oreophryne" "hypsiops" "10"
"Odontobatrachus" "natator" "10"
"Phrynobatrachus" "liberiensis" "10"
"Limnonectes" "kuhlii" "10"
"Limnonectes" "macrodon" "10"
"Humerana" "miopus" "10"
"Rhacophorus" "reinwardtii" "10"
"Bolitoglossa" "rufescens" "10"
"Dermophis" "mexicanus" "10"
"Ichthyophis" "sumatranus" "10"
"Incilius" "aucoinae" "10"
"Hypsiboas" "nympha" "10"
"Ansonia" "latiffi" "10"
"Ptychadena" "longirostris" "10"
"Pristimantis" "malkini" "10"
"Hyalinobatrachium" "munozorum" "10"
"Leptodactylus" "pascoensis" "10"
"Ranitomeya" "reticulata" "10"
"Pristimantis" "eurydactylus" "10"
"Pithecopus" "palliatus" "10"
"Pulchrana" "siberu" "10"
"Scinax" "ruber" "10"
"Scinax" "cruentommus" "10"
"Osteocephalus" "mutabor" "10"
"Hyperolius" "occidentalis" "10"
"Pristimantis" "peruvianus" "10"
"Rhinella" "roqueana" "10"
"Hypsiboas" "boans" "10"
"Dendropsophus" "haraldschultzi" "10"
"Dendropsophus" "pauiniensis" "10"
"Hyloscirtus" "phyllognathus" "10"
"Dendropsophus" "riveroi" "10"
"Osteocephalus" "cabrerai" "10"
"Trachycephalus" "coriaceus" "10"
"Callimedusa" "tomopterna" "10"
"Smilisca" "sila" "10"
"Hyperolius" "chlorosteus" "10"
"Pristimantis" "croceoinguinis" "10"
"Pristimantis" "quaquaversus" "10"
"Pristimantis" "pseudoacuminatus" "10"
"Strabomantis" "sulcatus" "10"
"Hydrolaetare" "schmidti" "10"
"Leptodactylus" "fuscus" "10"
"Leptodactylus" "lithonaetes" "10"
"Noblella" "myrmecoides" "10"
"Engystomops" "petersi" "10"
"Leptobrachium" "nigrops" "10"
"Chiasmocleis" "bassleri" "10"
"Elachistocleis" "pearsei" "10"
"Pseudhymenochirus" "merlini" "10"
"Pipa" "pipa" "10"
"Papurana" "novaeguineae" "10"
"Caecilia" "gracilis" "10"
"Scinax" "iquitorum" "10"
"Ranitomeya" "flavovittata" "10"
"Ranitomeya" "duellmani" "10"
"Ranitomeya" "fantastica" "10"
"Chiasmocleis" "anatipes" "10"
"Cruziohyla" "craspedopus" "10"
"Scarthyla" "goinorum" "10"
"Ameerega" "bilinguis" "10"
"Osteocephalus" "planiceps" "10"
"Nyctimystes" "semipalmatus" "10"
"Amnirana" "nicobariensis" "10"
"Pristimantis" "padiali" "10"
"Pristimantis" "ruedai" "10"
"Nymphargus" "prasinus" "10"
"Ameerega" "simulans" "10"
"Leptodactylus" "rhodonotus" "10"
"Scinax" "chiquitanus" "10"
"Synapturanus" "rabus" "10"
"Osteocephalus" "leprieurii" "10"
"Pristimantis" "orphnolaimus" "10"
"Leptodactylus" "rhodostima" "10"
"Chiasmocleis" "tridactyla" "10"
"Arthroleptis" "crusculum" "10"
"Barygenys" "atra" "10"
"Oscaecilia" "bassleri" "10"
"Rhinella" "ocellata" "10"
"Anomaloglossus" "shrevei" "10"
"Ingerophrynus" "claviger" "10"
"Anomaloglossus" "stepheni" "10"
"Rhaebo" "anderssoni" "10"
"Rhinella" "castaneotica" "10"
"Allobates" "myersi" "10"
"Ameerega" "parvula" "10"
"Amazophrynella" "minuta" "10"
"Amazophrynella" "bokermanni" "10"
"Hypsiboas" "cinerascens" "10"
"Hyalinobatrachium" "ruedai" "10"
"Colostethus" "inguinalis" "10"
"Allobates" "insperatus" "10"
"Hyalinobatrachium" "aureoguttatum" "10"
"Dryaderces" "pearsoni" "10"
"Vitreorana" "ritae" "10"
"Hyalinobatrachium" "nouraguense" "10"
"Allobates" "brunneus" "10"
"Allobates" "marchesianus" "10"
"Allobates" "melanolaemus" "10"
"Oophaga" "granulifera" "10"
"Ameerega" "pongoensis" "10"
"Ameerega" "rubriventris" "10"
"Phyllobates" "vittatus" "10"
"Gastrotheca" "longipes" "10"
"Dendropsophus" "allenorum" "10"
"Osteocephalus" "alboguttatus" "10"
"Dendropsophus" "tintinnabulum" "10"
"Hypsiboas" "dentei" "10"
"Hypsiboas" "hutchinsi" "10"
"Dendropsophus" "mathiassoni" "10"
"Dendropsophus" "melanargyreus" "10"
"Hypsiboas" "pugnax" "10"
"Dendropsophus" "rossalleni" "10"
"Hypsiboas" "sibleszi" "10"
"Dendropsophus" "walfordi" "10"
"Osteocephalus" "yasuni" "10"
"Osteocephalus" "deridens" "10"
"Nyctimantis" "rugiceps" "10"
"Osteocephalus" "fuscifacies" "10"
"Osteocephalus" "heyeri" "10"
"Trachycephalus" "resinifictrix" "10"
"Phyllomedusa" "tarsius" "10"
"Phyllomedusa" "venusta" "10"
"Scinax" "ictericus" "10"
"Scinax" "kennedyi" "10"
"Scinax" "pedromedinae" "10"
"Sphaenorhynchus" "lacteus" "10"
"Leptopelis" "spiritusnoctis" "10"
"Pristimantis" "acuminatus" "10"
"Craugastor" "loki" "10"
"Pristimantis" "lythrodes" "10"
"Craugastor" "palenque" "10"
"Pristimantis" "olivaceus" "10"
"Craugastor" "rupinius" "10"
"Pristimantis" "skydmainos" "10"
"Pristimantis" "vilarsi" "10"
"Pristimantis" "ventrimarmoratus" "10"
"Pristimantis" "variabilis" "10"
"Pristimantis" "zimmermanae" "10"
"Leptodactylus" "bolivianus" "10"
"Leptodactylus" "pentadactylus" "10"
"Pseudopaludicola" "canga" "10"
"Leptodactylus" "discodactylus" "10"
"Leptolalax" "heteropus" "10"
"Copiula" "guttata" "10"
"Metamagnusia" "slateri" "10"
"Chiasmocleis" "jimi" "10"
"Cophixalus" "cheesmanae" "10"
"Copiula" "fistulans" "10"
"Copiula" "tyleri" "10"
"Kaloula" "baleata" "10"
"Kalophrynus" "punctatus" "10"
"Microhyla" "annectens" "10"
"Oreophryne" "geislerorum" "10"
"Phrynobatrachus" "alleni" "10"
"Allobates" "granti" "10"
"Chalcorana" "raniceps" "10"
"Theloderma" "leporosum" "10"
"Philautus" "vermiculatus" "10"
"Bolitoglossa" "lignicolor" "10"
"Bolitoglossa" "veracrucis" "10"
"Caecilia" "perdita" "10"
"Caecilia" "inca" "10"
"Caecilia" "marcusi" "10"
"Caecilia" "tentaculata" "10"
"Dermophis" "occidentalis" "10"
"Nectocaecilia" "petersii" "10"
"Ichthyophis" "elongatus" "10"
"Allophryne" "ruthveni" "10"
"Allobates" "niputidea" "10"
"Oreobates" "lehri" "10"
"Pristimantis" "aureolineatus" "10"
"Rhinella" "lescurei" "10"
"Dendropsophus" "juliani" "10"
"Theloderma" "licin" "10"
"Chiasmocleis" "avilapiresae" "10"
"Allobates" "paleovarzensis" "10"
"Ranitomeya" "benedicta" "10"
"Pristimantis" "orcus" "10"
"Elachistocleis" "carvalhoi" "10"
"Ranitomeya" "imitator" "10"
"Allobates" "zaparo" "10"
"Pulchrana" "laterimaculata" "10"
"Tepuihyla" "tuberculosa" "10"
"Ptychadena" "pujoli" "10"
"Hypodactylus" "nigrovittatus" "10"
"Chalcorana" "kampeni" "10"
"Bolitoglossa" "salvinii" "10"
"Pristimantis" "polychrus" "10"
"Silverstoneia" "minutissima" "10"
"Oreobates" "quixensis" "10"
"Leptodactylus" "rhodomystax" "10"
"Allobates" "conspicuus" "10"
"Adelphobates" "castaneoticus" "10"
"Ansonia" "malayana" "10"
"Leptophryne" "borbonica" "10"
"Rhinella" "ceratophrys" "10"
"Rhinella" "granulosa" "10"
"Ameerega" "macero" "10"
"Rhinella" "poeppigii" "10"
"Sclerophrys" "togoensis" "10"
"Pseudobufo" "subasper" "10"
"Craugastor" "stejnegerianus" "10"
"Teratohyla" "midas" "10"
"Hyloxalus" "bocagei" "10"
"Allobates" "vanzolinius" "10"
"Ranitomeya" "amazonica" "10"
"Dendrobates" "leucomelas" "10"
"Adelphobates" "quinquevittatus" "10"
"Hemiphractus" "helioi" "10"
"Hemiphractus" "proboscideus" "10"
"Dendropsophus" "timbeba" "10"
"Hypsiboas" "fasciatus" "10"
"Dendropsophus" "leali" "10"
"Dendropsophus" "koechlini" "10"
"Dendropsophus" "leucophyllatus" "10"
"Hypsiboas" "microderma" "10"
"Dendropsophus" "nanus" "10"
"Hypsiboas" "punctatus" "10"
"Dendropsophus" "robertmertensi" "10"
"Dendropsophus" "schubarti" "10"
"Dendropsophus" "xapuriensis" "10"
"Osteocephalus" "subtilis" "10"
"Osteocephalus" "verruciger" "10"
"Lysapsus" "caraya" "10"
"Hyperolius" "picturatus" "10"
"Osteocephalus" "buckleyi" "10"
"Phyllomedusa" "bicolor" "10"
"Agalychnis" "hulli" "10"
"Pithecopus" "hypochondrialis" "10"
"Scinax" "oreites" "10"
"Kassina" "cochranae" "10"
"Leptopelis" "macrotis" "10"
"Adelophryne" "adiastola" "10"
"Adenomera" "martinezi" "10"
"Ceratophrys" "cornuta" "10"
"Edalorhina" "nasuta" "10"
"Pristimantis" "altamazonicus" "10"
"Oreobates" "cruralis" "10"
"Pristimantis" "conspicillatus" "10"
"Pristimantis" "fenestratus" "10"
"Pristimantis" "paululus" "10"
"Craugastor" "rugosus" "10"
"Strabomantis" "zygodactylus" "10"
"Hydrolaetare" "dantasi" "10"
"Leptodactylus" "myersi" "10"
"Lithodytes" "lineatus" "10"
"Hamptophryne" "alios" "10"
"Otophryne" "pyburni" "10"
"Kalophrynus" "pleurostigma" "10"
"Microhyla" "superciliaris" "10"
"Phrynella" "pulchra" "10"
"Synapturanus" "mirandaribeiroi" "10"
"Xenorhina" "bidens" "10"
"Phrynobatrachus" "fraterculus" "10"
"Ptychadena" "superciliaris" "10"
"Rhacophorus" "prominanus" "10"
"Bolitoglossa" "peruviana" "10"
"Oedipina" "alleni" "10"
"Oedipina" "pacificensis" "10"
"Caecilia" "isthmica" "10"
"Epicrionops" "bicolor" "10"
"Litoria" "auae" "10"
"Bolitoglossa" "paraensis" "10"
"Pristimantis" "achuar" "10"
"Elachistocleis" "helianneae" "10"
"Pristimantis" "carvalhoi" "10"
"Microcaecilia" "albiceps" "10"
"Allobates" "fuscellus" "10"
"Allobates" "gasconi" "10"
"Osteocephalus" "oophagus" "10"
"Rhinella" "margaritifera" "10"
"Allobates" "femoralis" "10"
"Incilius" "luetkenii" "10"
"Ingerophrynus" "parvus" "10"
"Ingerophrynus" "quadriporcatus" "10"
"Rulyrana" "flavopunctata" "10"
"Allobates" "sumtuosus" "10"
"Hyloxalus" "sauli" "10"
"Ameerega" "trivittata" "10"
"Dendropsophus" "triangulum" "10"
"Gastrotheca" "testudinea" "10"
"Dendropsophus" "brevifrons" "10"
"Hypsiboas" "calcaratus" "10"
"Hypsiboas" "hobbsi" "10"
"Hypsiboas" "raniceps" "10"
"Dendropsophus" "sarayacuensis" "10"
"Phyllomedusa" "coelestis" "10"
"Pristimantis" "aaptus" "10"
"Craugastor" "alfredi" "10"
"Strabomantis" "cheiroplethus" "10"
"Pristimantis" "chiastonotus" "10"
"Leptodactylus" "riveroi" "10"
"Leptodactylus" "diedrus" "10"
"Leptodactylus" "longirostris" "10"
"Physalaemus" "ephippifer" "10"
"Megophrys" "aceras" "10"
"Chiasmocleis" "ventrimaculata" "10"
"Metaphrynella" "pollicaris" "10"
"Microhyla" "palmipes" "10"
"Phrynobatrachus" "guineensis" "10"
"Bolitoglossa" "equatoriana" "10"
"Potomotyphlus" "kaupii" "10"
"Ichthyophis" "paucisulcus" "10"
"Elachistocleis" "ovalis" "10"
"Trachycephalus" "typhonius" "10"
"Sphaenorhynchus" "dorisae" "10"
"Pseudopaludicola" "ceratophyes" "10"
"Dendropsophus" "aperomeus" "10"
"Scinax" "rostratus" "10"
"Synapturanus" "salseri" "10"
"Chiasmocleis" "antenori" "10"
"Lithobates" "palmipes" "10"
"Pelophryne" "brevipes" "10"
"Ingerophrynus" "biporcatus" "10"
"Anomaloglossus" "baeobatrachus" "10"
"Adelphobates" "galactonotus" "10"
"Dendrobates" "truncatus" "10"
"Dendropsophus" "subocularis" "10"
"Dendropsophus" "acreanus" "10"
"Dendropsophus" "parviceps" "10"
"Osteocephalus" "taurinus" "10"
"Osteocephalus" "elkejungingerae" "10"
"Scinax" "blairi" "10"
"Chiasmocleis" "shudikarensis" "10"
"Choerophryne" "proboscidea" "10"
"Limnonectes" "malesianus" "10"
"Chalcorana" "chalconota" "10"
"Hylarana" "erythraea" "10"
"Bolitoglossa" "altamazonica" "10"
"Brasilotyphlus" "braziliensis" "10"
"Caecilia" "disossea" "10"
"Typhlonectes" "natans" "10"
"Leptodactylus" "paraensis" "10"
"Pristimantis" "kichwarum" "10"
"Osteocephalus" "leoniae" "10"
"Theloderma" "phrynoderma" "10"
"Rhinella" "acutirostris" "10"
"Rhinella" "dapsilis" "10"
"Hypsiboas" "lanciformis" "10"
"Pristimantis" "inguinalis" "10"
"Dendropsophus" "minutus" "10"
"Hyperolius" "wermuthi" "10"
"Adenomera" "heyeri" "10"
"Edalorhina" "perezi" "10"
"Pristimantis" "taeniatus" "10"
"Leptodactylus" "wagneri" "10"
"Megophrys" "nasuta" "10"
"Ctenophryne" "geayi" "10"
"Theloderma" "horridum" "10"
"Lysapsus" "boliviana" "10"
"Pristimantis" "sanguineus" "10"
"Rhacophorus" "robinsonii" "10"
"Cochranella" "xanthocheridia" "10"
"Atelopus" "pulcher" "10"
"Astylosternus" "occidentalis" "10"
"Hypsiboas" "geographicus" "10"
"Scinax" "funereus" "10"
"Scinax" "garbei" "10"
"Pristimantis" "buccinator" "10"
"Pristimantis" "zeuctotylus" "10"
"Leptobrachium" "hendricksoni" "10"
"Limnonectes" "blythii" "10"
"Limnonectes" "microdiscus" "10"
"Limnonectes" "tweediei" "10"
"Ptychadena" "arnei" "10"
"Epicrionops" "petersi" "10"
"Incilius" "signifer" "10"
"Dendropsophus" "marmoratus" "10"
"Hypsiboas" "tepuianus" "10"
"Agalychnis" "terranova" "10"
"Craugastor" "metriosistus" "10"
"Craugastor" "raniformis" "10"
"Phrynobatrachus" "tokba" "10"
"Phrynobatrachus" "phyllophilus" "10"
"Craugastor" "longirostris" "10"
"Indosylvirana" "milleti" "11"
"Micryletta" "inornata" "11"
"Occidozyga" "celebensis" "11"
"Odorrana" "banaorum" "11"
"Hyperolius" "platyceps" "11"
"Cophyla" "barbouri" "11"
"Mantella" "ebenaui" "11"
"Pulchrana" "moellendorffi" "11"
"Leptodactylus" "peritoaktites" "11"
"Conraua" "crassipes" "11"
"Leptodactylodon" "ventrimarmoratus" "11"
"Mantidactylus" "opiparis" "11"
"Occidozyga" "diminutiva" "11"
"Excidobates" "captivus" "11"
"Austrochaperina" "fryi" "11"
"Leptodactylodon" "perreti" "11"
"Pristimantis" "exoristus" "11"
"Plectrohyla" "sagorum" "11"
"Stefania" "evansi" "11"
"Acanthixalus" "sonjae" "11"
"Hyperolius" "kuligae" "11"
"Craugastor" "aurilegulus" "11"
"Eleutherodactylus" "cochranae" "11"
"Eleutherodactylus" "coqui" "11"
"Pristimantis" "danae" "11"
"Eleutherodactylus" "glaphycompus" "11"
"Craugastor" "laevissimus" "11"
"Craugastor" "rostralis" "11"
"Pristimantis" "rufioculis" "11"
"Pristimantis" "urichi" "11"
"Eleutherodactylus" "weinlandi" "11"
"Leptodactylus" "sabanensis" "11"
"Spinomantis" "massi" "11"
"Kalophrynus" "minusculus" "11"
"Phrynobatrachus" "steindachneri" "11"
"Fejervarya" "raja" "11"
"Limnonectes" "heinrichi" "11"
"Chalcorana" "mocquardii" "11"
"Bolitoglossa" "franklini" "11"
"Bolitoglossa" "nicefori" "11"
"Oedipina" "taylori" "11"
"Engystomops" "guayaco" "11"
"Hypsiboas" "liliae" "11"
"Bolitoglossa" "savagei" "11"
"Litoria" "rheocola" "11"
"Xenopus" "parafraseri" "11"
"Hyperolius" "endjami" "11"
"Astylosternus" "batesi" "11"
"Osteopilus" "vastus" "11"
"Sclerophrys" "gracilipes" "11"
"Afrixalus" "equatorialis" "11"
"Kassina" "lamottei" "11"
"Craugastor" "laticeps" "11"
"Spinomantis" "fimbriatus" "11"
"Gastrophryne" "elegans" "11"
"Fejervarya" "teraiensis" "11"
"Caecilia" "thompsoni" "11"
"Boophis" "brachychir" "11"
"Atelopus" "tricolor" "11"
"Hyperolius" "tuberculatus" "11"
"Agalychnis" "moreletii" "11"
"Hyperolius" "mosaicus" "11"
"Taudactylus" "acutirostris" "11"
"Arthroleptis" "poecilonotus" "11"
"Sclerophrys" "superciliaris" "11"
"Sclerophrys" "taiensis" "11"
"Rhinella" "festae" "11"
"Hyloxalus" "nexipus" "11"
"Dendropsophus" "columbianus" "11"
"Alexteroon" "obstetricans" "11"
"Hyperolius" "viridigulosus" "11"
"Aubria" "masako" "11"
"Aubria" "subsigillata" "11"
"Ingerana" "tenasserimensis" "11"
"Limnonectes" "acanthi" "11"
"Hylarana" "attigua" "11"
"Mantidactylus" "bellyi" "11"
"Theloderma" "bambusicolum" "11"
"Scaphiophryne" "matsoko" "11"
"Colostethus" "argyrogaster" "11"
"Limnonectes" "poilani" "11"
"Scotobleps" "gabonicus" "11"
"Ichthyophis" "nguyenorum" "11"
"Cardioglossa" "gracilis" "11"
"Leptodactylus" "albilabris" "11"
"Hyperolius" "langi" "11"
"Cardioglossa" "escalerae" "11"
"Sclerophrys" "camerunensis" "11"
"Hypsiboas" "lemai" "11"
"Litoria" "impura" "11"
"Osteopilus" "pulchrilineatus" "11"
"Scinax" "altae" "11"
"Alexteroon" "hypsiphonus" "11"
"Hyperolius" "bolifambae" "11"
"Hyperolius" "riggenbachi" "11"
"Leptopelis" "brevirostris" "11"
"Pristimantis" "percnopterus" "11"
"Pristimantis" "platydactylus" "11"
"Pristimantis" "pulvinatus" "11"
"Craugastor" "pygmaeus" "11"
"Boophis" "vittatus" "11"
"Boophis" "marojezensis" "11"
"Hymenochirus" "curtipes" "11"
"Xenopus" "pygmaeus" "11"
"Astylosternus" "montanus" "11"
"Arthroleptis" "palava" "11"
"Hyperolius" "cinnamomeoventris" "11"
"Ameerega" "berohoka" "11"
"Hyperolius" "adspersus" "11"
"Kaloula" "pulchra" "11"
"Amnirana" "albolabris" "11"
"Ingerophrynus" "macrotis" "11"
"Limnonectes" "dabanus" "11"
"Phrynobatrachus" "africanus" "11"
"Ptychadena" "perreti" "11"
"Barycholos" "pulcher" "11"
"Boophis" "lichenoides" "11"
"Sclerophrys" "latifrons" "11"
"Arthroleptis" "sylvaticus" "11"
"Austrochaperina" "pluvialis" "11"
"Cardioglossa" "elegans" "11"
"Hyalinobatrachium" "taylori" "11"
"Leptodactylus" "rugosus" "11"
"Dendropsophus" "minusculus" "11"
"Hypsiboas" "multifasciatus" "11"
"Tlalocohyla" "picta" "11"
"Lysapsus" "laevis" "11"
"Hyperolius" "pardalis" "11"
"Plectrohyla" "hartwegi" "11"
"Acanthixalus" "spinosus" "11"
"Afrixalus" "laevis" "11"
"Afrixalus" "paradorsalis" "11"
"Leptopelis" "boulengeri" "11"
"Leptopelis" "ocellatus" "11"
"Pristimantis" "parvillus" "11"
"Eleutherodactylus" "flavescens" "11"
"Pristimantis" "rhabdolaemus" "11"
"Pleurodema" "brachyops" "11"
"Microhyla" "berdmorei" "11"
"Phrynobatrachus" "parkeri" "11"
"Rhombophryne" "grandis" "11"
"Xenopus" "epitropicalis" "11"
"Phrynobatrachus" "batesii" "11"
"Petropedetes" "newtoni" "11"
"Limnonectes" "dammermani" "11"
"Limnonectes" "hascheanus" "11"
"Ptychadena" "aequiplicata" "11"
"Sylvirana" "nigrovittata" "11"
"Raorchestes" "parvulus" "11"
"Microcaecilia" "rabei" "11"
"Arthroleptis" "adelphus" "11"
"Hypsiboas" "ornatissimus" "11"
"Litoria" "nannotis" "11"
"Sylvirana" "faber" "11"
"Plectrohyla" "avia" "11"
"Occidozyga" "lima" "11"
"Leptodactylodon" "boulengeri" "11"
"Limnonectes" "macrognathus" "11"
"Arthroleptis" "tuberosus" "11"
"Litoria" "dayi" "11"
"Hyloxalus" "vergeli" "11"
"Centrolene" "quindianum" "11"
"Hypsiboas" "balzani" "11"
"Sphaerotheca" "maskeyi" "11"
"Dendrobates" "tinctorius" "11"
"Ansonia" "kraensis" "11"
"Incilius" "macrocristatus" "11"
"Rhaebo" "nasicus" "11"
"Leptopelis" "aubryi" "11"
"Crossodactylus" "schmidti" "11"
"Cophyla" "occultans" "11"
"Cardioglossa" "pulchra" "11"
"Incilius" "cavifrons" "11"
"Rhinella" "stanlaii" "11"
"Sclerophrys" "tuberosa" "11"
"Hyloscirtus" "armatus" "11"
"Epipedobates" "machalilla" "11"
"Allobates" "masniger" "11"
"Plectrohyla" "charadricola" "11"
"Hypsiboas" "heilprini" "11"
"Tlalocohyla" "loquax" "11"
"Litoria" "dorsalis" "11"
"Litoria" "congenita" "11"
"Scinax" "proboscideus" "11"
"Trachycephalus" "hadroceps" "11"
"Scinax" "exiguus" "11"
"Afrixalus" "enseticola" "11"
"Hyperolius" "robustus" "11"
"Kassina" "mertensi" "11"
"Adenomera" "lutzi" "11"
"Eleutherodactylus" "antillensis" "11"
"Pristimantis" "bromeliaceus" "11"
"Eleutherodactylus" "brittoni" "11"
"Pristimantis" "condor" "11"
"Pristimantis" "muricatus" "11"
"Pristimantis" "pecki" "11"
"Pristimantis" "tenebrionis" "11"
"Leptodactylus" "validus" "11"
"Gephyromantis" "granulatus" "11"
"Gephyromantis" "pseudoasper" "11"
"Gephyromantis" "salegy" "11"
"Gephyromantis" "schilfi" "11"
"Megophrys" "ligayae" "11"
"Cophyla" "phyllodactyla" "11"
"Cophyla" "pollicaris" "11"
"Rhombophryne" "laevipes" "11"
"Phrynobatrachus" "annulatus" "11"
"Petropedetes" "parkeri" "11"
"Xenopus" "amieti" "11"
"Phrynobatrachus" "scapularis" "11"
"Nyctibatrachus" "humayuni" "11"
"Occidozyga" "floresiana" "11"
"Sanguirana" "sanguinea" "11"
"Rhacophorus" "georgii" "11"
"Bolitoglossa" "alberchi" "11"
"Caecilia" "occidentalis" "11"
"Ichthyophis" "kohtaoensis" "11"
"Epicrionops" "niger" "11"
"Rhinatrema" "bivittatum" "11"
"Oreobates" "madidi" "11"
"Kaloula" "aureata" "11"
"Amolops" "panhai" "11"
"Anomaloglossus" "kaiei" "11"
"Mixophyes" "coggeri" "11"
"Dendropsophus" "reichlei" "11"
"Astylosternus" "rheophilus" "11"
"Morerella" "cyanophthalma" "11"
"Boophis" "praedictus" "11"
"Osteocephalus" "castaneicola" "11"
"Sclerophrys" "channingi" "11"
"Leptolalax" "aereus" "11"
"Spinomantis" "tavaratra" "11"
"Austrochaperina" "gracilipes" "11"
"Hypopachus" "barberi" "11"
"Hyalinobatrachium" "mondolfii" "11"
"Limnonectes" "jarujini" "11"
"Nectophryne" "batesii" "11"
"Cardioglossa" "leucomystax" "11"
"Allobates" "crombiei" "11"
"Hyperolius" "ocellatus" "11"
"Arthroleptis" "variabilis" "11"
"Ingerophrynus" "celebensis" "11"
"Sclerophrys" "funerea" "11"
"Ingerophrynus" "philippinicus" "11"
"Hymenochirus" "boettgeri" "11"
"Dendropsophus" "delarivai" "11"
"Stefania" "scalae" "11"
"Hyperolius" "hutsebauti" "11"
"Afrixalus" "osorioi" "11"
"Afrixalus" "quadrivittatus" "11"
"Hyperolius" "koehleri" "11"
"Heterixalus" "variabilis" "11"
"Leptopelis" "calcaratus" "11"
"Leptopelis" "rufus" "11"
"Chalcorana" "macrops" "11"
"Physalaemus" "fischeri" "11"
"Rhombophryne" "gimmeli" "11"
"Phrynobatrachus" "auritus" "11"
"Phrynobatrachus" "villiersi" "11"
"Hylarana" "macrodactyla" "11"
"Feihyla" "vittata" "11"
"Microcaecilia" "taylori" "11"
"Ichthyophis" "supachaii" "11"
"Hypsiboas" "curupi" "11"
"Rulyrana" "mcdiarmidi" "11"
"Theloderma" "vietnamense" "11"
"Conraua" "goliath" "11"
"Amnirana" "occidentalis" "11"
"Hyalinobatrachium" "bergeri" "11"
"Chiromantis" "nongkhorensis" "11"
"Limnonectes" "limborgi" "11"
"Leptobrachium" "mouhoti" "11"
"Limnonectes" "doriae" "11"
"Trichobatrachus" "robustus" "11"
"Hylarana" "chitwanensis" "11"
"Litoria" "nigrofrenata" "11"
"Hyalinobatrachium" "iaspidiense" "11"
"Hyperolius" "schoutedeni" "11"
"Afrixalus" "leucostictus" "11"
"Leptopelis" "millsoni" "11"
"Leptopelis" "notatus" "11"
"Leptopelis" "omissus" "11"
"Leptopelis" "zebra" "11"
"Glyphoglossus" "guttulatus" "11"
"Xenopus" "andrei" "11"
"Occidozyga" "martensii" "11"
"Lithobates" "maculatus" "11"
"Chiromantis" "rufescens" "11"
"Theloderma" "asperum" "11"
"Bolitoglossa" "platydactyla" "11"
"Bolitoglossa" "mexicana" "11"
"Hyperolius" "camerunensis" "11"
"Phlyctimantis" "leonardi" "11"
"Amnirana" "amnicola" "11"
"Scinax" "quinquefasciatus" "11"
"Litoria" "vocivincens" "11"
"Hyperolius" "phantasticus" "11"
"Cryptothylax" "greshoffii" "11"
"Spinomantis" "phantasticus" "11"
"Opisthothylax" "immaculatus" "11"
"Phlyctimantis" "verrucosus" "11"
"Adelophryne" "gutturosa" "11"
"Phrynobatrachus" "cornutus" "11"
"Pristimantis" "walkeri" "11"
"Herpele" "squalostoma" "11"
"Geotrypetes" "seraphini" "11"
"Leptobrachium" "pullum" "11"
"Nectophryne" "afra" "11"
"Hemisus" "olivaceus" "11"
"Scinax" "trilineatus" "11"
"Leptopelis" "nordequatorialis" "11"
"Noblella" "lochites" "11"
"Otophryne" "robusta" "11"
"Phrynobatrachus" "hylaios" "11"
"Rhinella" "martyi" "11"
"Barbourula" "busuangensis" "11"
"Cardioglossa" "gratiosa" "11"
"Litoria" "xanthomera" "11"
"Incilius" "valliceps" "11"
"Amnirana" "lepus" "11"
"Hylarana" "celebensis" "11"
"Scinax" "constrictus" "11"
"Amolops" "mengyangensis" "11"
"Megophrys" "lekaguli" "11"
"Leptodactylus" "pallidirostris" "11"
"Boophis" "andreonei" "11"
"Rhacophorus" "annamensis" "11"
"Rhinella" "fissipes" "11"
"Ptychohyla" "euthysanota" "11"
"Otophryne" "steyermarki" "11"
"Arthroleptis" "taeniatus" "11"
"Odorrana" "morafkai" "11"
"Gastrotheca" "orophylax" "12"
"Hypsiboas" "bischoffi" "12"
"Rana" "zhenhaiensis" "12"
"Desmognathus" "ocoee" "12"
"Hypselotriton" "orientalis" "12"
"Hypodactylus" "latens" "12"
"Atelopus" "lozanoi" "12"
"Colostethus" "mertensi" "12"
"Centrolene" "hybrida" "12"
"Nymphargus" "garciae" "12"
"Scinax" "uruguayus" "12"
"Adelophryne" "pachydactyla" "12"
"Hypodactylus" "elassodiscus" "12"
"Pristimantis" "vertebralis" "12"
"Holoaden" "luederwaldti" "12"
"Pterorana" "khare" "12"
"Theloderma" "albopunctatum" "12"
"Hynobius" "chinensis" "12"
"Bolitoglossa" "rostrata" "12"
"Cycloramphus" "acangatan" "12"
"Gastrotheca" "nicefori" "12"
"Scinax" "rizibilis" "12"
"Hoplobatrachus" "rugulosus" "12"
"Chiasmocleis" "leucosticta" "12"
"Rhacophorus" "hungfuensis" "12"
"Bolitoglossa" "adspersa" "12"
"Plethodon" "teyahalee" "12"
"Pachytriton" "brevipes" "12"
"Ichthyophis" "bannanicus" "12"
"Paramesotriton" "deloustali" "12"
"Babina" "adenopleura" "12"
"Hyloscirtus" "bogotensis" "12"
"Aplastodiscus" "albosignatus" "12"
"Dendropsophus" "labialis" "12"
"Hylodes" "heyeri" "12"
"Megophrys" "palpebralespinosa" "12"
"Quasipaa" "exilispinosa" "12"
"Odorrana" "versabilis" "12"
"Theloderma" "moloch" "12"
"Desmognathus" "carolinensis" "12"
"Paramesotriton" "chinensis" "12"
"Crinia" "tinnula" "12"
"Ophryophryne" "microstoma" "12"
"Brachycephalus" "hermogenesi" "12"
"Melanophryniscus" "tumifrons" "12"
"Hyla" "simplex" "12"
"Dendropsophus" "werneri" "12"
"Physalaemus" "nanus" "12"
"Physalaemus" "gracilis" "12"
"Melanophryniscus" "dorsalis" "12"
"Pristimantis" "buckleyi" "12"
"Tachiramantis" "prolixodiscus" "12"
"Leptolalax" "liui" "12"
"Ophryophryne" "pachyproctus" "12"
"Polypedates" "megacephalus" "12"
"Odorrana" "chapaensis" "12"
"Amolops" "formosus" "12"
"Amolops" "gerbillus" "12"
"Nanorana" "blanfordii" "12"
"Nanorana" "rostandi" "12"
"Quasipaa" "shini" "12"
"Odorrana" "exiliversabilis" "12"
"Pelophylax" "fukienensis" "12"
"Kurixalus" "naso" "12"
"Pachytriton" "labiatus" "12"
"Paramesotriton" "hongkongensis" "12"
"Microhyla" "fissipes" "12"
"Rhacophorus" "rhodopus" "12"
"Aplastodiscus" "cochranae" "12"
"Odorrana" "chloronota" "12"
"Odorrana" "bacboensis" "12"
"Theloderma" "corticale" "12"
"Tylototriton" "ziegleri" "12"
"Pseudorana" "sangzhiensis" "12"
"Dendropsophus" "nahdereri" "12"
"Hypsiboas" "joaquini" "12"
"Hyperolius" "leleupi" "12"
"Litoria" "cooloolensis" "12"
"Cycloramphus" "asper" "12"
"Hyloxalus" "pulchellus" "12"
"Philoria" "sphagnicolus" "12"
"Bufo" "pageoti" "12"
"Dendrophryniscus" "leucomystax" "12"
"Hyloxalus" "subpunctatus" "12"
"Gastrotheca" "argenteovirens" "12"
"Dendropsophus" "pelidna" "12"
"Hypsiboas" "marginatus" "12"
"Hypsiboas" "guentheri" "12"
"Bokermannohyla" "hylax" "12"
"Hypsiboas" "leptolineatus" "12"
"Hyla" "sanchiangensis" "12"
"Osteopilus" "ocellatus" "12"
"Plectrohyla" "glandulosa" "12"
"Callixalus" "pictus" "12"
"Leptopelis" "karissimbensis" "12"
"Cycloramphus" "semipalmatus" "12"
"Ischnocnema" "bolbodactyla" "12"
"Ischnocnema" "manezinho" "12"
"Hylodes" "phyllodes" "12"
"Physalaemus" "spiniger" "12"
"Proceratophrys" "melanopogon" "12"
"Scythrophrys" "sawayae" "12"
"Thoropa" "saxatilis" "12"
"Megophrys" "mangshanensis" "12"
"Microhyla" "butleri" "12"
"Microhyla" "pulchra" "12"
"Nanorana" "ercepeae" "12"
"Quasipaa" "jiulongensis" "12"
"Nanorana" "minica" "12"
"Odorrana" "hejiangensis" "12"
"Lithobates" "macroglossa" "12"
"Odorrana" "schmackeri" "12"
"Gracixalus" "gracilipes" "12"
"Theloderma" "rhododiscus" "12"
"Philautus" "tytthus" "12"
"Desmognathus" "imitator" "12"
"Eurycea" "junaluska" "12"
"Gyrinophilus" "gulolineatus" "12"
"Plethodon" "ventralis" "12"
"Desmognathus" "abditus" "12"
"Gastrotheca" "fulvorufa" "12"
"Adenomera" "nana" "12"
"Atelopus" "petersi" "12"
"Hypsiboas" "stellae" "12"
"Odorrana" "geminata" "12"
"Phrynobatrachus" "petropedetoides" "12"
"Leptolalax" "sungi" "12"
"Phrynobatrachus" "asper" "12"
"Pristimantis" "juanchoi" "12"
"Sphaenorhynchus" "surdus" "12"
"Hylarana" "taipehensis" "12"
"Physalaemus" "lisei" "12"
"Litoria" "olongburensis" "12"
"Pseudophryne" "coriacea" "12"
"Bufo" "cryptotympanicus" "12"
"Centrolene" "buckleyi" "12"
"Dendrophryniscus" "berthalutzae" "12"
"Hyla" "chinensis" "12"
"Aplastodiscus" "ehrhardti" "12"
"Eleutherodactylus" "jamaicensis" "12"
"Hypsiboas" "semiguttatus" "12"
"Osteopilus" "wilderi" "12"
"Phrynomedusa" "vanzolinii" "12"
"Phyllomedusa" "distincta" "12"
"Pseudis" "cardosoi" "12"
"Cycloramphus" "valae" "12"
"Hylodes" "meridionalis" "12"
"Proceratophrys" "brauni" "12"
"Proceratophrys" "subguttata" "12"
"Kalophrynus" "interlineatus" "12"
"Micrixalus" "phyllophilus" "12"
"Gracixalus" "jinxiuensis" "12"
"Rhacophorus" "hoanglienensis" "12"
"Plethodon" "metcalfi" "12"
"Desmognathus" "santeetlah" "12"
"Pseudoeurycea" "rex" "12"
"Paramesotriton" "fuzhongensis" "12"
"Rhinella" "henseli" "12"
"Amolops" "daiyunensis" "12"
"Trachycephalus" "dibernardoi" "12"
"Kurixalus" "odontotarsus" "12"
"Cycloramphus" "bolitoglossus" "12"
"Cycloramphus" "lutzorum" "12"
"Leptobrachium" "liui" "12"
"Megophrys" "kuatunensis" "12"
"Limnonectes" "fujianensis" "12"
"Quasipaa" "spinosa" "12"
"Rhacophorus" "gongshanensis" "12"
"Gyrinophilus" "palleucus" "12"
"Tylototriton" "asperrimus" "12"
"Quasipaa" "delacouri" "12"
"Scinax" "perereca" "12"
"Pristimantis" "boulengeri" "12"
"Sylvirana" "maosonensis" "12"
"Sylvirana" "guentheri" "12"
"Desmognathus" "marmoratus" "12"
"Rhinella" "abei" "12"
"Theloderma" "lateriticum" "12"
"Leptodactylus" "plaumanni" "12"
"Phyllomedusa" "iheringii" "12"
"Megophrys" "boettgeri" "12"
"Megophrys" "parva" "12"
"Hylarana" "latouchii" "12"
"Raorchestes" "longchuanensis" "12"
"Ischnocnema" "henselii" "12"
"Scinax" "catharinae" "12"
"Hyloxalus" "lehmanni" "12"
"Odorrana" "tiannanensis" "12"
"Proceratophrys" "bigibbosa" "12"
"Microhyla" "heymonsi" "12"
"Ombrana" "sikimensis" "12"
"Amolops" "ricketti" "12"
"Odorrana" "lungshengensis" "12"
"Frostius" "erythrophthalmus" "12"
"Pristimantis" "pugnax" "12"
"Pristimantis" "tubernasus" "12"
"Rhacophorus" "dennysi" "12"
"Polypedates" "mutus" "12"
"Alsodes" "montanus" "13"
"Dryophytes" "arenicolor" "13"
"Geocrinia" "victoriana" "13"
"Cacosternum" "aggestum" "13"
"Poyntonophrynus" "grandisonae" "13"
"Gastrotheca" "excubitor" "13"
"Crinia" "sloanei" "13"
"Hyloxalus" "littoralis" "13"
"Arthroleptella" "villiersi" "13"
"Lithobates" "blairi" "13"
"Batrachoseps" "major" "13"
"Limnodynastes" "tasmaniensis" "13"
"Breviceps" "acutirostris" "13"
"Chrysopaa" "sternosignata" "13"
"Batrachoseps" "gavilanensis" "13"
"Triturus" "pygmaeus" "13"
"Telmatobius" "arequipensis" "13"
"Xenohyla" "eugenioi" "13"
"Crinia" "insignifera" "13"
"Heleioporus" "psammophilus" "13"
"Limnodynastes" "fletcheri" "13"
"Neobatrachus" "pictus" "13"
"Anaxyrus" "punctatus" "13"
"Anaxyrus" "woodhousii" "13"
"Scaphiopus" "couchii" "13"
"Aneides" "lugubris" "13"
"Salamandra" "infraimmaculata" "13"
"Bufotes" "turanensis" "13"
"Heleioporus" "albopunctatus" "13"
"Hydromantes" "platycephalus" "13"
"Melanophryniscus" "stelzneri" "13"
"Geocrinia" "laevis" "13"
"Neobatrachus" "kunapalari" "13"
"Atelopus" "peruensis" "13"
"Anaxyrus" "speciosus" "13"
"Discoglossus" "pictus" "13"
"Heleophryne" "purcelli" "13"
"Batrachoseps" "attenuatus" "13"
"Pleurodema" "cinereum" "13"
"Pelophylax" "kurtmuelleri" "13"
"Strongylopus" "grayii" "13"
"Spea" "intermontana" "13"
"Aneides" "hardii" "13"
"Pelophylax" "caralitanus" "13"
"Bufotes" "variabilis" "13"
"Cacosternum" "australis" "13"
"Pseudophryne" "bibronii" "13"
"Lithobates" "yavapaiensis" "13"
"Neobatrachus" "sudelli" "13"
"Rhinella" "arenarum" "13"
"Rhinella" "arunco" "13"
"Anaxyrus" "debilis" "13"
"Bufotes" "pseudoraddei" "13"
"Rhinella" "spinulosa" "13"
"Hyla" "meridionalis" "13"
"Semnodactylus" "wealii" "13"
"Oreobates" "discoidalis" "13"
"Pleurodema" "nebulosum" "13"
"Pleurodema" "bufoninum" "13"
"Telmatobius" "culeus" "13"
"Gastrophryne" "olivacea" "13"
"Cacosternum" "nanum" "13"
"Strongylopus" "bonaespei" "13"
"Telmatobius" "espadai" "13"
"Ambystoma" "mavortium" "13"
"Ambystoma" "californiense" "13"
"Calyptocephalella" "gayi" "13"
"Breviceps" "gibbosus" "13"
"Cacosternum" "capense" "13"
"Litoria" "castanea" "13"
"Aquiloeurycea" "galeanae" "13"
"Amietia" "vertebralis" "13"
"Microbatrachella" "capensis" "13"
"Telmatobius" "jelskii" "13"
"Telmatobius" "rimac" "13"
"Amietia" "fuscigula" "13"
"Speleomantes" "genei" "13"
"Gastrotheca" "gracilis" "13"
"Telmatobius" "peruvianus" "13"
"Sclerophrys" "mauritanica" "13"
"Crinia" "signifera" "13"
"Crinia" "parinsignifera" "13"
"Geocrinia" "leai" "13"
"Limnodynastes" "dorsalis" "13"
"Neobatrachus" "pelobatoides" "13"
"Pseudophryne" "guentheri" "13"
"Anaxyrus" "microscaphus" "13"
"Amietia" "dracomontana" "13"
"Rhinella" "achalensis" "13"
"Anaxyrus" "californicus" "13"
"Alytes" "cisternasii" "13"
"Discoglossus" "scovazzi" "13"
"Heleophryne" "regis" "13"
"Gastrotheca" "chrysosticta" "13"
"Gastrotheca" "marsupiata" "13"
"Pseudacris" "clarkii" "13"
"Heterixalus" "boettgeri" "13"
"Hyperolius" "horstockii" "13"
"Telmatobius" "schreiteri" "13"
"Breviceps" "montanus" "13"
"Pelobates" "varaldii" "13"
"Amietia" "vandijki" "13"
"Spea" "bombifrons" "13"
"Hynobius" "turkestanicus" "13"
"Pleurodeles" "waltl" "13"
"Lissotriton" "boscai" "13"
"Lyciasalamandra" "atifi" "13"
"Megophrys" "binchuanensis" "13"
"Bufo" "eichwaldi" "13"
"Litoria" "raniformis" "13"
"Dryophytes" "wrightorum" "13"
"Ambystoma" "tigrinum" "13"
"Neurergus" "strauchii" "13"
"Rhinoderma" "rufum" "13"
"Litoria" "moorei" "13"
"Litoria" "adelaidensis" "13"
"Litoria" "ewingii" "13"
"Crinia" "georgiana" "13"
"Crinia" "subinsignifera" "13"
"Neobatrachus" "albipes" "13"
"Hyloxalus" "anthracinus" "13"
"Vandijkophrynus" "angusticeps" "13"
"Anaxyrus" "cognatus" "13"
"Sclerophrys" "pantherina" "13"
"Sclerophrys" "pardalis" "13"
"Capensibufo" "tradouwi" "13"
"Pseudacris" "cadaverina" "13"
"Afrixalus" "knysnae" "13"
"Telmatobius" "hintoni" "13"
"Yunganastes" "fraudator" "13"
"Odontophrynus" "achalensis" "13"
"Telmatobius" "marmoratus" "13"
"Pleurodema" "guayapae" "13"
"Breviceps" "rosei" "13"
"Pelobates" "syriacus" "13"
"Pelodytes" "ibericus" "13"
"Rana" "graeca" "13"
"Pelophylax" "perezi" "13"
"Pelophylax" "plancyi" "13"
"Rana" "draytonii" "13"
"Alsodes" "nodosus" "13"
"Dryophytes" "immaculatus" "13"
"Alytes" "dickhilleni" "13"
"Heleioporus" "eyrei" "13"
"Limnodynastes" "dumerilii" "13"
"Metacrinia" "nichollsi" "13"
"Myobatrachus" "gouldii" "13"
"Vandijkophrynus" "gariepensis" "13"
"Sclerophrys" "capensis" "13"
"Hyla" "savignyi" "13"
"Odontophrynus" "occidentalis" "13"
"Pelobates" "cultripes" "13"
"Pelophylax" "bedriagae" "13"
"Pelophylax" "epeiroticus" "13"
"Spea" "hammondii" "13"
"Ommatotriton" "vittatus" "13"
"Salamandra" "algira" "13"
"Rana" "pseudodalmatina" "13"
"Discoglossus" "jeanneae" "13"
"Discoglossus" "galganoi" "13"
"Litoria" "verrucosa" "13"
"Hypsiboas" "alboniger" "13"
"Pleurodema" "marmoratum" "13"
"Breviceps" "fuscus" "13"
"Spea" "multiplicata" "13"
"Batrachoseps" "nigriventris" "13"
"Bufotes" "siculus" "13"
"Rana" "boylii" "13"
"Hypsiboas" "andinus" "13"
"Bufotes" "luristanicus" "13"
"Litoria" "cyclorhyncha" "13"
"Limnodynastes" "interioris" "13"
"Poyntonophrynus" "vertebralis" "13"
"Lithobates" "chiricahuensis" "13"
"Rana" "macrocnemis" "13"
"Alytes" "maurus" "13"
"Batrachoseps" "gregarius" "13"
"Taricha" "torosa" "13"
"Arenophryne" "rotunda" "13"
"Iranodon" "persicus" "13"
"Pseudacris" "regilla" "13"
"Litoria" "paraewingi" "13"
"Gyrinophilus" "porphyriticus" "14"
"Amolops" "jinjiangensis" "14"
"Pelophylax" "lessonae" "14"
"Bombina" "pachypus" "14"
"Lissotriton" "montandoni" "14"
"Scutiger" "maculatus" "14"
"Pseudophryne" "semimarmorata" "14"
"Bufo" "bufo" "14"
"Pelophylax" "cretensis" "14"
"Euproctus" "montanus" "14"
"Rana" "pyrenaica" "14"
"Hyla" "tsinlingensis" "14"
"Triturus" "karelinii" "14"
"Epidalea" "calamita" "14"
"Nanorana" "parkeri" "14"
"Liua" "tsinpaensis" "14"
"Onychodactylus" "fischeri" "14"
"Mertensiella" "caucasica" "14"
"Ranodon" "sibiricus" "14"
"Bombina" "orientalis" "14"
"Anaxyrus" "hemiophrys" "14"
"Scutiger" "boulengeri" "14"
"Megophrys" "shapingensis" "14"
"Pelophylax" "ridibundus" "14"
"Rhacophorus" "dugritei" "14"
"Salamandrina" "perspicillata" "14"
"Alsodes" "gargola" "14"
"Bufotes" "viridis" "14"
"Rana" "arvalis" "14"
"Speleomantes" "italicus" "14"
"Pelodytes" "punctatus" "14"
"Nanorana" "polunini" "14"
"Lissotriton" "italicus" "14"
"Necturus" "maculosus" "14"
"Ichthyosaura" "alpestris" "14"
"Anaxyrus" "canorus" "14"
"Ambystoma" "laterale" "14"
"Speleomantes" "strinatii" "14"
"Dryophytes" "versicolor" "14"
"Amolops" "lifanensis" "14"
"Duttaphrynus" "himalayanus" "14"
"Pelophylax" "nigromaculatus" "14"
"Rana" "luteiventris" "14"
"Salamandra" "salamandra" "14"
"Hemidactylium" "scutatum" "14"
"Lithobates" "clamitans" "14"
"Calotriton" "asper" "14"
"Amolops" "xinduqiao" "14"
"Speleomantes" "imperialis" "14"
"Rana" "latastei" "14"
"Bufo" "minshanicus" "14"
"Amolops" "mantzorum" "14"
"Triturus" "cristatus" "14"
"Scutiger" "muliensis" "14"
"Bufo" "andrewsi" "14"
"Bufo" "gargarizans" "14"
"Bufo" "tuberculatus" "14"
"Pristimantis" "truebae" "14"
"Scutiger" "ningshanensis" "14"
"Oreolalax" "chuanbeiensis" "14"
"Rana" "italica" "14"
"Scutiger" "sikimmensis" "14"
"Amolops" "monticola" "14"
"Allopaa" "hazarensis" "14"
"Glandirana" "emeljanovi" "14"
"Ambystoma" "macrodactylum" "14"
"Batrachuperus" "tibetanus" "14"
"Salamandrella" "keyserlingii" "14"
"Lissotriton" "vulgaris" "14"
"Pseudacris" "maculata" "14"
"Euproctus" "platycephalus" "14"
"Anaxyrus" "boreas" "14"
"Anaxyrus" "americanus" "14"
"Pseudacris" "crucifer" "14"
"Lithobates" "septentrionalis" "14"
"Oreolalax" "xiangchengensis" "14"
"Dryophytes" "chrysoscelis" "14"
"Dryophytes" "japonicus" "14"
"Pelobates" "fuscus" "14"
"Lithobates" "sylvaticus" "14"
"Uperoleia" "martini" "14"
"Hyla" "sarda" "14"
"Rana" "dalmatina" "14"
"Oreolalax" "popei" "14"
"Scutiger" "nyingchiensis" "14"
"Pelophylax" "bergeri" "14"
"Nanorana" "ventripunctata" "14"
"Nanorana" "liebigii" "14"
"Rana" "dybowskii" "14"
"Bufotes" "balearicus" "14"
"Bombina" "bombina" "14"
"Discoglossus" "montalentii" "14"
"Rana" "iberica" "14"
"Lithobates" "palustris" "14"
"Lithobates" "catesbeianus" "14"
"Notophthalmus" "viridescens" "14"
"Salamandra" "corsica" "14"
"Hyla" "arborea" "14"
"Telmatobius" "carrillae" "14"
"Lithobates" "pipiens" "14"
"Bufotes" "latastii" "14"
"Scutiger" "mammatus" "14"
"Scutiger" "nepalensis" "14"
"Kaloula" "borealis" "14"
"Ascaphus" "montanus" "14"
"Bombina" "variegata" "14"
"Strauchbufo" "raddei" "14"
"Rana" "temporaria" "14"
"Ommatotriton" "ophryticus" "14"
"Rana" "kukunoris" "14"
"Triturus" "carnifex" "14"
"Ambystoma" "maculatum" "14"
"Eurycea" "bislineata" "14"
"Plethodon" "cinereus" "14"
"Triturus" "dobrogicus" "14"
"Bufo" "tibetanus" "14"
"Bufo" "stejnegeri" "14"
"Discoglossus" "sardus" "14"
"Scutiger" "glandulatus" "14"
"Nanorana" "pleskei" "14"
"Rana" "amurensis" "14"
"Hynobius" "leechii" "14"
"Alytes" "obstetricans" "14"
"Rana" "asiatica" "14"
"Rana" "chensinensis" "14"
"Lissotriton" "helveticus" "14"
"Triturus" "marmoratus" "14"
"Plethodon" "idahoensis" "14"
"Proteus" "anguinus" "14"
"Rana" "pirica" "14"
"Desmognathus" "fuscus" "14"
"Hyla" "intermedia" "14"
"Rana" "shuchinae" "14"
"Dicamptodon" "aterrimus" "14"
"Batrachuperus" "pinchonii" "14"
"Salamandrina" "terdigitata" "14"
"Hynobius" "retardatus" "14"
"Neurergus" "crocatus" "14"
"Salamandra" "atra" "14"
"Pristimantis" "merostictus" "15"
"Heleioporus" "australiacus" "15"
"Pristimantis" "thymelensis" "15"
"Telmatobius" "niger" "15"
"Oreolalax" "multipunctatus" "15"
"Rhacophorus" "translineatus" "15"
"Ambystoma" "texanum" "15"
"Gastrotheca" "pseustes" "15"
"Pristimantis" "orcesi" "15"
"Leptolalax" "oshanensis" "15"
"Nanorana" "yunnanensis" "15"
"Babina" "daunchina" "15"
"Odorrana" "tormota" "15"
"Quasipaa" "boulengeri" "15"
"Oreolalax" "rugosus" "15"
"Glandirana" "tientaiensis" "15"
"Microhyla" "mixtura" "15"
"Amolops" "viridimaculatus" "15"
"Rhacophorus" "omeimontis" "15"
"Plethodon" "wehrlei" "15"
"Litoria" "citropa" "15"
"Litoria" "verreauxii" "15"
"Nanorana" "quadranus" "15"
"Pristimantis" "piceus" "15"
"Hynobius" "tokyoensis" "15"
"Plethodon" "hoffmani" "15"
"Rhacophorus" "feae" "15"
"Megophrys" "spinata" "15"
"Oreolalax" "schmidti" "15"
"Nanorana" "vicina" "15"
"Pseudophryne" "dendyi" "15"
"Pristimantis" "chloronotus" "15"
"Rhacophorus" "nigropunctatus" "15"
"Plethodon" "montanus" "15"
"Hyla" "annectans" "15"
"Megophrys" "omeimontis" "15"
"Rana" "coreana" "15"
"Pristimantis" "eriphus" "15"
"Amolops" "loloensis" "15"
"Pseudorana" "weiningensis" "15"
"Odorrana" "junlianensis" "15"
"Gastrotheca" "griswoldi" "15"
"Pristimantis" "incomptus" "15"
"Pristimantis" "racemus" "15"
"Oreolalax" "puxiongensis" "15"
"Oreolalax" "pingii" "15"
"Scutiger" "chintingensis" "15"
"Rhacophorus" "zhaojuensis" "15"
"Amolops" "chunganensis" "15"
"Pelophylax" "shqipericus" "15"
"Raorchestes" "annandalii" "15"
"Hynobius" "quelpaertensis" "15"
"Pseudohynobius" "flavomaculatus" "15"
"Pachyhynobius" "shangchengensis" "15"
"Liangshantriton" "taliangensis" "15"
"Karsenia" "koreana" "15"
"Telmatobius" "sanborni" "15"
"Plethodon" "nettingi" "15"
"Pristimantis" "cryophilius" "15"
"Nanorana" "arnoldi" "15"
"Glandirana" "minima" "15"
"Ambystoma" "jeffersonianum" "15"
"Plethodon" "welleri" "15"
"Pseudacris" "kalmi" "15"
"Andrias" "davidianus" "15"
"Litoria" "lesueurii" "15"
"Litoria" "spenceri" "15"
"Dryophytes" "suweonensis" "15"
"Pseudacris" "triseriata" "15"
"Scutiger" "tuberculatus" "15"
"Megophrys" "nankiangensis" "15"
"Pelophylax" "hubeiensis" "15"
"Plethodon" "electromorphus" "15"
"Tylototriton" "kweichowensis" "15"
"Tylototriton" "wenxianensis" "15"
"Litoria" "nudidigita" "15"
"Breviceps" "bagginsi" "15"
"Rhacophorus" "chenfui" "15"
"Oreolalax" "rhodostigmatus" "15"
"Scutiger" "gongshanensis" "15"
"Pelophylax" "chosenicus" "15"
"Liua" "shihi" "15"
"Batrachuperus" "yenyuanensis" "15"
"Leptobrachium" "boringii" "15"
"Megophrys" "minor" "15"
"Rana" "omeimontis" "15"
"Rana" "huanrensis" "15"
"Pristimantis" "permixtus" "15"
"Amolops" "granulosus" "15"
"Desmognathus" "ochrophaeus" "15"
"Paracrinia" "haswelli" "15"
"Oreolalax" "lichuanensis" "15"
"Megophrys" "wushanensis" "15"
"Kaloula" "rugifera" "15"
"Nanorana" "annandalii" "15"
"Hynobius" "yiwuensis" "15"
"Pristimantis" "nervicus" "15"
"Odorrana" "margaretae" "15"
"Telmatobius" "macrostomus" "15"
"Oreolalax" "major" "15"
"Noblella" "carrascoicola" "2"
"Hemisus" "guttatus" "2"
"Natalobatrachus" "bonebergi" "2"
"Rhinella" "fernandezae" "2"
"Babina" "pleuraden" "2"
"Pristimantis" "cajamarcensis" "2"
"Nanorana" "liui" "2"
"Pristimantis" "colodactylus" "2"
"Crinia" "pseudinsignifera" "2"
"Hadromophryne" "natalensis" "2"
"Yunganastes" "pluvicanorus" "2"
"Plethodon" "punctatus" "2"
"Dryophytes" "plicatus" "2"
"Breviceps" "sylvestris" "2"
"Chiropterotriton" "orculus" "2"
"Gastrotheca" "monticola" "2"
"Litoria" "subglandulosa" "2"
"Gastrotheca" "plumbea" "2"
"Physalaemus" "fernandezae" "2"
"Strongylopus" "wageri" "2"
"Megophrys" "jingdongensis" "2"
"Pristimantis" "leoni" "2"
"Afrixalus" "spinifrons" "2"
"Rana" "chaochiaoensis" "2"
"Pseudacris" "streckeri" "2"
"Pristimantis" "vinhai" "2"
"Mixophyes" "balbus" "2"
"Uperoleia" "tyleri" "2"
"Crinia" "glauerti" "2"
"Telmatobius" "brevipes" "2"
"Heleioporus" "barycragus" "2"
"Atelopus" "nepiozomus" "2"
"Nannophryne" "cophotis" "2"
"Colostethus" "jacobuspetersi" "2"
"Gastrotheca" "ovifera" "2"
"Hypsiboas" "pulchellus" "2"
"Afrixalus" "morerei" "2"
"Pristimantis" "bicumulus" "2"
"Pristimantis" "phoxocephalus" "2"
"Telmatobius" "yuracare" "2"
"Oreolalax" "jingdongensis" "2"
"Cacosternum" "parvum" "2"
"Nanorana" "maculosa" "2"
"Pseudoeurycea" "gadovii" "2"
"Hyloxalus" "insulatus" "2"
"Litoria" "piperata" "2"
"Atelopus" "bomolochos" "2"
"Leptopelis" "xenodactylus" "2"
"Telmatobius" "bolivianus" "2"
"Centrolene" "venezuelense" "2"
"Gastrotheca" "riobambae" "2"
"Litoria" "daviesae" "2"
"Leptopelis" "natalensis" "2"
"Pristimantis" "illotus" "2"
"Pristimantis" "pyrrhomerus" "2"
"Pristimantis" "riveti" "2"
"Megophrys" "giganticus" "2"
"Ctenophryne" "aequatorialis" "2"
"Odorrana" "grahami" "2"
"Amietia" "hymenopus" "2"
"Eleutherodactylus" "rogersi" "2"
"Cacosternum" "nanogularum" "2"
"Ceratophrys" "ornata" "2"
"Pristimantis" "atratus" "2"
"Breviceps" "verrucosus" "2"
"Anhydrophryne" "hewitti" "2"
"Hyperolius" "pickersgilli" "2"
"Pristimantis" "curtipes" "2"
"Hyperolius" "poweri" "2"
"Hyloxalus" "vertebralis" "2"
"Pristimantis" "unistrigatus" "2"
"Telmatobius" "verrucosus" "2"
"Amolops" "tuberodepressus" "2"
"Cacosternum" "rhythmum" "2"
"Litoria" "booroolongensis" "2"
"Leptodactylus" "gracilis" "2"
"Hypselotriton" "cyanurus" "2"
"Heleioporus" "inornatus" "2"
"Odontophrynus" "cordobae" "2"
"Arthroleptis" "wahlbergii" "2"
"Rhinella" "inca" "2"
"Cacosternum" "striatum" "2"
"Pseudoeurycea" "leprosa" "2"
"Rhinella" "dorbignyi" "2"
"Kaloula" "verrucosa" "2"
"Hyperolius" "semidiscus" "2"
"Megophrys" "glandulosa" "2"
"Hypsiboas" "callipleura" "2"
"Hyloscirtus" "platydactylus" "2"
"Glyphoglossus" "yunnanensis" "2"
"Gastrotheca" "peruana" "2"
"Rhacophorus" "schlegelii" "3"
"Hylorina" "sylvatica" "3"
"Hynobius" "abei" "3"
"Hyloscirtus" "psarolaimus" "3"
"Amolops" "wuyiensis" "3"
"Rana" "longicrus" "3"
"Aneides" "ferreus" "3"
"Batrachoseps" "wrighti" "3"
"Taricha" "granulosa" "3"
"Crinia" "tasmaniensis" "3"
"Rhinella" "rubropunctata" "3"
"Rhyacotriton" "kezeri" "3"
"Rhyacotriton" "variegatus" "3"
"Leiopelma" "hochstetteri" "3"
"Buergeria" "japonica" "3"
"Bufo" "bankorensis" "3"
"Nannophryne" "variegata" "3"
"Cynops" "pyrrhogaster" "3"
"Hynobius" "naevius" "3"
"Rana" "cascadae" "3"
"Rhinoderma" "darwinii" "3"
"Rana" "ornativentris" "3"
"Batrachyla" "taeniata" "3"
"Dicamptodon" "copei" "3"
"Hynobius" "takedai" "3"
"Hynobius" "hidamontanus" "3"
"Telmatobufo" "australis" "3"
"Rana" "japonica" "3"
"Ascaphus" "truei" "3"
"Crinia" "nimbus" "3"
"Bufo" "japonicus" "3"
"Hynobius" "boulengeri" "3"
"Hynobius" "nigrescens" "3"
"Ambystoma" "gracile" "3"
"Plethodon" "dunni" "3"
"Rhacophorus" "hui" "3"
"Pristimantis" "vicarius" "3"
"Telmatobufo" "venustus" "3"
"Osornophryne" "bufoniformis" "3"
"Duttaphrynus" "stuarti" "3"
"Hyla" "hallowellii" "3"
"Pristimantis" "myersi" "3"
"Pristimantis" "uranobates" "3"
"Eupsophus" "roseus" "3"
"Eupsophus" "vertebralis" "3"
"Rhacophorus" "viridis" "3"
"Hynobius" "nebulosus" "3"
"Cynops" "ensicauda" "3"
"Microhyla" "okinavensis" "3"
"Hynobius" "yatsui" "3"
"Hynobius" "arisanensis" "3"
"Hynobius" "stejnegeri" "3"
"Hynobius" "dunni" "3"
"Megophrys" "robusta" "3"
"Babina" "okinavana" "3"
"Odorrana" "swinhoana" "3"
"Kurixalus" "idiootocus" "3"
"Echinotriton" "andersoni" "3"
"Plethodon" "larselli" "3"
"Rana" "pretiosa" "3"
"Litoria" "burrowsi" "3"
"Batrachyla" "nibaldoi" "3"
"Eupsophus" "emiliopugini" "3"
"Rana" "aurora" "3"
"Hynobius" "lichenatus" "3"
"Rhacophorus" "arboreus" "3"
"Dicamptodon" "tenebrosus" "3"
"Hynobius" "kimurae" "3"
"Ensatina" "eschscholtzii" "3"
"Plethodon" "vandykei" "3"
"Pristimantis" "supernatis" "3"
"Rana" "multidenticulata" "3"
"Odorrana" "mawphlangensis" "3"
"Rhacophorus" "taipeianus" "3"
"Rhacophorus" "moltrechti" "3"
"Buergeria" "buergeri" "3"
"Bufo" "torrenticola" "3"
"Rana" "sakuraii" "3"
"Aneides" "vagrans" "3"
"Plethodon" "vehiculum" "3"
"Buergeria" "robusta" "3"
"Chioglossa" "lusitanica" "3"
"Pelodytes" "caucasicus" "3"
"Eupsophus" "calcaratus" "3"
"Onychodactylus" "japonicus" "3"
"Rhyacotriton" "cascadae" "3"
"Bufo" "verrucosissimus" "3"
"Batrachyla" "antartandica" "3"
"Alsodes" "australis" "3"
"Glandirana" "rugosa" "3"
"Rhyacotriton" "olympicus" "3"
"Rana" "tagoi" "3"
"Pleurodema" "thaul" "3"
"Pelophylax" "porosus" "3"
"Plethodon" "elongatus" "3"
"Kurixalus" "eiffingeri" "3"
"Batrachyla" "leptopus" "3"
"Andrias" "japonicus" "3"
"Melanophryniscus" "sanmartini" "4"
"Lithobates" "virgatipes" "4"
"Dicamptodon" "ensatus" "4"
"Desmognathus" "welteri" "4"
"Taricha" "rivularis" "4"
"Litoria" "phyllochroa" "4"
"Anaxyrus" "fowleri" "4"
"Desmognathus" "wrighti" "4"
"Eurycea" "longicauda" "4"
"Plethodon" "cylindraceus" "4"
"Litoria" "dentata" "4"
"Acris" "crepitans" "4"
"Pseudacris" "brachyphona" "4"
"Desmognathus" "quadramaculatus" "4"
"Taricha" "sierra" "4"
"Tachiramantis" "douglasi" "4"
"Pristimantis" "elegans" "4"
"Eurycea" "spelaea" "4"
"Espadarana" "andina" "4"
"Plectrohyla" "arborescandens" "4"
"Scinax" "littoreus" "4"
"Phrynopus" "montium" "4"
"Megophrys" "wuliangshanensis" "4"
"Odorrana" "anlungensis" "4"
"Ambystoma" "barbouri" "4"
"Aneides" "flavipunctatus" "4"
"Plethodon" "albagula" "4"
"Desmognathus" "orestes" "4"
"Eurycea" "multiplicata" "4"
"Eurycea" "wilderae" "4"
"Plethodon" "dorsalis" "4"
"Plethodon" "glutinosus" "4"
"Plethodon" "serratus" "4"
"Pseudotriton" "montanus" "4"
"Necturus" "lewisi" "4"
"Lechriodus" "fletcheri" "4"
"Litoria" "brevipalmata" "4"
"Mixophyes" "iteratus" "4"
"Litoria" "freycineti" "4"
"Litoria" "jervisiensis" "4"
"Litoria" "littlejohni" "4"
"Plethodon" "kentucki" "4"
"Scaphiopus" "holbrookii" "4"
"Ambystoma" "mabeei" "4"
"Ambystoma" "opacum" "4"
"Desmognathus" "monticola" "4"
"Eurycea" "tynerensis" "4"
"Plethodon" "yonahlossee" "4"
"Pseudophryne" "australis" "4"
"Melanophryniscus" "montevidensis" "4"
"Plethodon" "richmondi" "4"
"Pseudotriton" "ruber" "4"
"Cryptobranchus" "alleganiensis" "4"
"Plethodon" "angusticlavius" "4"
"Chthonerpeton" "indistinctum" "4"
"Dryophytes" "andersonii" "4"
"Pseudacris" "brimleyi" "4"
"Ambystoma" "annulatum" "4"
"Eurycea" "cirrigera" "4"
"Eurycea" "lucifuga" "4"
"Litoria" "aurea" "4"
"Pseudacris" "feriarum" "4"
"Paramesotriton" "caudopunctatus" "4"
"Aneides" "aeneus" "4"
"Ceratophrys" "stolzmanni" "5"
"Duttaphrynus" "dhufarensis" "5"
"Strongylopus" "springbokensis" "5"
"Neobatrachus" "centralis" "5"
"Breviceps" "namaquensis" "5"
"Neobatrachus" "aquilonius" "5"
"Pelophylax" "saharicus" "5"
"Crinia" "deserticola" "5"
"Neobatrachus" "wilsmorei" "5"
"Leptodactylus" "labrosus" "5"
"Amietia" "poyntoni" "5"
"Bufotes" "oblongus" "5"
"Sclerophrys" "arabica" "5"
"Cacosternum" "karooicum" "5"
"Cacosternum" "namaquense" "5"
"Hildebrandtia" "macrotympanum" "5"
"Incilius" "alvarius" "5"
"Sclerophrys" "blanfordii" "5"
"Vandijkophrynus" "robinsoni" "5"
"Sclerophrys" "tihamica" "5"
"Litoria" "maini" "5"
"Neobatrachus" "fulvus" "5"
"Lithobates" "onca" "5"
"Crinia" "riparia" "5"
"Barbarophryne" "brongersmai" "5"
"Sclerophrys" "dodsoni" "5"
"Rhinella" "limensis" "5"
"Tomopterna" "elegans" "5"
"Litoria" "gilleni" "5"
"Notaden" "nichollsi" "5"
"Poyntonophrynus" "hoeschi" "5"
"Pseudophryne" "douglasi" "5"
"Uperoleia" "glandulosa" "5"
"Kassina" "somalica" "5"
"Breviceps" "macrops" "5"
"Pyxicephalus" "obbianus" "5"
"Duttaphrynus" "olivaceus" "5"
"Phrynomantis" "annectens" "5"
"Neobatrachus" "sutor" "5"
"Kassina" "maculifer" "5"
"Lanzarana" "largeni" "5"
"Poyntonophrynus" "damaranus" "5"
"Poyntonophrynus" "dombensis" "5"
"Sclerophrys" "kassasii" "5"
"Euphlyctis" "ehrenbergii" "5"
"Rhinella" "atacamensis" "5"
"Pseudophryne" "occidentalis" "5"
"Tomopterna" "delalandii" "5"
"Bufotes" "surdus" "5"
"Sclerophrys" "xeros" "5"
"Litoria" "rubella" "5"
"Anaxyrus" "retiformis" "5"
"Chiromantis" "kelleri" "5"
"Litoria" "platycephala" "5"
"Platyplectrum" "spenceri" "5"
"Uperoleia" "russelli" "5"
"Poyntonophrynus" "lughensis" "5"
"Bufotes" "boulengeri" "5"
"Litoria" "maculosa" "5"
"Uperoleia" "micromeles" "6"
"Uperoleia" "orientalis" "6"
"Telmatobius" "huayra" "7"
"2178.78240740741:100000" "1313.84164735718:1475.30344665644" "1"
"2178.78240740741:100000" "1475.30344665644:1588.01529766213" "1"
"2178.78240740741:100000" "1112.87712212869:1313.84164735718" "1"
"1280.65277777778:1594.1012345679" "1313.84164735718:1475.30344665644" "8"
"1594.1012345679:2178.78240740741" "1313.84164735718:1475.30344665644" "8"
"1280.65277777778:1594.1012345679" "1475.30344665644:1588.01529766213" "8"
"1048.70414462081:1280.65277777778" "1313.84164735718:1475.30344665644" "8"
"1048.70414462081:1280.65277777778" "1475.30344665644:1588.01529766213" "8"
"1280.65277777778:1594.1012345679" "1588.01529766213:1670.77840683059" "9"
"1048.70414462081:1280.65277777778" "1588.01529766213:1670.77840683059" "9"
"1280.65277777778:1594.1012345679" "1745.46029266963:1835.73295399822" "9"
"1048.70414462081:1280.65277777778" "1670.77840683059:1745.46029266963" "9"
"1280.65277777778:1594.1012345679" "1670.77840683059:1745.46029266963" "9"
"855.5:1048.70414462081" "1475.30344665644:1588.01529766213" "9"
"1048.70414462081:1280.65277777778" "1745.46029266963:1835.73295399822" "9"
"855.5:1048.70414462081" "1588.01529766213:1670.77840683059" "9"
"706:855.5" "1475.30344665644:1588.01529766213" "9"
"855.5:1048.70414462081" "1745.46029266963:1835.73295399822" "9"
"855.5:1048.70414462081" "1670.77840683059:1745.46029266963" "9"
"1280.65277777778:1594.1012345679" "1835.73295399822:1968.22620530619" "9"
"706:855.5" "1588.01529766213:1670.77840683059" "9"
"855.5:1048.70414462081" "1835.73295399822:1968.22620530619" "9"
"1048.70414462081:1280.65277777778" "1835.73295399822:1968.22620530619" "9"
"706:855.5" "1670.77840683059:1745.46029266963" "9"
"612.091049382716:706" "1475.30344665644:1588.01529766213" "9"
"706:855.5" "1745.46029266963:1835.73295399822" "9"
"612.091049382716:706" "1588.01529766213:1670.77840683059" "9"
"706:855.5" "1835.73295399822:1968.22620530619" "9"
"706:855.5" "1968.22620530619:100000" "9"
"612.091049382716:706" "1670.77840683059:1745.46029266963" "9"
"612.091049382716:706" "1745.46029266963:1835.73295399822" "9"
"855.5:1048.70414462081" "1968.22620530619:100000" "9"
"612.091049382716:706" "1835.73295399822:1968.22620530619" "9"
"550.299382716049:612.091049382716" "1475.30344665644:1588.01529766213" "9"
"550.299382716049:612.091049382716" "1588.01529766213:1670.77840683059" "9"
"550.299382716049:612.091049382716" "1670.77840683059:1745.46029266963" "9"
"550.299382716049:612.091049382716" "1745.46029266963:1835.73295399822" "9"
"612.091049382716:706" "1968.22620530619:100000" "9"
"432.861111111111:494.819444444444" "1745.46029266963:1835.73295399822" "9"
"550.299382716049:612.091049382716" "1835.73295399822:1968.22620530619" "9"
"494.819444444444:550.299382716049" "1745.46029266963:1835.73295399822" "9"
"432.861111111111:494.819444444444" "1835.73295399822:1968.22620530619" "9"
"432.861111111111:494.819444444444" "1670.77840683059:1745.46029266963" "9"
"494.819444444444:550.299382716049" "1835.73295399822:1968.22620530619" "9"
"494.819444444444:550.299382716049" "1588.01529766213:1670.77840683059" "9"
"432.861111111111:494.819444444444" "1588.01529766213:1670.77840683059" "9"
"1048.70414462081:1280.65277777778" "1968.22620530619:100000" "9"
"494.819444444444:550.299382716049" "1968.22620530619:100000" "9"
"373.804012345679:432.861111111111" "1835.73295399822:1968.22620530619" "9"
"494.819444444444:550.299382716049" "1670.77840683059:1745.46029266963" "9"
"373.804012345679:432.861111111111" "1670.77840683059:1745.46029266963" "9"
"550.299382716049:612.091049382716" "1968.22620530619:100000" "9"
"1280.65277777778:1594.1012345679" "1968.22620530619:100000" "9"
"373.804012345679:432.861111111111" "1745.46029266963:1835.73295399822" "9"
"322.305555555556:373.804012345679" "1745.46029266963:1835.73295399822" "9"
"1594.1012345679:2178.78240740741" "1968.22620530619:100000" "9"
"322.305555555556:373.804012345679" "1670.77840683059:1745.46029266963" "9"
"2178.78240740741:100000" "1588.01529766213:1670.77840683059" "10"
"2178.78240740741:100000" "1670.77840683059:1745.46029266963" "10"
"1594.1012345679:2178.78240740741" "1745.46029266963:1835.73295399822" "10"
"2178.78240740741:100000" "1745.46029266963:1835.73295399822" "10"
"1594.1012345679:2178.78240740741" "1835.73295399822:1968.22620530619" "10"
"2178.78240740741:100000" "1835.73295399822:1968.22620530619" "10"
"2178.78240740741:100000" "1968.22620530619:100000" "10"
"1594.1012345679:2178.78240740741" "1475.30344665644:1588.01529766213" "11"
"1594.1012345679:2178.78240740741" "1588.01529766213:1670.77840683059" "11"
"1594.1012345679:2178.78240740741" "1670.77840683059:1745.46029266963" "11"
"1594.1012345679:2178.78240740741" "1112.87712212869:1313.84164735718" "12"
"1280.65277777778:1594.1012345679" "1112.87712212869:1313.84164735718" "12"
"706:855.5" "1112.87712212869:1313.84164735718" "13"
"612.091049382716:706" "1112.87712212869:1313.84164735718" "13"
"612.091049382716:706" "1313.84164735718:1475.30344665644" "13"
"612.091049382716:706" "953.02051095641:1112.87712212869" "13"
"550.299382716049:612.091049382716" "1112.87712212869:1313.84164735718" "13"
"322.305555555556:373.804012345679" "1313.84164735718:1475.30344665644" "13"
"432.861111111111:494.819444444444" "1112.87712212869:1313.84164735718" "13"
"550.299382716049:612.091049382716" "953.02051095641:1112.87712212869" "13"
"373.804012345679:432.861111111111" "1313.84164735718:1475.30344665644" "13"
"373.804012345679:432.861111111111" "1112.87712212869:1313.84164735718" "13"
"550.299382716049:612.091049382716" "1313.84164735718:1475.30344665644" "13"
"494.819444444444:550.299382716049" "1112.87712212869:1313.84164735718" "13"
"432.861111111111:494.819444444444" "1313.84164735718:1475.30344665644" "13"
"494.819444444444:550.299382716049" "1475.30344665644:1588.01529766213" "13"
"276.5:322.305555555556" "1313.84164735718:1475.30344665644" "13"
"494.819444444444:550.299382716049" "953.02051095641:1112.87712212869" "13"
"322.305555555556:373.804012345679" "1112.87712212869:1313.84164735718" "13"
"494.819444444444:550.299382716049" "1313.84164735718:1475.30344665644" "13"
"432.861111111111:494.819444444444" "953.02051095641:1112.87712212869" "13"
"432.861111111111:494.819444444444" "1475.30344665644:1588.01529766213" "13"
"234.321937321937:276.5" "1475.30344665644:1588.01529766213" "13"
"276.5:322.305555555556" "1475.30344665644:1588.01529766213" "13"
"322.305555555556:373.804012345679" "1475.30344665644:1588.01529766213" "13"
"234.321937321937:276.5" "1313.84164735718:1475.30344665644" "13"
"373.804012345679:432.861111111111" "1475.30344665644:1588.01529766213" "13"
"373.804012345679:432.861111111111" "953.02051095641:1112.87712212869" "13"
"276.5:322.305555555556" "1112.87712212869:1313.84164735718" "13"
"322.305555555556:373.804012345679" "1588.01529766213:1670.77840683059" "13"
"234.321937321937:276.5" "1588.01529766213:1670.77840683059" "13"
"373.804012345679:432.861111111111" "1588.01529766213:1670.77840683059" "13"
"276.5:322.305555555556" "1588.01529766213:1670.77840683059" "13"
"234.321937321937:276.5" "1112.87712212869:1313.84164735718" "13"
"322.305555555556:373.804012345679" "953.02051095641:1112.87712212869" "13"
"188.199074074074:234.321937321937" "1112.87712212869:1313.84164735718" "13"
"276.5:322.305555555556" "953.02051095641:1112.87712212869" "13"
"135.666666666667:188.199074074074" "1112.87712212869:1313.84164735718" "13"
"234.321937321937:276.5" "953.02051095641:1112.87712212869" "13"
"188.199074074074:234.321937321937" "953.02051095641:1112.87712212869" "13"
"135.666666666667:188.199074074074" "953.02051095641:1112.87712212869" "13"
"188.199074074074:234.321937321937" "806.469112178899:953.02051095641" "13"
"135.666666666667:188.199074074074" "806.469112178899:953.02051095641" "13"
"135.666666666667:188.199074074074" "691.900744169948:806.469112178899" "13"
"135.666666666667:188.199074074074" "444.62107571834:525.990300593874" "13"
"188.199074074074:234.321937321937" "444.62107571834:525.990300593874" "13"
"706:855.5" "953.02051095641:1112.87712212869" "14"
"706:855.5" "806.469112178899:953.02051095641" "14"
"855.5:1048.70414462081" "806.469112178899:953.02051095641" "14"
"1048.70414462081:1280.65277777778" "806.469112178899:953.02051095641" "14"
"612.091049382716:706" "806.469112178899:953.02051095641" "14"
"706:855.5" "691.900744169948:806.469112178899" "14"
"550.299382716049:612.091049382716" "806.469112178899:953.02051095641" "14"
"612.091049382716:706" "691.900744169948:806.469112178899" "14"
"855.5:1048.70414462081" "691.900744169948:806.469112178899" "14"
"1048.70414462081:1280.65277777778" "691.900744169948:806.469112178899" "14"
"550.299382716049:612.091049382716" "691.900744169948:806.469112178899" "14"
"432.861111111111:494.819444444444" "806.469112178899:953.02051095641" "14"
"494.819444444444:550.299382716049" "806.469112178899:953.02051095641" "14"
"612.091049382716:706" "598.32794491274:691.900744169948" "14"
"706:855.5" "598.32794491274:691.900744169948" "14"
"494.819444444444:550.299382716049" "691.900744169948:806.469112178899" "14"
"855.5:1048.70414462081" "598.32794491274:691.900744169948" "14"
"373.804012345679:432.861111111111" "806.469112178899:953.02051095641" "14"
"1048.70414462081:1280.65277777778" "598.32794491274:691.900744169948" "14"
"494.819444444444:550.299382716049" "598.32794491274:691.900744169948" "14"
"432.861111111111:494.819444444444" "598.32794491274:691.900744169948" "14"
"550.299382716049:612.091049382716" "598.32794491274:691.900744169948" "14"
"432.861111111111:494.819444444444" "691.900744169948:806.469112178899" "14"
"550.299382716049:612.091049382716" "525.990300593874:598.32794491274" "14"
"322.305555555556:373.804012345679" "806.469112178899:953.02051095641" "14"
"612.091049382716:706" "525.990300593874:598.32794491274" "14"
"373.804012345679:432.861111111111" "691.900744169948:806.469112178899" "14"
"322.305555555556:373.804012345679" "691.900744169948:806.469112178899" "14"
"373.804012345679:432.861111111111" "598.32794491274:691.900744169948" "14"
"276.5:322.305555555556" "806.469112178899:953.02051095641" "14"
"855.5:1048.70414462081" "525.990300593874:598.32794491274" "14"
"706:855.5" "525.990300593874:598.32794491274" "14"
"706:855.5" "444.62107571834:525.990300593874" "14"
"494.819444444444:550.299382716049" "525.990300593874:598.32794491274" "14"
"1048.70414462081:1280.65277777778" "525.990300593874:598.32794491274" "14"
"550.299382716049:612.091049382716" "444.62107571834:525.990300593874" "14"
"432.861111111111:494.819444444444" "525.990300593874:598.32794491274" "14"
"612.091049382716:706" "444.62107571834:525.990300593874" "14"
"373.804012345679:432.861111111111" "525.990300593874:598.32794491274" "14"
"276.5:322.305555555556" "691.900744169948:806.469112178899" "14"
"234.321937321937:276.5" "806.469112178899:953.02051095641" "14"
"1048.70414462081:1280.65277777778" "444.62107571834:525.990300593874" "14"
"322.305555555556:373.804012345679" "525.990300593874:598.32794491274" "14"
"71.304012345679:135.666666666667" "598.32794491274:691.900744169948" "14"
"276.5:322.305555555556" "525.990300593874:598.32794491274" "14"
"234.321937321937:276.5" "691.900744169948:806.469112178899" "14"
"494.819444444444:550.299382716049" "444.62107571834:525.990300593874" "14"
"855.5:1048.70414462081" "444.62107571834:525.990300593874" "14"
"322.305555555556:373.804012345679" "598.32794491274:691.900744169948" "14"
"71.304012345679:135.666666666667" "525.990300593874:598.32794491274" "14"
"494.819444444444:550.299382716049" "362.809075582771:444.62107571834" "14"
"322.305555555556:373.804012345679" "444.62107571834:525.990300593874" "14"
"71.304012345679:135.666666666667" "444.62107571834:525.990300593874" "14"
"135.666666666667:188.199074074074" "598.32794491274:691.900744169948" "14"
"276.5:322.305555555556" "598.32794491274:691.900744169948" "14"
"234.321937321937:276.5" "444.62107571834:525.990300593874" "14"
"432.861111111111:494.819444444444" "444.62107571834:525.990300593874" "14"
"234.321937321937:276.5" "598.32794491274:691.900744169948" "14"
"188.199074074074:234.321937321937" "525.990300593874:598.32794491274" "14"
"276.5:322.305555555556" "444.62107571834:525.990300593874" "14"
"432.861111111111:494.819444444444" "362.809075582771:444.62107571834" "14"
"234.321937321937:276.5" "525.990300593874:598.32794491274" "14"
"373.804012345679:432.861111111111" "362.809075582771:444.62107571834" "14"
"234.321937321937:276.5" "362.809075582771:444.62107571834" "14"
"322.305555555556:373.804012345679" "362.809075582771:444.62107571834" "14"
"373.804012345679:432.861111111111" "444.62107571834:525.990300593874" "14"
"-1:71.304012345679" "444.62107571834:525.990300593874" "14"
"276.5:322.305555555556" "362.809075582771:444.62107571834" "14"
"-1:71.304012345679" "525.990300593874:598.32794491274" "14"
"706:855.5" "362.809075582771:444.62107571834" "14"
"612.091049382716:706" "362.809075582771:444.62107571834" "14"
"71.304012345679:135.666666666667" "691.900744169948:806.469112178899" "14"
"550.299382716049:612.091049382716" "362.809075582771:444.62107571834" "14"
"188.199074074074:234.321937321937" "691.900744169948:806.469112178899" "14"
"188.199074074074:234.321937321937" "598.32794491274:691.900744169948" "14"
"71.304012345679:135.666666666667" "806.469112178899:953.02051095641" "14"
"135.666666666667:188.199074074074" "525.990300593874:598.32794491274" "14"
"276.5:322.305555555556" "269.601935166788:362.809075582771" "14"
"188.199074074074:234.321937321937" "362.809075582771:444.62107571834" "14"
"432.861111111111:494.819444444444" "269.601935166788:362.809075582771" "14"
"373.804012345679:432.861111111111" "269.601935166788:362.809075582771" "14"
"855.5:1048.70414462081" "362.809075582771:444.62107571834" "14"
"1594.1012345679:2178.78240740741" "362.809075582771:444.62107571834" "14"
"1280.65277777778:1594.1012345679" "362.809075582771:444.62107571834" "14"
"322.305555555556:373.804012345679" "269.601935166788:362.809075582771" "14"
"188.199074074074:234.321937321937" "269.601935166788:362.809075582771" "14"
"1048.70414462081:1280.65277777778" "362.809075582771:444.62107571834" "14"
"234.321937321937:276.5" "269.601935166788:362.809075582771" "14"
"494.819444444444:550.299382716049" "269.601935166788:362.809075582771" "14"
"-1:71.304012345679" "806.469112178899:953.02051095641" "14"
"2178.78240740741:100000" "362.809075582771:444.62107571834" "14"
"135.666666666667:188.199074074074" "269.601935166788:362.809075582771" "14"
"612.091049382716:706" "269.601935166788:362.809075582771" "14"
"550.299382716049:612.091049382716" "269.601935166788:362.809075582771" "14"
"71.304012345679:135.666666666667" "362.809075582771:444.62107571834" "14"
"135.666666666667:188.199074074074" "167.127588238833:269.601935166788" "14"
"706:855.5" "269.601935166788:362.809075582771" "14"
"188.199074074074:234.321937321937" "167.127588238833:269.601935166788" "14"
"855.5:1048.70414462081" "269.601935166788:362.809075582771" "14"
"-1:71.304012345679" "598.32794491274:691.900744169948" "14"
"71.304012345679:135.666666666667" "167.127588238833:269.601935166788" "14"
"135.666666666667:188.199074074074" "362.809075582771:444.62107571834" "14"
"-1:71.304012345679" "691.900744169948:806.469112178899" "14"
"1048.70414462081:1280.65277777778" "269.601935166788:362.809075582771" "14"
"234.321937321937:276.5" "167.127588238833:269.601935166788" "14"
"1594.1012345679:2178.78240740741" "269.601935166788:362.809075582771" "14"
"1280.65277777778:1594.1012345679" "269.601935166788:362.809075582771" "14"
"71.304012345679:135.666666666667" "269.601935166788:362.809075582771" "14"
"2178.78240740741:100000" "269.601935166788:362.809075582771" "14"
"432.861111111111:494.819444444444" "167.127588238833:269.601935166788" "14"
"494.819444444444:550.299382716049" "167.127588238833:269.601935166788" "14"
"276.5:322.305555555556" "167.127588238833:269.601935166788" "14"
"550.299382716049:612.091049382716" "167.127588238833:269.601935166788" "14"
"322.305555555556:373.804012345679" "167.127588238833:269.601935166788" "14"
"1048.70414462081:1280.65277777778" "953.02051095641:1112.87712212869" "15"
"855.5:1048.70414462081" "953.02051095641:1112.87712212869" "15"
"1280.65277777778:1594.1012345679" "953.02051095641:1112.87712212869" "15"
"855.5:1048.70414462081" "1112.87712212869:1313.84164735718" "2"
"855.5:1048.70414462081" "1313.84164735718:1475.30344665644" "2"
"706:855.5" "1313.84164735718:1475.30344665644" "2"
"1594.1012345679:2178.78240740741" "953.02051095641:1112.87712212869" "3"
"1594.1012345679:2178.78240740741" "806.469112178899:953.02051095641" "3"
"2178.78240740741:100000" "953.02051095641:1112.87712212869" "3"
"1280.65277777778:1594.1012345679" "806.469112178899:953.02051095641" "3"
"2178.78240740741:100000" "806.469112178899:953.02051095641" "3"
"1594.1012345679:2178.78240740741" "691.900744169948:806.469112178899" "3"
"1280.65277777778:1594.1012345679" "691.900744169948:806.469112178899" "3"
"2178.78240740741:100000" "598.32794491274:691.900744169948" "3"
"2178.78240740741:100000" "525.990300593874:598.32794491274" "3"
"2178.78240740741:100000" "691.900744169948:806.469112178899" "3"
"1594.1012345679:2178.78240740741" "598.32794491274:691.900744169948" "3"
"1280.65277777778:1594.1012345679" "598.32794491274:691.900744169948" "3"
"1594.1012345679:2178.78240740741" "525.990300593874:598.32794491274" "3"
"2178.78240740741:100000" "444.62107571834:525.990300593874" "3"
"1280.65277777778:1594.1012345679" "525.990300593874:598.32794491274" "3"
"1594.1012345679:2178.78240740741" "444.62107571834:525.990300593874" "3"
"1280.65277777778:1594.1012345679" "444.62107571834:525.990300593874" "3"
"1048.70414462081:1280.65277777778" "1112.87712212869:1313.84164735718" "4"
"322.305555555556:373.804012345679" "1968.22620530619:100000" "5"
"373.804012345679:432.861111111111" "1968.22620530619:100000" "5"
"188.199074074074:234.321937321937" "1475.30344665644:1588.01529766213" "5"
"234.321937321937:276.5" "1835.73295399822:1968.22620530619" "5"
"71.304012345679:135.666666666667" "1835.73295399822:1968.22620530619" "5"
"135.666666666667:188.199074074074" "1475.30344665644:1588.01529766213" "5"
"322.305555555556:373.804012345679" "1835.73295399822:1968.22620530619" "5"
"234.321937321937:276.5" "1670.77840683059:1745.46029266963" "5"
"276.5:322.305555555556" "1968.22620530619:100000" "5"
"-1:71.304012345679" "1112.87712212869:1313.84164735718" "5"
"188.199074074074:234.321937321937" "1588.01529766213:1670.77840683059" "5"
"135.666666666667:188.199074074074" "1745.46029266963:1835.73295399822" "5"
"188.199074074074:234.321937321937" "1313.84164735718:1475.30344665644" "5"
"188.199074074074:234.321937321937" "1835.73295399822:1968.22620530619" "5"
"234.321937321937:276.5" "1745.46029266963:1835.73295399822" "5"
"135.666666666667:188.199074074074" "1313.84164735718:1475.30344665644" "5"
"188.199074074074:234.321937321937" "1745.46029266963:1835.73295399822" "5"
"188.199074074074:234.321937321937" "1670.77840683059:1745.46029266963" "5"
"276.5:322.305555555556" "1745.46029266963:1835.73295399822" "5"
"71.304012345679:135.666666666667" "1745.46029266963:1835.73295399822" "5"
"71.304012345679:135.666666666667" "1313.84164735718:1475.30344665644" "5"
"135.666666666667:188.199074074074" "1835.73295399822:1968.22620530619" "5"
"276.5:322.305555555556" "1670.77840683059:1745.46029266963" "5"
"276.5:322.305555555556" "1835.73295399822:1968.22620530619" "5"
"135.666666666667:188.199074074074" "1588.01529766213:1670.77840683059" "5"
"234.321937321937:276.5" "1968.22620530619:100000" "5"
"71.304012345679:135.666666666667" "1968.22620530619:100000" "5"
"71.304012345679:135.666666666667" "1475.30344665644:1588.01529766213" "5"
"-1:71.304012345679" "1313.84164735718:1475.30344665644" "5"
"71.304012345679:135.666666666667" "1112.87712212869:1313.84164735718" "5"
"135.666666666667:188.199074074074" "1670.77840683059:1745.46029266963" "5"
"71.304012345679:135.666666666667" "1670.77840683059:1745.46029266963" "5"
"-1:71.304012345679" "1835.73295399822:1968.22620530619" "5"
"-1:71.304012345679" "1968.22620530619:100000" "5"
"-1:71.304012345679" "953.02051095641:1112.87712212869" "5"
"71.304012345679:135.666666666667" "1588.01529766213:1670.77840683059" "5"
"-1:71.304012345679" "1745.46029266963:1835.73295399822" "5"
"-1:71.304012345679" "1475.30344665644:1588.01529766213" "5"
"-1:71.304012345679" "1670.77840683059:1745.46029266963" "5"
"188.199074074074:234.321937321937" "1968.22620530619:100000" "5"
"-1:71.304012345679" "1588.01529766213:1670.77840683059" "5"
"135.666666666667:188.199074074074" "1968.22620530619:100000" "5"
"432.861111111111:494.819444444444" "1968.22620530619:100000" "6"
"71.304012345679:135.666666666667" "953.02051095641:1112.87712212869" "7"
