# Supplementary material for: Regularities in species’ niches reveal the world’s climate regions
Source: eLife. 2021 Feb 8;10:e58397. doi: 10.7554/eLife.58397 (PMC7963475; doi:10.7554/eLife.58397)
Supplement: Figure 2—source data 1. [file elife-58397-fig2-data1.zip › modules/birds_modules.txt]

"Genus or Precipitation(min:max)" "Specie or PET(min:max)" "Module"
"Agelastes" "meleagrides" "1"
"Phaethornis" "rupurumii" "1"
"Clytoctantes" "alixii" "1"
"Phlegopsis" "nigromaculata" "1"
"Glaucidium" "castanopterum" "1"
"Microdynamis" "parva" "1"
"Mionectes" "olivaceus" "1"
"Zebrilus" "undulatus" "1"
"Leptotila" "pallida" "1"
"Ducula" "zoeae" "1"
"Geopelia" "striata" "1"
"Hydropsalis" "cayennensis" "1"
"Macronus" "ptilosus" "1"
"Notharchus" "tectus" "1"
"Megascops" "cooperi" "1"
"Monasa" "flavirostris" "1"
"Ortalis" "motmot" "1"
"Pyrrhura" "peruviana" "1"
"Prionops" "rufiventris" "1"
"Sporophila" "ophthalmica" "1"
"Peltops" "montanus" "1"
"Quiscalus" "nicaraguensis" "1"
"Rhegmatorhina" "gymnops" "1"
"Tangara" "vitriolina" "1"
"Turdus" "lawrencii" "1"
"Tyranneutes" "virescens" "1"
"Leptocoma" "juliae" "1"
"Arborophila" "chloropus" "1"
"Cacomantis" "castaneiventris" "1"
"Hydrochous" "gigas" "1"
"Psittrichas" "fulgidus" "1"
"Elanoides" "forficatus" "1"
"Erythrotriorchis" "buergersi" "1"
"Crossleyia" "tenebrosa" "1"
"Chaetorhynchus" "papuensis" "1"
"Thripophaga" "gutturata" "1"
"Cyornis" "rufigastra" "1"
"Sporophila" "fringilloides" "1"
"Herpsilochmus" "roraimae" "1"
"Cantorchilus" "thoracicus" "1"
"Megascops" "ingens" "1"
"Melidora" "macrorrhina" "1"
"Pteroglossus" "sturmii" "1"
"Treron" "axillaris" "1"
"Epinecrophylla" "hoffmannsi" "1"
"Graminicola" "bengalensis" "1"
"Muscisaxicola" "fluviatilis" "1"
"Sipia" "laemosticta" "1"
"Pseudotriccus" "pelzelni" "1"
"Rhabdornis" "inornatus" "1"
"Sakesphorus" "canadensis" "1"
"Sclerurus" "rufigularis" "1"
"Sporophila" "angolensis" "1"
"Poecilotriccus" "capitalis" "1"
"Sericornis" "beccarii" "1"
"Apalis" "bamendae" "1"
"Aramides" "wolfi" "1"
"Kupeornis" "gilberti" "1"
"Myiornis" "ecaudatus" "1"
"Myiophobus" "roraimae" "1"
"Perissocephalus" "tricolor" "1"
"Poecilotriccus" "calopterus" "1"
"Poecilotriccus" "russatus" "1"
"Psarocolius" "guatimozinus" "1"
"Synallaxis" "rutilans" "1"
"Thamnomanes" "caesius" "1"
"Thamnomanes" "saturninus" "1"
"Aerodramus" "mearnsi" "1"
"Buceros" "mindanensis" "1"
"Celeus" "torquatus" "1"
"Cichlopsis" "peruviana" "1"
"Nystalus" "striolatus" "1"
"Dinopium" "javanense" "1"
"Hylophilus" "semicinereus" "1"
"Carterornis" "chrysomela" "1"
"Rhipidura" "rufidorsa" "1"
"Chlorostilbon" "maugaeus" "1"
"Coccyzus" "vieilloti" "1"
"Cryptophaps" "poecilorrhoa" "1"
"Ducula" "carola" "1"
"Ducula" "mullerii" "1"
"Eubucco" "bourcierii" "1"
"Hypotaenidia" "torquata" "1"
"Acridotheres" "cinereus" "1"
"Myrmelastes" "saturatus" "1"
"Ailuroedus" "melanotis" "1"
"Stelgidillas" "gracilirostris" "1"
"Chloris" "monguilloti" "1"
"Elaenia" "gigas" "1"
"Euphonia" "laniirostris" "1"
"Herpsilochmus" "axillaris" "1"
"Pyrrhulagra" "portoricensis" "1"
"Akletos" "melanoceps" "1"
"Sipia" "palliata" "1"
"Isleria" "guttata" "1"
"Epinecrophylla" "gutturalis" "1"
"Ceratopipra" "cornuta" "1"
"Dasycrotapha" "plateni" "1"
"Euchrepomis" "spodioptila" "1"
"Cantorchilus" "semibadius" "1"
"Micromonacha" "lanceolata" "1"
"Neochen" "jubata" "1"
"Momotus" "subrufescens" "1"
"Monasa" "nigrifrons" "1"
"Odontophorus" "strophium" "1"
"Porphyrio" "flavirostris" "1"
"Phaenicophaeus" "curvirostris" "1"
"Arremon" "axillaris" "1"
"Picumnus" "pumilus" "1"
"Picus" "puniceus" "1"
"Pseudastur" "albicollis" "1"
"Mionectes" "macconnelli" "1"
"Streptoprocne" "phelpsi" "1"
"Pteroglossus" "beauharnaisii" "1"
"Ptilinopus" "hyogastrus" "1"
"Pyrilia" "aurantiocephala" "1"
"Todus" "mexicanus" "1"
"Treron" "phayrei" "1"
"Trugon" "terrestris" "1"
"Thapsinillas" "chloris" "1"
"Cercomacroides" "fuscicauda" "1"
"Chloropsis" "moluccensis" "1"
"Corapipo" "leucorrhoa" "1"
"Dendrocitta" "occipitalis" "1"
"Euphonia" "sclateri" "1"
"Hirundo" "javanica" "1"
"Microptilotis" "gracilis" "1"
"Myrmotherula" "behni" "1"
"Poecilotriccus" "senex" "1"
"Rhipidura" "nigritorquis" "1"
"Sheppardia" "poensis" "1"
"Grallina" "bruijnii" "1"
"Heleia" "superciliaris" "1"
"Hydrornis" "irena" "1"
"Ninox" "hypogramma" "1"
"Lepidocolaptes" "fuscicapillus" "1"
"Xiphorhynchus" "elegans" "1"
"Tityra" "leucura" "1"
"Toxorhamphus" "novaeguineae" "1"
"Alcippe" "grotei" "1"
"Ammodramus" "aurifrons" "1"
"Anisognathus" "notabilis" "1"
"Apalis" "goslingi" "1"
"Euphonia" "plumbea" "1"
"Garrulax" "annamensis" "1"
"Icterus" "portoricensis" "1"
"Lonchura" "ferruginosa" "1"
"Mecocerculus" "minor" "1"
"Mino" "anais" "1"
"Myiozetetes" "cayanensis" "1"
"Myophonus" "melanurus" "1"
"Hierococcyx" "bocki" "1"
"Nesospingus" "speculiferus" "1"
"Niltava" "sumatrana" "1"
"Oriolus" "szalayi" "1"
"Ictinaetus" "malaiensis" "1"
"Phyllomyias" "weedeni" "1"
"Phylloscopus" "trivirgatus" "1"
"Ploceus" "nigrimentus" "1"
"Prionochilus" "xanthopygius" "1"
"Psarocolius" "decumanus" "1"
"Rhynchocyclus" "fulvipectus" "1"
"Spindalis" "portoricensis" "1"
"Wetmorethraupis" "sterrhopteron" "1"
"Amaurornis" "olivacea" "1"
"Amazilia" "versicolor" "1"
"Amazilia" "decora" "1"
"Anthracothorax" "viridis" "1"
"Aratinga" "maculata" "1"
"Buteogallus" "aequinoctialis" "1"
"Carpococcyx" "renauldi" "1"
"Centropus" "menbeki" "1"
"Chaetura" "fumosa" "1"
"Aplonis" "mystacea" "1"
"Cyornis" "turcosus" "1"
"Hemitriccus" "zosterops" "1"
"Herpsilochmus" "sticturus" "1"
"Coracina" "bicolor" "1"
"Macrosphenus" "kempi" "1"
"Orthonyx" "spaldingii" "1"
"Pitohui" "dichrous" "1"
"Corythornis" "leucogaster" "1"
"Crypturellus" "casiquiare" "1"
"Ducula" "spilorrhoa" "1"
"Harpactes" "duvaucelii" "1"
"Heliodoxa" "whitelyana" "1"
"Ictinia" "plumbea" "1"
"Klais" "guimeti" "1"
"Lampornis" "calolaemus" "1"
"Sirystes" "subcanescens" "1"
"Sittasomus" "griseus" "1"
"Anthreptes" "rhodolaemus" "1"
"Cotinga" "cayana" "1"
"Lophura" "diardi" "1"
"Microptilotis" "orientalis" "1"
"Bradornis" "fuliginosus" "1"
"Cinnyris" "superbus" "1"
"Lonchura" "oryzivora" "1"
"Myrmelastes" "rufifacies" "1"
"Zosterornis" "whiteheadi" "1"
"Cantorchilus" "nigricapillus" "1"
"Melignomon" "zenkeri" "1"
"Neocrex" "colombiana" "1"
"Nothocrax" "urumutum" "1"
"Nyctiprogne" "leucopyga" "1"
"Nystalus" "radiatus" "1"
"Patagioenas" "plumbea" "1"
"Pharomachrus" "pavoninus" "1"
"Piculus" "leucolaemus" "1"
"Prioniturus" "luconensis" "1"
"Psilopogon" "cyanotis" "1"
"Psittaculirostris" "cervicalis" "1"
"Pteroglossus" "humboldti" "1"
"Pyrrhura" "snethlageae" "1"
"Rufirallus" "viridis" "1"
"Surniculus" "musschenbroeki" "1"
"Topaza" "pella" "1"
"Campylorhynchus" "capistratus" "1"
"Procnias" "albus" "1"
"Polioptila" "guianensis" "1"
"Schiffornis" "aenea" "1"
"Schiffornis" "veraepacis" "1"
"Sirystes" "albocinereus" "1"
"Thamnophilus" "unicolor" "1"
"Turdus" "debilis" "1"
"Galbula" "cyanicollis" "1"
"Mitu" "tuberosum" "1"
"Ninox" "theomacha" "1"
"Picumnus" "lafresnayi" "1"
"Pseudeos" "fuscata" "1"
"Batis" "ituriensis" "1"
"Coracina" "larvata" "1"
"Grallaria" "flavotincta" "1"
"Lepidothrix" "iris" "1"
"Lipaugus" "streptophorus" "1"
"Lophotriccus" "vitiosus" "1"
"Carpodectes" "hopkei" "1"
"Dacnis" "berlepschi" "1"
"Euphonia" "minuta" "1"
"Nannopsittaca" "dachilleae" "1"
"Myioborus" "albifacies" "1"
"Myiornis" "atricapillus" "1"
"Haliaeetus" "leucogaster" "1"
"Myrmotherula" "brachyura" "1"
"Paradisaea" "guilielmi" "1"
"Pithys" "albifrons" "1"
"Stachyris" "herberti" "1"
"Ptiloprora" "plumbea" "1"
"Rupicola" "rupicola" "1"
"Sarcops" "calvus" "1"
"Sporophila" "bouvronides" "1"
"Sporophila" "intermedia" "1"
"Tangara" "nigrocincta" "1"
"Tangara" "punctata" "1"
"Phapitreron" "amethystinus" "1"
"Todirostrum" "maculatum" "1"
"Tyrannus" "albogularis" "1"
"Accipiter" "poliocephalus" "1"
"Anas" "gibberifrons" "1"
"Arborophila" "cambodiana" "1"
"Ara" "macao" "1"
"Aulacorhynchus" "prasinus" "1"
"Ceyx" "cyanopectus" "1"
"Ceyx" "melanurus" "1"
"Chaetura" "cinereiventris" "1"
"Chaetura" "egregia" "1"
"Formicarius" "rufipectus" "1"
"Hylopezus" "macularius" "1"
"Heteromyias" "cinereifrons" "1"
"Pygochelidon" "melanoleuca" "1"
"Hemitriccus" "griseipectus" "1"
"Terpsiphone" "rufiventer" "1"
"Chamaepetes" "goudotii" "1"
"Chlorostilbon" "notatus" "1"
"Chordeiles" "nacunda" "1"
"Ciccaba" "virgata" "1"
"Pericrocotus" "montanus" "1"
"Columba" "vitiensis" "1"
"Crypturellus" "bartletti" "1"
"Cyphos" "macrodactylus" "1"
"Cypsiurus" "balasiensis" "1"
"Discosura" "popelairii" "1"
"Galbalcyrhynchus" "leucotis" "1"
"Galbalcyrhynchus" "purusianus" "1"
"Heliodoxa" "gularis" "1"
"Gymnobucco" "calvus" "1"
"Aethopyga" "boltoni" "1"
"Arachnothera" "flavigaster" "1"
"Malacoptila" "semicincta" "1"
"Bleda" "syndactylus" "1"
"Chloropsis" "venusta" "1"
"Cacicus" "oseryi" "1"
"Coracina" "temminckii" "1"
"Corvus" "tristis" "1"
"Corythopis" "torquatus" "1"
"Cotinga" "nattererii" "1"
"Enodes" "erythrophris" "1"
"Apalis" "rufogularis" "1"
"Hylopsar" "cupreocauda" "1"
"Arachnothera" "modesta" "1"
"Lophura" "bulweri" "1"
"Lophura" "inornata" "1"
"Lurocalis" "semitorquatus" "1"
"Myrmophylax" "atrothorax" "1"
"Cinnyris" "chloropygius" "1"
"Anthreptes" "seimundi" "1"
"Pachycephala" "cinerea" "1"
"Pseudorectes" "ferrugineus" "1"
"Ceratopipra" "chloromeros" "1"
"Mesitornis" "unicolor" "1"
"Sterrhoptilus" "nigrocapitatus" "1"
"Nonnula" "sclateri" "1"
"Argya" "subrufa" "1"
"Geokichla" "camaronensis" "1"
"Macropygia" "tenuirostris" "1"
"Malacoptila" "panamensis" "1"
"Megascops" "vermiculatus" "1"
"Merops" "americanus" "1"
"Micropternus" "brachyurus" "1"
"Mitu" "tomentosum" "1"
"Momotus" "momota" "1"
"Nyctibius" "aethereus" "1"
"Cymbirhynchus" "affinis" "1"
"Ortalis" "guttata" "1"
"Ortalis" "garrula" "1"
"Patagioenas" "nigrirostris" "1"
"Penelope" "purpurascens" "1"
"Phaethornis" "aethopygus" "1"
"Phapitreron" "maculipectus" "1"
"Piculus" "flavigula" "1"
"Psittacula" "calthrapae" "1"
"Psophia" "viridis" "1"
"Ramphastos" "citreolaemus" "1"
"Ramphiculus" "marchei" "1"
"Pulsatrix" "perspicillata" "1"
"Rallicula" "mayri" "1"
"Rollulus" "rouloul" "1"
"Spilornis" "holospilus" "1"
"Tanygnathus" "sumatranus" "1"
"Tinamus" "tao" "1"
"Trogon" "rufus" "1"
"Aethopyga" "temminckii" "1"
"Mionectes" "roraimae" "1"
"Cichlopsis" "gularis" "1"
"Copsychus" "mindanensis" "1"
"Cyornis" "sumatrensis" "1"
"Hirundinea" "ferruginea" "1"
"Sciaphylax" "hemimelaena" "1"
"Myrmotherula" "sclateri" "1"
"Napothera" "epilepidota" "1"
"Phaeomyias" "murina" "1"
"Pogonotriccus" "chapmani" "1"
"Pitohui" "uropygialis" "1"
"Paroaria" "gularis" "1"
"Basileuterus" "cabanisi" "1"
"Colinus" "leucopogon" "1"
"Onychorhynchus" "coronatus" "1"
"Phylloscopus" "poliocephalus" "1"
"Anthreptes" "simplex" "1"
"Cymbilaimus" "sanctaemariae" "1"
"Chlorocharis" "emiliae" "1"
"Chlorocichla" "falkensteini" "1"
"Chlorophanes" "spiza" "1"
"Accipiter" "trivirgatus" "1"
"Cyanerpes" "cyaneus" "1"
"Diglossa" "major" "1"
"Heterospingus" "xanthopygius" "1"
"Hypositta" "corallirostris" "1"
"Lepidothrix" "isidorei" "1"
"Lipaugus" "unirufus" "1"
"Lonchura" "tristissima" "1"
"Malaconotus" "gladiator" "1"
"Malacopteron" "albogulare" "1"
"Megarynchus" "pitangua" "1"
"Blythipicus" "rubiginosus" "1"
"Mitrospingus" "cassinii" "1"
"Myiarchus" "apicalis" "1"
"Ficedula" "basilanica" "1"
"Leptotila" "plumbeiceps" "1"
"Myiozetetes" "luteiventris" "1"
"Myrmotherula" "pacifica" "1"
"Oxylabes" "madagascariensis" "1"
"Pachycephala" "monacha" "1"
"Parmoptila" "jamesoni" "1"
"Phoenicircus" "carnifex" "1"
"Pittasoma" "rufopileatum" "1"
"Ploceus" "preussi" "1"
"Pycnonotus" "simplex" "1"
"Querula" "purpurata" "1"
"Rhabdornis" "mystacalis" "1"
"Rhytipterna" "holerythra" "1"
"Saltator" "atripennis" "1"
"Sapayoa" "aenigma" "1"
"Spermophaga" "haematina" "1"
"Synallaxis" "cabanisi" "1"
"Caloperdix" "oculeus" "1"
"Phapitreron" "brevirostris" "1"
"Trichodere" "cockerelli" "1"
"Ardeola" "speciosa" "1"
"Xenopirostris" "polleni" "1"
"Zosterops" "atrifrons" "1"
"Paradisornis" "rudolphi" "1"
"Alcedo" "quadribrachys" "1"
"Amazilia" "sapphirina" "1"
"Apalharpactes" "mackloti" "1"
"Ara" "ambiguus" "1"
"Aviceda" "jerdoni" "1"
"Campylopterus" "cuvierii" "1"
"Campylopterus" "largipennis" "1"
"Capito" "aurovirens" "1"
"Centropus" "celebensis" "1"
"Ceyx" "fallax" "1"
"Brachypteryx" "montana" "1"
"Cyornis" "oscillans" "1"
"Dendrocolaptes" "picumnus" "1"
"Haematoderus" "militaris" "1"
"Hylophylax" "punctulatus" "1"
"Touit" "huetii" "1"
"Amazona" "autumnalis" "1"
"Phonygammus" "keraudrenii" "1"
"Myzomela" "chloroptera" "1"
"Piprites" "chloris" "1"
"Gerygone" "chrysogaster" "1"
"Oedistoma" "pygmaeum" "1"
"Pachycephala" "soror" "1"
"Sericornis" "spilodera" "1"
"Serpophaga" "hypoleuca" "1"
"Colinus" "cristatus" "1"
"Crax" "rubra" "1"
"Crotophaga" "major" "1"
"Crypturellus" "cinereus" "1"
"Crypturellus" "duidae" "1"
"Crypturellus" "undulatus" "1"
"Cyclopsitta" "diophthalma" "1"
"Diopsittaca" "nobilis" "1"
"Ducula" "badia" "1"
"Galbula" "chalcothorax" "1"
"Pionus" "fuscus" "1"
"Falco" "severus" "1"
"Poliolophus" "urostictus" "1"
"Galbula" "leucogastra" "1"
"Glaucidium" "griseiceps" "1"
"Psilopogon" "chrysopogon" "1"
"Guttera" "plumifera" "1"
"Heliodoxa" "branickii" "1"
"Heliodoxa" "rubinoides" "1"
"Heliodoxa" "xanthogonys" "1"
"Pionus" "senilis" "1"
"Hirundapus" "giganteus" "1"
"Pygiptila" "stellaris" "1"
"Lobotos" "oriolinus" "1"
"Spinus" "olivaceus" "1"
"Certhiaxis" "mustelinus" "1"
"Malindangia" "mcgregori" "1"
"Criniger" "calurus" "1"
"Cyphorhinus" "arada" "1"
"Dacnis" "cayana" "1"
"Dicaeum" "aureolimbatum" "1"
"Dendrocolaptes" "hoffmannsi" "1"
"Cyanoloxia" "rothschildii" "1"
"Dacnis" "egregia" "1"
"Oneillornis" "salvini" "1"
"Hylophylax" "naevioides" "1"
"Hypothymis" "coelestis" "1"
"Iole" "charlottae" "1"
"Leptotila" "verreauxi" "1"
"Lophoceros" "camurus" "1"
"Lophornis" "verreauxii" "1"
"Lophostrix" "cristata" "1"
"Loriculus" "beryllinus" "1"
"Myrmelastes" "hyperythrus" "1"
"Cinnyris" "johannae" "1"
"Cinnyris" "ursulae" "1"
"Dyaphorophyia" "tonsa" "1"
"Cyornis" "ruficauda" "1"
"Cyornis" "umbratilis" "1"
"Pheugopedius" "rutilus" "1"
"Lyncornis" "temminckii" "1"
"Malacoptila" "fusca" "1"
"Malacoptila" "mystacalis" "1"
"Megascops" "choliba" "1"
"Melanerpes" "hoffmannii" "1"
"Melanerpes" "pulcher" "1"
"Merops" "mentalis" "1"
"Mulleripicus" "pulverulentus" "1"
"Mycteria" "americana" "1"
"Nyctyornis" "amictus" "1"
"Otus" "gurneyi" "1"
"Picumnus" "olivaceus" "1"
"Psilopogon" "malabaricus" "1"
"Psittacara" "leucophthalmus" "1"
"Pteroglossus" "aracari" "1"
"Reinwardtoena" "reinwardti" "1"
"Pyrrhura" "lucianii" "1"
"Pyrrhura" "picta" "1"
"Rhyticeros" "undulatus" "1"
"Selenidera" "langsdorffii" "1"
"Tauraco" "schuettii" "1"
"Tanygnathus" "lucionensis" "1"
"Trachylaemus" "goffinii" "1"
"Treron" "curvirostra" "1"
"Tricholaema" "hirsuta" "1"
"Dacnis" "lineata" "1"
"Trogon" "viridis" "1"
"Dyaphorophyia" "concreta" "1"
"Epinecrophylla" "haematonota" "1"
"Erythropitta" "erythrogaster" "1"
"Estrilda" "atricapilla" "1"
"Hylophilus" "griseiventris" "1"
"Myiotriccus" "phoenicurus" "1"
"Myzomela" "eques" "1"
"Neomixis" "striatigula" "1"
"Parotia" "lawesii" "1"
"Prinia" "flaviventris" "1"
"Roraimia" "adusta" "1"
"Sporophila" "funerea" "1"
"Cyanoderma" "rufifrons" "1"
"Syndactyla" "roraimae" "1"
"Terpsiphone" "cinnamomea" "1"
"Xenopipo" "atronitens" "1"
"Zimmerius" "chrysops" "1"
"Tangara" "whitelyi" "1"
"Accipiter" "toussenelii" "1"
"Forpus" "passerinus" "1"
"Sipia" "nigricauda" "1"
"Ninox" "rufa" "1"
"Leptopogon" "superciliaris" "1"
"Machaeropterus" "pyrocephalus" "1"
"Myrmotherula" "axillaris" "1"
"Leptocoma" "sperata" "1"
"Cercococcyx" "olivinus" "1"
"Tangara" "velia" "1"
"Alethe" "castanea" "1"
"Dendrocincla" "merula" "1"
"Arachnothera" "crassirostris" "1"
"Arses" "kaupi" "1"
"Campochaera" "sloetii" "1"
"Terenotriccus" "erythrurus" "1"
"Cercomacra" "cinerascens" "1"
"Chloropsis" "media" "1"
"Contopus" "fumigatus" "1"
"Cyphorhinus" "phaeocephalus" "1"
"Erythrura" "prasina" "1"
"Icterus" "maculialatus" "1"
"Illadopsis" "albipectus" "1"
"Iole" "propinqua" "1"
"Lampropsar" "tanagrinus" "1"
"Laniarius" "turatii" "1"
"Pycnonotus" "erythropthalmos" "1"
"Lonchura" "molucca" "1"
"Lonchura" "grandis" "1"
"Malaconotus" "cruentus" "1"
"Phylloscopus" "olivaceus" "1"
"Myadestes" "melanops" "1"
"Chlorochrysa" "nitidissima" "1"
"Habia" "fuscicauda" "1"
"Onychognathus" "fulgidus" "1"
"Ornithion" "semiflavum" "1"
"Ketupa" "ketupu" "1"
"Paroaria" "nigrogenis" "1"
"Phaenostictus" "mcleannani" "1"
"Picathartes" "oreas" "1"
"Brachypteracias" "leptosomus" "1"
"Pipra" "fasciicauda" "1"
"Platyrinchus" "coronatus" "1"
"Prionochilus" "maculatus" "1"
"Hemipus" "hirundinaceus" "1"
"Cyornis" "colonus" "1"
"Schistochlamys" "melanopis" "1"
"Sclerurus" "guatemalensis" "1"
"Sericornis" "keri" "1"
"Synallaxis" "brachyura" "1"
"Thamnophilus" "nigriceps" "1"
"Todirostrum" "pictum" "1"
"Chloroceryle" "amazona" "1"
"Tricholestes" "criniger" "1"
"Psitteuteles" "goldiei" "1"
"Xanthotis" "polygrammus" "1"
"Xiphorhynchus" "pardalotus" "1"
"Aegotheles" "bennettii" "1"
"Columba" "unicincta" "1"
"Aglaiocercus" "coelestis" "1"
"Amazona" "auropalliata" "1"
"Cathartes" "melambrotus" "1"
"Baryphthengus" "martii" "1"
"Batrachostomus" "cornutus" "1"
"Brotogeris" "chrysoptera" "1"
"Campephilus" "melanoleucos" "1"
"Campethera" "nivosa" "1"
"Carpococcyx" "radiceus" "1"
"Centropus" "leucogaster" "1"
"Anabazenops" "dorsalis" "1"
"Attila" "spadiceus" "1"
"Automolus" "rufipileatus" "1"
"Chiroxiphia" "pareola" "1"
"Crypsirina" "temia" "1"
"Dendrexetastes" "rufigula" "1"
"Dendrocincla" "homochroa" "1"
"Hemitriccus" "minimus" "1"
"Myrmelastes" "leucostigma" "1"
"Apalis" "binotata" "1"
"Aphelocoma" "unicolor" "1"
"Paradisaea" "minor" "1"
"Poecilodryas" "hypoleuca" "1"
"Randia" "pseudozosterops" "1"
"Sericornis" "arfakianus" "1"
"Chloroceryle" "aenea" "1"
"Tangara" "guttata" "1"
"Chrysuronia" "oenone" "1"
"Ciccaba" "huhula" "1"
"Dyaphorophyia" "castanea" "1"
"Discosura" "langsdorffi" "1"
"Eubucco" "versicolor" "1"
"Falco" "deiroleucus" "1"
"Eupherusa" "eximia" "1"
"Gymnocrex" "rosenbergii" "1"
"Guttera" "verreauxi" "1"
"Haliastur" "indus" "1"
"Harpactes" "kasumba" "1"
"Harpia" "harpyja" "1"
"Harpyopsis" "novaeguineae" "1"
"Herpetotheres" "cachinnans" "1"
"Hylatomus" "lineatus" "1"
"Jacana" "jacana" "1"
"Aegithina" "lafresnayei" "1"
"Alcippe" "peracensis" "1"
"Chalcoparia" "singalensis" "1"
"Aplonis" "panayensis" "1"
"Conioptilon" "mcilhennyi" "1"
"Conirostrum" "margaritae" "1"
"Conopias" "albovittatus" "1"
"Cotinga" "amabilis" "1"
"Melloria" "quoyi" "1"
"Dicaeum" "geelvinkianum" "1"
"Euphonia" "imitans" "1"
"Sarcophanops" "samarensis" "1"
"Garrulax" "vassali" "1"
"Hypocryptadius" "cinnamomeus" "1"
"Arachnothera" "longirostra" "1"
"Leucopternis" "kuhli" "1"
"Leucopternis" "melanops" "1"
"Lophornis" "delattrei" "1"
"Macronus" "striaticeps" "1"
"Cyanomitra" "oritis" "1"
"Caryothraustes" "erythromelas" "1"
"Erythropitta" "venusta" "1"
"Myrmelastes" "schistaceus" "1"
"Cantorchilus" "griseus" "1"
"Tangara" "episcopus" "1"
"Pheugopedius" "atrogularis" "1"
"Notharchus" "hyperrhynchus" "1"
"Geokichla" "dohertyi" "1"
"Megacrex" "inepta" "1"
"Megapodius" "bernsteinii" "1"
"Microhierax" "latifrons" "1"
"Megascops" "colombianus" "1"
"Meiglyptes" "jugularis" "1"
"Micrastur" "mirandollei" "1"
"Micrastur" "gilvicollis" "1"
"Nisaetus" "nanus" "1"
"Odontophorus" "leucolaemus" "1"
"Otus" "lempiji" "1"
"Otus" "rufescens" "1"
"Peliperdix" "lathami" "1"
"Patagioenas" "goodsoni" "1"
"Penelope" "ortoni" "1"
"Veniliornis" "chocoensis" "1"
"Phaethornis" "atrimentalis" "1"
"Phaethornis" "striigularis" "1"
"Pipile" "cujubi" "1"
"Primolius" "couloni" "1"
"Prioniturus" "discurus" "1"
"Psilopogon" "incognitus" "1"
"Psilopogon" "javensis" "1"
"Ptilinopus" "porphyreus" "1"
"Pulsatrix" "melanota" "1"
"Rhinopomastus" "castaneiceps" "1"
"Phyllanthus" "atripennis" "1"
"Surniculus" "lugubris" "1"
"Scotopelia" "bouvieri" "1"
"Syma" "torotoro" "1"
"Selenidera" "gouldii" "1"
"Setopagis" "whitelyi" "1"
"Spilornis" "cheela" "1"
"Strix" "seloputo" "1"
"Bleda" "notatus" "1"
"Touit" "batavicus" "1"
"Tinamus" "osgoodi" "1"
"Treron" "capellei" "1"
"Dacnis" "venusta" "1"
"Trogon" "comptus" "1"
"Trogon" "bairdii" "1"
"Trogon" "collaris" "1"
"Tyto" "inexspectata" "1"
"Alophoixus" "ochraceus" "1"
"Anthreptes" "griseigularis" "1"
"Locustella" "montis" "1"
"Contopus" "bogotensis" "1"
"Cyphorhinus" "thoracicus" "1"
"Deconychura" "typica" "1"
"Drymodes" "superciliaris" "1"
"Eumyias" "ruficrissa" "1"
"Hypocnemis" "rondoni" "1"
"Hypothymis" "azurea" "1"
"Knipolegus" "orenocensis" "1"
"Lalage" "atrovirens" "1"
"Myiophobus" "phoenicomitra" "1"
"Cinnyris" "idenburgi" "1"
"Phyllanthus" "bohndorffi" "1"
"Pitta" "megarhyncha" "1"
"Thamnophilus" "insignis" "1"
"Pteruthius" "flaviscapis" "1"
"Thamnophilus" "nigrocinereus" "1"
"Ramphotrigon" "megacephalum" "1"
"Rhipidura" "cyaniceps" "1"
"Rhipidura" "javanica" "1"
"Rhipidura" "samarensis" "1"
"Phylloscopus" "grammiceps" "1"
"Stigmatura" "napensis" "1"
"Turdus" "sanchezorum" "1"
"Icterus" "chrysocephalus" "1"
"Myiothlypis" "roraimae" "1"
"Accipiter" "poliogaster" "1"
"Campylorhynchus" "griseus" "1"
"Lophura" "ignita" "1"
"Loriculus" "philippensis" "1"
"Loriculus" "pusillus" "1"
"Fraseria" "olivascens" "1"
"Dyaphorophyia" "chalybea" "1"
"Dyaphorophyia" "jamesoni" "1"
"Psilopogon" "australis" "1"
"Ptilinopus" "coronulatus" "1"
"Pyrrhura" "lepida" "1"
"Spilornis" "rufipectus" "1"
"Alophoixus" "bres" "1"
"Ploceus" "hypoxanthus" "1"
"Myrmotherula" "surinamensis" "1"
"Schiffornis" "olivacea" "1"
"Thamnophilus" "atrinucha" "1"
"Xiphorhynchus" "guttatus" "1"
"Zimmerius" "parvus" "1"
"Tangara" "mexicana" "1"
"Aplonis" "cantoroides" "1"
"Aplonis" "metallica" "1"
"Arses" "insularis" "1"
"Arundinicola" "leucocephala" "1"
"Atlapetes" "albinucha" "1"
"Atticora" "fasciata" "1"
"Attila" "bolivianus" "1"
"Baeopogon" "indicator" "1"
"Cochoa" "beccarii" "1"
"Cotinga" "maynana" "1"
"Criniger" "ndussumensis" "1"
"Dysithamnus" "striaticeps" "1"
"Eupetes" "macrocerus" "1"
"Euphonia" "finschi" "1"
"Euphonia" "fulvicrissa" "1"
"Euryceros" "prevostii" "1"
"Garrulax" "milleti" "1"
"Hemithraupis" "guira" "1"
"Herpsilochmus" "dugandi" "1"
"Hylophilus" "olivaceus" "1"
"Amazona" "festiva" "1"
"Illadopsis" "rufescens" "1"
"Ixonotus" "guttatus" "1"
"Laniocera" "rufescens" "1"
"Lanio" "aurantius" "1"
"Amazona" "farinosa" "1"
"Leptopogon" "amaurocephalus" "1"
"Liosceles" "thoracicus" "1"
"Lonchura" "melaena" "1"
"Lonchura" "nevermanni" "1"
"Malimbus" "malimbicus" "1"
"Malimbus" "nitens" "1"
"Manucodia" "jobiensis" "1"
"Microbates" "cinereiventris" "1"
"Molothrus" "oryzivorus" "1"
"Arremonops" "conirostris" "1"
"Arremon" "aurantiirostris" "1"
"Basileuterus" "tristriatus" "1"
"Nigrita" "fusconotus" "1"
"Pycnonotus" "hualon" "1"
"Oriolus" "nigripennis" "1"
"Ornithion" "inerme" "1"
"Pachyramphus" "minor" "1"
"Parmoptila" "rubrifrons" "1"
"Pericrocotus" "flammeus" "1"
"Capito" "dayi" "1"
"Edolisoma" "melas" "1"
"Platyrinchus" "cancrominus" "1"
"Platyrinchus" "platyrhynchos" "1"
"Ploceus" "bannermani" "1"
"Ploceus" "tricolor" "1"
"Stachyris" "nigriceps" "1"
"Pycnonotus" "leucogrammicus" "1"
"Pycnopygius" "cinereus" "1"
"Rhynchocyclus" "brevirostris" "1"
"Ramphocelus" "sanguinolentus" "1"
"Rhipidura" "threnothorax" "1"
"Lepidopyga" "goudoti" "1"
"Malacoptila" "rufa" "1"
"Scenopoeetes" "dentirostris" "1"
"Sclateria" "naevia" "1"
"Setornis" "criniger" "1"
"Sporophila" "americana" "1"
"Synallaxis" "moesta" "1"
"Tachyphonus" "phoenicius" "1"
"Caloenas" "nicobarica" "1"
"Caloramphus" "hayii" "1"
"Tangara" "callophrys" "1"
"Tangara" "inornata" "1"
"Turdus" "olivater" "1"
"Tyrannulus" "elatus" "1"
"Tyrannopsis" "sulphurea" "1"
"Zosterops" "everetti" "1"
"Accipiter" "superciliosus" "1"
"Aerodramus" "maximus" "1"
"Phodilus" "badius" "1"
"Cyclopsitta" "nigrifrons" "1"
"Amazilia" "edward" "1"
"Pseudobias" "wardi" "1"
"Anthracothorax" "nigricollis" "1"
"Anthracothorax" "veraguensis" "1"
"Arborophila" "rubrirostris" "1"
"Aviceda" "subcristata" "1"
"Bolbopsittacus" "lunulatus" "1"
"Bucco" "capensis" "1"
"Buteo" "brachyurus" "1"
"Chauna" "chavaria" "1"
"Campethera" "caroli" "1"
"Caprimulgus" "manillensis" "1"
"Campylopterus" "hemileucurus" "1"
"Campylopterus" "villaviscensio" "1"
"Capito" "quinticolor" "1"
"Casuarius" "casuarius" "1"
"Ceyx" "flumenicola" "1"
"Eumyias" "indigo" "1"
"Hylopezus" "perspicillatus" "1"
"Lonchura" "stygia" "1"
"Lophotriccus" "galeatus" "1"
"Atlapetes" "flaviceps" "1"
"Conopias" "cinchoneti" "1"
"Saltator" "olivascens" "1"
"Apalis" "nigriceps" "1"
"Colluricincla" "megarhyncha" "1"
"Cyanocorax" "affinis" "1"
"Donacobius" "atricapilla" "1"
"Kempiella" "flavovirescens" "1"
"Gennaeodryas" "placens" "1"
"Corvus" "enca" "1"
"Sirystes" "albogriseus" "1"
"Hypothymis" "helenae" "1"
"Melanocharis" "nigra" "1"
"Chenorhamphus" "grayi" "1"
"Chalcophaps" "stephani" "1"
"Charadrius" "collaris" "1"
"Chrysophlegma" "humii" "1"
"Chrysophlegma" "mentale" "1"
"Chondrohierax" "uncinatus" "1"
"Chordeiles" "rupestris" "1"
"Colaptes" "rubiginosus" "1"
"Columba" "sjostedti" "1"
"Columbina" "talpacoti" "1"
"Crax" "alector" "1"
"Daptrius" "ater" "1"
"Dendrortyx" "leucophrys" "1"
"Dryocopus" "javensis" "1"
"Ducula" "luctuosa" "1"
"Eubucco" "richardsoni" "1"
"Eudocimus" "ruber" "1"
"Falco" "moluccensis" "1"
"Microtarsus" "melanoleucos" "1"
"Galbula" "cyanescens" "1"
"Gallus" "gallus" "1"
"Spinus" "atriceps" "1"
"Gymnobucco" "sladeni" "1"
"Helicolestes" "hamatus" "1"
"Henicophaps" "albifrons" "1"
"Hoploxypterus" "cayanus" "1"
"Sittasomus" "griseicapillus" "1"
"Cacicus" "solitarius" "1"
"Calyptocichla" "serinus" "1"
"Campylorhynchus" "turdinus" "1"
"Cephalopterus" "penduliger" "1"
"Dicaeum" "nigrilore" "1"
"Furnarius" "minor" "1"
"Garrulax" "delesserti" "1"
"Arachnothera" "hypogrammica" "1"
"Icterus" "croconotus" "1"
"Hypsipetes" "philippinus" "1"
"Caligavis" "obscura" "1"
"Leptoptilos" "javanicus" "1"
"Ocreatus" "underwoodii" "1"
"Mixornis" "gularis" "1"
"Mixornis" "kelleyi" "1"
"Fraseria" "griseigularis" "1"
"Melaniparus" "funereus" "1"
"Merops" "variegatus" "1"
"Sterrhoptilus" "capitalis" "1"
"Mazaria" "propinqua" "1"
"Pheugopedius" "spadix" "1"
"Pheugopedius" "fasciatoventris" "1"
"Megapodius" "reinwardt" "1"
"Melanerpes" "rubricapillus" "1"
"Mulleripicus" "fulvus" "1"
"Micrastur" "mintoni" "1"
"Micrastur" "buckleyi" "1"
"Monasa" "morphoeus" "1"
"Otus" "angelinae" "1"
"Otus" "icterorhynchus" "1"
"Otus" "sagittatus" "1"
"Patagioenas" "cayennensis" "1"
"Pelargopsis" "amauroptera" "1"
"Pelargopsis" "melanorhyncha" "1"
"Penelope" "jacquacu" "1"
"Phaethornis" "yaruqui" "1"
"Phapitreron" "nigrorum" "1"
"Pharomachrus" "auriceps" "1"
"Podargus" "ocellatus" "1"
"Polyplectron" "inopinatum" "1"
"Polyplectron" "schleiermacheri" "1"
"Porphyrio" "martinicus" "1"
"Mino" "dumontii" "1"
"Psilopogon" "duvaucelii" "1"
"Psittacara" "finschi" "1"
"Psittacula" "longicauda" "1"
"Psittinus" "cyanurus" "1"
"Pyrrhura" "rupicola" "1"
"Pteroglossus" "bitorquatus" "1"
"Pteroglossus" "pluricinctus" "1"
"Ramphiculus" "jambu" "1"
"Pyrilia" "vulturina" "1"
"Pyrilia" "barrabandi" "1"
"Pyrrhura" "perlata" "1"
"Rallina" "eurizonoides" "1"
"Rallina" "fasciata" "1"
"Rhinoplax" "vigil" "1"
"Rupornis" "magnirostris" "1"
"Selenidera" "reinwardtii" "1"
"Sternula" "superciliaris" "1"
"Talegalla" "jobiensis" "1"
"Tauraco" "macrorhynchus" "1"
"Tigriornis" "leucolopha" "1"
"Trogon" "melanocephalus" "1"
"Tigrisoma" "lineatum" "1"
"Treron" "affinis" "1"
"Aethopyga" "flagrans" "1"
"Aethopyga" "magnifica" "1"
"Alophoixus" "ruficrissus" "1"
"Campylorhamphus" "probatus" "1"
"Dicaeum" "luzoniense" "1"
"Elaenia" "chiriquensis" "1"
"Epinecrophylla" "amazonica" "1"
"Formicarius" "analis" "1"
"Lalage" "melanoleuca" "1"
"Lepidocolaptes" "duidae" "1"
"Melozone" "occipitalis" "1"
"Machaeropterus" "deliciosus" "1"
"Hafferia" "zeledoni" "1"
"Myiomela" "cambodiana" "1"
"Myrmothera" "simplex" "1"
"Myrmotherula" "cherriei" "1"
"Leptocoma" "brasiliana" "1"
"Pachycephala" "fulvotincta" "1"
"Pachyramphus" "surinamus" "1"
"Pellorneum" "capistratum" "1"
"Pipreola" "frontalis" "1"
"Pitta" "sordida" "1"
"Platylophus" "galericulatus" "1"
"Ptilorrhoa" "caerulescens" "1"
"Seleucidis" "melanoleucus" "1"
"Thripadectes" "virgaticeps" "1"
"Tolmomyias" "assimilis" "1"
"Turdus" "albicollis" "1"
"Xiphorhynchus" "chunchotambo" "1"
"Psarocolius" "yuracares" "1"
"Rhytipterna" "simplex" "1"
"Apus" "nipalensis" "1"
"Pogoniulus" "subsulphureus" "1"
"Fraseria" "cinerascens" "1"
"Pachysylvia" "decurtata" "1"
"Oriolus" "brachyrynchus" "1"
"Erythropitta" "kochi" "1"
"Nyctibius" "griseus" "1"
"Tanysiptera" "galatea" "1"
"Tinamus" "guttatus" "1"
"Turtur" "brehmeri" "1"
"Empidonax" "flavescens" "1"
"Veniliornis" "sanguineus" "1"
"Arremon" "taciturnus" "1"
"Garrulax" "treacheri" "1"
"Malacopteron" "magnirostre" "1"
"Polioptila" "plumbea" "1"
"Thamnistes" "anabatinus" "1"
"Zosterops" "chloris" "1"
"Ancistrops" "strigilatus" "1"
"Arachnothera" "chrysogenys" "1"
"Smithornis" "sharpei" "1"
"Cephalopterus" "ornatus" "1"
"Chlorophonia" "flavirostris" "1"
"Creurgops" "dentatus" "1"
"Cyclarhis" "gujanensis" "1"
"Cyanerpes" "caeruleus" "1"
"Dicaeum" "nehrkorni" "1"
"Dicaeum" "trochileum" "1"
"Dicrurus" "balicassius" "1"
"Elaenia" "dayi" "1"
"Elaenia" "frantzii" "1"
"Iodopleura" "isabellae" "1"
"Aramides" "cajaneus" "1"
"Frederickena" "unduliger" "1"
"Hylophylax" "naevius" "1"
"Ceyx" "solitarius" "1"
"Iridophanes" "pulcherrimus" "1"
"Ixos" "malaccensis" "1"
"Lalage" "nigra" "1"
"Amazona" "diadema" "1"
"Lepidothrix" "coeruleocapilla" "1"
"Lichmera" "alboauricularis" "1"
"Lonchura" "leucogastra" "1"
"Malacocincla" "sepiaria" "1"
"Manacus" "vitellinus" "1"
"Microbates" "collaris" "1"
"Microcerculus" "philomela" "1"
"Muscicapa" "randi" "1"
"Amblycercus" "holosericeus" "1"
"Caryothraustes" "canadensis" "1"
"Ceratopipra" "erythrocephala" "1"
"Myrmoborus" "myotherinus" "1"
"Myrmothera" "campanisona" "1"
"Mystacornis" "crossleyi" "1"
"Hierococcyx" "pectoralis" "1"
"Onychorhynchus" "mexicanus" "1"
"Orthotomus" "ruficeps" "1"
"Pachycephalopsis" "poliosoma" "1"
"Pachyramphus" "marginatus" "1"
"Paradisaea" "raggiana" "1"
"Parmoptila" "woodhousei" "1"
"Philydor" "erythropterum" "1"
"Stachyris" "maculata" "1"
"Pomatorhinus" "schisticeps" "1"
"Porphyrolaema" "porphyrolaema" "1"
"Ramphocelus" "carbo" "1"
"Sakesphorus" "luctuosus" "1"
"Saltator" "maximus" "1"
"Tangara" "varia" "1"
"Thescelocichla" "leucopleura" "1"
"Todirostrum" "chrysocrotaphum" "1"
"Turdinus" "rufipectus" "1"
"Turdus" "fulviventris" "1"
"Turdus" "leucops" "1"
"Tyranneutes" "stolzmanni" "1"
"Psittacus" "erithacus" "1"
"Zosterops" "nigrorum" "1"
"Actenoides" "lindsayi" "1"
"Phapitreron" "leucotis" "1"
"Alisterus" "chloropterus" "1"
"Aeronautes" "montivagus" "1"
"Crypturellus" "strigulosus" "1"
"Amazilia" "amabilis" "1"
"Buceros" "bicornis" "1"
"Amazilia" "bartletti" "1"
"Amazilia" "candida" "1"
"Amazona" "kawalli" "1"
"Anas" "andium" "1"
"Anhinga" "melanogaster" "1"
"Aquila" "africana" "1"
"Ara" "militaris" "1"
"Ara" "severus" "1"
"Aulacorhynchus" "albivitta" "1"
"Bubo" "poensis" "1"
"Brotogeris" "versicolurus" "1"
"Bubo" "shelleyi" "1"
"Buteo" "nitidus" "1"
"Campethera" "maculosa" "1"
"Capito" "maculicoronatus" "1"
"Centropus" "nigrorufus" "1"
"Centropus" "anselli" "1"
"Cercococcyx" "mechowi" "1"
"Ceyx" "margarethae" "1"
"Ceyx" "pusillus" "1"
"Chaetura" "brachyura" "1"
"Chaetura" "chapmani" "1"
"Chrysocolaptes" "guttacristatus" "1"
"Clibanornis" "rubiginosus" "1"
"Cercomacroides" "nigrescens" "1"
"Hemitriccus" "inornatus" "1"
"Loboparadisea" "sericea" "1"
"Cyornis" "pallidipes" "1"
"Chaetura" "spinicaudus" "1"
"Egretta" "caerulea" "1"
"Pithecophaga" "jefferyi" "1"
"Ptilinopus" "rivoli" "1"
"Thaumatibis" "gigantea" "1"
"Microptilotis" "flavirictus" "1"
"Monarcha" "cinerascens" "1"
"Glyphorynchus" "spirurus" "1"
"Melanocharis" "longicauda" "1"
"Orthotomus" "derbianus" "1"
"Edolisoma" "mindanense" "1"
"Rhipidura" "hyperythra" "1"
"Syndactyla" "subalaris" "1"
"Phyllastrephus" "icterinus" "1"
"Sporophila" "nigricollis" "1"
"Chrysococcyx" "xanthorhynchus" "1"
"Chalcites" "minutillus" "1"
"Chalcophaps" "indica" "1"
"Chalcopsitta" "scintillata" "1"
"Chrysocolaptes" "haematribon" "1"
"Chrysocolaptes" "lucidus" "1"
"Charadrius" "javanicus" "1"
"Charmosyna" "wilhelminae" "1"
"Chelidoptera" "tenebrosa" "1"
"Chlorostilbon" "poortmani" "1"
"Chondrohierax" "wilsonii" "1"
"Ciconia" "stormi" "1"
"Cittura" "sanghirensis" "1"
"Coccyzus" "euleri" "1"
"Coeligena" "eisenmanni" "1"
"Platysmurus" "leucopterus" "1"
"Dyaphorophyia" "ansorgei" "1"
"Columba" "argentina" "1"
"Columba" "torringtoniae" "1"
"Coragyps" "atratus" "1"
"Corythaeola" "cristata" "1"
"Coua" "serriana" "1"
"Crax" "globulosa" "1"
"Dacelo" "gaudichaud" "1"
"Dacelo" "tyro" "1"
"Crypturellus" "ptaritepui" "1"
"Dasylophus" "superciliosus" "1"
"Cuculus" "lepidus" "1"
"Cypseloides" "lemosi" "1"
"Glaucidium" "tephronotum" "1"
"Goethalsia" "bella" "1"
"Dendrocygna" "guttata" "1"
"Dinopium" "everetti" "1"
"Ducula" "brenchleyi" "1"
"Dryotriorchis" "spectabilis" "1"
"Ducula" "basilica" "1"
"Ducula" "bicolor" "1"
"Ducula" "cuprea" "1"
"Ducula" "forsteni" "1"
"Ducula" "geelvinkiana" "1"
"Ducula" "oenothorax" "1"
"Ducula" "pickeringii" "1"
"Ducula" "pinon" "1"
"Eleothreptus" "candicans" "1"
"Elvira" "cupreiceps" "1"
"Eos" "cyanogenia" "1"
"Eos" "histrio" "1"
"Lophornis" "brachylophus" "1"
"Eurystomus" "gularis" "1"
"Eutoxeres" "condamini" "1"
"Brachypodius" "priocephalus" "1"
"Bradypterus" "grandis" "1"
"Gallicolumba" "luzonica" "1"
"Gallicolumba" "menagei" "1"
"Gallicolumba" "platenae" "1"
"Gallinago" "undulata" "1"
"Geoffroyus" "hyacinthinus" "1"
"Glaucidium" "brasilianum" "1"
"Psilopogon" "chersonesus" "1"
"Glaucis" "aeneus" "1"
"Gymnocrex" "talaudensis" "1"
"Habroptila" "wallacii" "1"
"Harpactes" "diardii" "1"
"Pionus" "menstruus" "1"
"Heliomaster" "longirostris" "1"
"Henicophaps" "foersteri" "1"
"Heliothryx" "auritus" "1"
"Hirundapus" "celebensis" "1"
"Hypotaenidia" "immaculata" "1"
"Hypotaenidia" "woodfordi" "1"
"Jacamerops" "aureus" "1"
"Lacedo" "melanops" "1"
"Aethopyga" "shelleyi" "1"
"Aethopyga" "duyvenbodei" "1"
"Schoeniparus" "klossi" "1"
"Alophoixus" "finschii" "1"
"Aplonis" "pelzelni" "1"
"Aplonis" "insularis" "1"
"Aplonis" "magna" "1"
"Atlapetes" "fuscoolivaceus" "1"
"Bangsia" "rothschildi" "1"
"Bias" "musicus" "1"
"Cacicus" "sclateri" "1"
"Horornis" "annae" "1"
"Chiroxiphia" "boliviana" "1"
"Chiroxiphia" "linearis" "1"
"Chlorospingus" "inornatus" "1"
"Chamaeza" "nobilis" "1"
"Habia" "stolzmanni" "1"
"Myiomela" "diana" "1"
"Clytorhynchus" "hamlini" "1"
"Colonia" "colonus" "1"
"Kittacincla" "nigra" "1"
"Cyanograucalus" "azureus" "1"
"Corvus" "florensis" "1"
"Corvus" "typicus" "1"
"Corvus" "unicolor" "1"
"Ninox" "leventisi" "1"
"Laniellus" "albonotatus" "1"
"Culicicapa" "helianthea" "1"
"Cyornis" "lemprieri" "1"
"Cyornis" "ruckii" "1"
"Cyornis" "sanfordi" "1"
"Setophaga" "delicata" "1"
"Dacnis" "albiventris" "1"
"Dicrurus" "aeneus" "1"
"Diglossa" "duidae" "1"
"Nonnula" "frontalis" "1"
"Elaenia" "flavogaster" "1"
"Emberizoides" "duidae" "1"
"Entomodestes" "coracinus" "1"
"Erythrura" "coloria" "1"
"Euphonia" "violacea" "1"
"Euphonia" "saturata" "1"
"Ficedula" "henrici" "1"
"Habia" "atrimaxillaris" "1"
"Hemitriccus" "spodiops" "1"
"Pachysylvia" "hypoxantha" "1"
"Hypocnemis" "cantator" "1"
"Hypocnemis" "peruviana" "1"
"Iole" "palawanensis" "1"
"Lepidogrammus" "cumingi" "1"
"Lepidopyga" "coeruleogularis" "1"
"Leptotila" "battyi" "1"
"Leptotrygon" "veraguensis" "1"
"Lophornis" "gouldii" "1"
"Lophotriorchis" "kienerii" "1"
"Lophura" "pyronota" "1"
"Loriculus" "catamene" "1"
"Loriculus" "amabilis" "1"
"Loriculus" "aurantiifrons" "1"
"Loriculus" "stigmatus" "1"
"Loriculus" "tener" "1"
"Oedistoma" "iliolophus" "1"
"Otus" "siaoensis" "1"
"Microptilotis" "mimikae" "1"
"Symposiachrus" "everetti" "1"
"Metabolus" "godeffroyi" "1"
"Symposiachrus" "brehmii" "1"
"Odontophorus" "gujanensis" "1"
"Symposiachrus" "infelix" "1"
"Symposiachrus" "menckei" "1"
"Symposiachrus" "sacerdotum" "1"
"Cinnyris" "minullus" "1"
"Cyanomitra" "cyanolaema" "1"
"Chalcomitra" "fuliginosa" "1"
"Cinnyris" "pembae" "1"
"Todiramphus" "pelewensis" "1"
"Phyllergates" "heterolaemus" "1"
"Sporophila" "crassirostris" "1"
"Pardaliparus" "amabilis" "1"
"Micrastur" "plumbeus" "1"
"Vauriella" "goodfellowi" "1"
"Cyanoderma" "melanothorax" "1"
"Stachyris" "strialata" "1"
"Zosterops" "superciliosus" "1"
"Notharchus" "macrorhynchos" "1"
"Willisornis" "poecilinotus" "1"
"Geokichla" "cinerea" "1"
"Geokichla" "leucolaema" "1"
"Geokichla" "mendeni" "1"
"Geokichla" "princei" "1"
"Macrocephalon" "maleo" "1"
"Megaceryle" "torquata" "1"
"Microchera" "albocoronata" "1"
"Megapodius" "geelvinkianus" "1"
"Microhierax" "caerulescens" "1"
"Microhierax" "erythrogenys" "1"
"Megascops" "barbarus" "1"
"Micropsitta" "geelvinkiana" "1"
"Mentocrex" "kioloides" "1"
"Meropogon" "forsteni" "1"
"Merops" "breweri" "1"
"Micropsitta" "meeki" "1"
"Neomorphus" "pucheranii" "1"
"Ninox" "burhani" "1"
"Ninox" "granti" "1"
"Ninox" "meeki" "1"
"Ninox" "reyi" "1"
"Ninox" "scutulata" "1"
"Nisaetus" "philippensis" "1"
"Nonnula" "amaurocephala" "1"
"Nystactes" "tamatia" "1"
"Otus" "collari" "1"
"Otus" "enganensis" "1"
"Otus" "everetti" "1"
"Otus" "fuliginosus" "1"
"Otidiphaps" "insularis" "1"
"Otus" "jolandae" "1"
"Otus" "beccarii" "1"
"Otus" "megalotis" "1"
"Otus" "mendeni" "1"
"Otus" "mentawi" "1"
"Otus" "umbra" "1"
"Otus" "pembaensis" "1"
"Penelopides" "affinis" "1"
"Penelopides" "mindorensis" "1"
"Patagioenas" "subvinacea" "1"
"Pauxi" "koepckeae" "1"
"Penelopina" "nigra" "1"
"Phaenicophaeus" "oeneicaudus" "1"
"Phaethornis" "longirostris" "1"
"Phapitreron" "cinereiceps" "1"
"Picoides" "moluccensis" "1"
"Picoides" "ramsayi" "1"
"Picumnus" "castelnau" "1"
"Picumnus" "varzeae" "1"
"Picus" "dedemi" "1"
"Podargus" "papuensis" "1"
"Pogoniulus" "atroflavus" "1"
"Porzana" "fasciata" "1"
"Prioniturus" "verticalis" "1"
"Prioniturus" "platenae" "1"
"Prioniturus" "waterstradti" "1"
"Psilopogon" "flavifrons" "1"
"Psilopogon" "oorti" "1"
"Psittacula" "alexandri" "1"
"Psittacella" "madaraszi" "1"
"Psittaculirostris" "edwardsii" "1"
"Psittaculirostris" "godmani" "1"
"Psittinus" "abbotti" "1"
"Psophia" "dextralis" "1"
"Pteroglossus" "viridis" "1"
"Pteroglossus" "azara" "1"
"Mionectes" "oleagineus" "1"
"Ptilinopus" "nainus" "1"
"Ptilinopus" "pelewensis" "1"
"Ramphastos" "vitellinus" "1"
"Ptilinopus" "richardsii" "1"
"Ptilinopus" "speciosus" "1"
"Ramphiculus" "mangoliensis" "1"
"Rhabdotorrhinus" "leucocephalus" "1"
"Pyrrhura" "eisenmanni" "1"
"Pyrrhura" "roseifrons" "1"
"Pyrrhura" "pacifica" "1"
"Pyrroglaux" "podargina" "1"
"Rallicula" "forbesi" "1"
"Rallina" "tricolor" "1"
"Ramphiculus" "subgularis" "1"
"Ramphastos" "ambiguus" "1"
"Ramphastos" "brevis" "1"
"Selasphorus" "ardens" "1"
"Tanysiptera" "carolinae" "1"
"Tanysiptera" "riedelii" "1"
"Topaza" "pyra" "1"
"Todiramphus" "enigma" "1"
"Todiramphus" "funebris" "1"
"Trachylaemus" "purpuratus" "1"
"Treron" "pembaensis" "1"
"Trichoglossus" "flavoviridis" "1"
"Trichoglossus" "rosenbergii" "1"
"Trichoglossus" "rubiginosus" "1"
"Trogon" "clathratus" "1"
"Turacoena" "manadensis" "1"
"Turnix" "ocellatus" "1"
"Tyto" "nigrobrunnea" "1"
"Urosticte" "benjamini" "1"
"Veniliornis" "kirkii" "1"
"Acridotheres" "melanopterus" "1"
"Acridotheres" "tricolor" "1"
"Aethopyga" "siparaja" "1"
"Thapsinillas" "aurea" "1"
"Alophoixus" "griseiceps" "1"
"Thapsinillas" "harterti" "1"
"Arremon" "costaricensis" "1"
"Brachypteryx" "floris" "1"
"Camaroptera" "toroensis" "1"
"Campylorhamphus" "procurvoides" "1"
"Campylorhamphus" "multostriatus" "1"
"Edolisoma" "grayi" "1"
"Chloropsis" "cochinchinensis" "1"
"Cisticola" "exilis" "1"
"Edolisoma" "insperatum" "1"
"Edolisoma" "meyerii" "1"
"Edolisoma" "monacha" "1"
"Edolisoma" "nesiotis" "1"
"Cranioleuca" "dissita" "1"
"Cyornis" "camarinensis" "1"
"Cyornis" "djampeanus" "1"
"Dendrocincla" "fuliginosa" "1"
"Dicaeum" "ignicolle" "1"
"Dicaeum" "sanguinolentum" "1"
"Dicrurus" "striatus" "1"
"Erythropitta" "caeruleitorques" "1"
"Erythropitta" "inspeculata" "1"
"Erythropitta" "palliceps" "1"
"Ficedula" "luzoniensis" "1"
"Gerygone" "citrina" "1"
"Gerygone" "hypoxantha" "1"
"Hemitriccus" "cohnhafti" "1"
"Gymnopithys" "leucaspis" "1"
"Hemixos" "cinereus" "1"
"Herpsilochmus" "stotzi" "1"
"Hylophilus" "insularis" "1"
"Hypsipetes" "ganeesa" "1"
"Ixos" "sumatranus" "1"
"Illadopsis" "rufipennis" "1"
"Irena" "tweeddalii" "1"
"Hypsipetes" "catarmanensis" "1"
"Kittacincla" "superciliaris" "1"
"Knipolegus" "sclateri" "1"
"Lalage" "conjuncta" "1"
"Lalage" "leucoptera" "1"
"Lepidocolaptes" "albolineatus" "1"
"Micromacronus" "leytensis" "1"
"Aprositornis" "disjuncta" "1"
"Cincloramphus" "macrurus" "1"
"Myrmoderus" "ferrugineus" "1"
"Melipotes" "carolae" "1"
"Symposiachrus" "ateralbus" "1"
"Monarcha" "ugiensis" "1"
"Myiagra" "cervinicolor" "1"
"Myiagra" "hebetior" "1"
"Myiarchus" "swainsoni" "1"
"Myrmoborus" "lugubris" "1"
"Myrmoborus" "melanurus" "1"
"Myiobius" "barbatus" "1"
"Myrmotherula" "schisticolor" "1"
"Myrmeciza" "longipes" "1"
"Neopelma" "chrysocephalum" "1"
"Nephelomyias" "pulcher" "1"
"Orthotomus" "castaneiceps" "1"
"Pachycephala" "teysmanni" "1"
"Psittiparus" "margaritae" "1"
"Parotia" "berlepschi" "1"
"Percnostola" "arenarum" "1"
"Philemon" "brassi" "1"
"Phlegopsis" "borbae" "1"
"Pogonotriccus" "lanyoni" "1"
"Phylloscartes" "parkeri" "1"
"Pithys" "castaneus" "1"
"Pseudorectes" "incertus" "1"
"Pipreola" "squamipectus" "1"
"Pitta" "morotaiensis" "1"
"Pitta" "rosenbergii" "1"
"Schistolais" "leontica" "1"
"Pycnonotus" "cinereifrons" "1"
"Pycnonotus" "finlaysoni" "1"
"Ptilocichla" "falcata" "1"
"Ptilorrhoa" "geislerorum" "1"
"Brachypodius" "atriceps" "1"
"Pycnonotus" "montis" "1"
"Rhegmatorhina" "berlepschi" "1"
"Rhipidura" "kordensis" "1"
"Thamnophilus" "melanothorax" "1"
"Schiffornis" "major" "1"
"Phylloscopus" "maforensis" "1"
"Sericulus" "ardens" "1"
"Psarocolius" "bifasciatus" "1"
"Sporophila" "corvina" "1"
"Stiphrornis" "xanthogaster" "1"
"Stizorhina" "finschi" "1"
"Sublegatus" "obscurior" "1"
"Synallaxis" "simoni" "1"
"Chlorophoneus" "kupeensis" "1"
"Tephrodornis" "sylvicola" "1"
"Terpsiphone" "affinis" "1"
"Terpsiphone" "cyanescens" "1"
"Thamnophilus" "tenuepunctatus" "1"
"Trichastoma" "rostratum" "1"
"Thripophaga" "amacurensis" "1"
"Thryophilus" "sernai" "1"
"Turdinus" "macrodactylus" "1"
"Turdus" "ignobilis" "1"
"Otus" "alfredi" "1"
"Vireolanius" "leucotis" "1"
"Xiphorhynchus" "beauperthuysii" "1"
"Xiphorhynchus" "susurrans" "1"
"Zimmerius" "chicomendesi" "1"
"Zimmerius" "viridiflavus" "1"
"Zosterops" "chrysolaemus" "1"
"Zosterops" "ponapensis" "1"
"Zosterops" "meyeni" "1"
"Tangara" "cucullata" "1"
"Cacicus" "koepckeae" "1"
"Geothlypis" "semiflava" "1"
"Gracula" "religiosa" "1"
"Gracula" "robusta" "1"
"Habia" "frenata" "1"
"Tangara" "aurulenta" "1"
"Ramphocelus" "flammigerus" "1"
"Tangara" "lunigera" "1"
"Tangara" "phillipsi" "1"
"Tangara" "versicolor" "1"
"Chlorochrysa" "calliparaea" "1"
"Sporophila" "plumbea" "1"
"Eclectus" "roratus" "1"
"Aethopyga" "pulcherrima" "1"
"Edolisoma" "morio" "1"
"Lalage" "polioptera" "1"
"Anthipes" "solitaris" "1"
"Loriculus" "galgulus" "1"
"Loriculus" "sclateri" "1"
"Micropsitta" "pusio" "1"
"Momotus" "bahamensis" "1"
"Ninox" "ochracea" "1"
"Ninox" "sumbaensis" "1"
"Otidiphaps" "aruensis" "1"
"Polyplectron" "napoleonis" "1"
"Schistes" "geoffroyi" "1"
"Habia" "cristata" "1"
"Coracina" "striata" "1"
"Hypsipetes" "haynaldi" "1"
"Laniarius" "poensis" "1"
"Lycocorax" "pyrrhopterus" "1"
"Neodrepanis" "coruscans" "1"
"Anabacerthia" "ruficaudata" "1"
"Thamnophilus" "aethiops" "1"
"Tregellasia" "leucops" "1"
"Zimmerius" "vilissimus" "1"
"Myiothlypis" "chrysogaster" "1"
"Granatellus" "paraensis" "1"
"Actinodura" "sodangorum" "1"
"Aethopyga" "linaraborae" "1"
"Amblyornis" "flavifrons" "1"
"Cyanocorax" "cayanus" "1"
"Myzomela" "erythromelas" "1"
"Apalis" "sharpii" "1"
"Bangsia" "edwardsi" "1"
"Basilornis" "celebensis" "1"
"Berlepschia" "rikeri" "1"
"Cissa" "thalassina" "1"
"Camaroptera" "superciliaris" "1"
"Catharopeza" "bishopi" "1"
"Catharus" "dryas" "1"
"Cercomacra" "ferdinandi" "1"
"Cercomacra" "nigricans" "1"
"Chlamydera" "cerviniventris" "1"
"Chloropsis" "palawanensis" "1"
"Chloropsis" "sonnerati" "1"
"Cinclosoma" "ajax" "1"
"Cnipodectes" "subbrunneus" "1"
"Piprites" "griseiceps" "1"
"Corvus" "fuscicapillus" "1"
"Cyanolyca" "pulchra" "1"
"Dacnis" "flaviventer" "1"
"Dacnis" "viguieri" "1"
"Dicaeum" "hypoleucum" "1"
"Dicaeum" "trigonostigma" "1"
"Diglossa" "indigotica" "1"
"Eremomela" "turneri" "1"
"Estrilda" "poliopareia" "1"
"Eumyias" "sordidus" "1"
"Ficedula" "platenae" "1"
"Formicarius" "colma" "1"
"Formicarius" "rufifrons" "1"
"Fraseria" "ocreata" "1"
"Garrulax" "ferrarius" "1"
"Grallaria" "chthonia" "1"
"Heterocercus" "flavivertex" "1"
"Tangara" "fucosa" "1"
"Hylophilus" "brunneiceps" "1"
"Icterus" "laudabilis" "1"
"Icterus" "mesomelas" "1"
"Ceyx" "websteri" "1"
"Illadopsis" "puveli" "1"
"Ptiloprora" "mayri" "1"
"Pycnonotus" "brunneus" "1"
"Pycnonotus" "goiavier" "1"
"Lanio" "versicolor" "1"
"Lepidothrix" "nattereri" "1"
"Lepidothrix" "serena" "1"
"Lipaugus" "weberi" "1"
"Lonchura" "atricapilla" "1"
"Lonchura" "leucogastroides" "1"
"Lonchura" "maja" "1"
"Malimbus" "rubricollis" "1"
"Malacocincla" "perspicillata" "1"
"Malacopteron" "affine" "1"
"Malacopteron" "magnum" "1"
"Malacopteron" "palawanense" "1"
"Malimbus" "ballmanni" "1"
"Margarornis" "stellatus" "1"
"Megalurulus" "rubiginosus" "1"
"Megazosterops" "palauensis" "1"
"Chlorostilbon" "olivaresi" "1"
"Melidectes" "torquatus" "1"
"Melitograis" "gilolensis" "1"
"Mionectes" "striaticollis" "1"
"Muscicapa" "epulata" "1"
"Myiagra" "atra" "1"
"Myiagra" "erythrops" "1"
"Myioborus" "cardonai" "1"
"Myiarchus" "nugator" "1"
"Basilornis" "galeatus" "1"
"Chlorospingus" "tacarcunae" "1"
"Conirostrum" "leucogenys" "1"
"Cotinga" "ridgwayi" "1"
"Drepanornis" "bruijnii" "1"
"Euphonia" "anneae" "1"
"Hylopezus" "auricularis" "1"
"Henicorhina" "leucosticta" "1"
"Herpsilochmus" "gentryi" "1"
"Lophornis" "ornatus" "1"
"Poodytes" "albolimbatus" "1"
"Geokichla" "erythronota" "1"
"Phlogophilus" "harterti" "1"
"Myioborus" "castaneocapilla" "1"
"Myiobius" "atricaudus" "1"
"Myophonus" "castaneus" "1"
"Myzomela" "sclateri" "1"
"Myzomela" "melanocephala" "1"
"Myzomela" "pammelaena" "1"
"Nemosia" "pileata" "1"
"Neopelma" "sulphureiventer" "1"
"Oncostoma" "cinereigulare" "1"
"Ochthornis" "littoralis" "1"
"Accipiter" "erythropus" "1"
"Pachycephala" "albiventris" "1"
"Oriolus" "phaeochromus" "1"
"Pachycephala" "tenebrosa" "1"
"Paradisaea" "apoda" "1"
"Brachygalba" "albogularis" "1"
"Parotia" "wahnesi" "1"
"Icthyophaga" "ichthyaetus" "1"
"Peneothello" "bimaculata" "1"
"Pericrocotus" "igneus" "1"
"Pericrocotus" "miniatus" "1"
"Capito" "fitzpatricki" "1"
"Phylloscopus" "cebuensis" "1"
"Philemon" "fuscicapillus" "1"
"Philemon" "albitorques" "1"
"Phyllastrephus" "poensis" "1"
"Phylloscartes" "flavovirens" "1"
"Pipreola" "jucunda" "1"
"Pitangus" "sulphuratus" "1"
"Pitta" "superba" "1"
"Platysteira" "laticincta" "1"
"Ploceus" "dorsomaculatus" "1"
"Prionochilus" "plateni" "1"
"Poecilotriccus" "albifacies" "1"
"Poecilotriccus" "pulchellus" "1"
"Polioptila" "schistaceigula" "1"
"Pomatorhinus" "montanus" "1"
"Procnias" "tricarunculatus" "1"
"Psarocolius" "cassini" "1"
"Capito" "squamatus" "1"
"Hemipus" "picatus" "1"
"Pyriglena" "atra" "1"
"Ramphocelus" "passerinii" "1"
"Ramphocinclus" "brachyurus" "1"
"Rhipidura" "kubaryi" "1"
"Rhipidura" "matthiae" "1"
"Rhipidura" "lepida" "1"
"Rhipidura" "rennelliana" "1"
"Rimator" "albostriatus" "1"
"Erythropitta" "dohertyi" "1"
"Robsonius" "sorsogonensis" "1"
"Rukia" "longirostra" "1"
"Sericulus" "bakeri" "1"
"Stachyris" "poliocephala" "1"
"Streptocitta" "albertinae" "1"
"Synallaxis" "kollari" "1"
"Synallaxis" "beverlyae" "1"
"Tangara" "cabanisi" "1"
"Tangara" "chilensis" "1"
"Thamnophilus" "punctatus" "1"
"Thamnomanes" "schistogynus" "1"
"Thamnophilus" "bridgesi" "1"
"Thamnophilus" "palliatus" "1"
"Thripophaga" "cherriei" "1"
"Tityra" "inquisitor" "1"
"Tolmomyias" "traylori" "1"
"Chloroceryle" "americana" "1"
"Trochocercus" "nitens" "1"
"Ardea" "sumatrana" "1"
"Urolais" "epichlorus" "1"
"Vireolanius" "eximius" "1"
"Zosterops" "rennellianus" "1"
"Tauraco" "bannermani" "1"
"Zosterops" "hypolais" "1"
"Zosterops" "finschii" "1"
"Zosterops" "mysorensis" "1"
"Zosterops" "nehrkorni" "1"
"Zosterops" "oleagineus" "1"
"Zosterops" "salvadorii" "1"
"Zosterops" "somadikartai" "1"
"Zosterops" "vaughani" "1"
"Accipiter" "brachyurus" "1"
"Accipiter" "henicogrammus" "1"
"Accipiter" "hiogaster" "1"
"Actenoides" "princeps" "1"
"Actenoides" "regalis" "1"
"Aegotheles" "affinis" "1"
"Aegotheles" "crinifrons" "1"
"Aegotheles" "wallacii" "1"
"Phapitreron" "frontalis" "1"
"Aerodramus" "vulcanorum" "1"
"Aerodramus" "pelewensis" "1"
"Alopecoenas" "canifrons" "1"
"Amaurornis" "magnirostris" "1"
"Amazilia" "boucardi" "1"
"Amazilia" "grayi" "1"
"Amazilia" "leucogaster" "1"
"Amazona" "guildingii" "1"
"Amazona" "vittata" "1"
"Phylloscopus" "misoriensis" "1"
"Anodorhynchus" "glaucus" "1"
"Apalharpactes" "reinwardtii" "1"
"Anthracoceros" "montani" "1"
"Anthracoceros" "albirostris" "1"
"Anthracoceros" "marchei" "1"
"Apus" "batesi" "1"
"Aramus" "guarauna" "1"
"Arborophila" "graydoni" "1"
"Arborophila" "javanica" "1"
"Arborophila" "orientalis" "1"
"Arborophila" "sumatrana" "1"
"Argusianus" "argus" "1"
"Aspatha" "gularis" "1"
"Avocettula" "recurvirostris" "1"
"Brotogeris" "cyanoptera" "1"
"Aulacorhynchus" "caeruleogularis" "1"
"Bolborhynchus" "lineola" "1"
"Bostrychia" "rara" "1"
"Busarellus" "nigricollis" "1"
"Brotogeris" "jugularis" "1"
"Brotogeris" "sanctithomae" "1"
"Bubo" "sumatranus" "1"
"Burhinus" "bistriatus" "1"
"Buteo" "ridgwayi" "1"
"Bycanistes" "albotibialis" "1"
"Cacomantis" "sonneratii" "1"
"Cairina" "moschata" "1"
"Campethera" "tullbergi" "1"
"Campylopterus" "duidae" "1"
"Campylopterus" "rufus" "1"
"Capito" "niger" "1"
"Capito" "wallacei" "1"
"Caprimulgus" "concretus" "1"
"Caprimulgus" "phalaena" "1"
"Carpococcyx" "viridis" "1"
"Celeus" "castaneus" "1"
"Celeus" "grammicus" "1"
"Celeus" "loricatus" "1"
"Centropus" "bengalensis" "1"
"Centropus" "chalybeus" "1"
"Centropus" "steerii" "1"
"Centropus" "unirufus" "1"
"Ceyx" "dispar" "1"
"Ceyx" "erithaca" "1"
"Ceyx" "nigrirostris" "1"
"Ceyx" "sangirensis" "1"
"Chrysocolaptes" "erythrocephalus" "1"
"Bangsia" "flavovirens" "1"
"Maschalethraupis" "surinama" "1"
"Alcippe" "pyrrhoptera" "1"
"Ampelioides" "tschudii" "1"
"Carpodectes" "antoniae" "1"
"Cercomacra" "carbonaria" "1"
"Cercomacroides" "parkeri" "1"
"Cercomacroides" "serva" "1"
"Cotinga" "cotinga" "1"
"Cranioleuca" "demissa" "1"
"Dendroplex" "kienerii" "1"
"Dicaeum" "quadricolor" "1"
"Empidonomus" "varius" "1"
"Eurylaimus" "ochromalus" "1"
"Hylexetastes" "stresemanni" "1"
"Monarcha" "frater" "1"
"Myzomela" "rubrobrunnea" "1"
"Myzomela" "rubrotincta" "1"
"Leptotila" "wellsi" "1"
"Attila" "citriniventris" "1"
"Laniellus" "langbianis" "1"
"Conopias" "parvus" "1"
"Tigrisoma" "fasciatum" "1"
"Amazilia" "castaneiventris" "1"
"Coracornis" "sanghirensis" "1"
"Eutrichomyias" "rowleyi" "1"
"Gracupica" "jalla" "1"
"Hylorchilus" "navai" "1"
"Margarornis" "bellulus" "1"
"Oriolus" "isabellae" "1"
"Piculus" "chrysochloros" "1"
"Pipile" "pipile" "1"
"Psittacus" "timneh" "1"
"Thamnophilus" "praecox" "1"
"Thapsinillas" "platenae" "1"
"Todiramphus" "reichenbachii" "1"
"Bathmocercus" "cerviniventris" "1"
"Peneoenanthe" "pulverulenta" "1"
"Cicinnurus" "regius" "1"
"Edolisoma" "schisticeps" "1"
"Cracticus" "cassicus" "1"
"Atticora" "tibialis" "1"
"Sittiparus" "semilarvatus" "1"
"Lophorina" "magnifica" "1"
"Chlorophoneus" "multicolor" "1"
"Zimmerius" "gracilipes" "1"
"Microeca" "flavigaster" "1"
"Pachycephala" "feminina" "1"
"Pitta" "novaeguineae" "1"
"Microptilotis" "montanus" "1"
"Anthoscopus" "flavifrons" "1"
"Laniocera" "hypopyrra" "1"
"Machaerirhynchus" "flaviventer" "1"
"Nicator" "chloris" "1"
"Rhipidura" "teysmanni" "1"
"Thamnophilus" "doliatus" "1"
"Hemitriccus" "rufigularis" "1"
"Lalage" "sueurii" "1"
"Capsiempis" "flaveola" "1"
"Edolisoma" "coerulescens" "1"
"Amazilia" "alfaroana" "1"
"Merops" "leschenaulti" "1"
"Chrysocolaptes" "validus" "1"
"Charmosyna" "placentis" "1"
"Charmosyna" "pulchella" "1"
"Charmosyna" "rubronotata" "1"
"Chlorostilbon" "assimilis" "1"
"Chrysolampis" "mosquitus" "1"
"Circus" "spilothorax" "1"
"Claravis" "mondetoura" "1"
"Collocalia" "linchi" "1"
"Cryptoleucopteryx" "plumbea" "1"
"Crypturellus" "boucardi" "1"
"Crypturellus" "kerriae" "1"
"Crypturellus" "variegatus" "1"
"Dendrocopos" "analis" "1"
"Dendrocygna" "arcuata" "1"
"Dendropicos" "johnstoni" "1"
"Discosura" "longicaudus" "1"
"Dromococcyx" "pavoninus" "1"
"Dromococcyx" "phasianellus" "1"
"Ducula" "oceanica" "1"
"Ducula" "radiata" "1"
"Ducula" "rufigaster" "1"
"Egretta" "sacra" "1"
"Vauriella" "albigularis" "1"
"Eupsittula" "pertinax" "1"
"Eurystomus" "azureus" "1"
"Gallicolumba" "keayi" "1"
"Gampsonyx" "swainsonii" "1"
"Glaucidium" "nubicola" "1"
"Goura" "scheepmakeri" "1"
"Pionites" "xanthurus" "1"
"Halcyon" "badia" "1"
"Heliodoxa" "jacula" "1"
"Horizocerus" "granti" "1"
"Horizocerus" "hartlaubi" "1"
"Indicator" "maculatus" "1"
"Jubula" "lettii" "1"
"Lampornis" "viridipallens" "1"
"Polihierax" "insignis" "1"
"Aethopyga" "primigenia" "1"
"Anabacerthia" "variegaticeps" "1"
"Anthus" "pallidiventris" "1"
"Arremon" "castaneiceps" "1"
"Batis" "occulta" "1"
"Elaphrornis" "palliseri" "1"
"Calyptomena" "viridis" "1"
"Cercomacroides" "tyrannina" "1"
"Chlorospingus" "semifuscus" "1"
"Edolisoma" "incertum" "1"
"Kittacincla" "cebuensis" "1"
"Edolisoma" "sula" "1"
"Cyanolyca" "pumilo" "1"
"Cyornis" "concretus" "1"
"Cyornis" "unicolor" "1"
"Dicaeum" "chrysorrheum" "1"
"Dicaeum" "haematostictum" "1"
"Bradypterus" "brunneus" "1"
"Erythrocercus" "mccallii" "1"
"Eumyias" "panayensis" "1"
"Trochalopteron" "peninsulae" "1"
"Garrulax" "rufifrons" "1"
"Habia" "gutturalis" "1"
"Nyctiphrynus" "ocellatus" "1"
"Tyto" "soumagnei" "1"
"Otus" "nigrorum" "1"
"Herpsilochmus" "dorsimaculatus" "1"
"Pachysylvia" "muscicapina" "1"
"Hylopsar" "purpureiceps" "1"
"Leptotila" "rufaxilla" "1"
"Leucopternis" "semiplumbeus" "1"
"Lophornis" "pavoninus" "1"
"Lurocalis" "rufiventris" "1"
"Bradornis" "comitatus" "1"
"Akletos" "goeldii" "1"
"Leptocoma" "calcostetha" "1"
"Anabathmis" "reichenbachii" "1"
"Sporophila" "atrirostris" "1"
"Sporophila" "nuttingi" "1"
"Pogonotriccus" "orbitalis" "1"
"Myiothlypis" "fulvicauda" "1"
"Pyrrhura" "caeruleiceps" "1"
"Hydrornis" "baudii" "1"
"Merops" "viridis" "1"
"Erythrogenys" "hypoleucos" "1"
"Myrmelastes" "brunneiceps" "1"
"Dasycrotapha" "pygmaea" "1"
"Islerothraupis" "cristata" "1"
"Chrysocorypha" "delatrii" "1"
"Cantorchilus" "leucopogon" "1"
"Tangara" "palmarum" "1"
"Turdus" "hauxwelli" "1"
"Notharchus" "subtectus" "1"
"Lyncornis" "macrotis" "1"
"Microhierax" "fringillarius" "1"
"Melanerpes" "cruentatus" "1"
"Neomorphus" "radiolosus" "1"
"Nannopsittaca" "panychlora" "1"
"Ninox" "punctulata" "1"
"Ninox" "rumseyi" "1"
"Nonnula" "ruficapilla" "1"
"Nystactes" "noanamae" "1"
"Odontophorus" "guttatus" "1"
"Odontophorus" "speciosus" "1"
"Ortalis" "superciliaris" "1"
"Otus" "sulaensis" "1"
"Panyptila" "cayennensis" "1"
"Penelope" "pileata" "1"
"Penelopides" "manillae" "1"
"Urochroa" "bougueri" "1"
"Phaenicophaeus" "tristis" "1"
"Penelopides" "panini" "1"
"Pernis" "steerei" "1"
"Phaenicophaeus" "pyrrhocephalus" "1"
"Phaethornis" "anthophilus" "1"
"Phalacrocorax" "sulcirostris" "1"
"Piculus" "litae" "1"
"Picumnus" "exilis" "1"
"Picumnus" "granadensis" "1"
"Psilopogon" "corvinus" "1"
"Psilopogon" "armillaris" "1"
"Psilopogon" "henricii" "1"
"Psilopogon" "pyrolophus" "1"
"Psophia" "leucoptera" "1"
"Psophia" "ochroptera" "1"
"Ramphiculus" "epius" "1"
"Rhabdotorrhinus" "corrugatus" "1"
"Rhaphidura" "leucopygialis" "1"
"Pyrilia" "pyrilia" "1"
"Pyrilia" "pulchra" "1"
"Ramphastos" "cuvieri" "1"
"Rhizothera" "longirostris" "1"
"Surniculus" "velutinus" "1"
"Selenidera" "nattereri" "1"
"Spizaetus" "ornatus" "1"
"Treron" "vernans" "1"
"Trichoglossus" "forsteni" "1"
"Aethopyga" "guimarasensis" "1"
"Alophoixus" "frater" "1"
"Thapsinillas" "longirostris" "1"
"Arachnothera" "dilutior" "1"
"Automolus" "paraensis" "1"
"Ploceus" "castaneofuscus" "1"
"Conopophaga" "snethlageae" "1"
"Cyphorhinus" "dichrous" "1"
"Deleornis" "axillaris" "1"
"Dicrurus" "paradiseus" "1"
"Elaenia" "brachyptera" "1"
"Formicivora" "grisea" "1"
"Garrulax" "mitratus" "1"
"Hypsipetes" "siquijorensis" "1"
"Lalage" "minor" "1"
"Mixornis" "bornensis" "1"
"Myrmornis" "torquata" "1"
"Ammonastes" "pelzelni" "1"
"Myrmotherula" "klagesi" "1"
"Myrmotherula" "sunensis" "1"
"Oriolus" "cruentus" "1"
"Orthotomus" "chloronotus" "1"
"Phyllastrephus" "albigularis" "1"
"Pipreola" "chlorolepidota" "1"
"Pycnonotus" "davisoni" "1"
"Pycnonotus" "dispar" "1"
"Pycnonotus" "bimaculatus" "1"
"Pycnonotus" "squamatus" "1"
"Pyrrhula" "waterstradti" "1"
"Ramphotrigon" "fuscicauda" "1"
"Rhabdornis" "rabori" "1"
"Sclerurus" "caudacutus" "1"
"Sclerurus" "mexicanus" "1"
"Scytalopus" "chocoensis" "1"
"Psarocolius" "angustifrons" "1"
"Snowornis" "subalaris" "1"
"Stiphrornis" "pyrrholaemus" "1"
"Synallaxis" "macconnelli" "1"
"Tolmomyias" "viridiceps" "1"
"Thryophilus" "nicefori" "1"
"Tolmomyias" "flavotectus" "1"
"Tolmomyias" "sulphurescens" "1"
"Xiphorhynchus" "erythropygius" "1"
"Zosterops" "kaffensis" "1"
"Myiothlypis" "bivittata" "1"
"Cacicus" "cela" "1"
"Habia" "carmioli" "1"
"Ramphocelus" "icteronotus" "1"
"Dendropicos" "xantholophus" "1"
"Gallicolumba" "tristigmata" "1"
"Geoffroyus" "simplex" "1"
"Caryothraustes" "poliogaster" "1"
"Chlorophonia" "cyanea" "1"
"Habia" "olivacea" "1"
"Dicaeum" "proprium" "1"
"Garrulax" "bicolor" "1"
"Hypocnemoides" "melanopogon" "1"
"Trichastoma" "cinereiceps" "1"
"Garritornis" "isidorei" "1"
"Macropygia" "ruficeps" "1"
"Mearnsia" "novaeguineae" "1"
"Megatriorchis" "doriae" "1"
"Otus" "brookii" "1"
"Rhinortha" "chlorophaea" "1"
"Sarcoramphus" "papa" "1"
"Eurylaimus" "javanicus" "1"
"Hypsipetes" "everetti" "1"
"Myiopagis" "gaimardii" "1"
"Poliocrania" "maculifer" "1"
"Myrmotherula" "ignota" "1"
"Oriolus" "consanguineus" "1"
"Philydor" "fuscipenne" "1"
"Poecilotriccus" "fumifrons" "1"
"Abroscopus" "superciliaris" "1"
"Ailuroedus" "buccoides" "1"
"Aphanotriccus" "capitalis" "1"
"Aplonis" "minor" "1"
"Cyanocorax" "heilprini" "1"
"Chlamydera" "lauterbachi" "1"
"Chloropsis" "cyanopogon" "1"
"Chlorospingus" "canigularis" "1"
"Conirostrum" "bicolor" "1"
"Accipiter" "trinotatus" "1"
"Conopophaga" "melanogaster" "1"
"Conopophaga" "peruviana" "1"
"Pipreola" "whitelyi" "1"
"Contopus" "albogularis" "1"
"Coracina" "schistacea" "1"
"Criniger" "chloronotus" "1"
"Dicaeum" "bicolor" "1"
"Dicaeum" "cruentatum" "1"
"Elaenia" "cristata" "1"
"Inezia" "subflava" "1"
"Euphonia" "mesochrysa" "1"
"Garrulax" "lugubris" "1"
"Gracula" "ptilogenys" "1"
"Grallaricula" "peruviana" "1"
"Hypocnemoides" "maculicauda" "1"
"Hypocnemis" "ochrogyna" "1"
"Ceyx" "wallacii" "1"
"Illadopsis" "cleaveri" "1"
"Illadopsis" "fulvescens" "1"
"Knipolegus" "poecilocercus" "1"
"Lamprospiza" "melanoleuca" "1"
"Chalcites" "meyerii" "1"
"Legatus" "leucophaius" "1"
"Coccycua" "minuta" "1"
"Lipaugus" "vociferans" "1"
"Lophotriccus" "eulophotes" "1"
"Malimbus" "scutatus" "1"
"Macrosphenus" "concolor" "1"
"Manacus" "candei" "1"
"Megalurus" "palustris" "1"
"Masius" "chrysopterus" "1"
"Megastictus" "margaritatus" "1"
"Melaenornis" "annamarulae" "1"
"Molothrus" "bonariensis" "1"
"Arremon" "crassirostris" "1"
"Bangsia" "arcaei" "1"
"Chlorophonia" "occipitalis" "1"
"Edolisoma" "ostentum" "1"
"Dasycrotapha" "speciosa" "1"
"Dysithamnus" "puncticeps" "1"
"Leistes" "militaris" "1"
"Nyctibius" "grandis" "1"
"Myiobius" "villosus" "1"
"Myophonus" "glaucinus" "1"
"Myophonus" "robinsoni" "1"
"Myrmoborus" "leucophrys" "1"
"Myrmotherula" "assimilis" "1"
"Myrmotherula" "longipennis" "1"
"Nigrita" "bicolor" "1"
"Oreothraupis" "arremonops" "1"
"Orthotomus" "atrogularis" "1"
"Orthotomus" "cinereiceps" "1"
"Orthotomus" "sericeus" "1"
"Ornithion" "brunneicapillus" "1"
"Pachyramphus" "homochrous" "1"
"Jabiru" "mycteria" "1"
"Phylloscartes" "nigrifrons" "1"
"Pipra" "filicauda" "1"
"Pitta" "reichenowi" "1"
"Prinia" "rufescens" "1"
"Prionochilus" "olivaceus" "1"
"Stachyris" "grammiceps" "1"
"Pseudotriccus" "simplex" "1"
"Ptilocichla" "leucogrammica" "1"
"Pycnonotus" "penicillatus" "1"
"Quiscalus" "lugubris" "1"
"Rhegmatorhina" "cristata" "1"
"Rhipidura" "leucothorax" "1"
"Scytalopus" "vicinior" "1"
"Sheppardia" "cyornithopsis" "1"
"Sipodotus" "wallacii" "1"
"Stachyris" "thoracica" "1"
"Sporophila" "minuta" "1"
"Sylvietta" "virens" "1"
"Merops" "gularis" "1"
"Tangara" "cyanicollis" "1"
"Taraba" "major" "1"
"Thamnomanes" "ardesiacus" "1"
"Troglodytes" "rufociliatus" "1"
"Thamnophilus" "divisorius" "1"
"Thripadectes" "melanorhynchus" "1"
"Troglodytes" "rufulus" "1"
"Tyrannus" "melancholicus" "1"
"Vireolanius" "pulchellus" "1"
"Xenotriccus" "callizonus" "1"
"Xiphorhynchus" "obsoletus" "1"
"Taphrospilus" "hypostictus" "1"
"Zimmerius" "albigularis" "1"
"Zoothera" "andromedae" "1"
"Thalurania" "furcata" "1"
"Zosterops" "novaeguineae" "1"
"Conopophaga" "aurita" "1"
"Accipiter" "luteoschistaceus" "1"
"Actenoides" "monachus" "1"
"Aerodramus" "infuscatus" "1"
"Agamia" "agami" "1"
"Agapornis" "swindernianus" "1"
"Alcedo" "coerulescens" "1"
"Alcedo" "euryzona" "1"
"Amaurornis" "cinerea" "1"
"Amazilia" "brevirostris" "1"
"Pycnonotus" "flaviventris" "1"
"Androdon" "aequatorialis" "1"
"Anhinga" "anhinga" "1"
"Anorrhinus" "galeritus" "1"
"Anthracoceros" "malayanus" "1"
"Aratinga" "weddellii" "1"
"Arborophila" "davidi" "1"
"Aulacorhynchus" "derbianus" "1"
"Batrachostomus" "moniliger" "1"
"Buccanodon" "duchaillui" "1"
"Calliphlox" "amethystina" "1"
"Calliphlox" "bryantae" "1"
"Campephilus" "splendens" "1"
"Caprimulgus" "macrurus" "1"
"Caprimulgus" "pulchellus" "1"
"Celeus" "occidentalis" "1"
"Artamus" "monachus" "1"
"Ampeliceps" "coronatus" "1"
"Cercomacra" "manu" "1"
"Certhiasomus" "stictolaemus" "1"
"Cichlopsis" "chubbi" "1"
"Cossypha" "heinrichi" "1"
"Hemitriccus" "iohannis" "1"
"Heterocercus" "aurantiivertex" "1"
"Kittacincla" "luzoniensis" "1"
"Elaenia" "ruficeps" "1"
"Gerygone" "sulphurea" "1"
"Aegotheles" "tatei" "1"
"Conothraupis" "mesoleuca" "1"
"Hylorchilus" "sumichrasti" "1"
"Edolisoma" "montanum" "1"
"Cranioleuca" "erythrops" "1"
"Vireo" "sclateri" "1"
"Arses" "lorealis" "1"
"Dicrurus" "modestus" "1"
"Peltops" "blainvillii" "1"
"Ramsayornis" "modestus" "1"
"Icthyophaga" "humilis" "1"
"Chrysocolaptes" "strictus" "1"
"Charmosyna" "multistriata" "1"
"Chrysophlegma" "miniaceum" "1"
"Claravis" "pretiosa" "1"
"Colaptes" "punctigula" "1"
"Himantornis" "haematopus" "1"
"Collocalia" "esculenta" "1"
"Collocalia" "troglodytes" "1"
"Columba" "elphinstonii" "1"
"Cuculus" "crassirostris" "1"
"Doryfera" "johannae" "1"
"Doryfera" "ludovicae" "1"
"Esacus" "magnirostris" "1"
"Galbula" "chalcocephala" "1"
"Galbula" "galbula" "1"
"Galbula" "pastazae" "1"
"Galbula" "tombacea" "1"
"Geoffroyus" "geoffroyi" "1"
"Geranospiza" "caerulescens" "1"
"Pycnonotus" "zeylanicus" "1"
"Pionus" "chalcopterus" "1"
"Heliodoxa" "schreibersii" "1"
"Hemiprocne" "mystacea" "1"
"Hemicircus" "sordidus" "1"
"Hydropsalis" "maculicaudus" "1"
"Hylomanes" "momotula" "1"
"Chamaetylas" "poliocephala" "1"
"Baeopogon" "clamans" "1"
"Chlorochrysa" "phoenicotis" "1"
"Chlorocichla" "simplex" "1"
"Cochoa" "azurea" "1"
"Corydon" "sumatranus" "1"
"Cyanerpes" "lucidus" "1"
"Cyanolyca" "cucullata" "1"
"Paroaria" "baeri" "1"
"Tychaedon" "leucosticta" "1"
"Erythrura" "hyperythra" "1"
"Euphonia" "hirundinacea" "1"
"Grallaria" "hypoleuca" "1"
"Herpsilochmus" "stictocephalus" "1"
"Tyto" "rosenbergii" "1"
"Hemitriccus" "flammulatus" "1"
"Acritillas" "indica" "1"
"Laterallus" "melanophaius" "1"
"Leptodon" "cayanensis" "1"
"Leptotila" "cassinii" "1"
"Leuconotopicus" "fumigatus" "1"
"Lophornis" "adorabilis" "1"
"Loriculus" "exilis" "1"
"Microptilotis" "analogus" "1"
"Bradornis" "ussheri" "1"
"Sipia" "berlepschi" "1"
"Turdinus" "brevicaudatus" "1"
"Cinnyris" "congensis" "1"
"Todiramphus" "nigrocyaneus" "1"
"Philohydor" "lictor" "1"
"Hydrornis" "oatesi" "1"
"Hydrornis" "schwaneri" "1"
"Mesembrinibis" "cayennensis" "1"
"Myrmelastes" "caurensis" "1"
"Zosterornis" "striatus" "1"
"Islerothraupis" "rufiventer" "1"
"Notharchus" "pectoralis" "1"
"Chloropipo" "flavicapilla" "1"
"Geokichla" "interpres" "1"
"Macropygia" "amboinensis" "1"
"Macropygia" "nigrirostris" "1"
"Malacoptila" "fulvogularis" "1"
"Megapodius" "cumingii" "1"
"Melanerpes" "chrysauchen" "1"
"Meiglyptes" "grammithorax" "1"
"Micrastur" "semitorquatus" "1"
"Mycteria" "cinerea" "1"
"Ninox" "randi" "1"
"Polytmus" "milleri" "1"
"Nisaetus" "bartelsi" "1"
"Nyctibius" "leucopterus" "1"
"Nyctipolus" "nigrescens" "1"
"Ortalis" "leucogastra" "1"
"Otidiphaps" "nobilis" "1"
"Otus" "manadensis" "1"
"Patagioenas" "speciosa" "1"
"Pelargopsis" "capensis" "1"
"Penelope" "marail" "1"
"Veniliornis" "cassini" "1"
"Phaethornis" "griseogularis" "1"
"Phaethornis" "longuemareus" "1"
"Phaethornis" "syrmatophorus" "1"
"Phalacrocorax" "brasilianus" "1"
"Picumnus" "nigropunctatus" "1"
"Picumnus" "rufiventris" "1"
"Picus" "erythropygius" "1"
"Pionites" "xanthomerius" "1"
"Picus" "vittatus" "1"
"Pilherodius" "pileatus" "1"
"Pipile" "cumanensis" "1"
"Prioniturus" "platurus" "1"
"Psittacula" "columboides" "1"
"Pteroglossus" "frantzii" "1"
"Ramphiculus" "leclancheri" "1"
"Rhabdotorrhinus" "exarhatus" "1"
"Rhamphococcyx" "calyorhynchus" "1"
"Pyrilia" "caica" "1"
"Pyrrhura" "egregia" "1"
"Ramphiculus" "merrilli" "1"
"Ramphastos" "ariel" "1"
"Rhyticeros" "plicatus" "1"
"Sarothrura" "pulchra" "1"
"Syma" "megarhyncha" "1"
"Selenidera" "piperivora" "1"
"Tapera" "naevia" "1"
"Threnetes" "niger" "1"
"Todiramphus" "winchelli" "1"
"Trichoglossus" "johnstoniae" "1"
"Trichoglossus" "meyeri" "1"
"Trogon" "massena" "1"
"Vireolanius" "mikettae" "1"
"Aethopyga" "mystacalis" "1"
"Brachypteryx" "saturata" "1"
"Deconychura" "longicauda" "1"
"Deconychura" "pallida" "1"
"Dendrocolaptes" "punctipectus" "1"
"Epinecrophylla" "ornata" "1"
"Erythropitta" "celebensis" "1"
"Furnarius" "leucopus" "1"
"Herpsilochmus" "praedictus" "1"
"Hylexetastes" "perrotii" "1"
"Automolus" "subulatus" "1"
"Leptopogon" "albidiventer" "1"
"Machaeropterus" "striolatus" "1"
"Manacus" "manacus" "1"
"Myiodynastes" "hemichrysus" "1"
"Myiodynastes" "maculatus" "1"
"Myiopagis" "cinerea" "1"
"Myrmotherula" "grisea" "1"
"Neochmia" "evangelinae" "1"
"Oriolus" "steerii" "1"
"Pachycephala" "leucogastra" "1"
"Pachyramphus" "rufus" "1"
"Pachyramphus" "xanthogenys" "1"
"Progne" "chalybea" "1"
"Percnostola" "rufifrons" "1"
"Philepitta" "castanea" "1"
"Phyllomyias" "griseiceps" "1"
"Pipreola" "aureopectus" "1"
"Sclerurus" "albigularis" "1"
"Syndactyla" "ucayalae" "1"
"Smithornis" "rufolateralis" "1"
"Cyanoderma" "bicolor" "1"
"Synallaxis" "erythrothorax" "1"
"Tephrodornis" "virgatus" "1"
"Terpsiphone" "batesi" "1"
"Thamnistes" "aequatorialis" "1"
"Turdus" "obsoletus" "1"
"Cryptopipo" "holochlora" "1"
"Xenopipo" "uniformis" "1"
"Xiphorhynchus" "aequatorialis" "1"
"Myiothlypis" "chlorophrys" "1"
"Philentoma" "pyrhoptera" "1"
"Cacicus" "haemorrhous" "1"
"Formicarius" "nigricapillus" "1"
"Schistolais" "leucopogon" "1"
"Cinnyris" "batesi" "1"
"Ortalis" "cinereiceps" "1"
"Picoides" "temminckii" "1"
"Poicephalus" "gulielmi" "1"
"Probosciger" "aterrimus" "1"
"Tinamus" "major" "1"
"Veniliornis" "passerinus" "1"
"Eurylaimus" "harterti" "1"
"Xanthotis" "macleayanus" "1"
"Robsonius" "thompsoni" "1"
"Synallaxis" "cherriei" "1"
"Alophoixus" "phaeocephalus" "1"
"Campylorhynchus" "albobrunneus" "1"
"Coereba" "flaveola" "1"
"Coracina" "boyeri" "1"
"Cranioleuca" "vulpecula" "1"
"Dendrocitta" "leucogastra" "1"
"Garrulax" "palliatus" "1"
"Grallaria" "eludens" "1"
"Gymnocichla" "nudiceps" "1"
"Kenopia" "striata" "1"
"Lamprotornis" "splendidus" "1"
"Laniarius" "atroflavus" "1"
"Pycnonotus" "cyaniventris" "1"
"Lepidothrix" "vilasboasi" "1"
"Coccycua" "pumila" "1"
"Malimbus" "erythrogaster" "1"
"Melanocharis" "arfakiana" "1"
"Melanotis" "hypoleucus" "1"
"Mimus" "gilvus" "1"
"Metopothrix" "aurantiaca" "1"
"Muscicapa" "sethsmithi" "1"
"Campylorhynchus" "zonatus" "1"
"Camptostoma" "obsoletum" "1"
"Tangara" "abbas" "1"
"Myiopagis" "flavivertex" "1"
"Myiozetetes" "granadensis" "1"
"Myrmotherula" "menetriesii" "1"
"Neocossyphus" "rufus" "1"
"Nicator" "vireo" "1"
"Niltava" "grandis" "1"
"Hierococcyx" "vagans" "1"
"Odontorchilus" "branickii" "1"
"Orthotomus" "samarensis" "1"
"Pachyramphus" "cinnamomeus" "1"
"Charmosyna" "josefinae" "1"
"Ispidina" "lecontei" "1"
"Brachygalba" "salmoni" "1"
"Pitta" "steerii" "1"
"Pittasoma" "michleri" "1"
"Ploceus" "aurantius" "1"
"Ploceus" "nelicourvi" "1"
"Prionochilus" "percussus" "1"
"Poecilotriccus" "sylvia" "1"
"Psalidoprocne" "nitens" "1"
"Psaltria" "exilis" "1"
"Psarocolius" "montezuma" "1"
"Ptilocichla" "mindanensis" "1"
"Ramphocelus" "costaricensis" "1"
"Rhipidura" "nigrocinnamomea" "1"
"Saltator" "atriceps" "1"
"Rupicola" "peruvianus" "1"
"Sitta" "frontalis" "1"
"Sitta" "oenochlamys" "1"
"Spermophaga" "poliogenys" "1"
"Sylvietta" "denti" "1"
"Synallaxis" "albigularis" "1"
"Tachycineta" "albiventer" "1"
"Tangara" "florida" "1"
"Tangara" "gyrola" "1"
"Tangara" "lavinia" "1"
"Tangara" "larvata" "1"
"Tangara" "palmeri" "1"
"Thamnophilus" "murinus" "1"
"Tolmomyias" "poliocephalus" "1"
"Pogoniulus" "scolopaceus" "1"
"Turdus" "rufitorques" "1"
"Volatinia" "jacarina" "1"
"Xiphorhynchus" "lachrymosus" "1"
"Zosterops" "anomalus" "1"
"Zosterops" "consobrinorum" "1"
"Zosterops" "flavus" "1"
"Zosterops" "montanus" "1"
"Coccyzus" "melacoryphus" "1"
"Accipiter" "collaris" "1"
"Accipiter" "nanus" "1"
"Alcedo" "meninting" "1"
"Amazilia" "cupreicauda" "1"
"Amazilia" "cyanocephala" "1"
"Amazilia" "cyanura" "1"
"Amazilia" "saucerottei" "1"
"Amazona" "guatemalae" "1"
"Anhima" "cornuta" "1"
"Apaloderma" "aequatoriale" "1"
"Ara" "chloropterus" "1"
"Arborophila" "rolli" "1"
"Asarcornis" "scutulata" "1"
"Aulacorhynchus" "atrogularis" "1"
"Batrachostomus" "poliolophus" "1"
"Batrachostomus" "stellatus" "1"
"Berenicornis" "comatus" "1"
"Campephilus" "haematogaster" "1"
"Cacomantis" "variolosus" "1"
"Campephilus" "rubricollis" "1"
"Capito" "hypoleucus" "1"
"Caprimulgus" "batesi" "1"
"Ceratogymna" "elata" "1"
"Coracina" "caeruleogrisea" "1"
"Ficedula" "dumetoria" "1"
"Grallaria" "haplonota" "1"
"Hylopezus" "dives" "1"
"Hylopezus" "fulviventris" "1"
"Knipolegus" "poecilurus" "1"
"Butastur" "liventer" "1"
"Hydrornis" "gurneyi" "1"
"Eremomela" "badiceps" "1"
"Sublegatus" "arenarum" "1"
"Xanthotis" "flaviventer" "1"
"Zimmerius" "acer" "1"
"Juliamyia" "julie" "1"
"Piranga" "leucoptera" "1"
"Aburria" "aburri" "1"
"Chalybura" "urochrysia" "1"
"Charadrius" "peronii" "1"
"Ciccaba" "nigrolineata" "1"
"Colibri" "delphinae" "1"
"Columba" "iriditorques" "1"
"Crypturellus" "erythropus" "1"
"Dinopium" "rafflesii" "1"
"Discosura" "conversii" "1"
"Ducula" "aenea" "1"
"Egretta" "thula" "1"
"Eubucco" "aurantiicollis" "1"
"Nyctidromus" "albicollis" "1"
"Eupherusa" "nigriventris" "1"
"Todiramphus" "chloris" "1"
"Geobiastes" "squamiger" "1"
"Geotrygon" "saphirina" "1"
"Glareola" "cinerea" "1"
"Gorsachius" "melanolophus" "1"
"Goura" "victoria" "1"
"Harpactes" "oreskios" "1"
"Harpactes" "ardens" "1"
"Heliodoxa" "imperatrix" "1"
"Hemiprocne" "comata" "1"
"Heliopais" "personatus" "1"
"Heliornis" "fulica" "1"
"Horizocerus" "cassini" "1"
"Ibycter" "americanus" "1"
"Hylatomus" "galeatus" "1"
"Hylocharis" "cyanus" "1"
"Hylocharis" "eliciae" "1"
"Lampornis" "hemileucus" "1"
"Alethe" "diademata" "1"
"Automolus" "ochrolaemus" "1"
"Nonnula" "brunnea" "1"
"Cnipodectes" "superrufus" "1"
"Pogonotriccus" "ophthalmicus" "1"
"Lalage" "fimbriata" "1"
"Cyanocorax" "violaceus" "1"
"Cymbilaimus" "lineatus" "1"
"Zosterops" "minor" "1"
"Epinecrophylla" "fulviventris" "1"
"Hylia" "prasina" "1"
"Gerygone" "chloronota" "1"
"Hemitriccus" "josephinae" "1"
"Leucippus" "chlorocercus" "1"
"Lewinia" "mirifica" "1"
"Lewinia" "striata" "1"
"Lophornis" "helenae" "1"
"Symposiachrus" "rubiensis" "1"
"Ficedula" "hodgsoni" "1"
"Hafferia" "fortis" "1"
"Isleria" "hauxwelli" "1"
"Pseudopipra" "pipra" "1"
"Hydrornis" "schneideri" "1"
"Erythropitta" "ussheri" "1"
"Islerothraupis" "luctuosa" "1"
"Chlorophoneus" "bocagei" "1"
"Cantorchilus" "leucotis" "1"
"Chatarrhaea" "gularis" "1"
"Notharchus" "ordii" "1"
"Geokichla" "crossleyi" "1"
"Megascops" "watsonii" "1"
"Melanoperdix" "niger" "1"
"Merops" "muelleri" "1"
"Neomorphus" "geoffroyi" "1"
"Veles" "binotatus" "1"
"Mulleripicus" "fuliginosus" "1"
"Morphnus" "guianensis" "1"
"Mulleripicus" "funebris" "1"
"Neomorphus" "rufipennis" "1"
"Ninox" "philippensis" "1"
"Ninox" "spilocephala" "1"
"Cymbirhynchus" "macrorhynchos" "1"
"Odontophorus" "stellatus" "1"
"Pavo" "muticus" "1"
"Phaethornis" "bourcieri" "1"
"Phaethornis" "guy" "1"
"Phaethornis" "hispidus" "1"
"Phaethornis" "koepckeae" "1"
"Phaethornis" "ruber" "1"
"Phaetusa" "simplex" "1"
"Phlogophilus" "hemileucurus" "1"
"Prodotiscus" "insignis" "1"
"Pseudibis" "davisoni" "1"
"Psilopogon" "rafflesii" "1"
"Pteroglossus" "torquatus" "1"
"Pteronetta" "hartlaubii" "1"
"Pteroglossus" "inscriptus" "1"
"Ptilinopus" "pulchellus" "1"
"Pyrrhura" "melanura" "1"
"Pyrrhura" "parvifrons" "1"
"Rallus" "longirostris" "1"
"Ramphiculus" "occipitalis" "1"
"Ramphastos" "culminatus" "1"
"Rostrhamus" "sociabilis" "1"
"Rufirallus" "castaneiceps" "1"
"Setopagis" "heterura" "1"
"Spizaetus" "melanoleucus" "1"
"Bleda" "ugandae" "1"
"Threnetes" "ruckeri" "1"
"Treron" "fulvicollis" "1"
"Treron" "griseicauda" "1"
"Trogon" "curucui" "1"
"Trogon" "chionurus" "1"
"Uroglaux" "dimorpha" "1"
"Trogon" "personatus" "1"
"Turnix" "worcesteri" "1"
"Urotriorchis" "macrourus" "1"
"Zentrygon" "lawrencii" "1"
"Anthreptes" "rectirostris" "1"
"Anthreptes" "tephrolaemus" "1"
"Dendrocolaptes" "sanctithomae" "1"
"Deleornis" "fraseri" "1"
"Dicaeum" "cambodianum" "1"
"Drymophila" "striaticeps" "1"
"Formicarius" "moniliger" "1"
"Gymnopithys" "bicolor" "1"
"Rhamphocharis" "piperata" "1"
"Myiobius" "sulphureipygius" "1"
"Sciaphylax" "castanea" "1"
"Neoctantes" "niger" "1"
"Pellorneum" "nigrocapitatum" "1"
"Phlegopsis" "erythroptera" "1"
"Pitohui" "kirhocephalus" "1"
"Pseudochelidon" "eurystomina" "1"
"Rhipidura" "superciliaris" "1"
"Snowornis" "cryptolophus" "1"
"Stizorhina" "fraseri" "1"
"Xenops" "genibarbis" "1"
"Agelasticus" "xanthophthalmus" "1"
"Geothlypis" "bairdi" "1"
"Icterus" "cayanensis" "1"
"Tangara" "cayana" "1"
"Cacatua" "haematuropygia" "1"
"Mearnsia" "picina" "1"
"Odontophorus" "erythrops" "1"
"Opisthocomus" "hoazin" "1"
"Polyplectron" "chalcurum" "1"
"Philemon" "buceroides" "1"
"Euchrepomis" "callinota" "1"
"Myiothlypis" "mesoleuca" "1"
"Aegithina" "viridissima" "1"
"Bangsia" "melanochlamys" "1"
"Bradypterus" "bangwaensis" "1"
"Cissopis" "leverianus" "1"
"Cyornis" "caerulatus" "1"
"Catharus" "mexicanus" "1"
"Colluricincla" "boweri" "1"
"Conopophaga" "castaneiceps" "1"
"Cossypha" "cyanocampter" "1"
"Cyanerpes" "nitidus" "1"
"Dicrurus" "atripennis" "1"
"Sporophila" "schistacea" "1"
"Enicurus" "ruficapillus" "1"
"Euphonia" "luteicapilla" "1"
"Fluvicola" "pica" "1"
"Aramidopsis" "plateni" "1"
"Hirundo" "nigrita" "1"
"Hypocnemis" "subflava" "1"
"Laniarius" "luehderi" "1"
"Chalcites" "megarhynchus" "1"
"Lathrotriccus" "euleri" "1"
"Lepidothrix" "suavissima" "1"
"Lonchura" "spectabilis" "1"
"Manucodia" "chalybatus" "1"
"Megabyas" "flammulatus" "1"
"Motacilla" "samveasnae" "1"
"Gallinago" "paraguaiae" "1"
"Eucometis" "penicillata" "1"
"Ficedula" "westermanni" "1"
"Myiophobus" "cryptoxanthus" "1"
"Myiozetetes" "similis" "1"
"Hieraaetus" "weiskei" "1"
"Myzomela" "adolphinae" "1"
"Newtonia" "fanovanae" "1"
"Atalotriccus" "pilaris" "1"
"Oxyruncus" "cristatus" "1"
"Pachycare" "flavogriseum" "1"
"Picathartes" "gymnocephalus" "1"
"Brachygalba" "lugubris" "1"
"Pipra" "aureola" "1"
"Prinia" "polychroa" "1"
"Ploceus" "subpersonatus" "1"
"Dicrurus" "remifer" "1"
"Ptilorrhoa" "castanonota" "1"
"Pycnopygius" "ixoides" "1"
"Pycnopygius" "stictocephalus" "1"
"Ramphocelus" "dimidiatus" "1"
"Rhipidura" "maculipectus" "1"
"Rhynchocyclus" "pacificus" "1"
"Hydrornis" "elliotii" "1"
"Hydrornis" "guajanus" "1"
"Sericossypha" "albocristata" "1"
"Tangara" "icterocephala" "1"
"Tangara" "johannae" "1"
"Tangara" "xanthogastra" "1"
"Thamnophilus" "amazonicus" "1"
"Thamnophilus" "cryptoleucus" "1"
"Thamnophilus" "schistaceus" "1"
"Trichastoma" "bicolor" "1"
"Todirostrum" "cinereum" "1"
"Turdus" "grayi" "1"
"Turdus" "nudigenis" "1"
"Xenerpestes" "minlosi" "1"
"Xiphocolaptes" "promeropirhynchus" "1"
"Aerodramus" "salangana" "1"
"Dicaeum" "beccarii" "1"
"Cinnyris" "jugularis" "1"
"Cyclopsitta" "melanogenia" "1"
"Aquila" "gurneyi" "1"
"Ara" "ararauna" "1"
"Batrachostomus" "javensis" "1"
"Batrachostomus" "septimus" "1"
"Bostrychia" "olivacea" "1"
"Cacatua" "sulphurea" "1"
"Celeus" "flavus" "1"
"Celeus" "spectabilis" "1"
"Ceyx" "mindanensis" "1"
"Epinecrophylla" "spodionota" "1"
"Grallaria" "guatimalensis" "1"
"Hylophilus" "pectoralis" "1"
"Iole" "viridescens" "1"
"Conopias" "trivirgatus" "1"
"Piaya" "cayana" "1"
"Bathmocercus" "rufus" "1"
"Hyliota" "violacea" "1"
"Hemitriccus" "striaticollis" "1"
"Petrochelidon" "fuliginosa" "1"
"Symposiachrus" "axillaris" "1"
"Arses" "telescopthalmus" "1"
"Rhynchocyclus" "aequinoctialis" "1"
"Dyaphorophyia" "blissetti" "1"
"Laniarius" "leucorhynchus" "1"
"Neopipo" "cinnamomea" "1"
"Orthotomus" "sepium" "1"
"Pachycephala" "philippinensis" "1"
"Cranioleuca" "vulpina" "1"
"Contopus" "nigrescens" "1"
"Phapitreron" "brunneiceps" "1"
"Icterus" "auricapillus" "1"
"Chalybura" "buffonii" "1"
"Chrysocolaptes" "xanthocephalus" "1"
"Cittura" "cyanotis" "1"
"Colaptes" "mexicanoides" "1"
"Crotophaga" "ani" "1"
"Crypturellus" "atrocapillus" "1"
"Crypturellus" "berlepschi" "1"
"Glaucidium" "sjostedti" "1"
"Dendropicos" "elliotii" "1"
"Dendropicos" "gabonensis" "1"
"Electron" "platyrhynchum" "1"
"Forpus" "conspicillatus" "1"
"Galbula" "albirostris" "1"
"Galbula" "ruficauda" "1"
"Halcyon" "gularis" "1"
"Hydropsalis" "climacocerca" "1"
"Pyriglena" "leuconota" "1"
"Lamprolaima" "rhami" "1"
"Eurillas" "gracilis" "1"
"Arizelocichla" "montana" "1"
"Arizelocichla" "tephrolaema" "1"
"Automolus" "melanopezus" "1"
"Cercomacroides" "laeta" "1"
"Coracina" "leucopygia" "1"
"Oreocossypha" "isabellae" "1"
"Cossyphicula" "roberti" "1"
"Cranioleuca" "muelleri" "1"
"Cyanoloxia" "cyanoides" "1"
"Dryoscopus" "sabini" "1"
"Euphonia" "chrysopasta" "1"
"Ficedula" "crypta" "1"
"Ficedula" "rufigula" "1"
"Oneillornis" "lunulatus" "1"
"Hypocnemis" "striata" "1"
"Icterus" "chrysater" "1"
"Laterallus" "albigularis" "1"
"Lophoceros" "fasciatus" "1"
"Microptilotis" "albonotatus" "1"
"Atticora" "pileata" "1"
"Cyornis" "olivaceus" "1"
"Myrmelastes" "humaythae" "1"
"Euchrepomis" "humeralis" "1"
"Thryophilus" "rufalbus" "1"
"Megapodius" "decollatus" "1"
"Micrastur" "ruficollis" "1"
"Mitu" "salvini" "1"
"Momotus" "lessonii" "1"
"Monasa" "atra" "1"
"Nonnula" "rubecula" "1"
"Nyctibius" "bracteatus" "1"
"Ortalis" "columbiana" "1"
"Ptilinopus" "aurantiifrons" "1"
"Ptilinopus" "iozonus" "1"
"Ramphastos" "tucanus" "1"
"Ptilinopus" "temminckii" "1"
"Pyrilia" "haematotis" "1"
"Rhyticeros" "cassidix" "1"
"Sasia" "abnormis" "1"
"Rhyticeros" "subruficollis" "1"
"Salvadorina" "waigiuensis" "1"
"Schistes" "albogularis" "1"
"Semnornis" "ramphastinus" "1"
"Streptopelia" "dusumieri" "1"
"Streptoprocne" "zonaris" "1"
"Tanysiptera" "danae" "1"
"Telacanthura" "melanopygia" "1"
"Zonerodius" "heliosylus" "1"
"Acridotheres" "leucocephalus" "1"
"Alophoixus" "tephrogenys" "1"
"Anthreptes" "malacensis" "1"
"Atlapetes" "crassus" "1"
"Cantorchilus" "zeledoni" "1"
"Coracina" "panayensis" "1"
"Elaenia" "olivina" "1"
"Erythropitta" "macklotii" "1"
"Tunchiornis" "ochraceiceps" "1"
"Hylophilus" "viridiflavus" "1"
"Laniisoma" "buckleyi" "1"
"Mixornis" "flavicollis" "1"
"Myiornis" "albiventris" "1"
"Myrmotherula" "ambigua" "1"
"Nasica" "longirostris" "1"
"Ornorectes" "cristatus" "1"
"Pitta" "moluccensis" "1"
"Rhipidura" "albiventris" "1"
"Schiffornis" "turdina" "1"
"Streptocitta" "torquata" "1"
"Thripophaga" "fusciceps" "1"
"Xenerpestes" "singularis" "1"
"Willisornis" "vidua" "1"
"Xiphorhynchus" "spixii" "1"
"Chlorochrysa" "fulgentissima" "1"
"Gracula" "indica" "1"
"Philemon" "meyeri" "1"
"Gallicolumba" "rufigula" "1"
"Arachnothera" "clarae" "1"
"Herpsilochmus" "motacilloides" "1"
"Pheugopedius" "coraya" "1"
"Micropsitta" "keiensis" "1"
"Cyanocorax" "hafferi" "1"
"Cantorchilus" "modestus" "1"
"Cacicus" "vitellinus" "1"
"Atlapetes" "personatus" "1"
"Brachycope" "anomala" "1"
"Dendrocolaptes" "certhia" "1"
"Iodopleura" "fusca" "1"
"Epinecrophylla" "erythrura" "1"
"Enicurus" "velatus" "1"
"Erythrura" "trichroa" "1"
"Estrilda" "nonnula" "1"
"Euphonia" "cayennensis" "1"
"Euphonia" "gouldi" "1"
"Aramides" "calopterus" "1"
"Frederickena" "viridis" "1"
"Gerygone" "palpebrosa" "1"
"Gymnomystax" "mexicanus" "1"
"Ceuthmochares" "aereus" "1"
"Icterus" "nigrogularis" "1"
"Icterus" "prosthemelas" "1"
"Lepidothrix" "coronata" "1"
"Lonchura" "leucosticta" "1"
"Macrosphenus" "flavicans" "1"
"Manacus" "aurantiacus" "1"
"Malacocincla" "abbotti" "1"
"Malacopteron" "cinereum" "1"
"Malimbus" "cassini" "1"
"Melanochlora" "sultanea" "1"
"Microrhopias" "quixensis" "1"
"Myadestes" "unicolor" "1"
"Dendrocincla" "anabatina" "1"
"Hemithraupis" "flavicollis" "1"
"Myrmochanes" "hemileucus" "1"
"Hierococcyx" "fugax" "1"
"Nigrita" "canicapillus" "1"
"Odontorchilus" "cinereus" "1"
"Orthotomus" "nigriceps" "1"
"Indicator" "willcocksi" "1"
"Pheucticus" "tibialis" "1"
"Phoenicircus" "nigricollis" "1"
"Prinia" "bairdii" "1"
"Ploceus" "albinucha" "1"
"Prionochilus" "thoracicus" "1"
"Poeoptera" "lugubris" "1"
"Rhipidura" "perlata" "1"
"Saltator" "grossus" "1"
"Scissirostrum" "dubium" "1"
"Scytalopus" "atratus" "1"
"Sporophila" "murallae" "1"
"Tangara" "rufigula" "1"
"Tersina" "viridis" "1"
"Todirostrum" "nigriceps" "1"
"Turdus" "plebejus" "1"
"Psophia" "crepitans" "1"
"Vireo" "masteri" "1"
"Thalurania" "colombica" "1"
"Abeillia" "abeillei" "1"
"Actenoides" "concretus" "1"
"Aerodramus" "fuciphagus" "1"
"Aerodramus" "vanikorensis" "1"
"Agelastes" "niger" "1"
"Amaurolimnas" "concolor" "1"
"Amazilia" "tzacatl" "1"
"Amazilia" "fimbriata" "1"
"Buceros" "rhinoceros" "1"
"Amazilia" "viridigaster" "1"
"Amazona" "amazonica" "1"
"Amazona" "ochrocephala" "1"
"Antrostomus" "sericocaudatus" "1"
"Aratinga" "solstitialis" "1"
"Arborophila" "campbelli" "1"
"Bubo" "philippensis" "1"
"Batrachostomus" "auritus" "1"
"Bubo" "leucostictus" "1"
"Cacomantis" "merulinus" "1"
"Campylopterus" "hyperythrus" "1"
"Capito" "brunneipectus" "1"
"Canirallus" "oculeus" "1"
"Casuarius" "bennetti" "1"
"Casuarius" "unappendiculatus" "1"
"Centropus" "bernsteini" "1"
"Celeus" "undatus" "1"
"Grallaria" "dignissima" "1"
"Criniger" "olivaceus" "1"
"Erythrura" "viridifacies" "1"
"Galerida" "malabarica" "1"
"Grallaria" "varia" "1"
"Grallaricula" "flavirostris" "1"
"Herpsilochmus" "scapularis" "1"
"Lophotriccus" "pileatus" "1"
"Fraseria" "tessmanni" "1"
"Cyornis" "omissus" "1"
"Alcippe" "brunneicauda" "1"
"Crateroscelis" "murina" "1"
"Symposiachrus" "guttula" "1"
"Lophorina" "intercedens" "1"
"Xiphorhynchus" "ocellatus" "1"
"Glycichaera" "fallax" "1"
"Lalage" "leucopygialis" "1"
"Melilestes" "megarhynchus" "1"
"Meliphaga" "aruensis" "1"
"Myiarchus" "panamensis" "1"
"Prinia" "familiaris" "1"
"Clytoceyx" "rex" "1"
"Platyrinchus" "saturatus" "1"
"Electron" "carinatum" "1"
"Eutoxeres" "aquila" "1"
"Eutriorchis" "astur" "1"
"Euptilotus" "eutilotus" "1"
"Gecinulus" "viridis" "1"
"Piaya" "melanogaster" "1"
"Geotrygon" "montana" "1"
"Glaucis" "hirsutus" "1"
"Goura" "sclaterii" "1"
"Graydidascalus" "brachyurus" "1"
"Gymnobucco" "bonapartei" "1"
"Gymnophaps" "albertisii" "1"
"Halcyon" "cyanoventris" "1"
"Hemicircus" "canente" "1"
"Hypotaenidia" "philippensis" "1"
"Eurillas" "latirostris" "1"
"Aphanotriccus" "audax" "1"
"Chrysomus" "icterocephalus" "1"
"Vanellus" "superciliosus" "1"
"Dryoscopus" "senegalensis" "1"
"Sarcophanops" "steerii" "1"
"Euphonia" "rufiventris" "1"
"Nyctiphrynus" "rosenbergi" "1"
"Tyto" "tenebricosa" "1"
"Hypocnemis" "flavescens" "1"
"Laterallus" "exilis" "1"
"Trichastoma" "malaccense" "1"
"Cacicus" "latirostris" "1"
"Ceratopipra" "mentalis" "1"
"Hydrornis" "phayrei" "1"
"Turdinus" "marmoratus" "1"
"Macropygia" "emiliana" "1"
"Melanerpes" "pucherani" "1"
"Milvago" "chimachima" "1"
"Phaethornis" "augusti" "1"
"Morphnarchus" "princeps" "1"
"Nisaetus" "cirrhatus" "1"
"Phaenicophaeus" "sumatranus" "1"
"Phaethornis" "stuarti" "1"
"Phaethornis" "philippii" "1"
"Picoides" "maculatus" "1"
"Piculus" "simplex" "1"
"Picumnus" "subtilis" "1"
"Psilopogon" "mystacophanos" "1"
"Psittacula" "finschii" "1"
"Pteroglossus" "castanotis" "1"
"Pteroglossus" "sanguineus" "1"
"Ptilinopus" "superbus" "1"
"Ramphastos" "sulfuratus" "1"
"Rynchops" "niger" "1"
"Synoicus" "chinensis" "1"
"Steatornis" "caripensis" "1"
"Streptopelia" "bitorquata" "1"
"Talegalla" "fuscirostris" "1"
"Threnetes" "leucurus" "1"
"Treron" "seimundi" "1"
"Touit" "stictopterus" "1"
"Treron" "oxyurus" "1"
"Trichoglossus" "ornatus" "1"
"Urochroa" "leucura" "1"
"Arachnothera" "affinis" "1"
"Automolus" "infuscatus" "1"
"Chlorospingus" "flavigularis" "1"
"Dicrurus" "lophorinus" "1"
"Automolus" "virgatus" "1"
"Irena" "puella" "1"
"Leiothrix" "laurinae" "1"
"Myiopagis" "parambae" "1"
"Pachyramphus" "griseigularis" "1"
"Myrmoborus" "lophotes" "1"
"Platyrinchus" "albogularis" "1"
"Pycnonotus" "plumosus" "1"
"Schiffornis" "stenorhyncha" "1"
"Sirystes" "sibilator" "1"
"Serilophus" "lunatus" "1"
"Tityra" "cayana" "1"
"Tolmomyias" "flaviventris" "1"
"Cryptopipo" "litae" "1"
"Saltator" "coerulescens" "1"
"Picumnus" "spilogaster" "1"
"Philentoma" "velata" "1"
"Gymnobucco" "peli" "1"
"Chloropsis" "flavipennis" "1"
"Corapipo" "gutturalis" "1"
"Lophura" "erythrophthalma" "1"
"Pheugopedius" "genibarbis" "1"
"Polyplectron" "malacense" "1"
"Xipholena" "lamellipennis" "1"
"Cisticola" "anonymus" "1"
"Dicaeum" "pygmaeum" "1"
"Amazona" "bodini" "1"
"Hemitriccus" "minor" "1"
"Heterophasia" "picaoides" "1"
"Ceyx" "argentatus" "1"
"Irena" "cyanogastra" "1"
"Amazona" "dufresniana" "1"
"Lepidocolaptes" "souleyetii" "1"
"Lonchura" "fuscans" "1"
"Lonchura" "pallida" "1"
"Microcerculus" "marginatus" "1"
"Boissonneaua" "jardini" "1"
"Campylorhamphus" "pusillus" "1"
"Habia" "rubica" "1"
"Heterospingus" "rubrifrons" "1"
"Neocossyphus" "poensis" "1"
"Neomixis" "viridis" "1"
"Oncostoma" "olivaceum" "1"
"Pachycephala" "nudigula" "1"
"Accipiter" "griseiceps" "1"
"Parkerthraustes" "humeralis" "1"
"Phyllastrephus" "xavieri" "1"
"Poecilotriccus" "latirostris" "1"
"Stachyris" "leucotis" "1"
"Stachyris" "nigricollis" "1"
"Psarocolius" "viridis" "1"
"Pycnonotus" "tympanistrigus" "1"
"Sicalis" "columbiana" "1"
"Sitta" "azurea" "1"
"Stelgidopteryx" "ruficollis" "1"
"Synallaxis" "gujanensis" "1"
"Thamnophilus" "aroyae" "1"
"Trichixos" "pyrropygus" "1"
"Xenops" "tenuirostris" "1"
"Accipiter" "rhodogaster" "1"
"Actenoides" "capucinus" "1"
"Aerodramus" "papuensis" "1"
"Aerodramus" "hirundinaceus" "1"
"Crypturellus" "soui" "1"
"Alcedo" "peninsulae" "1"
"Buceros" "hydrocorax" "1"
"Amaurornis" "moluccana" "1"
"Amazilia" "franciae" "1"
"Cochlearius" "cochlearius" "1"
"Anorrhinus" "tickelli" "1"
"Anthracothorax" "viridigula" "1"
"Ara" "glaucogularis" "1"
"Bycanistes" "sharpii" "1"
"Celeus" "elegans" "1"
"Ceratogymna" "atrata" "1"
"Cercibis" "oxycerca" "1"
"Cyornis" "herioti" "1"
"Kittacincla" "malabarica" "1"
"Drymophila" "devillei" "1"
"Hypocnemis" "hypoxantha" "1"
"Cicinnurus" "magnificus" "1"
"Myiopagis" "olallai" "1"
"Cnemotriccus" "fuscatus" "1"
"Batis" "minima" "1"
"Terpsiphone" "unirufa" "1"
"Amazilia" "cyanifrons" "1"
"Chalcopsitta" "duivenbodei" "1"
"Chloroceryle" "inda" "1"
"Chlorostilbon" "mellisugus" "1"
"Coracias" "temminckii" "1"
"Pyrrhura" "amazonum" "1"
"Crypturellus" "brevirostris" "1"
"Cyclopsitta" "amabilis" "1"
"Cypseloides" "cryptus" "1"
"Dinopium" "psarodes" "1"
"Doricha" "enicura" "1"
"Megaloprepia" "magnifica" "1"
"Elvira" "chionura" "1"
"Todiramphus" "saurophagus" "1"
"Guaruba" "guarouba" "1"
"Harpactes" "orrhophaeus" "1"
"Henicopernis" "longicauda" "1"
"Heliothryx" "barroti" "1"
"Hemicircus" "concretus" "1"
"Hypnelus" "bicinctus" "1"
"Indicator" "archipelagicus" "1"
"Lacedo" "pulchella" "1"
"Eurillas" "curvirostris" "1"
"Carpodectes" "nitidus" "1"
"Hylopezus" "berlepschi" "1"
"Leptocoma" "minima" "1"
"Chalcomitra" "rubescens" "1"
"Aegithalos" "annamensis" "1"
"Camaroptera" "chloronota" "1"
"Meiglyptes" "tristis" "1"
"Meiglyptes" "tukki" "1"
"Neafrapus" "cassini" "1"
"Polytmus" "theresiae" "1"
"Nisaetus" "floris" "1"
"Nisaetus" "lanceolatus" "1"
"Nisaetus" "pinskeri" "1"
"Systellura" "roraimae" "1"
"Odontophorus" "melanotis" "1"
"Otidiphaps" "cervicalis" "1"
"Veniliornis" "affinis" "1"
"Pernis" "celebensis" "1"
"Phaenicophaeus" "diardi" "1"
"Phaethornis" "malaris" "1"
"Picumnus" "aurifrons" "1"
"Psilopogon" "faiostrictus" "1"
"Pionites" "leucogaster" "1"
"Psilopogon" "lineatus" "1"
"Psilopogon" "annamensis" "1"
"Ptilinopus" "perlatus" "1"
"Rhaphidura" "sabini" "1"
"Rhynchortyx" "cinctus" "1"
"Selenidera" "spectabilis" "1"
"Spizaetus" "tyrannus" "1"
"Tachornis" "squamata" "1"
"Touit" "dilectissimus" "1"
"Zanclostomus" "javanicus" "1"
"Brachypteryx" "poliogyna" "1"
"Hypothymis" "puella" "1"
"Microptilotis" "cinereifrons" "1"
"Hafferia" "immaculata" "1"
"Myzomela" "cruentata" "1"
"Ploceus" "nigerrimus" "1"
"Thamnophilus" "stictocephalus" "1"
"Rhynchocyclus" "olivaceus" "1"
"Streptocitta" "albicollis" "1"
"Cyanoderma" "erythropterum" "1"
"Euchrepomis" "sharpei" "1"
"Cacicus" "microrhynchus" "1"
"Cacicus" "pacificus" "1"
"Granatellus" "pelzelni" "1"
"Accipiter" "bicolor" "1"
"Accipiter" "castanilius" "1"
"Crax" "pinima" "1"
"Forpus" "modestus" "1"
"Eurillas" "ansorgei" "1"
"Symposiachrus" "manadensis" "1"
"Pionites" "melanocephalus" "1"
"Tanysiptera" "hydrocharis" "1"
"Verreauxia" "africana" "1"
"Gymnopithys" "rufigula" "1"
"Gerygone" "magnirostris" "1"
"Malurus" "alboscapulatus" "1"
"Philydor" "pyrrhodes" "1"
"Turdus" "arthuri" "1"
"Cracticus" "mentalis" "1"
"Dicaeum" "celebicum" "1"
"Dichrozona" "cincta" "1"
"Afropavo" "congensis" "1"
"Elaenia" "pelzelni" "1"
"Gymnoderus" "foetidus" "1"
"Lanio" "leucothorax" "1"
"Lichmera" "lombokia" "1"
"Malimbus" "racheliae" "1"
"Melidectes" "rufocrissalis" "1"
"Muscicapa" "cassini" "1"
"Chrysothlypis" "chrysomelas" "1"
"Euphonia" "xanthogaster" "1"
"Nigrita" "luteifrons" "1"
"Phyllastrephus" "poliocephalus" "1"
"Oriolia" "bernieri" "1"
"Pycnonotus" "nieuwenhuisii" "1"
"Pachycephala" "aurea" "1"
"Pholidornis" "rushiae" "1"
"Ploceus" "batesi" "1"
"Poecilodryas" "brachyura" "1"
"Poliolais" "lopezi" "1"
"Psarocolius" "wagleri" "1"
"Riparia" "congica" "1"
"Erythropitta" "granatina" "1"
"Caliechthrus" "leucolophus" "1"
"Sporophila" "castaneiventris" "1"
"Thripadectes" "ignobilis" "1"
"Trichastoma" "buettikoferi" "1"
"Timeliopsis" "griseigula" "1"
"Ardea" "cocoi" "1"
"Turdus" "fumigatus" "1"
"Trichoglossus" "haematodus" "1"
"Aerodramus" "nuditarsus" "1"
"Alopecoenas" "jobiensis" "1"
"Amaurornis" "isabellina" "1"
"Amazilia" "humboldtii" "1"
"Anas" "luzonica" "1"
"Chrysococcyx" "flavigularis" "1"
"Aulacorhynchus" "whitelianus" "1"
"Buteogallus" "urubitinga" "1"
"Caprimulgus" "celebensis" "1"
"Centropus" "melanops" "1"
"Dendroplex" "picus" "1"
"Dicaeum" "kampalili" "1"
"Dicrurus" "sumatranus" "1"
"Dysithamnus" "occidentalis" "1"
"Stiphrornis" "erythrothorax" "1"
"Trichastoma" "celebense" "1"
"Glaucidium" "parkeri" "1"
"Picumnus" "minutissimus" "1"
"Kempiella" "griseoceps" "1"
"Drymodes" "beccarii" "1"
"Pachyramphus" "polychopterus" "1"
"Hydrornis" "caeruleus" "1"
"Malurus" "cyanocephalus" "1"
"Manucodia" "ater" "1"
"Eurostopodus" "papuensis" "1"
"Eurypyga" "helias" "1"
"Falco" "rufigularis" "1"
"Gallicolumba" "crinigera" "1"
"Geotrygon" "purpurata" "1"
"Glaucidium" "hardyi" "1"
"Harpagus" "bidentatus" "1"
"Heliodoxa" "aurescens" "1"
"Hemiprocne" "longipennis" "1"
"Gavicalis" "versicolor" "1"
"Edolisoma" "parvulum" "1"
"Cyanicterus" "cyanicterus" "1"
"Syndactyla" "striata" "1"
"Phylloscopus" "montis" "1"
"Lophura" "rufa" "1"
"Pardaliparus" "elegans" "1"
"Merops" "malimbicus" "1"
"Nisaetus" "alboniger" "1"
"Prioniturus" "flavicans" "1"
"Mionectes" "galbinus" "1"
"Psilopogon" "auricularis" "1"
"Psittacara" "wagleri" "1"
"Ptilinopus" "gestroi" "1"
"Trogon" "melanurus" "1"
"Treron" "olax" "1"
"Melozone" "biarcuata" "1"
"Lepidocolaptes" "fatimalimae" "1"
"Poliocrania" "exsul" "1"
"Myrmornis" "stictoptera" "1"
"Myiotriccus" "ornatus" "1"
"Pachycephala" "homeyeri" "1"
"Phylloscartes" "gualaquizae" "1"
"Pycnonotus" "snouckaerti" "1"
"Phylloscopus" "sumatrensis" "1"
"Taeniotriccus" "andrei" "1"
"Tityra" "semifasciata" "1"
"Psittaculirostris" "salvadorii" "1"
"Xiphorhynchus" "guttatoides" "1"
"Arachnothera" "robusta" "1"
"Dicaeum" "australe" "1"
"Leonardina" "woodi" "1"
"Lonchura" "caniceps" "1"
"Microcerculus" "bambla" "1"
"Mitrospingus" "oleagineus" "1"
"Myiarchus" "ferox" "1"
"Oriolus" "xanthonotus" "1"
"Pachyramphus" "castaneus" "1"
"Phylloscopus" "herberti" "1"
"Ramphocaenus" "melanurus" "1"
"Tangara" "schrankii" "1"
"Toxorhamphus" "poliopterus" "1"
"Actenoides" "hombroni" "1"
"Amazilia" "rosenbergi" "1"
"Arborophila" "charltonii" "1"
"Cacatua" "alba" "1"
"Calliphlox" "mitchellii" "1"
"Centropus" "rectunguis" "1"
"Centropus" "viridis" "1"
"Clytoctantes" "atrogularis" "1"
"Dicaeum" "everetti" "1"
"Epinecrophylla" "leucophthalma" "1"
"Phylloscartes" "superciliaris" "1"
"Orthotomus" "frontalis" "1"
"Pachycephala" "hyperythra" "1"
"Platysmurus" "aterrimus" "1"
"Deroptyus" "accipitrinus" "1"
"Ducula" "lacernulata" "1"
"Ducula" "poliocephala" "1"
"Eubucco" "tucinkae" "1"
"Florisuga" "mellivora" "1"
"Galbula" "dea" "1"
"Gymnocrex" "plumbeiventris" "1"
"Halcyon" "coromanda" "1"
"Anthreptes" "aurantius" "1"
"Chrysothlypis" "salmoni" "1"
"Euphonia" "concinna" "1"
"Lorius" "lory" "1"
"Sturnornis" "albofrontatus" "1"
"Geokichla" "spiloptera" "1"
"Melichneutes" "robustus" "1"
"Ognorhynchus" "icterotis" "1"
"Pauxi" "unicornis" "1"
"Phaethornis" "superciliosus" "1"
"Psophia" "obscura" "1"
"Ptilinopus" "monacha" "1"
"Treron" "teysmannii" "1"
"Arachnothera" "flammifera" "1"
"Tunchiornis" "luteifrons" "1"
"Myiarchus" "tuberculifer" "1"
"Monachella" "muelleriana" "1"
"Pycnonotus" "gularis" "1"
"Willisornis" "nigrigula" "1"
"Touit" "purpuratus" "1"
"Xipholena" "punicea" "1"
"Campylorhynchus" "chiapensis" "1"
"Elminia" "nigromitrata" "1"
"Lanio" "fulvus" "1"
"Microcerculus" "ustulatus" "1"
"Micromacronus" "sordidus" "1"
"Myophonus" "blighi" "1"
"Nesocharis" "shelleyi" "1"
"Philydor" "erythrocercum" "1"
"Zosterops" "ceylonensis" "1"
"Atthis" "ellioti" "1"
"Buteogallus" "schistaceus" "1"
"Ficedula" "disposita" "1"
"Heterocercus" "linteatus" "1"
"Pachysylvia" "semibrunnea" "1"
"Pachycephala" "griseiceps" "1"
"Attila" "torridus" "1"
"Coeligena" "wilsoni" "1"
"Hypsipetes" "rufigularis" "1"
"Hartertula" "flavoviridis" "1"
"Ptilinopus" "melanospilus" "1"
"Trogon" "violaceus" "1"
"Acridotheres" "javanicus" "1"
"Myrmotherula" "iheringi" "1"
"Furnarius" "torridus" "1"
"Microxenops" "milleri" "1"
"Myzomela" "nigrita" "1"
"Rhegmatorhina" "hoffmannsi" "1"
"Rhegmatorhina" "melanosticta" "1"
"Capito" "auratus" "1"
"Ducula" "concinna" "1"
"Galloperdix" "bicalcarata" "1"
"Cyornis" "superbus" "1"
"Grafisia" "torquata" "1"
"Myrmotherula" "multostriata" "1"
"Attila" "cinnamomeus" "1"
"Macroagelaius" "imthurni" "1"
"Malimbus" "coronatus" "1"
"Pityriasis" "gymnocephala" "1"
"Ramphocelus" "nigrogularis" "1"
"Ramphotrigon" "ruficauda" "1"
"Caloramphus" "fuliginosus" "1"
"Phedinopsis" "brazzae" "1"
"Phyllomyias" "zeledoni" "1"
"Ceratopipra" "rubrocapilla" "1"
"Picus" "viridanus" "1"
"Phylloscartes" "virescens" "1"
"Rhytipterna" "immunda" "1"
"Orthopsittaca" "manilatus" "1"
"Gallus" "varius" "1"
"Leptocoma" "aspasia" "1"
"Myrmotherula" "longicauda" "1"
"Aethopyga" "bella" "1"
"Asthenes" "harterti" "6"
"Cisticola" "carruthersi" "6"
"Poeoptera" "kenricki" "6"
"Ara" "rubrogenys" "6"
"Penelope" "barbata" "6"
"Pharomachrus" "mocinno" "6"
"Synallaxis" "albilora" "6"
"Dysithamnus" "plumbeus" "6"
"Laterallus" "xenopterus" "6"
"Megascops" "seductus" "6"
"Stactolaema" "leucogrammica" "6"
"Xiphocolaptes" "falcirostris" "6"
"Pheugopedius" "paucimaculatus" "6"
"Terpsiphone" "rufocinerea" "6"
"Phyllastrephus" "fischeri" "6"
"Antrostomus" "ridgwayi" "6"
"Coua" "verreauxi" "6"
"Pseudosaltator" "rufiventris" "6"
"Geokichla" "oberlaenderi" "6"
"Picumnus" "squamulatus" "6"
"Pternistis" "harwoodi" "6"
"Veniliornis" "maculifrons" "6"
"Batis" "mixta" "6"
"Microspingus" "cinereus" "6"
"Myophonus" "horsfieldii" "6"
"Parophasma" "galinieri" "6"
"Agapornis" "lilianae" "6"
"Sporophila" "nigrorufa" "6"
"Accipiter" "gundlachi" "6"
"Mirafra" "cheniana" "6"
"Crax" "alberti" "6"
"Dendrocopos" "atratus" "6"
"Eupherusa" "cyanophrys" "6"
"Eupherusa" "poliocerca" "6"
"Harpactes" "fasciatus" "6"
"Horizocerus" "albocristatus" "6"
"Clibanornis" "rufipectus" "6"
"Spinus" "notatus" "6"
"Bolemoreus" "hindwoodi" "6"
"Leptosittaca" "branickii" "6"
"Lybius" "undatus" "6"
"Macropygia" "phasianella" "6"
"Mentocrex" "beankaensis" "6"
"Rhinoptilus" "bitorquatus" "6"
"Treron" "bicinctus" "6"
"Turnix" "olivii" "6"
"Arremon" "basilicus" "6"
"Arremon" "phygas" "6"
"Asthenes" "ayacuchensis" "6"
"Turdinus" "calcicola" "6"
"Zosterops" "winifredae" "6"
"Molothrus" "armenti" "6"
"Pternistis" "hildebrandti" "6"
"Synallaxis" "maranonica" "6"
"Amphilais" "seebohmi" "6"
"Anthreptes" "neglectus" "6"
"Basileuterus" "hypoleucus" "6"
"Cyanocorax" "dickeyi" "6"
"Lipaugus" "lanioides" "6"
"Mitrephanes" "olivaceus" "6"
"Melaenornis" "ardesiacus" "6"
"Geothlypis" "speciosa" "6"
"Nesocharis" "capistrata" "6"
"Phyllomyias" "urichi" "6"
"Pellorneum" "fuscocapillus" "6"
"Piranga" "roseogularis" "6"
"Pogoniulus" "simplex" "6"
"Pogonornis" "melanopterus" "6"
"Vireo" "latimeri" "6"
"Agapornis" "nigrigenis" "6"
"Xipholena" "atropurpurea" "6"
"Agapornis" "fischeri" "6"
"Amaurornis" "marginalis" "6"
"Bucorvus" "abyssinicus" "6"
"Aviceda" "madagascariensis" "6"
"Baryphthengus" "ruficapillus" "6"
"Caprimulgus" "indicus" "6"
"Elaenia" "mesoleuca" "6"
"Cisticola" "brunnescens" "6"
"Thamnophilus" "shumbae" "6"
"Lanius" "souzae" "6"
"Ptilostomus" "afer" "6"
"Columba" "delegorguei" "6"
"Glaucidium" "gnoma" "6"
"Pionus" "reichenowi" "6"
"Pogonotriccus" "eximius" "6"
"Creatophora" "cinerea" "6"
"Galerida" "modesta" "6"
"Pogonotriccus" "venezuelanus" "6"
"Crithagra" "citrinipectus" "6"
"Meleagris" "ocellata" "6"
"Patagioenas" "inornata" "6"
"Philortyx" "fasciatus" "6"
"Pionus" "sordidus" "6"
"Ptilopachus" "nahani" "6"
"Rynchops" "albicollis" "6"
"Siphonorhis" "brewsteri" "6"
"Strix" "fulvescens" "6"
"Uropelia" "campestris" "6"
"Myrmotherula" "luctuosa" "6"
"Platyrinchus" "flavigularis" "6"
"Riparia" "paludicola" "6"
"Rhipidura" "rufiventris" "6"
"Suiriri" "affinis" "6"
"Synallaxis" "chinchipensis" "6"
"Saltator" "grandis" "6"
"Rhipidura" "diluta" "6"
"Geotrygon" "violacea" "6"
"Clytospiza" "monteiri" "6"
"Cranioleuca" "subcristata" "6"
"Anabazenops" "fuscus" "6"
"Corvinella" "corvina" "6"
"Elminia" "albonotata" "6"
"Emberiza" "affinis" "6"
"Garrulax" "strepitans" "6"
"Grallaria" "albigula" "6"
"Hemithraupis" "ruficapilla" "6"
"Melanopareia" "maranonica" "6"
"Linurgus" "olivaceus" "6"
"Lonchura" "quinticolor" "6"
"Macrosphenus" "kretschmeri" "6"
"Melozone" "albicollis" "6"
"Modulatrix" "stictigula" "6"
"Formicivora" "iheringi" "6"
"Myrmotherula" "urosticta" "6"
"Passer" "eminibey" "6"
"Pomatorhinus" "horsfieldii" "6"
"Pinarocorys" "nigricans" "6"
"Ploceus" "xanthops" "6"
"Saltator" "orenocensis" "6"
"Tangara" "cyanoventris" "6"
"Todirostrum" "poliocephalum" "6"
"Amazilia" "violiceps" "6"
"Cynanthus" "doubledayi" "6"
"Basilinna" "leucotis" "6"
"Bycanistes" "cylindricus" "6"
"Campephilus" "leucopogon" "6"
"Campethera" "scriptoricauda" "6"
"Centropus" "grillii" "6"
"Chaetocercus" "astreans" "6"
"Chiroxiphia" "lanceolata" "6"
"Lipaugus" "uropygialis" "6"
"Anodorhynchus" "leari" "6"
"Gyps" "tenuirostris" "6"
"Lanius" "gubernator" "6"
"Chlorostilbon" "auriceps" "6"
"Colius" "castanotus" "6"
"Columbina" "picui" "6"
"Corythaixoides" "personatus" "6"
"Dendropicos" "namaquus" "6"
"Gallus" "sonneratii" "6"
"Geophaps" "scripta" "6"
"Guttera" "pucherani" "6"
"Chamaetylas" "choloensis" "6"
"Aphelocoma" "coerulescens" "6"
"Campylorhynchus" "nuchalis" "6"
"Spinus" "dominicensis" "6"
"Lamprotornis" "iris" "6"
"Corvus" "leucognaphalus" "6"
"Cossypha" "albicapillus" "6"
"Dessonornis" "archeri" "6"
"Zosterops" "poliogastrus" "6"
"Graueria" "vittata" "6"
"Hemitriccus" "cinnamomeipectus" "6"
"Stomiopera" "flava" "6"
"Cinnyris" "coccinigastrus" "6"
"Hartlaubius" "auratus" "6"
"Crithagra" "striolata" "6"
"Asemospiza" "fuliginosa" "6"
"Ortalis" "erythroptera" "6"
"Panyptila" "sanctihieronymi" "6"
"Perdicula" "asiatica" "6"
"Platycercus" "venustus" "6"
"Psilopogon" "haemacephalus" "6"
"Rhynchotus" "maculicollis" "6"
"Tachornis" "phoenicobia" "6"
"Tachymarptis" "aequatorialis" "6"
"Trogon" "mesurus" "6"
"Turnix" "castanotus" "6"
"Veniliornis" "mixtus" "6"
"Arremon" "nigriceps" "6"
"Cichlocolaptes" "leucophrus" "6"
"Lalage" "leucomela" "6"
"Lepidocolaptes" "affinis" "6"
"Myiophobus" "fasciatus" "6"
"Phyllastrephus" "viridiceps" "6"
"Sakesphorus" "cristatus" "6"
"Scytalopus" "caracae" "6"
"Vidua" "maryae" "6"
"Zimmerius" "petersi" "6"
"Zimmerius" "villarejoi" "6"
"Myzomela" "dammermani" "6"
"Oenanthe" "albifrons" "6"
"Sarothrura" "boehmi" "6"
"Sarothrura" "insularis" "6"
"Machaeropterus" "regulus" "6"
"Tangara" "cyanomelas" "6"
"Bleda" "canicapillus" "6"
"Coracina" "personata" "6"
"Hirundo" "megaensis" "6"
"Hirundo" "nigrorufa" "6"
"Hypargos" "margaritatus" "6"
"Knipolegus" "striaticeps" "6"
"Pycnonotus" "barbatus" "6"
"Lagonosticta" "nitidula" "6"
"Lamprotornis" "acuticaudus" "6"
"Lamprotornis" "chalybaeus" "6"
"Newtonia" "amphichroa" "6"
"Pyrenestes" "minor" "6"
"Pinarocorys" "erythropygia" "6"
"Atlapetes" "canigenis" "6"
"Atlapetes" "citrinellus" "6"
"Ploceus" "alienus" "6"
"Ploceus" "luteolus" "6"
"Polioptila" "albiloris" "6"
"Procnias" "nudicollis" "6"
"Pseudoseisura" "unirufa" "6"
"Pseudocolopteryx" "dinelliana" "6"
"Swynnertonia" "swynnertoni" "6"
"Merops" "lafresnayii" "6"
"Todirostrum" "viridanum" "6"
"Uropsila" "leucogastra" "6"
"Xenotriccus" "mexicanus" "6"
"Streptoprocne" "biscutata" "6"
"Ardea" "alba" "6"
"Aegolius" "harrisii" "6"
"Alopecoenas" "hoedtii" "6"
"Anodorhynchus" "hyacinthinus" "6"
"Antrostomus" "badius" "6"
"Apus" "barbatus" "6"
"Atthis" "heloisa" "6"
"Caprimulgus" "atripennis" "6"
"Cotinga" "maculata" "6"
"Dysithamnus" "leucostictus" "6"
"Knipolegus" "franciscanus" "6"
"Lagonosticta" "sanguinodorsalis" "6"
"Pachycephala" "simplex" "6"
"Cisticola" "lugubris" "6"
"Lanius" "vittatus" "6"
"Prinia" "sylvatica" "6"
"Tyrannus" "caudifasciatus" "6"
"Chlorostilbon" "stenurus" "6"
"Chordeiles" "acutipennis" "6"
"Furnarius" "cristatus" "6"
"Colaptes" "campestris" "6"
"Crypturellus" "obsoletus" "6"
"Crypturellus" "parvirostris" "6"
"Cursorius" "temminckii" "6"
"Cynanthus" "sordidus" "6"
"Cypseloides" "senex" "6"
"Dendrocygna" "arborea" "6"
"Dendropicos" "griseocephalus" "6"
"Dendropicos" "lugubris" "6"
"Eulabeornis" "castaneoventris" "6"
"Francolinus" "pictus" "6"
"Bradypterus" "lopezi" "6"
"Galloperdix" "spadicea" "6"
"Glaucidium" "castaneum" "6"
"Heliactin" "bilophus" "6"
"Hedydipna" "collaris" "6"
"Polyboroides" "typus" "6"
"Batis" "soror" "6"
"Bernieria" "madagascariensis" "6"
"Cassiculus" "melanicterus" "6"
"Cisticola" "tinniens" "6"
"Cossypha" "natalensis" "6"
"Cyanoloxia" "brissonii" "6"
"Cypsnagra" "hirundinacea" "6"
"Dicaeum" "igniferum" "6"
"Euplectes" "jacksoni" "6"
"Estrilda" "nigriloris" "6"
"Euschistospiza" "dybowskii" "6"
"Foudia" "omissa" "6"
"Gampsorhynchus" "torquatus" "6"
"Nyctiphrynus" "mcleodii" "6"
"Hirundo" "angolensis" "6"
"Hirundo" "atrocaerulea" "6"
"Ocyceros" "birostris" "6"
"Loriculus" "vernalis" "6"
"Cinnyris" "lotenius" "6"
"Cyanomitra" "olivacea" "6"
"Cinnyris" "solaris" "6"
"Cinnyris" "reichenowi" "6"
"Melaniparus" "albiventris" "6"
"Melaniparus" "griseiventris" "6"
"Microspingus" "lateralis" "6"
"Sturnia" "malabarica" "6"
"Pheugopedius" "eisenmanni" "6"
"Lybius" "chaplini" "6"
"Macropygia" "magna" "6"
"Melanerpes" "cactorum" "6"
"Nesoctites" "micromegas" "6"
"Nettapus" "coromandelianus" "6"
"Otus" "bakkamoena" "6"
"Patagioenas" "maculosa" "6"
"Vanellus" "chilensis" "6"
"Vanellus" "duvaucelii" "6"
"Penelope" "jacucaca" "6"
"Picumnus" "cinnamomeus" "6"
"Poicephalus" "crassus" "6"
"Pternistis" "griseostriatus" "6"
"Scleroptila" "finschi" "6"
"Pyrrhura" "molinae" "6"
"Syrigma" "sibilatrix" "6"
"Todus" "subulatus" "6"
"Trichoglossus" "chlorolepidotus" "6"
"Trichoglossus" "euteles" "6"
"Trogon" "mexicanus" "6"
"Turnix" "suscitator" "6"
"Zapornia" "akool" "6"
"Arizelocichla" "fusciceps" "6"
"Calandrella" "blanfordi" "6"
"Camaroptera" "harterti" "6"
"Formicivora" "intermedia" "6"
"Microptilotis" "fordianus" "6"
"Progne" "sinaloae" "6"
"Synallaxis" "tithys" "6"
"Synallaxis" "cinerea" "6"
"Taeniopygia" "guttata" "6"
"Trochocercus" "bivittatus" "6"
"Turdus" "rufopalliatus" "6"
"Gracula" "venerata" "6"
"Glaucidium" "minutissimum" "6"
"Pardirallus" "maculatus" "6"
"Primolius" "maracana" "6"
"Schoutedenapus" "myoptilus" "6"
"Anaplectes" "leuconotos" "6"
"Arremon" "franciscanus" "6"
"Sitta" "castanea" "6"
"Campephaga" "petiti" "6"
"Catharus" "aurantiirostris" "6"
"Cisticola" "angusticauda" "6"
"Cisticola" "nigriloris" "6"
"Conopophaga" "ardesiaca" "6"
"Contopus" "hispaniolensis" "6"
"Dicaeum" "erythrorhynchos" "6"
"Dulus" "dominicus" "6"
"Grallaria" "carrikeri" "6"
"Lophospingus" "pusillus" "6"
"Icterus" "pectoralis" "6"
"Lochmias" "nematura" "6"
"Macronyx" "flavicollis" "6"
"Mandingoa" "nitidula" "6"
"Melaenornis" "edolioides" "6"
"Merulaxis" "ater" "6"
"Microligea" "palustris" "6"
"Monticola" "sharpei" "6"
"Myiarchus" "yucatanensis" "6"
"Myioborus" "miniatus" "6"
"Nectarinia" "famosa" "6"
"Nectarinia" "kilimensis" "6"
"Neolestes" "torquatus" "6"
"Peucaea" "humeralis" "6"
"Phylloscopus" "laetus" "6"
"Platysteira" "cyanea" "6"
"Plocepasser" "rufoscapulatus" "6"
"Prinia" "hodgsonii" "6"
"Ramphocelus" "bresilius" "6"
"Rhynchospiza" "strigiceps" "6"
"Spindalis" "dominicensis" "6"
"Callipepla" "douglasii" "6"
"Tachyphonus" "coronatus" "6"
"Tyrannus" "dominicensis" "6"
"Ardeola" "grayii" "6"
"Pternistis" "bicalcaratus" "6"
"Xolmis" "irupero" "6"
"Zoothera" "heinei" "6"
"Zosterops" "luteus" "6"
"Actophilornis" "africanus" "6"
"Actophilornis" "albinucha" "6"
"Antigone" "antigone" "6"
"Amazilia" "chionogaster" "6"
"Anas" "bernieri" "6"
"Antrostomus" "salvini" "6"
"Aphantochroa" "cirrochloris" "6"
"Apus" "niansae" "6"
"Asio" "abyssinicus" "6"
"Atelornis" "crossleyi" "6"
"Caracara" "plancus" "6"
"Caridonax" "fulgidus" "6"
"Caprimulgus" "fraenatus" "6"
"Spinus" "cucullatus" "6"
"Lonchura" "castaneothorax" "6"
"Lophoceros" "semifasciatus" "6"
"Apalis" "ruddi" "6"
"Cyanocorax" "cristatellus" "6"
"Cyanocorax" "morio" "6"
"Cisticola" "cinnamomeus" "6"
"Melaniparus" "guineensis" "6"
"Ammomanes" "phoenicura" "6"
"Corvus" "nasicus" "6"
"Pachycephala" "melanura" "6"
"Poecilodryas" "superciliosa" "6"
"Sporophila" "ruficollis" "6"
"Charadrius" "wilsonia" "6"
"Chordeiles" "pusillus" "6"
"Circaetus" "cinereus" "6"
"Ciconia" "episcopus" "6"
"Circus" "ranivorus" "6"
"Clanga" "hastata" "6"
"Dendrocygna" "viduata" "6"
"Colaptes" "melanolaimus" "6"
"Columbina" "buckleyi" "6"
"Columba" "punicea" "6"
"Corythornis" "cristatus" "6"
"Coua" "cristata" "6"
"Crax" "daubentoni" "6"
"Crax" "fasciolata" "6"
"Dacelo" "leachii" "6"
"Cypseloides" "storeri" "6"
"Dendropicos" "abyssinicus" "6"
"Dendropicos" "poecilolaemus" "6"
"Doricha" "eliza" "6"
"Egretta" "picata" "6"
"Eleothreptus" "anomalus" "6"
"Eriocnemis" "glaucopoides" "6"
"Eupetomena" "macroura" "6"
"Eurystomus" "glaucurus" "6"
"Falco" "zoniventris" "6"
"Phoeniculus" "purpureus" "6"
"Piaya" "mexicana" "6"
"Geotrygon" "caniceps" "6"
"Glareola" "nuchalis" "6"
"Glareola" "ocularis" "6"
"Halcyon" "malimbica" "6"
"Haliaeetus" "vociferoides" "6"
"Amblyospiza" "albifrons" "6"
"Chamaetylas" "fuelleborni" "6"
"Anomalospiza" "imberbis" "6"
"Anthus" "brachyurus" "6"
"Artamus" "fuscus" "6"
"Bradypterus" "alfredi" "6"
"Iduna" "similis" "6"
"Euphonia" "trinitatis" "6"
"Vanellus" "melanopterus" "6"
"Compsothraupis" "loricata" "6"
"Conopophaga" "roberti" "6"
"Pyrrhomyias" "cinnamomeus" "6"
"Corvus" "sinaloae" "6"
"Cossypha" "semirufa" "6"
"Elminia" "albicauda" "6"
"Dryoscopus" "angolensis" "6"
"Cercotrichas" "hartlaubi" "6"
"Euplectes" "axillaris" "6"
"Foudia" "madagascariensis" "6"
"Geothlypis" "nelsoni" "6"
"Nyctiphrynus" "yucatanicus" "6"
"Hemitriccus" "diops" "6"
"Histurgops" "ruficauda" "6"
"Hylopezus" "ochroleucus" "6"
"Icterus" "dominicensis" "6"
"Laterallus" "levraudi" "6"
"Leptotila" "jamaicensis" "6"
"Leucochloris" "albicollis" "6"
"Lophornis" "magnificus" "6"
"Lophotibis" "cristata" "6"
"Cinnyris" "moreaui" "6"
"Bradornis" "boehmi" "6"
"Rhopias" "gularis" "6"
"Cinnyris" "fuelleborni" "6"
"Cyanomitra" "verreauxii" "6"
"Gymnoris" "superciliaris" "6"
"Ptiliogonys" "cinereus" "6"
"Crithagra" "reichenowi" "6"
"Argya" "malcolmi" "6"
"Geokichla" "gurneyi" "6"
"Macheiramphus" "alcinus" "6"
"Melierax" "metabates" "6"
"Merops" "oreobates" "6"
"Nomonyx" "dominicus" "6"
"Taccocua" "leschenaultii" "6"
"Nyctiprogne" "vielliardi" "6"
"Ortalis" "canicollis" "6"
"Pavo" "cristatus" "6"
"Otus" "rutilus" "6"
"Vanellus" "crassirostris" "6"
"Petrophassa" "rufipennis" "6"
"Phaethornis" "subochraceus" "6"
"Picumnus" "dorbignyanus" "6"
"Picus" "chlorolophus" "6"
"Porzana" "albicollis" "6"
"Pseudastur" "occidentalis" "6"
"Pseudibis" "papillosa" "6"
"Psittacula" "eupatria" "6"
"Psittacula" "cyanocephala" "6"
"Pternistis" "ahantensis" "6"
"Pyrrhura" "devillei" "6"
"Pyrrhura" "albipectus" "6"
"Rhinopomastus" "aterrimus" "6"
"Schoutedenapus" "schoutedeni" "6"
"Scleroptila" "levaillantii" "6"
"Scythrops" "novaehollandiae" "6"
"Tachybaptus" "pelzelnii" "6"
"Taoniscus" "nanus" "6"
"Turnix" "nanus" "6"
"Treron" "calvus" "6"
"Trogon" "elegans" "6"
"Trogon" "aurantius" "6"
"Tyto" "alba" "6"
"Upupa" "marginata" "6"
"Zoonavena" "sylvatica" "6"
"Anaplectes" "jubaensis" "6"
"Conopophaga" "lineata" "6"
"Cisticola" "aberrans" "6"
"Dicrurus" "adsimilis" "6"
"Ptyonoprogne" "rufigula" "6"
"Hylophilus" "flavipes" "6"
"Lagonosticta" "umbrinodorsalis" "6"
"Microeca" "tormenti" "6"
"Oenanthe" "frenata" "6"
"Pachyramphus" "uropygialis" "6"
"Philepitta" "schlegeli" "6"
"Pseudonigrita" "arnaudi" "6"
"Sporophila" "morelleti" "6"
"Tityra" "braziliensis" "6"
"Vidua" "paradisaea" "6"
"Basileuterus" "culicivorus" "6"
"Tangara" "argentea" "6"
"Thlypopsis" "inornata" "6"
"Embernagra" "longicauda" "6"
"Corythornis" "vintsioides" "6"
"Camptostoma" "imberbe" "6"
"Euplectes" "orix" "6"
"Prinia" "erythroptera" "6"
"Spermestes" "fringilloides" "6"
"Lepidopygia" "nana" "6"
"Myiopsitta" "monachus" "6"
"Parabuteo" "leucorrhous" "6"
"Parabuteo" "unicinctus" "6"
"Pseudastur" "polionotus" "6"
"Phylloscartes" "ceciliae" "6"
"Theristicus" "caerulescens" "6"
"Cinnyris" "notatus" "6"
"Zimmerius" "cinereicapilla" "6"
"Agelaioides" "fringillarius" "6"
"Myiothlypis" "rivularis" "6"
"Piranga" "flava" "6"
"Amandava" "amandava" "6"
"Amandava" "subflava" "6"
"Serinus" "flavivertex" "6"
"Cryptospiza" "jacksoni" "6"
"Certhiaxis" "cinnamomeus" "6"
"Accipiter" "tachiro" "6"
"Cisticola" "woosnami" "6"
"Conopophila" "rufogularis" "6"
"Corvus" "albicollis" "6"
"Cranioleuca" "pyrrhophia" "6"
"Dryoscopus" "cubla" "6"
"Empidonax" "fulvifrons" "6"
"Aquila" "verreauxii" "6"
"Garrulax" "leucolophus" "6"
"Gerygone" "olivacea" "6"
"Grallaria" "erythroleuca" "6"
"Herpsilochmus" "longirostris" "6"
"Icterus" "auratus" "6"
"Icterus" "pustulatus" "6"
"Iridosornis" "analis" "6"
"Mirafra" "hypermetra" "6"
"Monticola" "angolensis" "6"
"Molothrus" "rufoaxillaris" "6"
"Monticola" "semirufus" "6"
"Motacilla" "aguimp" "6"
"Myiarchus" "nuttingi" "6"
"Hieraaetus" "ayresii" "6"
"Contopus" "pertinax" "6"
"Neopelma" "aurifrons" "6"
"Neochmia" "ruficauda" "6"
"Nilaus" "afer" "6"
"Oriolus" "percivali" "6"
"Pyrenestes" "ostrinus" "6"
"Pachyramphus" "aglaiae" "6"
"Phacellodomus" "ruber" "6"
"Philydor" "atricapillus" "6"
"Phyllastrephus" "flavostriatus" "6"
"Pipilo" "ocai" "6"
"Pipraeidea" "melanonota" "6"
"Prinia" "subflava" "6"
"Ploceus" "melanocephalus" "6"
"Prionops" "plumatus" "6"
"Oenanthe" "familiaris" "6"
"Pseudocolopteryx" "sclateri" "6"
"Pseudoseisura" "lophotes" "6"
"Rhopocichla" "atriceps" "6"
"Schetba" "rufa" "6"
"Spermophaga" "ruficapilla" "6"
"Sporophila" "ardesiaca" "6"
"Sporophila" "hypoxantha" "6"
"Sturnia" "pagodarum" "6"
"Sylvia" "boehmi" "6"
"Synallaxis" "candei" "6"
"Tangara" "viridicollis" "6"
"Turdoides" "melanops" "6"
"Turdoides" "tenebrosa" "6"
"Ardea" "goliath" "6"
"Turdoides" "hypoleuca" "6"
"Turdus" "infuscatus" "6"
"Tyrannus" "couchii" "6"
"Tyrannus" "crassirostris" "6"
"Vidua" "macroura" "6"
"Vidua" "purpurascens" "6"
"Vireolanius" "melitophrys" "6"
"Vireo" "nelsoni" "6"
"Xolmis" "velatus" "6"
"Coeligena" "coeligena" "6"
"Apus" "sladeniae" "6"
"Aratinga" "auricapillus" "6"
"Chauna" "torquata" "6"
"Campephilus" "robustus" "6"
"Centropus" "senegalensis" "6"
"Coeligena" "violifer" "6"
"Celeus" "tinnunculus" "6"
"Chaetocercus" "bombus" "6"
"Arizelocichla" "masukuensis" "6"
"Coracina" "macei" "6"
"Cyanocorax" "cyanomelas" "6"
"Vanellus" "albiceps" "6"
"Celeus" "ochraceus" "6"
"Eremomela" "atricollis" "6"
"Chlorophoneus" "nigrifrons" "6"
"Vireo" "altiloquus" "6"
"Corvus" "imparatus" "6"
"Coccyzus" "longirostris" "6"
"Teretistris" "fernandinae" "6"
"Icterus" "abeillei" "6"
"Chrysocolaptes" "stricklandi" "6"
"Charadrius" "tricollaris" "6"
"Chordeiles" "gundlachii" "6"
"Ciconia" "microscelis" "6"
"Circaetus" "cinerascens" "6"
"Clamator" "jacobinus" "6"
"Clamator" "levaillantii" "6"
"Pericrocotus" "erythropygius" "6"
"Colaptes" "aeruginosus" "6"
"Cyrtonyx" "ocellatus" "6"
"Colius" "striatus" "6"
"Columba" "albinucha" "6"
"Corythaixoides" "concolor" "6"
"Coua" "ruficeps" "6"
"Crypturellus" "cinnamomeus" "6"
"Dendrocopos" "macei" "6"
"Dendropicos" "obsoletus" "6"
"Egretta" "rufescens" "6"
"Esacus" "recurvirostris" "6"
"Eubucco" "glaucogularis" "6"
"Guttera" "edouardi" "6"
"Hemiprocne" "coronata" "6"
"Hypnelus" "ruficollis" "6"
"Indicator" "exilis" "6"
"Lampornis" "amethystinus" "6"
"Campylorhynchus" "gularis" "6"
"Campylorhynchus" "megalopterus" "6"
"Chlorospingus" "parvirostris" "6"
"Chrysomma" "sinense" "6"
"Chrysomus" "ruficapillus" "6"
"Cisticola" "cantans" "6"
"Cisticola" "nana" "6"
"Colluricincla" "woodwardi" "6"
"Contopus" "caribaeus" "6"
"Conirostrum" "speciosum" "6"
"Coryphistera" "alaudina" "6"
"Dicaeum" "maugei" "6"
"Diglossa" "glauca" "6"
"Drymocichla" "incana" "6"
"Emberiza" "flaviventris" "6"
"Hirundo" "smithii" "6"
"Hyliota" "australis" "6"
"Stomiopera" "unicolor" "6"
"Ptilotula" "flavescens" "6"
"Leptoptilos" "crumenifer" "6"
"Leptosomus" "discolor" "6"
"Leptotila" "megalura" "6"
"Euodice" "malabarica" "6"
"Lophoceros" "alboterminatus" "6"
"Lophoceros" "hemprichii" "6"
"Lophoceros" "pallidirostris" "6"
"Lophoictinia" "isura" "6"
"Heleia" "dohertyi" "6"
"Otus" "silvicola" "6"
"Chalcomitra" "adelberti" "6"
"Cinnyris" "erythrocercus" "6"
"Leptocoma" "zeylonica" "6"
"Actinodura" "ramsayi" "6"
"Zosterops" "eurycricotus" "6"
"Crithagra" "mozambica" "6"
"Crithagra" "sulphurata" "6"
"Chlorophoneus" "sulfureopectus" "6"
"Cantorchilus" "guarayanus" "6"
"Thryophilus" "pleurostictus" "6"
"Pheugopedius" "maculipectus" "6"
"Thryophilus" "sinaloa" "6"
"Geokichla" "peronii" "6"
"Heleia" "wallacei" "6"
"Micronisus" "gabar" "6"
"Merops" "boehmi" "6"
"Merops" "philippinus" "6"
"Micropygia" "schomburgkii" "6"
"Microstilbon" "burmeisteri" "6"
"Momotus" "mexicanus" "6"
"Nothura" "boraquira" "6"
"Nothura" "chacoensis" "6"
"Numida" "meleagris" "6"
"Nyctyornis" "athertoni" "6"
"Nystalus" "chacuru" "6"
"Nystalus" "maculatus" "6"
"Pardirallus" "nigricans" "6"
"Vanellus" "coronatus" "6"
"Pelecanus" "philippensis" "6"
"Penelope" "argyrotis" "6"
"Platalea" "ajaja" "6"
"Porphyrio" "porphyrio" "6"
"Prodotiscus" "regulus" "6"
"Pternistis" "icterorhynchus" "6"
"Arremon" "torquatus" "6"
"Rynchops" "flavirostris" "6"
"Stactolaema" "leucotis" "6"
"Stephanoaetus" "coronatus" "6"
"Sternoclyta" "cyanopectus" "6"
"Streptopelia" "hypopyrrha" "6"
"Tachybaptus" "dominicus" "6"
"Tauraco" "leucolophus" "6"
"Tauraco" "persa" "6"
"Tauraco" "erythrolophus" "6"
"Temnotrogon" "roseigaster" "6"
"Telacanthura" "ussheri" "6"
"Treron" "floris" "6"
"Trichoglossus" "moluccanus" "6"
"Tricholaema" "diademata" "6"
"Tricholaema" "lacrymosa" "6"
"Turnix" "sylvaticus" "6"
"Turtur" "abyssinicus" "6"
"Turtur" "chalcospilos" "6"
"Turtur" "tympanistria" "6"
"Vanellus" "lugubris" "6"
"Veniliornis" "frontalis" "6"
"Zenaida" "auriculata" "6"
"Vanellus" "malabaricus" "6"
"Anthoscopus" "sylviella" "6"
"Atimastillas" "flavicollis" "6"
"Cisticola" "haematocephalus" "6"
"Ceblepyris" "cinereus" "6"
"Cyanolanius" "madagascarinus" "6"
"Emberiza" "goslingi" "6"
"Grallaricula" "ferrugineipectus" "6"
"Hylophilus" "thoracicus" "6"
"Lamprotornis" "mevesii" "6"
"Laniarius" "aethiopicus" "6"
"Myzomela" "sanguinolenta" "6"
"Cinnyris" "melanogastrus" "6"
"Cinnyris" "oustaleti" "6"
"Neopelma" "pallescens" "6"
"Pachyramphus" "viridis" "6"
"Phacellodomus" "sibilatrix" "6"
"Prionops" "caniceps" "6"
"Pycnonotus" "cafer" "6"
"Pycnonotus" "xantholaemus" "6"
"Crithagra" "xantholaema" "6"
"Crithagra" "frontalis" "6"
"Sylvietta" "brachyura" "6"
"Synallaxis" "scutata" "6"
"Turdus" "abyssinicus" "6"
"Amaurospiza" "relicta" "6"
"Threskiornis" "melanocephalus" "6"
"Lamprotornis" "caudatus" "6"
"Euplectes" "nigroventris" "6"
"Euplectes" "progne" "6"
"Forpus" "xanthopterygius" "6"
"Anumbius" "annumbi" "6"
"Chlorocichla" "laetissima" "6"
"Fraseria" "caerulescens" "6"
"Lybius" "torquatus" "6"
"Ortalis" "araucuan" "6"
"Pachycoccyx" "audeberti" "6"
"Poicephalus" "cryptoxanthus" "6"
"Mimus" "triurus" "6"
"Theristicus" "caudatus" "6"
"Myiopagis" "caniceps" "6"
"Onychognathus" "morio" "6"
"Philemon" "citreogularis" "6"
"Ploceus" "manyar" "6"
"Agelaioides" "badius" "6"
"Terenura" "maculata" "6"
"Aimophila" "notosticta" "6"
"Deltarhynchus" "flammulatus" "6"
"Anthreptes" "anchietae" "6"
"Apalis" "chapini" "6"
"Apalis" "personata" "6"
"Empidonax" "albigularis" "6"
"Serinus" "nigriceps" "6"
"Bleda" "eximius" "6"
"Buphagus" "africanus" "6"
"Cacicus" "chrysopterus" "6"
"Cisticola" "chiniana" "6"
"Cryptospiza" "reichenovii" "6"
"Cisticola" "bodessa" "6"
"Cisticola" "robustus" "6"
"Cisticola" "rufilatus" "6"
"Cranioleuca" "pallida" "6"
"Dryoscopus" "gambensis" "6"
"Emberizoides" "herbicola" "6"
"Estrilda" "rhodopyga" "6"
"Antigone" "rubicunda" "6"
"Euphonia" "cyanocephala" "6"
"Grallaricula" "loricata" "6"
"Gubernetes" "yetapa" "6"
"Heleia" "crassirostris" "6"
"Icterus" "graduacauda" "6"
"Inezia" "caudata" "6"
"Laniarius" "ferrugineus" "6"
"Laniarius" "mufumbiri" "6"
"Lathrotriccus" "griseipectus" "6"
"Lanius" "excubitoroides" "6"
"Balearica" "regulorum" "6"
"Macronyx" "croceus" "6"
"Phylloscopus" "presbytes" "6"
"Megaxenops" "parnaguae" "6"
"Meliphaga" "lewinii" "6"
"Crinifer" "zonurus" "6"
"Monticola" "rufocinereus" "6"
"Muscicapa" "gambagae" "6"
"Myzomela" "vulnerata" "6"
"Nectarinia" "johnstoni" "6"
"Neomixis" "tenella" "6"
"Pycnonotus" "jocosus" "6"
"Pycnonotus" "luteolus" "6"
"Oriolus" "xanthornus" "6"
"Ixobrychus" "sturmii" "6"
"Jynx" "ruficollis" "6"
"Pipreola" "pulchra" "6"
"Dessonornis" "humeralis" "6"
"Platysteira" "albifrons" "6"
"Ploceus" "badius" "6"
"Polioptila" "dumicola" "6"
"Poephila" "cincta" "6"
"Poephila" "personata" "6"
"Prionops" "retzii" "6"
"Pseudoseisura" "cristata" "6"
"Quelea" "cardinalis" "6"
"Saltator" "atricollis" "6"
"Saltator" "fuliginosus" "6"
"Saxicola" "leucurus" "6"
"Melanerpes" "superciliaris" "6"
"Sheppardia" "aequatorialis" "6"
"Netta" "peposaca" "6"
"Sporophila" "leucoptera" "6"
"Merops" "bulocki" "6"
"Synallaxis" "albescens" "6"
"Syndactyla" "guttulata" "6"
"Tachycineta" "albilinea" "6"
"Pogoniulus" "bilineatus" "6"
"Pogoniulus" "chrysoconus" "6"
"Tchagra" "australis" "6"
"Terpsiphone" "mutata" "6"
"Terpsiphone" "viridis" "6"
"Toxostoma" "longirostre" "6"
"Vidua" "obtusa" "6"
"Vireo" "nanus" "6"
"Xenocopsychus" "ansorgei" "6"
"Thalurania" "ridgwayi" "6"
"Accipiter" "madagascariensis" "6"
"Coccyzus" "minor" "6"
"Agapornis" "taranta" "6"
"Amazilia" "yucatanensis" "6"
"Bugeranus" "carunculatus" "6"
"Anthracothorax" "prevostii" "6"
"Apaloderma" "vittatum" "6"
"Apus" "balstoni" "6"
"Athene" "brama" "6"
"Athene" "superciliaris" "6"
"Augastes" "scutatus" "6"
"Burhinus" "indicus" "6"
"Botaurus" "pinnatus" "6"
"Buteogallus" "meridionalis" "6"
"Buteo" "augur" "6"
"Butorides" "striata" "6"
"Cacomantis" "passerinus" "6"
"Caprimulgus" "asiaticus" "6"
"Centropus" "sinensis" "6"
"Cisticola" "juncidis" "6"
"Climacteris" "melanurus" "6"
"Dicaeum" "agile" "6"
"Clibanornis" "rectirostris" "6"
"Lepidocolaptes" "angustirostris" "6"
"Spermestes" "bicolor" "6"
"Ploceus" "rubiginosus" "6"
"Crithagra" "hyposticta" "6"
"Anhinga" "rufa" "6"
"Chamaeza" "campanisona" "6"
"Furnarius" "figulus" "6"
"Knipolegus" "nigerrimus" "6"
"Dendrocygna" "autumnalis" "6"
"Ardeotis" "nigriceps" "6"
"Necrosyrtes" "monachus" "6"
"Apalis" "cinerea" "6"
"Buettikoferella" "bivittata" "6"
"Cisticola" "brachypterus" "6"
"Ceblepyris" "caesius" "6"
"Hyliota" "flavigaster" "6"
"Bradypterus" "centralis" "6"
"Myiagra" "nana" "6"
"Alopochelidon" "fucata" "6"
"Corvus" "splendens" "6"
"Eremomela" "usticollis" "6"
"Mirafra" "albicauda" "6"
"Mirafra" "rufocinnamomea" "6"
"Myiagra" "alecto" "6"
"Myiarchus" "stolidus" "6"
"Prionops" "scopifrons" "6"
"Cryptosylvicola" "randrianasoloi" "6"
"Cynanthus" "latirostris" "6"
"Piranga" "bidentata" "6"
"Charadrius" "pecuarius" "6"
"Chlorostilbon" "forficatus" "6"
"Chlorostilbon" "russatus" "6"
"Chlorostilbon" "swainsonii" "6"
"Chunga" "burmeisteri" "6"
"Chrysococcyx" "cupreus" "6"
"Coccyzus" "lansbergi" "6"
"Coccyzus" "rufigularis" "6"
"Platyrinchus" "mystaceus" "6"
"Columbina" "cyanopis" "6"
"Columbina" "squammata" "6"
"Coracias" "affinis" "6"
"Coracopsis" "nigra" "6"
"Coturnix" "coromandelica" "6"
"Coua" "olivaceiceps" "6"
"Crax" "blumenbachii" "6"
"Cryptolybia" "olivacea" "6"
"Cuculus" "clamosus" "6"
"Cuculus" "gularis" "6"
"Cyanolimnas" "cerverai" "6"
"Dendroperdix" "sephaena" "6"
"Cynanthus" "lawrencei" "6"
"Cypseloides" "fumigatus" "6"
"Dendropicos" "fuscescens" "6"
"Dendrortyx" "macroura" "6"
"Dinopium" "benghalense" "6"
"Dryolimnas" "cuvieri" "6"
"Egretta" "ardesiaca" "6"
"Elanus" "caeruleus" "6"
"Nycticorax" "nycticorax" "6"
"Ephippiorhynchus" "asiaticus" "6"
"Erythrotriorchis" "radiatus" "6"
"Falco" "chicquera" "6"
"Eudromia" "formosa" "6"
"Eupsittula" "aurea" "6"
"Forpus" "xanthops" "6"
"Falco" "biarmicus" "6"
"Falco" "newtoni" "6"
"Geotrygon" "leucometopia" "6"
"Geranoaetus" "melanoleucus" "6"
"Glaucidium" "castanotum" "6"
"Glaucidium" "radiatum" "6"
"Glaucis" "dohrnii" "6"
"Gymnobucco" "cinereiceps" "6"
"Halcyon" "leucocephala" "6"
"Heliangelus" "regalis" "6"
"Heliomaster" "constantii" "6"
"Heliomaster" "furcifer" "6"
"Hydropsalis" "torquata" "6"
"Hylonympha" "macrocerca" "6"
"Indicator" "minor" "6"
"Polemaetus" "bellicosus" "6"
"Lampornis" "sybillae" "6"
"Alectrurus" "risora" "6"
"Hedydipna" "pallidigaster" "6"
"Anthus" "caffer" "6"
"Antilophia" "bokermanni" "6"
"Apalis" "lynesi" "6"
"Arremon" "flavirostris" "6"
"Arremon" "schlegeli" "6"
"Artamella" "viridis" "6"
"Basileuterus" "belli" "6"
"Myiothlypis" "conspicillata" "6"
"Myiothlypis" "fraseri" "6"
"Scepomycter" "winifredae" "6"
"Xanthomixis" "apperti" "6"
"Psephotellus" "chrysopterygius" "6"
"Campylorhynchus" "yucatanicus" "6"
"Calicalicus" "rufocarpalis" "6"
"Spinus" "yarrellii" "6"
"Oenanthe" "fusca" "6"
"Zapornia" "flavirostra" "6"
"Cisticola" "ayresii" "6"
"Cossypha" "heuglini" "6"
"Cyanocorax" "cyanopogon" "6"
"Setophaga" "adelaidae" "6"
"Melaenornis" "brunneus" "6"
"Melaenornis" "chocolatinus" "6"
"Ptiloxena" "atroviolacea" "6"
"Elminia" "albiventris" "6"
"Griseotyrannus" "aurantioatrocristatus" "6"
"Entomodestes" "leucotis" "6"
"Erythrocercus" "holochlorus" "6"
"Tychaedon" "quadrivirgata" "6"
"Estrilda" "astrild" "6"
"Euplectes" "afer" "6"
"Eurochelidon" "sirintarae" "6"
"Ficedula" "harterti" "6"
"Furnarius" "rufus" "6"
"Heterophasia" "melanoleuca" "6"
"Ptyonoprogne" "concolor" "6"
"Synallaxis" "hypochondriaca" "6"
"Cerasophila" "thompsoni" "6"
"Larus" "cirrocephalus" "6"
"Leptotila" "ochraceiventris" "6"
"Leiopicus" "mahrattensis" "6"
"Lepidopyga" "lilliae" "6"
"Lophoceros" "nasutus" "6"
"Loriculus" "flosculus" "6"
"Microptilotis" "reticulatus" "6"
"Knipolegus" "cabanisi" "6"
"Arcanator" "orostruthus" "6"
"Myrmoderus" "ruficauda" "6"
"Cinnyris" "buettikoferi" "6"
"Cinnyris" "mariquensis" "6"
"Cinnyris" "sovimanga" "6"
"Cyanomitra" "verticalis" "6"
"Oreothlypis" "superciliosa" "6"
"Gymnoris" "dentata" "6"
"Poecile" "sclateri" "6"
"Hydrornis" "cyaneus" "6"
"Merops" "superciliosus" "6"
"Illadopsis" "turdina" "6"
"Crithagra" "buchanani" "6"
"Crithagra" "dorsostriata" "6"
"Crithagra" "flavigula" "6"
"Crithagra" "tristriata" "6"
"Tangara" "glaucocolpa" "6"
"Cantorchilus" "longirostris" "6"
"Margaroperdix" "madagarensis" "6"
"Chloropipo" "unicolor" "6"
"Geokichla" "piaggiae" "6"
"Lybius" "leucocephalus" "6"
"Megascops" "hoyi" "6"
"Megascops" "trichopsis" "6"
"Melanerpes" "hypopolius" "6"
"Melanerpes" "portoricensis" "6"
"Melanerpes" "striatus" "6"
"Mergus" "octosetaceus" "6"
"Merops" "bullockoides" "6"
"Metopidius" "indicus" "6"
"Monias" "benschi" "6"
"Ninox" "rudolfi" "6"
"Odontophorus" "columbianus" "6"
"Otus" "tempestatis" "6"
"Patagioenas" "flavirostris" "6"
"Phaethornis" "eurynome" "6"
"Phaethornis" "mexicanus" "6"
"Plectropterus" "gambensis" "6"
"Phacellodomus" "rufifrons" "6"
"Phodilus" "assimilis" "6"
"Picumnus" "fuscus" "6"
"Picumnus" "pygmaeus" "6"
"Pipile" "grayi" "6"
"Pluvianus" "aegyptius" "6"
"Poicephalus" "flavifrons" "6"
"Arremon" "phaeopleurus" "6"
"Psittacara" "chloropterus" "6"
"Psittacara" "rubritorquis" "6"
"Psittacula" "roseata" "6"
"Pternistis" "swierstrai" "6"
"Ptilinopus" "alligator" "6"
"Ptilinopus" "dohertyi" "6"
"Ptilopachus" "petrosus" "6"
"Pyrrhura" "griseipectus" "6"
"Pyrrhura" "orcesi" "6"
"Radjah" "radjah" "6"
"Rallus" "caerulescens" "6"
"Rallus" "wetmorei" "6"
"Rhodonessa" "caryophyllacea" "6"
"Rostratula" "benghalensis" "6"
"Rhyticeros" "everetti" "6"
"Sagittarius" "serpentarius" "6"
"Sarothrura" "rufa" "6"
"Scleroptila" "streptophora" "6"
"Sarothrura" "ayresi" "6"
"Scleroptila" "psilolaema" "6"
"Selenidera" "maculirostris" "6"
"Spiziapteryx" "circumcincta" "6"
"Stephanoxis" "lalandi" "6"
"Sypheotides" "indicus" "6"
"Tauraco" "ruspolii" "6"
"Atlapetes" "paynteri" "6"
"Tauraco" "fischeri" "6"
"Todus" "angustirostris" "6"
"Zosterops" "silvanus" "6"
"Treron" "waalia" "6"
"Trichoglossus" "capistratus" "6"
"Trogon" "surrucura" "6"
"Turnix" "everetti" "6"
"Turnix" "maculosus" "6"
"Uratelornis" "chimaera" "6"
"Urosticte" "ruficrissa" "6"
"Xenoperdix" "udzungwensis" "6"
"Zentrygon" "linearis" "6"
"Artisornis" "sousae" "6"
"Arizelocichla" "neumanni" "6"
"Arizelocichla" "milanjensis" "6"
"Arizelocichla" "striifacies" "6"
"Asthenes" "vilcabambae" "6"
"Batis" "reichenowi" "6"
"Campylorhynchus" "rufinucha" "6"
"Calamonastes" "undosus" "6"
"Ploceus" "brachypterus" "6"
"Ploceus" "golandi" "6"
"Cisticola" "galactotes" "6"
"Calamonastides" "bensoni" "6"
"Cisticola" "chubbi" "6"
"Cyornis" "stresemanni" "6"
"Dicaeum" "wilhelminae" "6"
"Emberiza" "tahapisi" "6"
"Furnarius" "longirostris" "6"
"Gracupica" "contra" "6"
"Illadopsis" "distans" "6"
"Lagonosticta" "nigricollis" "6"
"Lagonosticta" "rhodopareia" "6"
"Lamprotornis" "benguelensis" "6"
"Melozone" "leucotis" "6"
"Macrosphenus" "pulitzeri" "6"
"Mixornis" "prillwitzi" "6"
"Ploceus" "ruweti" "6"
"Ploceus" "xanthopterus" "6"
"Myiarchus" "tyrannulus" "6"
"Myiarchus" "venezuelensis" "6"
"Cinnyris" "ludovicensis" "6"
"Cinnyris" "manoensis" "6"
"Cinnyris" "prigoginei" "6"
"Neomixis" "pallidior" "6"
"Oriolus" "finschi" "6"
"Orthotomus" "chaktomuk" "6"
"Pachyramphus" "major" "6"
"Phyllastrephus" "debilis" "6"
"Phyllastrephus" "lorenzi" "6"
"Premnoplex" "pariae" "6"
"Pytilia" "lineata" "6"
"Rhipidura" "dryas" "6"
"Rhipidura" "hoedti" "6"
"Rhipidura" "tenkatei" "6"
"Riparia" "chinensis" "6"
"Sakesphorus" "pulchellus" "6"
"Salpornis" "salvadori" "6"
"Scytalopus" "zimmeri" "6"
"Phylloscopus" "intensior" "6"
"Poospiza" "whitii" "6"
"Serpophaga" "nigricans" "6"
"Crithagra" "gularis" "6"
"Spizocorys" "fringillaris" "6"
"Sporophila" "pileata" "6"
"Stigmatura" "budytoides" "6"
"Suiriri" "suiriri" "6"
"Sylvietta" "chapini" "6"
"Synallaxis" "courseni" "6"
"Synallaxis" "hypospodia" "6"
"Tachycineta" "euchrysea" "6"
"Tephrodornis" "pondicerianus" "6"
"Troglodytes" "beani" "6"
"Turdus" "roehli" "6"
"Xiphorhynchus" "atlanticus" "6"
"Agelaius" "xanthomus" "6"
"Anisognathus" "melanogenys" "6"
"Calyptophilus" "tertius" "6"
"Granatellus" "venustus" "6"
"Nemosia" "rourei" "6"
"Psarocolius" "oleagineus" "6"
"Tigrisoma" "mexicanum" "6"
"Todiramphus" "macleayii" "6"
"Ploceus" "ocularis" "6"
"Aulacorhynchus" "huallagae" "6"
"Cinnyricinclus" "leucogaster" "6"
"Dicaeum" "annae" "6"
"Euplectes" "hartlaubi" "6"
"Gnorimopsar" "chopi" "6"
"Pachysylvia" "aurantiifrons" "6"
"Heleia" "muelleri" "6"
"Cinnyris" "cupreus" "6"
"Nesillas" "typica" "6"
"Paludipasser" "locustella" "6"
"Microcarbo" "niger" "6"
"Ortalis" "vetula" "6"
"Picumnus" "limae" "6"
"Acridotheres" "tertius" "6"
"Calamonastes" "stierlingi" "6"
"Entomyzon" "albipennis" "6"
"Laniarius" "holomelas" "6"
"Philemon" "kisserensis" "6"
"Polystictus" "pectoralis" "6"
"Turdus" "ardosiaceus" "6"
"Hirundo" "leucosoma" "6"
"Xiphorhynchus" "fuscus" "6"
"Granatellus" "francescae" "6"
"Tangara" "flava" "6"
"Agelasticus" "cyanopus" "6"
"Amytornis" "woodwardi" "6"
"Asthenes" "moreirae" "6"
"Atlapetes" "semirufus" "6"
"Atlapetes" "terborghi" "6"
"Catharus" "frantzii" "6"
"Cyornis" "hyacinthinus" "6"
"Chlorocichla" "prigoginei" "6"
"Cichladusa" "ruficauda" "6"
"Cisticola" "restrictus" "6"
"Coryphospingus" "cucullatus" "6"
"Dinemellia" "dinemelli" "6"
"Drymophila" "ferruginea" "6"
"Emberiza" "cabanisi" "6"
"Eremomela" "scotops" "6"
"Geothlypis" "poliocephala" "6"
"Formicivora" "melanogaster" "6"
"Grallaricula" "cumanensis" "6"
"Grallaria" "watkinsi" "6"
"Haplospiza" "unicolor" "6"
"Heteromunia" "pectoralis" "6"
"Hyliota" "usambara" "6"
"Ceuthmochares" "australis" "6"
"Hypergerus" "atriceps" "6"
"Ceyx" "azureus" "6"
"Hypsipetes" "madagascariensis" "6"
"Icterus" "gularis" "6"
"Incaspiza" "watkinsi" "6"
"Lagonosticta" "rara" "6"
"Lagonosticta" "rufopicta" "6"
"Laniarius" "amboimensis" "6"
"Lanius" "cabanisi" "6"
"Leucopsar" "rothschildi" "6"
"Balaeniceps" "rex" "6"
"Loxigilla" "barbadensis" "6"
"Lichmera" "flavicans" "6"
"Lichmera" "notabilis" "6"
"Lonchura" "punctulata" "6"
"Malimbus" "ibadanensis" "6"
"Mackenziaena" "severa" "6"
"Malaconotus" "alius" "6"
"Malaconotus" "blanchoti" "6"
"Malaconotus" "lagdeni" "6"
"Mecocerculus" "hellmayri" "6"
"Melanopareia" "maximiliani" "6"
"Melozone" "kieneri" "6"
"Merulaxis" "stresemanni" "6"
"Monticola" "erythronotus" "6"
"Motacilla" "clara" "6"
"Muscicapa" "segregata" "6"
"Myiarchus" "sagrae" "6"
"Glareola" "lactea" "6"
"Cranioleuca" "henricae" "6"
"Cyanolyca" "mirabilis" "6"
"Euphonia" "affinis" "6"
"Herpsilochmus" "parkeri" "6"
"Nyctibius" "jamaicensis" "6"
"Myioborus" "pariae" "6"
"Phaenicophilus" "palmarum" "6"
"Hieraaetus" "wahlbergi" "6"
"Myrmorchilus" "strigilatus" "6"
"Hapalocrex" "flaviventer" "6"
"Neothraupis" "fasciata" "6"
"Newtonia" "archboldi" "6"
"Oenanthe" "pileata" "6"
"Onychorhynchus" "occidentalis" "6"
"Oriolus" "larvatus" "6"
"Orthotomus" "sutorius" "6"
"Oriturus" "superciliosus" "6"
"Pachycephala" "orpheus" "6"
"Passerina" "rositae" "6"
"Pericrocotus" "lansbergei" "6"
"Phacellodomus" "dorsalis" "6"
"Phacellodomus" "erythrophthalmus" "6"
"Hierococcyx" "varius" "6"
"Phibalura" "flavirostris" "6"
"Philemon" "corniculatus" "6"
"Phyllastrephus" "cabanisi" "6"
"Phylloscartes" "beckeri" "6"
"Phylloscartes" "flaviventris" "6"
"Pipreola" "formosa" "6"
"Pitta" "iris" "6"
"Platysteira" "peltata" "6"
"Ploceus" "burnieri" "6"
"Ploceus" "angolensis" "6"
"Ploceus" "flavipes" "6"
"Ploceus" "insignis" "6"
"Ploceus" "philippinus" "6"
"Ploceus" "vitellinus" "6"
"Polystictus" "superciliaris" "6"
"Porphyrospiza" "caerulescens" "6"
"Prionops" "gabela" "6"
"Progne" "dominicensis" "6"
"Progne" "tapera" "6"
"Psarocolius" "atrovirens" "6"
"Pseudoleistes" "guirahuro" "6"
"Quelea" "erythrops" "6"
"Quelea" "quelea" "6"
"Saltator" "nigriceps" "6"
"Saxicola" "caprata" "6"
"Lophorina" "victoriae" "6"
"Schoenicola" "brevirostris" "6"
"Scytalopus" "robbinsi" "6"
"Sicalis" "flaveola" "6"
"Sphecotheres" "hypoleucus" "6"
"Sylvietta" "ruficapilla" "6"
"Merops" "hirundineus" "6"
"Synallaxis" "castanea" "6"
"Tangara" "rufigenis" "6"
"Thamnolaea" "cinnamomeiventris" "6"
"Thamnophilus" "pelzelni" "6"
"Toxostoma" "guttatum" "6"
"Pogoniulus" "makawai" "6"
"Turdoides" "plebejus" "6"
"Chlorostilbon" "canivetii" "6"
"Turdus" "helleri" "6"
"Turdus" "leucomelas" "6"
"Tyrannus" "cubensis" "6"
"Ardeola" "idae" "6"
"Vanga" "curvirostris" "6"
"Vidua" "chalybeata" "6"
"Vidua" "larvaticola" "6"
"Vidua" "raricola" "6"
"Vidua" "togoensis" "6"
"Vireo" "bairdi" "6"
"Streptopelia" "vinacea" "6"
"Cecropis" "senegalensis" "6"
"Xiphocolaptes" "albicollis" "6"
"Xolmis" "cinereus" "6"
"Yuhina" "humilis" "6"
"Zavattariornis" "stresemanni" "6"
"Alopochen" "aegyptiaca" "6"
"Thalassornis" "leuconotus" "6"
"Pternistis" "castaneicollis" "6"
"Zosterops" "senegalensis" "6"
"Accipiter" "rufiventris" "6"
"Accipiter" "henstii" "6"
"Ardea" "brachyrhyncha" "6"
"Agapornis" "pullarius" "6"
"Amazilia" "luciae" "6"
"Amazilia" "rutila" "6"
"Amazilia" "viridifrons" "6"
"Amazona" "aestiva" "6"
"Amazona" "finschi" "6"
"Amazona" "xantholora" "6"
"Anastomus" "oscitans" "6"
"Amazona" "viridigenalis" "6"
"Anas" "bahamensis" "6"
"Anas" "erythrorhyncha" "6"
"Anas" "undulata" "6"
"Anopetia" "gounellei" "6"
"Anthracothorax" "dominicus" "6"
"Antrostomus" "noctitherus" "6"
"Apaloderma" "narina" "6"
"Aplopelia" "larvata" "6"
"Apus" "horus" "6"
"Apus" "affinis" "6"
"Arborophila" "brunneopectus" "6"
"Asio" "capensis" "6"
"Asio" "madagascariensis" "6"
"Aythya" "innotata" "6"
"Bostrychia" "hagedash" "6"
"Buteogallus" "solitarius" "6"
"Buteo" "albonotatus" "6"
"Buteo" "oreophilus" "6"
"Bycanistes" "bucinator" "6"
"Bycanistes" "fistulator" "6"
"Calherodius" "leuconotus" "6"
"Campylopterus" "ensipennis" "6"
"Caprimulgus" "solala" "6"
"Caprimulgus" "clarus" "6"
"Caprimulgus" "fossii" "6"
"Caprimulgus" "poliocephalus" "6"
"Cathartes" "burrovianus" "6"
"Celeus" "flavescens" "6"
"Celeus" "lugubris" "6"
"Centropus" "superciliosus" "6"
"Centropus" "toulou" "6"
"Chrysocolaptes" "festivus" "6"
"Apalis" "porphyrolaema" "6"
"Alcippe" "poioicephala" "6"
"Alectrurus" "tricolor" "6"
"Amandava" "formosa" "6"
"Anthus" "nattereri" "6"
"Apalis" "fuscigularis" "6"
"Copsychus" "albospecularis" "6"
"Calamonastides" "gracilirostris" "6"
"Corvus" "palmarum" "6"
"Crithagra" "reichardi" "6"
"Dendrocolaptes" "platyrostris" "6"
"Dicrurus" "bracteatus" "6"
"Dysithamnus" "mentalis" "6"
"Formicivora" "rufa" "6"
"Ferminia" "cerverai" "6"
"Fluvicola" "nengeta" "6"
"Formicivora" "grantsaui" "6"
"Henicorhina" "leucoptera" "6"
"Cecropis" "abyssinica" "6"
"Heteromirafra" "archeri" "6"
"Lagonosticta" "rubricata" "6"
"Laniarius" "brauni" "6"
"Sheppardia" "aurantiithorax" "6"
"Sheppardia" "gabela" "6"
"Amaurospiza" "moesta" "6"
"Amazona" "barbadensis" "6"
"Lamprotornis" "chloropterus" "6"
"Apalis" "karamojae" "6"
"Artisornis" "moreaui" "6"
"Gyps" "africanus" "6"
"Psophocichla" "litsitsirupa" "6"
"Sporophila" "maximiliani" "6"
"Batis" "erlangeri" "6"
"Pygochelidon" "cyanoleuca" "6"
"Pyrocephalus" "rubinus" "6"
"Cyanocorax" "colliei" "6"
"Campephaga" "flava" "6"
"Cisticola" "dambo" "6"
"Machlolophus" "xanthogenys" "6"
"Neophedina" "cincta" "6"
"Mirafra" "assamica" "6"
"Cisticola" "marginatus" "6"
"Machetornis" "rixosa" "6"
"Pachycephala" "par" "6"
"Psalidoprocne" "pristoptera" "6"
"Apalis" "thoracica" "6"
"Batis" "minor" "6"
"Batis" "senegalensis" "6"
"Cyanocorax" "yncas" "6"
"Grallaria" "capitalis" "6"
"Nicator" "gularis" "6"
"Phyllomyias" "fasciatus" "6"
"Scytalopus" "latebricola" "6"
"Sphecotheres" "vieilloti" "6"
"Elaenia" "martinica" "6"
"Lampornis" "clemenciae" "6"
"Chaetura" "meridionalis" "6"
"Charadrius" "thoracicus" "6"
"Chlorostilbon" "gibsoni" "6"
"Chlorostilbon" "ricordii" "6"
"Circaetus" "pectoralis" "6"
"Pericrocotus" "albifrons" "6"
"Colaptes" "auricularis" "6"
"Colibri" "serrirostris" "6"
"Colinus" "nigrogularis" "6"
"Coracias" "cyanogaster" "6"
"Columbina" "minuta" "6"
"Coracias" "abyssinicus" "6"
"Coracopsis" "vasa" "6"
"Coua" "coquereli" "6"
"Cyrtonyx" "sallei" "6"
"Crotophaga" "sulcirostris" "6"
"Cuculus" "solitarius" "6"
"Cyanochen" "cyanoptera" "6"
"Cypseloides" "niger" "6"
"Cypsiurus" "parvus" "6"
"Egretta" "garzetta" "6"
"Eudocimus" "albus" "6"
"Eugenes" "fulgens" "6"
"Falco" "dickinsoni" "6"
"Eumomota" "superciliosa" "6"
"Falco" "jugger" "6"
"Amblyramphus" "holosericeus" "6"
"Gallinago" "nigripennis" "6"
"Geococcyx" "velox" "6"
"Geophaps" "smithii" "6"
"Geranoaetus" "albicaudatus" "6"
"Glaucidium" "palmarum" "6"
"Guira" "guira" "6"
"Hapalopsittaca" "melanotis" "6"
"Haliaeetus" "vocifer" "6"
"Harpagus" "diodon" "6"
"Heliomaster" "squamosus" "6"
"Hylocharis" "chrysura" "6"
"Indicator" "variegatus" "6"
"Jacamaralcyon" "tridactyla" "6"
"Acrocephalus" "gracilirostris" "6"
"Aegithina" "nigrolutea" "6"
"Microspingus" "erythrophrys" "6"
"Amphispiza" "quinquestriata" "6"
"Andropadus" "importunus" "6"
"Eurillas" "virens" "6"
"Apalis" "chirindensis" "6"
"Arremon" "virenticeps" "6"
"Baeolophus" "wollweberi" "6"
"Cisticola" "lais" "6"
"Hesperiphona" "abeillei" "6"
"Cyanocorax" "yucatanicus" "6"
"Dendrocitta" "vagabunda" "6"
"Melaenornis" "fischeri" "6"
"Tychaedon" "barbata" "6"
"Chloebia" "gouldiae" "6"
"Trochalopteron" "melanostigma" "6"
"Herpsilochmus" "atricapillus" "6"
"Petrochelidon" "fluvicola" "6"
"Leucippus" "fallax" "6"
"Leuconotopicus" "arizonae" "6"
"Ocyceros" "gingalensis" "6"
"Lophaetus" "occipitalis" "6"
"Melaniparus" "leuconotus" "6"
"Cinnyris" "talatala" "6"
"Fraseria" "plumbea" "6"
"Chalcomitra" "amethystina" "6"
"Cinnyris" "regius" "6"
"Cinnyris" "venustus" "6"
"Microspingus" "melanoleucus" "6"
"Crithagra" "burtoni" "6"
"Leistes" "superciliaris" "6"
"Tangara" "sayaca" "6"
"Pheugopedius" "felix" "6"
"Melanospiza" "bicolor" "6"
"Argya" "rubiginosa" "6"
"Lybius" "leucogaster" "6"
"Xenops" "rutilus" "6"
"Malacoptila" "minor" "6"
"Megaceryle" "maxima" "6"
"Megascops" "atricapilla" "6"
"Microparra" "capensis" "6"
"Melanerpes" "aurifrons" "6"
"Melanerpes" "pygmaeus" "6"
"Mellisuga" "minima" "6"
"Merops" "pusillus" "6"
"Phalacrocorax" "fuscicollis" "6"
"Neotis" "denhami" "6"
"Nettapus" "pulchellus" "6"
"Nettapus" "auritus" "6"
"Nothoprocta" "cinerascens" "6"
"Ortalis" "wagleri" "6"
"Otus" "senegalensis" "6"
"Patagioenas" "corensis" "6"
"Patagioenas" "leucocephala" "6"
"Peliperdix" "schlegelii" "6"
"Patagioenas" "oenops" "6"
"Penelope" "superciliaris" "6"
"Patagioenas" "picazuro" "6"
"Penelope" "dabbenei" "6"
"Phaenicophaeus" "viridirostris" "6"
"Phaethornis" "squalidus" "6"
"Phimosus" "infuscatus" "6"
"Phacellodomus" "inornatus" "6"
"Phoenicopterus" "roseus" "6"
"Picumnus" "fulvescens" "6"
"Picus" "xanthopygaeus" "6"
"Pogonornis" "rolleti" "6"
"Pternistis" "jacksoni" "6"
"Pternistis" "natalensis" "6"
"Streptoprocne" "rutila" "6"
"Pternistis" "swainsonii" "6"
"Pterocles" "gutturalis" "6"
"Pteroglossus" "erythropygius" "6"
"Ptilopsis" "granti" "6"
"Rhea" "americana" "6"
"Pyrrhura" "hoematotis" "6"
"Rhynchotus" "rufescens" "6"
"Sarkidiornis" "sylvicola" "6"
"Scleroptila" "whytei" "6"
"Scotopelia" "peli" "6"
"Setopagis" "parvula" "6"
"Sterna" "aurantia" "6"
"Streptopelia" "capicola" "6"
"Strix" "woodfordii" "6"
"Tauraco" "hartlaubi" "6"
"Tauraco" "livingstonii" "6"
"Terathopius" "ecaudatus" "6"
"Tockus" "erythrorhynchus" "6"
"Treron" "australis" "6"
"Treron" "phoenicopterus" "6"
"Treron" "pompadora" "6"
"Trogon" "citreolus" "6"
"Turacoena" "modesta" "6"
"Turtur" "afer" "6"
"Xiphidiopicus" "percussus" "6"
"Zenaida" "aurita" "6"
"Acridotheres" "burmannicus" "6"
"Acridotheres" "grandis" "6"
"Anaplectes" "rubriceps" "6"
"Anthoscopus" "caroli" "6"
"Anthus" "lutescens" "6"
"Apalis" "alticola" "6"
"Apalis" "chariessa" "6"
"Crithagra" "striatipectus" "6"
"Dicaeum" "concolor" "6"
"Dicaeum" "hanieli" "6"
"Estrilda" "kandti" "6"
"Euplectes" "laticauda" "6"
"Henicorhina" "leucophrys" "6"
"Cinnyris" "mediocris" "6"
"Onychognathus" "neumanni" "6"
"Poecilotriccus" "plumbeiceps" "6"
"Ploceus" "nigricollis" "6"
"Schoeniophylax" "phryganophilus" "6"
"Crithagra" "citrinelloides" "6"
"Sporophila" "iberaensis" "6"
"Sylvia" "atriceps" "6"
"Syndactyla" "dimidiata" "6"
"Tesia" "everetti" "6"
"Telophorus" "viridis" "6"
"Turdoides" "striata" "6"
"Calyptophilus" "frugivorus" "6"
"Geothlypis" "aequinoctialis" "6"
"Sphenopsis" "piurae" "6"
"Embernagra" "platensis" "6"
"Philemon" "inornatus" "6"
"Phyllolais" "pulchella" "6"
"Accipiter" "badius" "6"
"Eupodotis" "senegalensis" "6"
"Fulica" "cristata" "6"
"Bradypterus" "carpalis" "6"
"Iduna" "natalensis" "6"
"Estrilda" "coerulescens" "6"
"Eremopterix" "hova" "6"
"Myrmecocichla" "arnotti" "6"
"Argya" "earlei" "6"
"Tilmatura" "dupontii" "6"
"Xiphorhynchus" "flavigaster" "6"
"Phyllanthus" "rubiginosus" "6"
"Pycnonotus" "melanicterus" "6"
"Sylvietta" "leucophrys" "6"
"Basileuterus" "auricapilla" "6"
"Acrocephalus" "newtoni" "6"
"Anthus" "lineiventris" "6"
"Batis" "molitor" "6"
"Cisticola" "erythrops" "6"
"Cichladusa" "arquata" "6"
"Cisticola" "cherina" "6"
"Corvus" "crassirostris" "6"
"Cossypha" "niveicapilla" "6"
"Creurgops" "verticalis" "6"
"Dicrurus" "caerulescens" "6"
"Empidonax" "affinis" "6"
"Estrilda" "paludicola" "6"
"Estrilda" "thomensis" "6"
"Euplectes" "capensis" "6"
"Aquila" "rapax" "6"
"Euschistospiza" "cinereovinacea" "6"
"Oreoscopus" "gutturalis" "6"
"Aramides" "ypecaha" "6"
"Icterus" "icterus" "6"
"Incaspiza" "ortizi" "6"
"Laniarius" "funebris" "6"
"Lepidocolaptes" "leucogaster" "6"
"Egretta" "tricolor" "6"
"Leptopterus" "chabert" "6"
"Lophospingus" "griseocristatus" "6"
"Malurus" "coronatus" "6"
"Malurus" "melanocephalus" "6"
"Mecocerculus" "calopterus" "6"
"Melaenornis" "pammelaina" "6"
"Chrysococcyx" "klaas" "6"
"Motacilla" "flaviventris" "6"
"Anthreptes" "reichenowi" "6"
"Arremonops" "rufivirgatus" "6"
"Myrmecocichla" "melaena" "6"
"Phaenicophilus" "poliocephalus" "6"
"Nectarinia" "purpureiventris" "6"
"Onychognathus" "walleri" "6"
"Pyrenestes" "sanguineus" "6"
"Pachyramphus" "albogriseus" "6"
"Pachyramphus" "validus" "6"
"Kaupifalco" "monogrammicus" "6"
"Paroaria" "coronata" "6"
"Ketupa" "zeylonensis" "6"
"Passer" "flaveolus" "6"
"Passer" "griseus" "6"
"Pellorneum" "ruficeps" "6"
"Phyllastrephus" "cerviniventris" "6"
"Phyllomyias" "virescens" "6"
"Phyllomyias" "reiseri" "6"
"Phyllomyias" "sclateri" "6"
"Phylloscopus" "umbrovirens" "6"
"Brachygalba" "goeringi" "6"
"Prinia" "buchanani" "6"
"Ploceus" "castaneiceps" "6"
"Ploceus" "castanops" "6"
"Ploceus" "cucullatus" "6"
"Prinia" "socialis" "6"
"Ploceus" "aureonucha" "6"
"Ploceus" "benghalensis" "6"
"Ploceus" "bertrandi" "6"
"Ploceus" "bicolor" "6"
"Ploceus" "nicolli" "6"
"Ploceus" "pelzelni" "6"
"Ploceus" "sakalava" "6"
"Ploceus" "spekei" "6"
"Ploceus" "subaureus" "6"
"Ploceus" "taeniopterus" "6"
"Pomatorhinus" "melanurus" "6"
"Prionodura" "newtoniana" "6"
"Prionops" "poliolophus" "6"
"Pytilia" "afra" "6"
"Rhipidura" "phasiana" "6"
"Saltator" "striatipectus" "6"
"Schistochlamys" "ruficapillus" "6"
"Scytalopus" "femoralis" "6"
"Sublegatus" "modestus" "6"
"Tachyphonus" "rufus" "6"
"Tangara" "desmaresti" "6"
"Tarphonomus" "certhioides" "6"
"Thlypopsis" "ruficeps" "6"
"Thlypopsis" "sordida" "6"
"Turdoides" "hindei" "6"
"Pogonornis" "dubius" "6"
"Ardeola" "rufiventris" "6"
"Uraeginthus" "cyanocephalus" "6"
"Vidua" "funerea" "6"
"Vidua" "hypocherina" "6"
"Vireo" "magister" "6"
"Xenopirostris" "xenopirostris" "6"
"Xiphocolaptes" "major" "6"
"Xolmis" "salinarum" "6"
"Accipiter" "melanoleucus" "6"
"Accipiter" "novaehollandiae" "6"
"Aerodramus" "terraereginae" "6"
"Drymophila" "klagesi" "6"
"Crypturellus" "tataupa" "6"
"Alcedo" "semitorquata" "6"
"Alectroenas" "madagascariensis" "6"
"Amazona" "ventralis" "6"
"Amazonetta" "brasiliensis" "6"
"Aprosmictus" "erythropterus" "6"
"Apus" "caffer" "6"
"Asio" "clamator" "6"
"Augastes" "lumachella" "6"
"Aviceda" "cuculoides" "6"
"Bostrychia" "carunculata" "6"
"Bubo" "africanus" "6"
"Bubo" "bengalensis" "6"
"Bubo" "lacteus" "6"
"Buteogallus" "anthracinus" "6"
"Buteo" "brachypterus" "6"
"Campethera" "cailliautii" "6"
"Campethera" "taeniolaema" "6"
"Campephilus" "guatemalensis" "6"
"Campylopterus" "curvipennis" "6"
"Caprimulgus" "pectoralis" "6"
"Cariama" "cristata" "6"
"Caprimulgus" "affinis" "6"
"Caprimulgus" "tristigma" "6"
"Celeus" "obrieni" "6"
"Acridotheres" "tristis" "6"
"Carpornis" "melanocephala" "6"
"Chaetornis" "striata" "6"
"Drymornis" "bridgesii" "6"
"Dumetia" "hyperythra" "6"
"Eleoscytalopus" "indigoticus" "6"
"Euphonia" "musica" "6"
"Euscarthmus" "rufomarginatus" "6"
"Myrmecocichla" "tholloni" "6"
"Drymophila" "squamata" "6"
"Amazilia" "lactea" "6"
"Circaetus" "beaudouini" "6"
"Columba" "guinea" "6"
"Treron" "delalandii" "6"
"Nothura" "minor" "6"
"Apalis" "melanocephala" "6"
"Alaudala" "raytal" "6"
"Cisticola" "natalensis" "6"
"Cisticola" "guinea" "6"
"Lalage" "melanoptera" "6"
"Elminia" "longicauda" "6"
"Symposiachrus" "trivirgatus" "6"
"Eremomela" "canescens" "6"
"Dicrurus" "densus" "6"
"Hirundo" "lucida" "6"
"Apalis" "jacksoni" "6"
"Batis" "crypta" "6"
"Eremomela" "icteropygialis" "6"
"Myiagra" "ruficollis" "6"
"Pitta" "versicolor" "6"
"Dicrurus" "ludwigii" "6"
"Cecropis" "semirufa" "6"
"Xenopirostris" "damii" "6"
"Chalcophaps" "longirostris" "6"
"Charadrius" "bifrontatus" "6"
"Chlorostilbon" "lucidus" "6"
"Circaetus" "fasciolatus" "6"
"Ciconia" "maguari" "6"
"Circus" "buffoni" "6"
"Pericrocotus" "cinnamomeus" "6"
"Clamator" "glandarius" "6"
"Clytolaema" "rubricauda" "6"
"Colaptes" "melanochloros" "6"
"Columbina" "passerina" "6"
"Coracias" "benghalensis" "6"
"Coracias" "naevius" "6"
"Coua" "caerulea" "6"
"Coturnix" "delegorguei" "6"
"Coua" "reynaudii" "6"
"Dactylortyx" "thoracicus" "6"
"Crypturellus" "occidentalis" "6"
"Cuculus" "rochii" "6"
"Cyclopsitta" "coxeni" "6"
"Dendrocygna" "javanica" "6"
"Dendropicos" "goertae" "6"
"Diopsittaca" "cumanensis" "6"
"Elanus" "leucurus" "6"
"Eubucco" "steerii" "6"
"Falco" "fasciinucha" "6"
"Eupsittula" "canicularis" "6"
"Forpus" "cyanopygius" "6"
"Eurostopodus" "mystacalis" "6"
"Falco" "alopex" "6"
"Falco" "ardosiaceus" "6"
"Francolinus" "pondicerianus" "6"
"Falco" "ruficollis" "6"
"Batis" "fratrum" "6"
"Gallinula" "galeata" "6"
"Phoeniculus" "bollei" "6"
"Batis" "margaritae" "6"
"Glaucidium" "capense" "6"
"Glaucidium" "perlatum" "6"
"Spinus" "magellanicus" "6"
"Halcyon" "albiventris" "6"
"Heliodoxa" "leadbeateri" "6"
"Ixobrychus" "involucris" "6"
"Poicephalus" "senegalus" "6"
"Chamaetylas" "poliophrys" "6"
"Polyboroides" "radiatus" "6"
"Arremonops" "chloronotus" "6"
"Malacoptila" "striata" "6"
"Myiothlypis" "flaveola" "6"
"Casiornis" "fuscus" "6"
"Cissomela" "pectoralis" "6"
"Chlorospingus" "flavopectus" "6"
"Cisticola" "pipiens" "6"
"Cisticola" "fulvicapilla" "6"
"Vanellus" "melanocephalus" "6"
"Edolisoma" "dohertyi" "6"
"Dessonornis" "caffer" "6"
"Coryphospingus" "pileatus" "6"
"Crypsirina" "cucullata" "6"
"Zosterops" "palpebrosus" "6"
"Cardellina" "rubra" "6"
"Cercotrichas" "leucophrys" "6"
"Basileuterus" "lachrymosus" "6"
"Notopholia" "corusca" "6"
"Cyanomitra" "bannermani" "6"
"Myrmoderus" "loricatus" "6"
"Cinnyris" "neergaardi" "6"
"Chalcomitra" "senegalensis" "6"
"Drepanorhynchus" "reichenowi" "6"
"Lonchura" "fuscata" "6"
"Phelpsia" "inornata" "6"
"Caryothraustes" "celaeno" "6"
"Crithagra" "capistrata" "6"
"Crithagra" "melanochroa" "6"
"Camaroptera" "brachyura" "6"
"Vidua" "interjecta" "6"
"Notharchus" "swainsoni" "6"
"Megascops" "petersoni" "6"
"Melanerpes" "candidus" "6"
"Merops" "orientalis" "6"
"Nesoenas" "picturatus" "6"
"Porphyrio" "alleni" "6"
"Nothura" "maculosa" "6"
"Nyctipolus" "hirundinaceus" "6"
"Peliperdix" "albogularis" "6"
"Peliperdix" "coqui" "6"
"Pauxi" "pauxi" "6"
"Perdicula" "argoondah" "6"
"Phaethornis" "baroni" "6"
"Petrophassa" "albipennis" "6"
"Pharomachrus" "fulgidus" "6"
"Picoides" "nanus" "6"
"Picumnus" "sclateri" "6"
"Platycercus" "adscitus" "6"
"Plegadis" "chihi" "6"
"Poicephalus" "meyeri" "6"
"Prodotiscus" "zambesiae" "6"
"Psephotellus" "dissimilis" "6"
"Psilopogon" "viridis" "6"
"Psittacara" "holochlorus" "6"
"Pyrrhura" "cruentata" "6"
"Pyrrhura" "frontalis" "6"
"Rhinoptilus" "chalcopterus" "6"
"Rhinoptilus" "cinctus" "6"
"Ramphastos" "dicolorus" "6"
"Ramphastos" "toco" "6"
"Sarkidiornis" "melanotos" "6"
"Scleroptila" "shelleyi" "6"
"Scotopelia" "ussheri" "6"
"Spatula" "hottentota" "6"
"Streptopelia" "semitorquata" "6"
"Streptoprocne" "semicollaris" "6"
"Tauraco" "schalowi" "6"
"Treron" "psittaceus" "6"
"Turdus" "simillimus" "6"
"Vanellus" "armatus" "6"
"Zentrygon" "albifacies" "6"
"Zoonavena" "grandidieri" "6"
"Turdus" "nigriceps" "6"
"Mirafra" "africana" "6"
"Arizelocichla" "chlorigula" "6"
"Anthus" "nyassae" "6"
"Dyaphorophyia" "hormophora" "6"
"Contopus" "cinereus" "6"
"Cisticola" "bailunduensis" "6"
"Elaenia" "sordida" "6"
"Coccopygia" "quartinia" "6"
"Euscarthmus" "meloryphus" "6"
"Formicivora" "serrana" "6"
"Lamprotornis" "violacior" "6"
"Lanius" "collaris" "6"
"Myiodynastes" "chrysocephalus" "6"
"Myiodynastes" "solitarius" "6"
"Cinnyris" "bifasciatus" "6"
"Cinnyris" "gertrudis" "6"
"Neochmia" "phaeton" "6"
"Procnias" "averano" "6"
"Melaniparus" "pallidiventris" "6"
"Phyllastrephus" "baumanni" "6"
"Psophocichla" "simensis" "6"
"Scytalopus" "petrophilus" "6"
"Terpsiphone" "paradisi" "6"
"Thryothorus" "albinucha" "6"
"Xenopsaris" "albinucha" "6"
"Xenops" "minutus" "6"
"Iridosornis" "reinhardti" "6"
"Pogonornis" "bidentatus" "6"
"Eupsittula" "astec" "6"
"Chlorocichla" "flaviventris" "6"
"Euplectes" "hordeaceus" "6"
"Anabacerthia" "lichtensteini" "6"
"Pachysylvia" "hypochrysea" "6"
"Psittacara" "acuticaudatus" "6"
"Ptilinopus" "cinctus" "6"
"Tinamus" "solitarius" "6"
"Euplectes" "ardens" "6"
"Nesocharis" "ansorgei" "6"
"Turdus" "assimilis" "6"
"Atlapetes" "fulviceps" "6"
"Bradypterus" "cinnamomeus" "6"
"Campylorhamphus" "trochilirostris" "6"
"Chlamydera" "nuchalis" "6"
"Chloropsis" "aurifrons" "6"
"Chloropsis" "jerdoni" "6"
"Cisticola" "lateralis" "6"
"Cyanocorax" "sanblasianus" "6"
"Inezia" "inornata" "6"
"Elaenia" "parvirostris" "6"
"Elaenia" "spectabilis" "6"
"Inezia" "tenuirostris" "6"
"Eremopterix" "griseus" "6"
"Eremopterix" "leucopareia" "6"
"Euplectes" "macroura" "6"
"Gerygone" "levigaster" "6"
"Lagonosticta" "senegala" "6"
"Ilicura" "militaris" "6"
"Pycnonotus" "blanfordi" "6"
"Lamprotornis" "hildebrandti" "6"
"Lamprotornis" "purpureus" "6"
"Lanius" "mackinnoni" "6"
"Melanoptila" "glabrirostris" "6"
"Leptopogon" "taczanowskii" "6"
"Lonchura" "kelaarti" "6"
"Macronyx" "ameliae" "6"
"Melanotis" "caerulescens" "6"
"Crex" "egregia" "6"
"Melocichla" "mentalis" "6"
"Charadrius" "forbesi" "6"
"Charadrius" "marginatus" "6"
"Myadestes" "occidentalis" "6"
"Myioborus" "brunniceps" "6"
"Myiagra" "rubecula" "6"
"Dives" "dives" "6"
"Herpsilochmus" "sellowi" "6"
"Hirundo" "dimidiata" "6"
"Laterallus" "ruber" "6"
"Motacilla" "maderaspatensis" "6"
"Myiodynastes" "luteiventris" "6"
"Myiornis" "auricularis" "6"
"Halcyon" "smyrnensis" "6"
"Myzomela" "erythrocephala" "6"
"Nectarinia" "bocagii" "6"
"Nectarinia" "tacazze" "6"
"Nesillas" "lantzii" "6"
"Newtonia" "brunneicauda" "6"
"Ortygospiza" "atricollis" "6"
"Passer" "rufocinctus" "6"
"Paroaria" "capitata" "6"
"Tangara" "fastuosa" "6"
"Philydor" "rufum" "6"
"Phyllastrephus" "terrestris" "6"
"Ploceus" "baglafecht" "6"
"Ploceus" "jacksoni" "6"
"Ploceus" "melanogaster" "6"
"Ploceus" "reichardi" "6"
"Ploceus" "superciliosus" "6"
"Ploceus" "weynsi" "6"
"Poeoptera" "stuhlmanni" "6"
"Polioptila" "lembeyei" "6"
"Poospiza" "boliviana" "6"
"Prinia" "inornata" "6"
"Psalidoprocne" "albiceps" "6"
"Pyroderus" "scutatus" "6"
"Pytilia" "hypogrammica" "6"
"Quiscalus" "niger" "6"
"Rhipidura" "aureola" "6"
"Satrapa" "icterophrys" "6"
"Saltator" "aurantiirostris" "6"
"Sporophila" "collaris" "6"
"Sylvia" "lugens" "6"
"Synallaxis" "frontalis" "6"
"Strepera" "graculina" "6"
"Syndactyla" "ruficollis" "6"
"Tachycineta" "leucorrhoa" "6"
"Tangara" "argyrofenges" "6"
"Tangara" "chrysotis" "6"
"Tchagra" "senegalus" "6"
"Thripophaga" "macroura" "6"
"Troglodytes" "solstitialis" "6"
"Pogoniulus" "pusillus" "6"
"Turdoides" "hartlaubii" "6"
"Turdus" "amaurochalinus" "6"
"Pogonornis" "macclounii" "6"
"Pogonornis" "minor" "6"
"Turdus" "pelios" "6"
"Turdus" "serranus" "6"
"Tylas" "eduardi" "6"
"Ardea" "purpurea" "6"
"Tyrannus" "savana" "6"
"Ardeola" "ralloides" "6"
"Uraeginthus" "angolensis" "6"
"Urolestes" "melanoleucus" "6"
"Psitteuteles" "versicolor" "6"
"Vidua" "nigeriae" "6"
"Zonotrichia" "capensis" "6"
"Pternistis" "erckelii" "6"
"Streptopelia" "xanthocycla" "6"
"Accipiter" "ovampensis" "6"
"Adelomyia" "melanogenys" "6"
"Alectura" "lathami" "6"
"Amazilia" "beryllina" "6"
"Anas" "melleri" "6"
"Anas" "poecilorhyncha" "6"
"Antrostomus" "rufus" "6"
"Aratinga" "jandaya" "6"
"Aulacorhynchus" "coeruleicinctis" "6"
"Burhinus" "senegalensis" "6"
"Burhinus" "vermiculatus" "6"
"Brotogeris" "pyrrhoptera" "6"
"Buteo" "plagiatus" "6"
"Bycanistes" "brevis" "6"
"Campethera" "bennettii" "6"
"Caprimulgus" "meesi" "6"
"Caprimulgus" "natalensis" "6"
"Caprimulgus" "vexillarius" "6"
"Centropus" "monachus" "6"
"Caprimulgus" "madagascariensis" "6"
"Anthreptes" "rubritorques" "6"
"Asthenes" "luizae" "6"
"Dessonornis" "macclounii" "6"
"Synallaxis" "hellmayri" "6"
"Sheppardia" "bocagei" "6"
"Sheppardia" "polioptera" "6"
"Smithornis" "capensis" "6"
"Amazona" "leucocephala" "6"
"Ceryle" "rudis" "6"
"Melignomon" "eisentrauti" "6"
"Gyps" "bengalensis" "6"
"Leptodon" "forbesi" "6"
"Sarcogyps" "calvus" "6"
"Xanthomixis" "zosterops" "6"
"Cisticola" "rufus" "6"
"Cyanocorax" "chrysops" "6"
"Galerida" "deva" "6"
"Bradypterus" "baboecala" "6"
"Hirundinea" "bellicosa" "6"
"Laniarius" "sublacteus" "6"
"Coracina" "papuensis" "6"
"Corvus" "albus" "6"
"Cyanocorax" "melanocyaneus" "6"
"Dicrurus" "forficatus" "6"
"Eremopterix" "leucotis" "6"
"Pseudhirundo" "griseopyga" "6"
"Vireo" "leucophrys" "6"
"Netta" "erythrophthalma" "6"
"Chrysococcyx" "caprius" "6"
"Colibri" "thalassinus" "6"
"Columba" "albitorques" "6"
"Columba" "arquatrix" "6"
"Coracias" "caudatus" "6"
"Crypturellus" "noctivagus" "6"
"Dendropicos" "spodocephalus" "6"
"Falco" "femoralis" "6"
"Gallinula" "angulata" "6"
"Gallirex" "porphyreolophus" "6"
"Glaucidium" "cobanense" "6"
"Halcyon" "chelicuti" "6"
"Pionus" "maximiliani" "6"
"Indicator" "pumilio" "6"
"Jacana" "spinosa" "6"
"Agelaius" "humeralis" "6"
"Uromyias" "agraphia" "6"
"Ammodramus" "humeralis" "6"
"Anthreptes" "gabonicus" "6"
"Anthus" "leucophrys" "6"
"Antilophia" "galeata" "6"
"Buphagus" "erythrorynchus" "6"
"Myiothlypis" "leucophrys" "6"
"Agricola" "pallidus" "6"
"Calochaetes" "coccineus" "6"
"Casiornis" "rufus" "6"
"Spodiornis" "rusticus" "6"
"Pholia" "sharpii" "6"
"Cisticola" "bulliens" "6"
"Ceblepyris" "pectoralis" "6"
"Lamprotornis" "unicolor" "6"
"Criniger" "barbatus" "6"
"Zosterops" "maderaspatanus" "6"
"Setophaga" "chrysoparia" "6"
"Erythrocercus" "livingstonei" "6"
"Estrilda" "troglodytes" "6"
"Euplectes" "albonotatus" "6"
"Lissotis" "melanogaster" "6"
"Spermestes" "cucullata" "6"
"Asemospiza" "obscura" "6"
"Melaniparus" "fringillinus" "6"
"Saltator" "multicolor" "6"
"Crithagra" "koliensis" "6"
"Crithagra" "mennelli" "6"
"Crithagra" "xanthopygia" "6"
"Tangara" "ornata" "6"
"Turdus" "libonyana" "6"
"Ridgwayia" "pinicola" "6"
"Lybius" "guifsobalito" "6"
"Megascops" "guatemalae" "6"
"Mellisuga" "helenae" "6"
"Mesitornis" "variegatus" "6"
"Neocrex" "erythrops" "6"
"Microcarbo" "africanus" "6"
"Morococcyx" "erythropygus" "6"
"Mycteria" "ibis" "6"
"Nyctanassa" "violacea" "6"
"Ortalis" "poliocephala" "6"
"Pelecanus" "rufescens" "6"
"Perdicula" "erythrorhyncha" "6"
"Phaethornis" "idaliae" "6"
"Phaethornis" "pretrei" "6"
"Phoenicopterus" "ruber" "6"
"Priotelus" "temnurus" "6"
"Psittacula" "krameri" "6"
"Pternistis" "afer" "6"
"Pterocles" "personatus" "6"
"Ptilinopus" "regina" "6"
"Rallus" "tenuirostris" "6"
"Scopus" "umbretta" "6"
"Synoicus" "adansonii" "6"
"Spilopelia" "suratensis" "6"
"Stactolaema" "anchietae" "6"
"Sterna" "acuticauda" "6"
"Tauraco" "leucotis" "6"
"Threskiornis" "bernieri" "6"
"Trachyphonus" "vaillantii" "6"
"Turnix" "nigricollis" "6"
"Trichoglossus" "rubritorquis" "6"
"Tyto" "capensis" "6"
"Zapornia" "olivieri" "6"
"Aethopyga" "vigorsii" "6"
"Anthus" "cinnamomeus" "6"
"Batis" "dimorpha" "6"
"Calandrella" "cinerea" "6"
"Atimastillas" "flavigula" "6"
"Elaenia" "cherriei" "6"
"Lagonosticta" "larvata" "6"
"Cincloramphus" "timoriensis" "6"
"Melaniparus" "rufiventris" "6"
"Serpophaga" "subcristata" "6"
"Myiopagis" "viridicata" "6"
"Cinnyris" "tsavoensis" "6"
"Melaniparus" "niger" "6"
"Riparia" "cowani" "6"
"Phyllomyias" "burmeisteri" "6"
"Ploceus" "katangae" "6"
"Rhipidura" "isura" "6"
"Sclerurus" "cearensis" "6"
"Salpornis" "spilonota" "6"
"Sclerurus" "scansor" "6"
"Tephrodornis" "affinis" "6"
"Zosterops" "mbuluensis" "6"
"Icterus" "fuertesi" "6"
"Setophaga" "pitiayumi" "6"
"Geokichla" "guttata" "6"
"Cinnycerthia" "peruana" "6"
"Cryptospiza" "salvadorii" "6"
"Petrochelidon" "preussi" "6"
"Carterornis" "leucotis" "6"
"Monticola" "imerina" "6"
"Musophaga" "rossae" "6"
"Ninox" "connivens" "6"
"Polytmus" "guainumbi" "6"
"Pheugopedius" "sclateri" "6"
"Tangara" "arthus" "6"
"Acridotheres" "fuscus" "6"
"Anthreptes" "longuemarei" "6"
"Asthenes" "heterura" "6"
"Cichladusa" "guttata" "6"
"Conopophaga" "melanops" "6"
"Estrilda" "melpoda" "6"
"Euphonia" "chlorotica" "6"
"Euplectes" "gierowii" "6"
"Fluvicola" "albiventer" "6"
"Aramides" "mangle" "6"
"Icterus" "jamacaii" "6"
"Laniarius" "bicolor" "6"
"Lonchura" "flaviprymna" "6"
"Calothorax" "pulcher" "6"
"Mimus" "saturninus" "6"
"Mirafra" "erythrocephala" "6"
"Basileuterus" "rufifrons" "6"
"Campephaga" "phoenicea" "6"
"Myrmecocichla" "nigra" "6"
"Neochmia" "modesta" "6"
"Neocichla" "gutturalis" "6"
"Accipiter" "francesiae" "6"
"Paroaria" "dominicana" "6"
"Passer" "suahelicus" "6"
"Peucaea" "ruficauda" "6"
"Phedina" "borbonica" "6"
"Phyllastrephus" "hypochloris" "6"
"Pinarornis" "plumosus" "6"
"Pitta" "angolensis" "6"
"Poecilodryas" "cerviniventris" "6"
"Poephila" "acuticauda" "6"
"Pogonocichla" "stellata" "6"
"Psalidoprocne" "obscura" "6"
"Pyrrhurus" "scandens" "6"
"Rhodinocichla" "rosea" "6"
"Saltator" "similis" "6"
"Sheppardia" "sharpei" "6"
"Sicalis" "citrina" "6"
"Sporophila" "caerulescens" "6"
"Sporophila" "lineola" "6"
"Sylvietta" "whytii" "6"
"Terpsiphone" "bedfordi" "6"
"Thlypopsis" "fulviceps" "6"
"Trichothraupis" "melanops" "6"
"Turdoides" "affinis" "6"
"Turdoides" "jardineii" "6"
"Ardea" "melanocephala" "6"
"Turdus" "rufiventris" "6"
"Uraeginthus" "bengalus" "6"
"Accipiter" "minullus" "6"
"Accipiter" "sylvestris" "6"
"Alipiopsitta" "xanthops" "6"
"Amazona" "albifrons" "6"
"Amazilia" "wagneri" "6"
"Amazona" "rhodocorytha" "6"
"Anastomus" "lamelligerus" "6"
"Anas" "sparsa" "6"
"Aprosmictus" "jonquillaceus" "6"
"Asio" "stygius" "6"
"Brotogeris" "chiriri" "6"
"Buteo" "auguralis" "6"
"Cacatua" "galerita" "6"
"Campethera" "punctuligera" "6"
"Calyptorhynchus" "banksii" "6"
"Caracara" "cheriway" "6"
"Centropus" "cupreicaudus" "6"
"Centropus" "phasianinus" "6"
"Cisticola" "eximius" "6"
"Cyornis" "tickelliae" "6"
"Hemitriccus" "margaritaceiventer" "6"
"Hypoedaleus" "guttatus" "6"
"Laniarius" "fuelleborni" "6"
"Amazona" "lilacina" "6"
"Gyps" "indicus" "6"
"Trigonoceps" "occipitalis" "6"
"Acrocephalus" "rufescens" "6"
"Hylophilus" "amaurocephalus" "6"
"Bocagia" "minuta" "6"
"Rhipidura" "albogularis" "6"
"Stelgidopteryx" "ridgwayi" "6"
"Campephaga" "quiscalina" "6"
"Myzomela" "obscura" "6"
"Artisornis" "metopias" "6"
"Mirafra" "erythroptera" "6"
"Mirafra" "microptera" "6"
"Telophorus" "dohertyi" "6"
"Vireo" "pallens" "6"
"Dendrocygna" "bicolor" "6"
"Halcyon" "senegalensis" "6"
"Petrochelidon" "rufigula" "6"
"Colaptes" "fernandinae" "6"
"Coracias" "spatulatus" "6"
"Coua" "gigas" "6"
"Cursorius" "coromandelicus" "6"
"Egretta" "vinaceigula" "6"
"Gallinago" "macrodactyla" "6"
"Gallinula" "melanops" "6"
"Galloperdix" "lunulata" "6"
"Hylatomus" "schulzii" "6"
"Indicator" "meliphilus" "6"
"Amytornis" "dorotheae" "6"
"Amytornis" "housei" "6"
"Todiramphus" "australasia" "6"
"Campylorhynchus" "jocosus" "6"
"Lobotos" "lobatus" "6"
"Hypargos" "niveoguttatus" "6"
"Bolemoreus" "frenatus" "6"
"Lissotis" "hartlaubii" "6"
"Odontospiza" "griseicapilla" "6"
"Macronyx" "fuelleborni" "6"
"Cinnyris" "asiaticus" "6"
"Stigmatura" "bahiae" "6"
"Oreolais" "pulcher" "6"
"Phonipara" "canora" "6"
"Lybius" "senex" "6"
"Margarobyas" "lawrencii" "6"
"Merops" "nubicoides" "6"
"Momotus" "coeruliceps" "6"
"Ocyceros" "griseus" "6"
"Odontophorus" "capueira" "6"
"Patagioenas" "squamosa" "6"
"Penelope" "ochrogaster" "6"
"Picumnus" "albosquamatus" "6"
"Picumnus" "cirratus" "6"
"Podica" "senegalensis" "6"
"Platalea" "alba" "6"
"Psilopogon" "rubricapillus" "6"
"Pternistis" "squamatus" "6"
"Pyrrhura" "emma" "6"
"Rhinopomastus" "cyanomelas" "6"
"Scleroptila" "elgonensis" "6"
"Strix" "ocellata" "6"
"Threskiornis" "aethiopicus" "6"
"Vanellus" "senegallus" "6"
"Apalis" "argentea" "6"
"Campylorhynchus" "humilis" "6"
"Cracticus" "argenteus" "6"
"Dendrocincla" "turdina" "6"
"Eremomela" "pusilla" "6"
"Coccopygia" "bocagei" "6"
"Junco" "phaeonotus" "6"
"Malaconotus" "monteiri" "6"
"Progne" "cryptoleuca" "6"
"Thamnophilus" "sticturus" "6"
"Pycnonotus" "flavescens" "6"
"Siptornis" "striaticollis" "6"
"Sporophila" "bouvreuil" "6"
"Sporophila" "torqueola" "6"
"Sylvia" "abyssinica" "6"
"Turdoides" "sharpei" "6"
"Turdus" "rubripes" "6"
"Charitospiza" "eucosma" "6"
"Pyrrhulagra" "nigra" "6"
"Gypohierax" "angolensis" "6"
"Hemitriccus" "orbitatus" "6"
"Cardinalis" "phoeniceus" "6"
"Todus" "multicolor" "6"
"Apalis" "flavida" "6"
"Liocichla" "ripponi" "6"
"Acridotheres" "ginginianus" "6"
"Anthus" "vaalensis" "6"
"Atlapetes" "pileatus" "6"
"Myadestes" "genibarbis" "6"
"Euphonia" "pectoralis" "6"
"Aquila" "spilogaster" "6"
"Aramides" "axillaris" "6"
"Granatellus" "sallaei" "6"
"Icterus" "melanopsis" "6"
"Icterus" "pyrrhopterus" "6"
"Illadopsis" "pyrrhoptera" "6"
"Lamprotornis" "chalcurus" "6"
"Lamprotornis" "purpuroptera" "6"
"Laniarius" "erythrogaster" "6"
"Malurus" "amabilis" "6"
"Macronyx" "aurantiigula" "6"
"Meliphaga" "notata" "6"
"Melithreptus" "albogularis" "6"
"Muscicapa" "adusta" "6"
"Muscicapa" "aquatica" "6"
"Euphonia" "elegantissima" "6"
"Crithagra" "ankoberensis" "6"
"Vireo" "flavoviridis" "6"
"Halcyon" "senegaloides" "6"
"Onychognathus" "albirostris" "6"
"Onychognathus" "tenuirostris" "6"
"Oreolais" "ruwenzorii" "6"
"Oriolus" "auratus" "6"
"Pachycephala" "lanioides" "6"
"Passerina" "leclancherii" "6"
"Passer" "swainsonii" "6"
"Peucaea" "mystacalis" "6"
"Irediparra" "gallinacea" "6"
"Ispidina" "picta" "6"
"Phylloscartes" "roquettei" "6"
"Piranga" "erythrocephala" "6"
"Ploceus" "heuglini" "6"
"Pyriglena" "leucoptera" "6"
"Pytilia" "melba" "6"
"Ramsayornis" "fasciatus" "6"
"Saxicoloides" "fulicatus" "6"
"Scytalopus" "novacapitalis" "6"
"Spindalis" "zena" "6"
"Thamnophilus" "caerulescens" "6"
"Thamnophilus" "torquatus" "6"
"Pogoniulus" "coryphaea" "6"
"Turdoides" "leucopygia" "6"
"Ardea" "humbloti" "6"
"Vireo" "gundlachii" "6"
"Vidua" "wilsoni" "6"
"Zosterops" "citrinella" "6"
"Coccyzus" "merlini" "6"
"Agapornis" "canus" "6"
"Bucorvus" "leadbeateri" "6"
"Anorrhinus" "austeni" "6"
"Anthracoceros" "coronatus" "6"
"Antrostomus" "cubanensis" "6"
"Atelornis" "pittoides" "6"
"Aulacorhynchus" "calorhynchus" "6"
"Butastur" "teesa" "6"
"Buteogallus" "gundlachii" "6"
"Callonetta" "leucophrys" "6"
"Corythopis" "delalandi" "6"
"Drymophila" "ochropyga" "6"
"Copsychus" "pica" "6"
"Melaniparus" "leucomelas" "6"
"Cisticola" "textrix" "6"
"Oriolus" "flavocinctus" "6"
"Coccycua" "cinerea" "6"
"Dendropicos" "pyrrhogaster" "6"
"Euptilotis" "neoxenus" "6"
"Falco" "cuvierii" "6"
"Gactornis" "enarratus" "6"
"Geopelia" "humeralis" "6"
"Geotrygon" "chrysia" "6"
"Plegadis" "falcinellus" "6"
"Glaucidium" "tucumanum" "6"
"Indicator" "indicator" "6"
"Anthus" "rufulus" "6"
"Xanthomixis" "cinereiceps" "6"
"Calicalicus" "madagascariensis" "6"
"Pinarochroa" "sordida" "6"
"Cyanocompsa" "parellina" "6"
"Euplectes" "franciscanus" "6"
"Hemitriccus" "nidipendulus" "6"
"Fraseria" "lendu" "6"
"Cinnyris" "shelleyi" "6"
"Turdoides" "reinwardtii" "6"
"Melanerpes" "chrysogenys" "6"
"Melanerpes" "flavifrons" "6"
"Mycteria" "leucocephala" "6"
"Neafrapus" "boehmi" "6"
"Psilopogon" "zeylanicus" "6"
"Pternistis" "rufopictus" "6"
"Pteroglossus" "bailloni" "6"
"Pyrrhura" "pfrimeri" "6"
"Rougetius" "rougetii" "6"
"Streptopelia" "lugens" "6"
"Trichoglossus" "weberi" "6"
"Tricholaema" "frontata" "6"
"Tyto" "multipunctata" "6"
"Cichlopsis" "leucogenys" "6"
"Garrulus" "leucotis" "6"
"Knipolegus" "signatus" "6"
"Microptilotis" "albilineatus" "6"
"Oriolus" "melanotis" "6"
"Ploceus" "olivaceiceps" "6"
"Thamnophilus" "melanonotus" "6"
"Pulsatrix" "koeniswaldiana" "6"
"Sarothrura" "elegans" "6"
"Automolus" "leucophthalmus" "6"
"Batis" "orientalis" "6"
"Tiaris" "olivaceus" "6"
"Catharus" "occidentalis" "6"
"Cercomacra" "melanaria" "6"
"Cisticola" "hunteri" "6"
"Cisticola" "melanurus" "6"
"Cisticola" "troglodytes" "6"
"Myadestes" "elisabeth" "6"
"Elaenia" "strepera" "6"
"Geothlypis" "flavovelata" "6"
"Icterus" "wagleri" "6"
"Balearica" "pavonina" "6"
"Melanopareia" "torquata" "6"
"Crinifer" "piscator" "6"
"Mionectes" "rufiventris" "6"
"Mitrephanes" "phaeocercus" "6"
"Mirafra" "angolensis" "6"
"Mirafra" "pulpa" "6"
"Motacilla" "capensis" "6"
"Eudynamys" "orientalis" "6"
"Ampelornis" "griseiceps" "6"
"Peucaea" "botterii" "6"
"Oriolus" "sagittatus" "6"
"Peucedramus" "taeniatus" "6"
"Pheucticus" "chrysopeplus" "6"
"Phylloscopus" "laurae" "6"
"Pitta" "elegans" "6"
"Ploceus" "intermedius" "6"
"Polioptila" "nigriceps" "6"
"Ramphocelus" "melanogaster" "6"
"Saxicola" "gutturalis" "6"
"Sphecotheres" "viridis" "6"
"Sporophila" "albogularis" "6"
"Thamnornis" "chloropetoides" "6"
"Pogoniulus" "leucomystax" "6"
"Turdus" "maculirostris" "6"
"Vidua" "codringtoni" "6"
"Vireo" "brevipennis" "6"
"Thalurania" "glaucopis" "6"
"Aerodramus" "unicolor" "6"
"Amazilia" "tobaci" "6"
"Amazona" "oratrix" "6"
"Aulacorhynchus" "sulcatus" "6"
"Burhinus" "capensis" "6"
"Bycanistes" "subcylindricus" "6"
"Campethera" "mombassica" "6"
"Chaetocercus" "jourdanii" "6"
"Cercomacra" "brasiliana" "6"
"Hemitriccus" "mirandae" "6"
"Sheppardia" "gunningi" "6"
"Herpsilochmus" "pectoralis" "6"
"Glaucidium" "bolivianum" "6"
"Anthoscopus" "parvulus" "6"
"Edolisoma" "tenuirostre" "6"
"Conopophila" "albogularis" "6"
"Philemon" "argenticeps" "6"
"Poicephalus" "fuscicollis" "6"
"Circus" "macrosceles" "6"
"Corythornis" "madagascariensis" "6"
"Corythaixoides" "leopoldi" "6"
"Coua" "pyropyga" "6"
"Coua" "cursor" "6"
"Cypseloides" "rothschildi" "6"
"Ephippiorhynchus" "senegalensis" "6"
"Eupsittula" "cactorum" "6"
"Gallus" "lafayettii" "6"
"Geopelia" "maugeus" "6"
"Gymnobucco" "vernayi" "6"
"Aphelocoma" "ultramarina" "6"
"Batis" "minulla" "6"
"Cyanocorax" "formosus" "6"
"Cisticola" "ruficeps" "6"
"Cyanocorax" "beecheii" "6"
"Erythrura" "tricolor" "6"
"Tyto" "novaehollandiae" "6"
"Lybius" "rubrifacies" "6"
"Musophaga" "violacea" "6"
"Pterocles" "indicus" "6"
"Strix" "chacoensis" "6"
"Tanysiptera" "sylvia" "6"
"Trachyphonus" "usambiro" "6"
"Trachylaemus" "togoensis" "6"
"Herpsilochmus" "rufimarginatus" "6"
"Lagonosticta" "vinacea" "6"
"Neodrepanis" "hypoxantha" "6"
"Pytilia" "phoenicoptera" "6"
"Sitta" "neglecta" "6"
"Tarphonomus" "harterti" "6"
"Terpsiphone" "floris" "6"
"Oriolus" "monacha" "6"
"Falcunculus" "whitei" "6"
"Acanthiza" "katherina" "6"
"Arremonops" "tocuyensis" "6"
"Arremon" "brunneinucha" "6"
"Aimophila" "rufescens" "6"
"Batis" "diops" "6"
"Falculea" "palliata" "6"
"Oriolus" "chlorocephalus" "6"
"Kupeornis" "chapini" "6"
"Knipolegus" "lophotes" "6"
"Macronyx" "grimwoodi" "6"
"Mirafra" "affinis" "6"
"Glaucidium" "siju" "6"
"Diglossa" "baritula" "6"
"Phyllomyias" "plumbeiceps" "6"
"Taeniopygia" "bichenovii" "6"
"Teretistris" "fornsi" "6"
"Urosphena" "subulata" "6"
"Vidua" "camerunensis" "6"
"Agapornis" "personatus" "6"
"Amazona" "tucumana" "6"
"Aulacorhynchus" "wagleri" "6"
"Bubo" "coromandus" "6"
"Campethera" "abingoni" "6"
"Culicivora" "caudacuta" "6"
"Geositta" "poeciloptera" "6"
"Lonchura" "malacca" "6"
"Pachyramphus" "spodiurus" "6"
"Cisticola" "luapula" "6"
"Dendropicos" "stierlingi" "6"
"Aegithina" "tiphia" "6"
"Anthus" "sokokensis" "6"
"Ceblepyris" "graueri" "6"
"Cranioleuca" "semicinerea" "6"
"Cinnyris" "bouvieri" "6"
"Phaethornis" "nattereri" "6"
"Primolius" "auricollis" "6"
"Stactolaema" "whytii" "6"
"Starnoenas" "cyanocephala" "6"
"Tyto" "glaucops" "6"
"Arizelocichla" "nigriceps" "6"
"Cecropis" "hyperythra" "6"
"Pitta" "brachyura" "6"
"Crithagra" "canicapilla" "6"
"Chiroxiphia" "caudata" "6"
"Cisticola" "njombe" "6"
"Estrilda" "perreini" "6"
"Gerygone" "inornata" "6"
"Cercococcyx" "montanus" "6"
"Kakamega" "poliothorax" "6"
"Phyllastrephus" "fulviventris" "6"
"Phylloscopus" "budongoensis" "6"
"Plocepasser" "superciliosus" "6"
"Ploceus" "temporalis" "6"
"Toxostoma" "ocellatum" "6"
"Antrostomus" "ekmani" "6"
"Aratinga" "nenday" "6"
"Buteogallus" "coronatus" "6"
"Caprimulgus" "longipennis" "6"
"Eminia" "lepida" "6"
"Ducula" "rosacea" "6"
"Cnemathraupis" "aureodorsalis" "6"
"Melaenornis" "semipartitus" "6"
"Otus" "ireneae" "6"
"Sarothrura" "lugens" "6"
"Tachornis" "furcata" "6"
"Phyllastrephus" "albigula" "6"
"Ploceus" "upembae" "6"
"Psittacara" "euops" "6"
"Myiarchus" "antillarum" "6"
"Megascops" "marshalli" "6"
"Ortalis" "ruficauda" "6"
"Torreornis" "inexpectata" "6"
"Agelaius" "assimilis" "6"
"Lagonosticta" "virata" "6"
"Lepidocolaptes" "squamatus" "6"
"Sporophila" "hypochroma" "6"
"Peucaea" "sumichrasti" "6"
"Schiffornis" "virescens" "6"
"Psitteuteles" "iris" "6"
"Xenoligea" "montana" "6"
"Aglaiocercus" "berlepschi" "6"
"Anseranas" "semipalmata" "6"
"Bubulcus" "ibis" "6"
"Coryphaspiza" "melanotis" "6"
"Dessonornis" "anomalus" "6"
"Heteroglaux" "blewitti" "6"
"Ploceus" "spekeoides" "6"
"Myzomela" "kuehni" "6"
"Cyanomitra" "alinae" "6"
"Thalurania" "watertonii" "6"
"Trachyphonus" "emini" "6"
"Turnix" "melanogaster" "6"
"Automolus" "lammi" "6"
"Laniarius" "barbarus" "6"
"Synallaxis" "ruficapilla" "6"
"Forpus" "spengeli" "6"
"Euplectes" "psammacromius" "6"
"Conopophaga" "cearae" "6"
"Scytalopus" "diamantinensis" "6"
"Glaucidium" "sanchezi" "6"
"Cinnyris" "usambaricus" "6"
"Thamnophilus" "ambiguus" "6"
"Turdus" "haplochrous" "6"
"Pyrrhura" "leucotis" "6"
"Cranioleuca" "weskei" "6"
"Zosterops" "kikuyuensis" "6"
"Zonotrichia" "leucophrys" "7"
"Coturnix" "coturnix" "7"
"Tadorna" "ferruginea" "7"
"Coturnicops" "exquisitus" "7"
"Lanius" "excubitor" "7"
"Emberiza" "koslowi" "7"
"Fulica" "americana" "7"
"Chloephaga" "rubidiceps" "7"
"Gallinago" "gallinago" "7"
"Lanius" "giganteus" "7"
"Phylloscopus" "sindianus" "7"
"Montifringilla" "adamsi" "7"
"Haliaeetus" "leucoryphus" "7"
"Petrochelidon" "pyrrhonota" "7"
"Phylloscopus" "tytleri" "7"
"Sayornis" "saya" "7"
"Urocynchramus" "pylzowi" "7"
"Charadrius" "mongolus" "7"
"Lerwa" "lerwa" "7"
"Picus" "canus" "7"
"Phoenicurus" "phoenicurus" "7"
"Turdus" "migratorius" "7"
"Pyrrhula" "erythrocephala" "7"
"Spizella" "passerina" "7"
"Buteo" "refectus" "7"
"Locustella" "fluviatilis" "7"
"Calliope" "pectoralis" "7"
"Circus" "hudsonius" "7"
"Fulica" "atra" "7"
"Picus" "viridis" "7"
"Cyanecula" "svecica" "7"
"Nucifraga" "multipunctata" "7"
"Troglodytes" "troglodytes" "7"
"Turdus" "naumanni" "7"
"Podiceps" "grisegena" "7"
"Motacilla" "alba" "7"
"Mycerobas" "carnipes" "7"
"Saxicola" "torquatus" "7"
"Sylvia" "communis" "7"
"Actitis" "hypoleucos" "7"
"Alectoris" "magna" "7"
"Vanellus" "gregarius" "7"
"Lanius" "borealis" "7"
"Falco" "subbuteo" "7"
"Passerculus" "bairdii" "7"
"Anthus" "roseatus" "7"
"Empidonax" "flaviventris" "7"
"Larus" "delawarensis" "7"
"Lophophorus" "impejanus" "7"
"Pelecanus" "crispus" "7"
"Porzana" "porzana" "7"
"Sterna" "forsteri" "7"
"Sternula" "albifrons" "7"
"Strix" "nebulosa" "7"
"Surnia" "ulula" "7"
"Tetrax" "tetrax" "7"
"Tringa" "incana" "7"
"Remiz" "coronatus" "7"
"Riparia" "riparia" "7"
"Turdus" "maximus" "7"
"Bonasa" "bonasia" "7"
"Phoenicurus" "coeruleocephala" "7"
"Geositta" "antarctica" "7"
"Lanius" "tephronotus" "7"
"Lanius" "cristatus" "7"
"Leucosticte" "nemoricola" "7"
"Setophaga" "townsendi" "7"
"Megaceryle" "alcyon" "7"
"Porzana" "carolina" "7"
"Melanitta" "nigra" "7"
"Spinus" "spinus" "7"
"Carpodacus" "erythrinus" "7"
"Coccothraustes" "coccothraustes" "7"
"Larus" "relictus" "7"
"Alauda" "leucoptera" "7"
"Vireo" "gilvus" "7"
"Columba" "leuconota" "7"
"Crex" "crex" "7"
"Dryobates" "minor" "7"
"Gallinago" "megala" "7"
"Acrocephalus" "schoenobaenus" "7"
"Emberiza" "tristrami" "7"
"Larus" "canus" "7"
"Larus" "glaucescens" "7"
"Leuconotopicus" "villosus" "7"
"Limnodromus" "griseus" "7"
"Aegithalos" "caudatus" "7"
"Numenius" "arquata" "7"
"Tetraogallus" "altaicus" "7"
"Tetraogallus" "himalayensis" "7"
"Tringa" "nebularia" "7"
"Acrocephalus" "orientalis" "7"
"Passerella" "iliaca" "7"
"Sitta" "przewalskii" "7"
"Ficedula" "hypoleuca" "7"
"Hirundo" "rustica" "7"
"Phoenicurus" "alaschanicus" "7"
"Quiscalus" "quiscula" "7"
"Regulus" "regulus" "7"
"Sitta" "canadensis" "7"
"Netta" "rufina" "7"
"Vireo" "solitarius" "7"
"Ixoreus" "naevius" "7"
"Crossoptilon" "harmani" "7"
"Anas" "platyrhynchos" "7"
"Buteo" "buteo" "7"
"Buteo" "hemilasius" "7"
"Acrocephalus" "agricola" "7"
"Emberiza" "leucocephalos" "7"
"Locustella" "pryeri" "7"
"Muscicapa" "dauurica" "7"
"Cyanistes" "caeruleus" "7"
"Phylloscopus" "collybita" "7"
"Charadrius" "placidus" "7"
"Charadrius" "vociferus" "7"
"Chordeiles" "minor" "7"
"Circus" "cyaneus" "7"
"Dryobates" "pubescens" "7"
"Falco" "cherrug" "7"
"Glareola" "nordmanni" "7"
"Grus" "japonensis" "7"
"Anthus" "godlewskii" "7"
"Mareca" "penelope" "7"
"Haemorhous" "purpureus" "7"
"Emberiza" "rutila" "7"
"Ficedula" "mugimaki" "7"
"Poecile" "superciliosus" "7"
"Spinus" "thibetanus" "7"
"Lyrurus" "tetrix" "7"
"Otus" "scops" "7"
"Tringa" "stagnatilis" "7"
"Xenus" "cinereus" "7"
"Junco" "hyemalis" "7"
"Phoenicurus" "erythrogastrus" "7"
"Sitta" "leucopsis" "7"
"Turdus" "atrogularis" "7"
"Locustella" "davidi" "7"
"Cinclus" "cinclus" "7"
"Delichon" "dasypus" "7"
"Bombycilla" "japonica" "7"
"Milvus" "milvus" "7"
"Oporornis" "agilis" "7"
"Phylloscopus" "griseolus" "7"
"Phylloscopus" "coronatus" "7"
"Calidris" "virgata" "7"
"Sylvia" "nisoria" "7"
"Turdus" "pilaris" "7"
"Tyrannus" "tyrannus" "7"
"Zosterops" "erythropleurus" "7"
"Bucephala" "clangula" "7"
"Anas" "zonorhyncha" "7"
"Aythya" "nyroca" "7"
"Bucephala" "albeola" "7"
"Botaurus" "lentiginosus" "7"
"Buteo" "japonicus" "7"
"Acrocephalus" "arundinaceus" "7"
"Alauda" "arvensis" "7"
"Locustella" "major" "7"
"Certhia" "familiaris" "7"
"Contopus" "cooperi" "7"
"Motacilla" "cinerea" "7"
"Leptopoecile" "elegans" "7"
"Sitta" "arctica" "7"
"Melanitta" "stejnegeri" "7"
"Periparus" "ater" "7"
"Corvus" "frugilegus" "7"
"Locustella" "naevia" "7"
"Larus" "philadelphia" "7"
"Ciconia" "nigra" "7"
"Clanga" "clanga" "7"
"Columba" "rupestris" "7"
"Hydrocoloeus" "minutus" "7"
"Gallinago" "media" "7"
"Grus" "nigricollis" "7"
"Hirundapus" "caudacutus" "7"
"Hylatomus" "pileatus" "7"
"Ibidorhyncha" "struthersii" "7"
"Asthenes" "anthoides" "7"
"Bombycilla" "cedrorum" "7"
"Phoenicurus" "leucocephalus" "7"
"Setophaga" "palmarum" "7"
"Larus" "argentatus" "7"
"Larus" "brunnicephalus" "7"
"Onychostruthus" "taczanowskii" "7"
"Poecile" "cinctus" "7"
"Passerella" "arborea" "7"
"Agropsar" "sturninus" "7"
"Spodiopsar" "cineraceus" "7"
"Leiothlypis" "peregrina" "7"
"Perdix" "dauurica" "7"
"Phoenicurus" "frontalis" "7"
"Scolopax" "rusticola" "7"
"Tetrao" "urogalloides" "7"
"Tetrao" "urogallus" "7"
"Tringa" "melanoleuca" "7"
"Calliope" "tschebaiewi" "7"
"Catharus" "swainsoni" "7"
"Delichon" "lagopodum" "7"
"Phylloscopus" "borealis" "7"
"Phylloscopus" "examinandus" "7"
"Phylloscopus" "trochiloides" "7"
"Pica" "hudsonia" "7"
"Troglodytes" "hiemalis" "7"
"Locustella" "fasciolata" "7"
"Carpodacus" "rubicilloides" "7"
"Cinclus" "pallasii" "7"
"Ficedula" "parva" "7"
"Ficedula" "zanthopygia" "7"
"Fringilla" "coelebs" "7"
"Geothlypis" "trichas" "7"
"Melanocorypha" "yeltoniensis" "7"
"Melospiza" "lincolnii" "7"
"Charadrius" "melodus" "7"
"Corvus" "corax" "7"
"Setophaga" "striata" "7"
"Emberiza" "cioides" "7"
"Emberiza" "citrinella" "7"
"Haliaeetus" "pelagicus" "7"
"Phoenicurus" "auroreus" "7"
"Phylloscopus" "trochilus" "7"
"Prunella" "rubeculoides" "7"
"Pyrrhula" "pyrrhula" "7"
"Ardea" "herodias" "7"
"Zonotrichia" "albicollis" "7"
"Zonotrichia" "atricapilla" "7"
"Actitis" "macularius" "7"
"Aix" "galericulata" "7"
"Anas" "crecca" "7"
"Anser" "cygnoid" "7"
"Apus" "apus" "7"
"Ardea" "cinerea" "7"
"Aythya" "affinis" "7"
"Aythya" "baeri" "7"
"Bonasa" "umbellus" "7"
"Bubo" "blakistoni" "7"
"Buteo" "jamaicensis" "7"
"Anthus" "spinoletta" "7"
"Chloris" "chloris" "7"
"Aptenodytes" "patagonicus" "7"
"Numenius" "madagascariensis" "7"
"Poecile" "palustris" "7"
"Pseudopodoces" "humilis" "7"
"Remiz" "consobrinus" "7"
"Charadrius" "veredus" "7"
"Circus" "macrourus" "7"
"Circus" "melanoleucos" "7"
"Clanga" "pomarina" "7"
"Coturnicops" "noveboracensis" "7"
"Cuculus" "saturatus" "7"
"Cyanoramphus" "forbesi" "7"
"Falco" "amurensis" "7"
"Falcipennis" "canadensis" "7"
"Mareca" "falcata" "7"
"Grus" "americana" "7"
"Spinus" "pinus" "7"
"Grus" "grus" "7"
"Grus" "monacha" "7"
"Haematopus" "chathamensis" "7"
"Lagopus" "lagopus" "7"
"Ammospiza" "leconteii" "7"
"Pyrrhocorax" "pyrrhocorax" "7"
"Setophaga" "tigrina" "7"
"Eophona" "migratoria" "7"
"Larvivora" "cyane" "7"
"Geothlypis" "philadelphia" "7"
"Periparus" "rubidiventris" "7"
"Thinornis" "novaeseelandiae" "7"
"Ninox" "japonica" "7"
"Phalcoboenus" "australis" "7"
"Podiceps" "auritus" "7"
"Rallus" "indicus" "7"
"Selasphorus" "rufus" "7"
"Streptopelia" "decaocto" "7"
"Syrrhaptes" "tibetanus" "7"
"Tadorna" "cristata" "7"
"Tringa" "flavipes" "7"
"Upupa" "epops" "7"
"Zapornia" "parva" "7"
"Anthus" "richardi" "7"
"Carpodacus" "dubius" "7"
"Carpodacus" "thura" "7"
"Lanius" "isabellinus" "7"
"Montifringilla" "henrici" "7"
"Panurus" "biarmicus" "7"
"Passerculus" "sandwichensis" "7"
"Phylloscopus" "fuscatus" "7"
"Turdus" "eunomus" "7"
"Zoothera" "aurea" "7"
"Setophaga" "coronata" "7"
"Anthus" "petrosus" "7"
"Cyanopica" "cyanus" "7"
"Picoides" "tridactylus" "7"
"Tringa" "ochropus" "7"
"Nucifraga" "caryocatactes" "7"
"Euphagus" "carolinus" "7"
"Lanius" "minor" "7"
"Leucosticte" "australis" "7"
"Leucosticte" "tephrocotis" "7"
"Monticola" "gularis" "7"
"Ixobrychus" "eurhythmus" "7"
"Mycerobas" "icterioides" "7"
"Corvus" "brachyrhynchos" "7"
"Jynx" "torquilla" "7"
"Pericrocotus" "divaricatus" "7"
"Petroica" "traversi" "7"
"Phylloscopus" "inornatus" "7"
"Branta" "canadensis" "7"
"Prunella" "himalayana" "7"
"Prunella" "montanella" "7"
"Calidris" "pugnax" "7"
"Saxicola" "insignis" "7"
"Setophaga" "ruticilla" "7"
"Calidris" "subminuta" "7"
"Sylvia" "borin" "7"
"Chlidonias" "niger" "7"
"Troglodytes" "cobbi" "7"
"Turdus" "hortulorum" "7"
"Turdus" "obscurus" "7"
"Turdus" "pallidus" "7"
"Turdus" "viscivorus" "7"
"Alcedo" "atthis" "7"
"Anas" "acuta" "7"
"Apus" "pacificus" "7"
"Attagis" "malouinus" "7"
"Botaurus" "stellaris" "7"
"Bubo" "bubo" "7"
"Locustella" "lanceolata" "7"
"Podiceps" "nigricollis" "7"
"Phoenicurus" "erythronotus" "7"
"Linaria" "cannabina" "7"
"Iduna" "caligata" "7"
"Gyps" "himalayensis" "7"
"Remiz" "pendulinus" "7"
"Cygnus" "olor" "7"
"Zoothera" "salimalii" "7"
"Charadrius" "dubius" "7"
"Ciconia" "ciconia" "7"
"Circus" "spilonotus" "7"
"Colaptes" "auratus" "7"
"Columba" "oenas" "7"
"Cygnus" "cygnus" "7"
"Dendrocopos" "leucotos" "7"
"Gallinago" "delicata" "7"
"Histrionicus" "histrionicus" "7"
"Ammospiza" "nelsoni" "7"
"Garrulax" "koslowi" "7"
"Locustella" "tacsanowskia" "7"
"Carpodacus" "pulcherrimus" "7"
"Numenius" "tenuirostris" "7"
"Oceanites" "oceanicus" "7"
"Carpodacus" "sibiricus" "7"
"Cardellina" "canadensis" "7"
"Lymnocryptes" "minimus" "7"
"Numenius" "phaeopus" "7"
"Otis" "tarda" "7"
"Vanellus" "vanellus" "7"
"Perdix" "perdix" "7"
"Steganopus" "tricolor" "7"
"Rallus" "aquaticus" "7"
"Strix" "aluco" "7"
"Spatula" "querquedula" "7"
"Streptopelia" "orientalis" "7"
"Strix" "uralensis" "7"
"Tachyeres" "brachypterus" "7"
"Tringa" "brevipes" "7"
"Tringa" "totanus" "7"
"Zapornia" "paykullii" "7"
"Cinclodes" "antarcticus" "7"
"Emberiza" "spodocephala" "7"
"Phylloscopus" "humei" "7"
"Phylloscopus" "affinis" "7"
"Phylloscopus" "kansuensis" "7"
"Tarsiger" "cyanurus" "7"
"Mareca" "strepera" "7"
"Phylloscopus" "tristis" "7"
"Emberiza" "pallasi" "7"
"Agelaius" "phoeniceus" "7"
"Bombycilla" "garrulus" "7"
"Certhia" "americana" "7"
"Locustella" "luscinioides" "7"
"Mniotilta" "varia" "7"
"Muscicapa" "griseisticta" "7"
"Setophaga" "magnolia" "7"
"Emberiza" "elegans" "7"
"Oenanthe" "pleschanka" "7"
"Accipiter" "gularis" "7"
"Phylloscopus" "tenellipes" "7"
"Calidris" "minutilla" "7"
"Seiurus" "aurocapilla" "7"
"Spizella" "pallida" "7"
"Tachycineta" "bicolor" "7"
"Tichodroma" "muraria" "7"
"Chlidonias" "leucopterus" "7"
"Bucephala" "islandica" "7"
"Aegolius" "funereus" "7"
"Phylloscopus" "plumbeitarsus" "7"
"Anas" "rubripes" "7"
"Anser" "anser" "7"
"Aquila" "chrysaetos" "7"
"Aythya" "americana" "7"
"Aythya" "ferina" "7"
"Aythya" "marila" "7"
"Zapornia" "pusilla" "7"
"Caprimulgus" "jotaka" "7"
"Linaria" "flavirostris" "7"
"Emberiza" "pusilla" "7"
"Passer" "montanus" "7"
"Poecile" "atricapillus" "7"
"Fregetta" "tropica" "7"
"Circus" "aeruginosus" "7"
"Circus" "pygargus" "7"
"Falco" "columbarius" "7"
"Falco" "peregrinus" "7"
"Falcipennis" "franklinii" "7"
"Gallinago" "stenura" "7"
"Gavia" "arctica" "7"
"Glareola" "maldivarum" "7"
"Garrulax" "waddelli" "7"
"Carpodacus" "waltoni" "7"
"Emberiza" "godlewskii" "7"
"Leiopicus" "medius" "7"
"Limosa" "haemastica" "7"
"Limosa" "limosa" "7"
"Larvivora" "sibilans" "7"
"Pyrgilauda" "blanfordi" "7"
"Pyrgilauda" "davidiana" "7"
"Ficedula" "ruficauda" "7"
"Pyrgilauda" "ruficollis" "7"
"Melanitta" "perspicillata" "7"
"Milvus" "migrans" "7"
"Mergus" "serrator" "7"
"Perdix" "hodgsoniae" "7"
"Pernis" "apivorus" "7"
"Picoides" "kizuki" "7"
"Pluvialis" "apricaria" "7"
"Podiceps" "cristatus" "7"
"Recurvirostra" "avosetta" "7"
"Spatula" "discors" "7"
"Tetraogallus" "tibetanus" "7"
"Carduelis" "caniceps" "7"
"Motacilla" "flava" "7"
"Lanius" "sphenocercus" "7"
"Oriolus" "oriolus" "7"
"Riparia" "diluta" "7"
"Prunella" "atrogularis" "7"
"Saxicola" "rubetra" "7"
"Sitta" "europaea" "7"
"Sylvia" "atricapilla" "7"
"Sturnus" "vulgaris" "7"
"Tarsiger" "rufilatus" "7"
"Turdus" "ruficollis" "7"
"Accipiter" "striatus" "7"
"Anthropoides" "virgo" "7"
"Ficedula" "albicilla" "7"
"Geokichla" "sibirica" "7"
"Tympanuchus" "phasianellus" "7"
"Emberiza" "rustica" "7"
"Emberiza" "yessoensis" "7"
"Acrocephalus" "palustris" "7"
"Anthus" "spragueii" "7"
"Catharus" "minimus" "7"
"Leptopoecile" "sophiae" "7"
"Melanocorypha" "mongolica" "7"
"Muscicapa" "sibirica" "7"
"Muscicapa" "striata" "7"
"Larus" "pipixcan" "7"
"Prunella" "fulvescens" "7"
"Regulus" "calendula" "7"
"Melanitta" "americana" "7"
"Turdus" "iliacus" "7"
"Turdus" "philomelos" "7"
"Vireo" "philadelphicus" "7"
"Streptopelia" "turtur" "7"
"Crossoptilon" "auritum" "7"
"Cygnus" "buccinator" "7"
"Asio" "otus" "7"
"Aythya" "collaris" "7"
"Aythya" "fuligula" "7"
"Butastur" "indicus" "7"
"Cyanoptila" "cyanomelana" "7"
"Loxia" "leucoptera" "7"
"Acrocephalus" "dumetorum" "7"
"Anthus" "trivialis" "7"
"Anthus" "pratensis" "7"
"Hodgsonius" "phaenicuroides" "7"
"Loxia" "curvirostra" "7"
"Carpodacus" "sillemi" "7"
"Acrocephalus" "orinus" "7"
"Poecile" "montanus" "7"
"Delichon" "urbicum" "7"
"Corvus" "monedula" "7"
"Sterna" "hirundo" "7"
"Mergus" "merganser" "7"
"Perisoreus" "infaustus" "7"
"Colaptes" "cafer" "7"
"Coturnix" "japonica" "7"
"Falco" "vespertinus" "7"
"Anthus" "hodgsoni" "7"
"Gallinago" "solitaria" "7"
"Picoides" "arcticus" "7"
"Glaucidium" "passerinum" "7"
"Arundinax" "aedon" "7"
"Setophaga" "virens" "7"
"Hesperiphona" "vespertina" "7"
"Pyrrhocorax" "graculus" "7"
"Poecile" "hudsonicus" "7"
"Cardellina" "pusilla" "7"
"Vanellus" "cinereus" "7"
"Phalacrocorax" "auritus" "7"
"Syrrhaptes" "paradoxus" "7"
"Tringa" "guttifer" "7"
"Tringa" "solitaria" "7"
"Carduelis" "carduelis" "7"
"Cyanistes" "cyanus" "7"
"Troglodytes" "pacificus" "7"
"Chloris" "sinica" "7"
"Carpodacus" "roseus" "7"
"Empidonax" "alnorum" "7"
"Emberiza" "schoeniclus" "7"
"Empidonax" "minimus" "7"
"Leucosticte" "arctoa" "7"
"Luscinia" "luscinia" "7"
"Phylloscopus" "schwarzi" "7"
"Melospiza" "georgiana" "7"
"Haematopus" "ostralegus" "7"
"Lagopus" "leucura" "7"
"Perisoreus" "canadensis" "7"
"Phoenicurus" "ochruros" "7"
"Piranga" "ludoviciana" "7"
"Melanitta" "deglandi" "7"
"Turdus" "kessleri" "7"
"Asio" "flammeus" "7"
"Emberiza" "aureola" "7"
"Erithacus" "rubecula" "7"
"Lullula" "arborea" "7"
"Lanius" "collurio" "7"
"Emberiza" "hortulana" "7"
"Garrulus" "glandarius" "7"
"Larus" "californicus" "7"
"Aquila" "heliaca" "7"
"Aythya" "valisineria" "7"
"Ciconia" "boyciana" "7"
"Columba" "palumbus" "7"
"Cuculus" "canorus" "7"
"Dendragapus" "obscurus" "7"
"Dendrocopos" "major" "7"
"Oxyura" "leucocephala" "7"
"Gavia" "immer" "7"
"Mareca" "americana" "7"
"Setophaga" "castanea" "7"
"Larus" "crassirostris" "7"
"Larus" "ridibundus" "7"
"Limnodromus" "semipalmatus" "7"
"Calliope" "calliope" "7"
"Lophophanes" "cristatus" "7"
"Pernis" "ptilorhynchus" "7"
"Phalacrocorax" "pelagicus" "7"
"Tringa" "glareola" "7"
"Calandrella" "dukhunensis" "7"
"Motacilla" "tschutschensis" "7"
"Pica" "pica" "7"
"Carpodacus" "puniceus" "7"
"Empidonax" "hammondii" "7"
"Locustella" "ochotensis" "7"
"Phylloscopus" "proregulus" "7"
"Fringilla" "montifringilla" "7"
"Limosa" "fedoa" "7"
"Haliaeetus" "albicilla" "7"
"Haliaeetus" "leucocephalus" "7"
"Parus" "major" "7"
"Phoenicurus" "hodgsoni" "7"
"Pinicola" "enucleator" "7"
"Regulus" "satrapa" "7"
"Sayornis" "phoebe" "7"
"Sialia" "currucoides" "7"
"Melanitta" "fusca" "7"
"Sylvia" "curruca" "7"
"Acrocephalus" "bistrigiceps" "7"
"Hippolais" "icterina" "7"
"Oenanthe" "oenanthe" "7"
"Falcipennis" "falcipennis" "7"
"Mergus" "squamatus" "7"
"Melanocorypha" "maxima" "7"
"Falco" "tinnunculus" "7"
"Anthus" "campestris" "7"
"Carpodacus" "roborowskii" "7"
"Emberiza" "fucata" "7"
"Emberiza" "variabilis" "7"
"Larus" "marinus" "7"
"Mergellus" "albellus" "7"
"Pelecanus" "erythrorhynchos" "7"
"Sphyrapicus" "varius" "7"
"Spatula" "clypeata" "7"
"Tetraophasis" "szechenyii" "7"
"Phylloscopus" "fuligiventer" "7"
"Calandrella" "acutirostris" "7"
"Carpodacus" "rhodochlamys" "7"
"Locustella" "certhiola" "7"
"Loxia" "pytyopsittacus" "7"
"Prunella" "modularis" "7"
"Accipiter" "nisus" "7"
"Bubo" "virginianus" "7"
"Passer" "domesticus" "7"
"Corvus" "corone" "7"
"Podiceps" "gallardoi" "7"
"Motacilla" "citreola" "7"
"Phylloscopus" "sibilatrix" "7"
"Serinus" "pusillus" "7"
"Carpodacus" "rubicilla" "7"
"Acrocephalus" "paludicola" "7"
"Catharus" "guttatus" "7"
"Cinclus" "mexicanus" "7"
"Contopus" "sordidulus" "7"
"Melospiza" "melodia" "7"
"Corvus" "dauuricus" "7"
"Accipiter" "gentilis" "7"
"Paradoxornis" "heudei" "7"
"Parkesia" "noveboracensis" "7"
"Antigone" "vipio" "7"
"Emberiza" "jankowskii" "7"
"Trochalopteron" "henrici" "7"
"Dryocopus" "martius" "7"
"Leiothlypis" "celata" "7"
"Turdus" "merula" "7"
"Myadestes" "townsendi" "7"
"Grandala" "coelicolor" "7"
"Anser" "fabalis" "7"
"Acrocephalus" "tangorum" "7"
"Montifringilla" "nivalis" "7"
"Pluvianellus" "socialis" "7"
"Setophaga" "petechia" "7"
"Leucosticte" "brandti" "7"
"Larus" "smithsonianus" "7"
"Prunella" "collaris" "7"
"Ficedula" "albicollis" "7"
"Gypaetus" "barbatus" "7"
"Emberiza" "chrysophrys" "7"
"Eophona" "personata" "7"
"Anser" "indicus" "7"
"Phalacrocorax" "aristotelis" "7"
"Hieraaetus" "pennatus" "7"
"Caprimulgus" "europaeus" "7"
"Tachycineta" "thalassina" "7"
"Pandion" "haliaetus" "7"
"Tadorna" "tadorna" "7"
"Columba" "eversmanni" "9"
"Otus" "brucei" "9"
"Oenanthe" "isabellina" "9"
"Aphelocoma" "californica" "9"
"Muscisaxicola" "maculirostris" "9"
"Rhodopechys" "sanguineus" "9"
"Accipiter" "brevipes" "9"
"Cinclodes" "atacamensis" "9"
"Rhodospiza" "obsoleta" "9"
"Muscisaxicola" "albilora" "9"
"Circus" "cinereus" "9"
"Merops" "apiaster" "9"
"Pseudasthenes" "steinbachi" "9"
"Aechmophorus" "clarkii" "9"
"Melanocorypha" "bimaculata" "9"
"Vireo" "plumbeus" "9"
"Asthenes" "modesta" "9"
"Anairetes" "flavirostris" "9"
"Pseudasthenes" "patagonica" "9"
"Sicalis" "lebruni" "9"
"Tachycineta" "meyeni" "9"
"Columba" "bollii" "9"
"Morus" "capensis" "9"
"Spatula" "cyanoptera" "9"
"Stelgidopteryx" "serripennis" "9"
"Emberiza" "stewarti" "9"
"Empidonax" "occidentalis" "9"
"Icteria" "virens" "9"
"Mimus" "dorsalis" "9"
"Monticola" "solitarius" "9"
"Sitta" "pygmaea" "9"
"Tyrannus" "verticalis" "9"
"Cyanoliseus" "patagonus" "9"
"Ochetorhynchus" "phoenicurus" "9"
"Charadrius" "alexandrinus" "9"
"Coracias" "garrulus" "9"
"Spinus" "uropygialis" "9"
"Sicalis" "uropigyalis" "9"
"Cyanoptila" "cumatilis" "9"
"Selasphorus" "calliope" "9"
"Phylloscopus" "canariensis" "9"
"Oreoscoptes" "montanus" "9"
"Icterus" "galbula" "9"
"Sicalis" "lutea" "9"
"Athene" "noctua" "9"
"Burhinus" "oedicnemus" "9"
"Caprimulgus" "ruficollis" "9"
"Emberiza" "cia" "9"
"Charadrius" "asiaticus" "9"
"Dendrocopos" "leucopterus" "9"
"Spinus" "crassirostris" "9"
"Microcarbo" "pygmaeus" "9"
"Numenius" "americanus" "9"
"Phasianus" "colchicus" "9"
"Sitta" "carolinensis" "9"
"Sylvia" "hortensis" "9"
"Euphagus" "cyanocephalus" "9"
"Leptasthenura" "striata" "9"
"Haemorhous" "mexicanus" "9"
"Haemorhous" "cassinii" "9"
"Sturnus" "unicolor" "9"
"Oreopholus" "ruficollis" "9"
"Acrocephalus" "melanopogon" "9"
"Spinus" "barbatus" "9"
"Theristicus" "melanopis" "9"
"Leptasthenura" "pallida" "9"
"Asthenes" "pyrrholeuca" "9"
"Falco" "mexicanus" "9"
"Periparus" "rufonuchalis" "9"
"Geospizopsis" "unicolor" "9"
"Leiothlypis" "virginiae" "9"
"Metriopelia" "melanoptera" "9"
"Recurvirostra" "andina" "9"
"Sphyrapicus" "nuchalis" "9"
"Artemisiospiza" "nevadensis" "9"
"Ficedula" "elisae" "9"
"Leptasthenura" "berlepschi" "9"
"Sylvia" "conspicillata" "9"
"Oriolus" "kundoo" "9"
"Catherpes" "mexicanus" "9"
"Lanius" "ludovicianus" "9"
"Pterocles" "alchata" "9"
"Scytalopus" "fuscus" "9"
"Aegypius" "monachus" "9"
"Gyps" "fulvus" "9"
"Muscisaxicola" "frontalis" "9"
"Chlidonias" "hybrida" "9"
"Psiloscops" "flammeolus" "9"
"Podiceps" "juninensis" "9"
"Tetraogallus" "caspius" "9"
"Tinamotis" "pentlandii" "9"
"Calendulauda" "erythrochlamys" "9"
"Oenanthe" "chrysopygia" "9"
"Oenanthe" "deserti" "9"
"Prunella" "ocularis" "9"
"Sylvia" "mystacea" "9"
"Empidonax" "wrightii" "9"
"Irania" "gutturalis" "9"
"Ochetorhynchus" "andaecola" "9"
"Passerina" "amoena" "9"
"Prunella" "koslowi" "9"
"Pseudasthenes" "humicola" "9"
"Sitta" "villosa" "9"
"Attagis" "gayi" "9"
"Emberiza" "buchanani" "9"
"Geositta" "isabellina" "9"
"Iduna" "pallida" "9"
"Mareca" "sibilatrix" "9"
"Melanodera" "melanodera" "9"
"Xolmis" "rubetra" "9"
"Agriornis" "murinus" "9"
"Charadrius" "alticola" "9"
"Charadrius" "montanus" "9"
"Gymnorhinus" "cyanocephalus" "9"
"Iduna" "rama" "9"
"Larus" "armenicus" "9"
"Geothlypis" "tolmiei" "9"
"Pyrgilauda" "theresae" "9"
"Oreotrochilus" "leucopleurus" "9"
"Recurvirostra" "americana" "9"
"Spatula" "puna" "9"
"Lanius" "phoenicuroides" "9"
"Oenanthe" "finschii" "9"
"Cyanistes" "teneriffae" "9"
"Phylloscopus" "nitidus" "9"
"Ficedula" "semitorquata" "9"
"Passer" "iagoensis" "9"
"Pheucticus" "melanocephalus" "9"
"Phoenicurus" "moussieri" "9"
"Sicalis" "auriventris" "9"
"Sitta" "neumayer" "9"
"Sturnella" "neglecta" "9"
"Buteo" "regalis" "9"
"Centrocercus" "minimus" "9"
"Spatula" "platalea" "9"
"Phleocryptes" "melanops" "9"
"Circaetus" "gallicus" "9"
"Columba" "junoniae" "9"
"Acrocephalus" "brevipennis" "9"
"Anthus" "berthelotii" "9"
"Spinus" "atratus" "9"
"Empidonax" "oberholseri" "9"
"Hippolais" "languida" "9"
"Ochetorhynchus" "melanurus" "9"
"Pastor" "roseus" "9"
"Phegornis" "mitchellii" "9"
"Phoenicoparrus" "jamesi" "9"
"Psilopsiagon" "aurifrons" "9"
"Fringilla" "teydea" "9"
"Poecile" "hyrcanus" "9"
"Poecile" "lugubris" "9"
"Passerella" "schistacea" "9"
"Pipilo" "socorroensis" "9"
"Podoces" "hendersoni" "9"
"Rhopophilus" "pekinensis" "9"
"Saxicola" "dacotiae" "9"
"Sylvia" "melanocephala" "9"
"Sylvia" "balearica" "9"
"Otocichla" "mupinensis" "9"
"Upucerthia" "albigula" "9"
"Setophaga" "graysoni" "9"
"Cistothorus" "palustris" "9"
"Mimus" "graysoni" "9"
"Troglodytes" "sissonii" "9"
"Aeronautes" "saxatalis" "9"
"Geospiza" "pauper" "9"
"Apus" "alexandri" "9"
"Apus" "unicolor" "9"
"Athene" "cunicularia" "9"
"Larus" "audouinii" "9"
"Fringilla" "polatzeki" "9"
"Geronticus" "eremita" "9"
"Baeolophus" "ridgwayi" "9"
"Certhidea" "fusca" "9"
"Geospiza" "conirostris" "9"
"Mimus" "macdonaldi" "9"
"Mimus" "melanotis" "9"
"Coscoroba" "coscoroba" "9"
"Eudromia" "elegans" "9"
"Podiceps" "occipitalis" "9"
"Junco" "insularis" "9"
"Rhopospina" "fruticeti" "9"
"Elaenia" "albiceps" "9"
"Charadrius" "falklandicus" "9"
"Pseudoseisura" "gutturalis" "9"
"Larus" "ichthyaetus" "9"
"Troglodytes" "tanneri" "9"
"Alauda" "razae" "9"
"Ixobrychus" "minutus" "9"
"Dendrocopos" "syriacus" "9"
"Oxyura" "ferruginea" "9"
"Gallinago" "andina" "9"
"Emberiza" "melanocephala" "9"
"Geositta" "rufipennis" "9"
"Megascops" "kennicottii" "9"
"Metriopelia" "morenoi" "9"
"Nothoprocta" "ornata" "9"
"Picus" "sharpei" "9"
"Pterocles" "orientalis" "9"
"Tympanuchus" "cupido" "9"
"Zenaida" "macroura" "9"
"Asthenes" "arequipae" "9"
"Phylloscopus" "claudiae" "9"
"Sylvia" "cantillans" "9"
"Leucosticte" "atrata" "9"
"Phylloscopus" "armandii" "9"
"Pipilo" "chlorurus" "9"
"Rhynchophanes" "mccownii" "9"
"Larus" "hartlaubii" "9"
"Vireo" "cassinii" "9"
"Buteo" "swainsoni" "9"
"Centrocercus" "urophasianus" "9"
"Mimus" "polyglottos" "9"
"Cinclus" "schulzii" "9"
"Sylvia" "deserticola" "9"
"Colaptes" "rupicola" "9"
"Larus" "cachinnans" "9"
"Poecile" "gambeli" "9"
"Chersophilus" "duponti" "9"
"Rallus" "antarcticus" "9"
"Agriornis" "montanus" "9"
"Muscisaxicola" "capistratus" "9"
"Neoxolmis" "rufiventris" "9"
"Larus" "melanocephalus" "9"
"Oreotrochilus" "estella" "9"
"Oreortyx" "pictus" "9"
"Picus" "vaillantii" "9"
"Rhea" "tarapacensis" "9"
"Sphyrapicus" "thyroideus" "9"
"Carpodacus" "stoliczkae" "9"
"Melanocorypha" "calandra" "9"
"Passer" "hispaniolensis" "9"
"Pica" "mauritanica" "9"
"Chondestes" "grammacus" "9"
"Charadrius" "leschenaultii" "9"
"Muscisaxicola" "cinereus" "9"
"Muscisaxicola" "juninensis" "9"
"Icterus" "bullockiorum" "9"
"Pteroptochos" "megapodius" "9"
"Serinus" "canaria" "9"
"Sialia" "mexicana" "9"
"Callipepla" "californica" "9"
"Alaudala" "rufescens" "9"
"Iduna" "opaca" "9"
"Ptyonoprogne" "rupestris" "9"
"Phoenicopterus" "chilensis" "9"
"Systellura" "longirostris" "9"
"Rollandia" "rolland" "9"
"Tinamotis" "ingoufi" "9"
"Turdus" "falcklandii" "9"
"Remiz" "macronyx" "9"
"Fulica" "ardesiaca" "9"
"Chloephaga" "melanoptera" "9"
"Certhilauda" "curvirostris" "9"
"Microcarbo" "coronatus" "9"
"Phalcoboenus" "megalopterus" "9"
"Petronia" "petronia" "9"
"Selasphorus" "platycercus" "9"
"Tachymarptis" "melba" "9"
"Tringa" "semipalmata" "9"
"Setophaga" "auduboni" "9"
"Calamospiza" "melanocorys" "9"
"Lanius" "tigrinus" "9"
"Phylloscopus" "yunnanensis" "9"
"Oenanthe" "hispanica" "9"
"Passer" "zarudnyi" "9"
"Podoces" "panderi" "9"
"Xanthocephalus" "xanthocephalus" "9"
"Acrocephalus" "stentoreus" "9"
"Galerida" "cristata" "9"
"Lanius" "meridionalis" "9"
"Podiceps" "major" "9"
"Leistes" "loyca" "9"
"Lessonia" "rufa" "9"
"Anas" "georgica" "9"
"Agriornis" "micropterus" "9"
"Crossoptilon" "mantchuricum" "9"
"Phoenicoparrus" "andinus" "9"
"Ephippiospingus" "erythronotus" "9"
"Nothoprocta" "pentlandii" "9"
"Calandrella" "brachydactyla" "9"
"Sylvia" "nana" "9"
"Sylvia" "crassirostris" "9"
"Upucerthia" "validirostris" "9"
"Leuconotopicus" "albolarvatus" "9"
"Empidonax" "traillii" "9"
"Lessonia" "oreas" "9"
"Phytotoma" "rara" "9"
"Salpinctes" "obsoletus" "9"
"Melanerpes" "lewis" "9"
"Fulica" "armillata" "9"
"Platalea" "leucorodia" "9"
"Rhea" "pennata" "9"
"Spatula" "versicolor" "9"
"Bubo" "magellanicus" "9"
"Cinclodes" "fuscus" "9"
"Falco" "naumanni" "9"
"Larus" "serranus" "9"
"Vanellus" "leucurus" "9"
"Vultur" "gryphus" "9"
"Luscinia" "megarhynchos" "9"
"Muscisaxicola" "rufivertex" "9"
"Passerella" "megarhyncha" "9"
"Cyanopica" "cooki" "9"
"Calcarius" "ornatus" "9"
"Garrulax" "davidi" "9"
"Aquila" "adalberti" "9"
"Asthenes" "pudibunda" "9"
"Buteo" "rufinus" "9"
"Larus" "atlanticus" "9"
"Larus" "maculipennis" "9"
"Oxyura" "vittata" "9"
"Mimus" "patagonicus" "9"
"Upucerthia" "dumetaria" "9"
"Anas" "flavirostris" "9"
"Aquila" "nipalensis" "9"
"Glareola" "pratincola" "9"
"Glaucidium" "californicum" "9"
"Marmaronetta" "angustirostris" "9"
"Patagona" "gigas" "9"
"Oenanthe" "xanthoprymna" "9"
"Fulica" "cornuta" "9"
"Monticola" "saxatilis" "9"
"Muscisaxicola" "flavinucha" "9"
"Setophaga" "nigrescens" "9"
"Ochetorhynchus" "ruficaudus" "9"
"Accipiter" "cooperii" "9"
"Scelorchilus" "albicollis" "9"
"Turdus" "feae" "9"
"Cyanocitta" "stelleri" "9"
"Tachyeres" "patachonicus" "9"
"Ephippiospingus" "dorsalis" "9"
"Pelecanus" "onocrotalus" "9"
"Phalaenoptilus" "nuttallii" "9"
"Sitta" "tephronota" "9"
"Sicalis" "olivascens" "9"
"Emberiza" "calandra" "9"
"Geositta" "cunicularia" "9"
"Phalcoboenus" "chimango" "9"
"Veniliornis" "lignarius" "9"
"Hydroprogne" "caspia" "9"
"Anthus" "correndera" "9"
"Diuca" "diuca" "9"
"Phrygilus" "gayi" "9"
"Thinocorus" "orbignyianus" "9"
"Geositta" "punensis" "9"
"Larus" "occidentalis" "9"
"Meleagris" "gallopavo" "9"
"Metriopelia" "aymara" "9"
"Fulica" "gigantea" "9"
"Oenanthe" "picata" "9"
"Passer" "ammodendri" "9"
"Phrygilus" "atriceps" "9"
"Cettia" "cetti" "9"
"Acrocephalus" "scirpaceus" "9"
"Emberiza" "bruniceps" "9"
"Poospiza" "baeri" "9"
"Psaltriparus" "minimus" "9"
"Spizella" "breweri" "9"
"Archilochus" "alexandri" "9"
"Lophonetta" "specularioides" "9"
"Gelochelidon" "nilotica" "9"
"Nucifraga" "columbiana" "9"
"Larus" "genei" "9"
"Alectoris" "chukar" "9"
"Columba" "livia" "9"
"Oxyura" "jamaicensis" "9"
"Pipilo" "maculatus" "9"
"Aechmophorus" "occidentalis" "9"
"Bucanetes" "mongolicus" "9"
"Geranoaetus" "polyosoma" "9"
"Anairetes" "parulus" "9"
"Thinocorus" "rumicivorus" "9"
"Carpodacus" "trifasciatus" "10"
"Setophaga" "caerulescens" "10"
"Agraphospiza" "rubescens" "10"
"Sinosuthora" "conspicillata" "10"
"Neophema" "chrysostoma" "10"
"Tetraophasis" "obscurus" "10"
"Carpodacus" "rodochroa" "10"
"Suthora" "fulvifrons" "10"
"Setophaga" "americana" "10"
"Lyrurus" "mlokosiewiczi" "10"
"Regulus" "ignicapilla" "10"
"Phylloscopus" "valentini" "10"
"Poospiza" "rubecula" "10"
"Phoenicurus" "schisticeps" "10"
"Sericornis" "humilis" "10"
"Toxostoma" "rufum" "10"
"Certhia" "tianquanensis" "10"
"Trochalopteron" "erythrocephalum" "10"
"Acanthornis" "magna" "10"
"Passerculus" "henslowii" "10"
"Ficedula" "erithacus" "10"
"Lophophorus" "sclateri" "10"
"Carpodacus" "subhimachalus" "10"
"Phalacrocorax" "fuscescens" "10"
"Picoides" "funebris" "10"
"Carpodacus" "verreauxii" "10"
"Progne" "subis" "10"
"Phylloscopus" "ibericus" "10"
"Sitta" "krueperi" "10"
"Pericrocotus" "ethologus" "10"
"Turdus" "torquatus" "10"
"Alectoris" "graeca" "10"
"Bonasa" "sewerzowi" "10"
"Gallinago" "nemoricola" "10"
"Certhia" "himalayana" "10"
"Garrulax" "sukatschewi" "10"
"Trochalopteron" "variegatum" "10"
"Lophophanes" "dichrous" "10"
"Psittacula" "derbiana" "10"
"Scolopax" "minor" "10"
"Aegithalos" "glaucogularis" "10"
"Phylloscopus" "bonelli" "10"
"Sylvia" "sarda" "10"
"Hippolais" "polyglotta" "10"
"Aethopyga" "ignicauda" "10"
"Catharus" "fuscescens" "10"
"Cettia" "major" "10"
"Molothrus" "ater" "10"
"Pteruthius" "xanthochlorus" "10"
"Vermivora" "chrysoptera" "10"
"Calliope" "obscura" "10"
"Egretta" "eulophotes" "10"
"Fulvetta" "striaticollis" "10"
"Horornis" "brunnescens" "10"
"Dendronanthus" "indicus" "10"
"Lophophorus" "lhuysii" "10"
"Larvivora" "brunnea" "10"
"Monticola" "cinclorhyncha" "10"
"Megascops" "asio" "10"
"Strix" "varia" "10"
"Phylloscopus" "orientalis" "10"
"Antrostomus" "vociferus" "10"
"Emberiza" "cirlus" "10"
"Contopus" "virens" "10"
"Garrulax" "maximus" "10"
"Ithaginis" "cruentus" "10"
"Pheucticus" "ludovicianus" "10"
"Pyrrhula" "erythaca" "10"
"Spizella" "pusilla" "10"
"Aix" "sponsa" "10"
"Aegithalos" "fuliginosus" "10"
"Garrulax" "bieti" "10"
"Lanius" "senator" "10"
"Passerina" "cyanea" "10"
"Charadrius" "obscurus" "10"
"Himantopus" "novaezelandiae" "10"
"Columba" "hodgsonii" "10"
"Setophaga" "kirtlandii" "10"
"Hylocichla" "mustelina" "10"
"Poecile" "davidi" "10"
"Sinosuthora" "przewalskii" "10"
"Otus" "semitorques" "10"
"Passer" "italiae" "10"
"Pyrrhula" "murina" "10"
"Pardalotus" "quadragintus" "10"
"Myiarchus" "crinitus" "10"
"Cinclodes" "palliatus" "10"
"Petroica" "rodinogaster" "10"
"Pooecetes" "gramineus" "10"
"Pyrrhula" "aurantiaca" "10"
"Regulus" "madeirensis" "10"
"Tarsiger" "chrysaeus" "10"
"Turdus" "albocinctus" "10"
"Ardeola" "bacchus" "10"
"Crossoptilon" "crossoptilon" "10"
"Trochalopteron" "elliotii" "10"
"Columba" "trocaz" "10"
"Sylvia" "subalpina" "10"
"Phylloscopus" "pulcher" "10"
"Larus" "michahellis" "10"
"Phylloscopus" "burkii" "10"
"Lathamus" "discolor" "10"
"Lophodytes" "cucullatus" "10"
"Platalea" "minor" "10"
"Locustella" "kashmirensis" "10"
"Cistothorus" "stellaris" "10"
"Sittiparus" "varius" "10"
"Phylloscopus" "chloronotus" "10"
"Phylloscopus" "subviridis" "10"
"Terpsiphone" "incei" "10"
"Procarduelis" "nipalensis" "10"
"Dolichonyx" "oryzivorus" "10"
"Tarsiger" "indicus" "10"
"Dumetella" "carolinensis" "10"
"Mycerobas" "melanozanthos" "10"
"Phylloscopus" "magnirostris" "10"
"Phylloscopus" "occipitalis" "10"
"Piranga" "olivacea" "10"
"Prunella" "immaculata" "10"
"Archilochus" "colubris" "10"
"Lanius" "bucephalus" "10"
"Dendrocopos" "hyperythrus" "10"
"Certhia" "brachydactyla" "10"
"Calliope" "pectardens" "10"
"Zoothera" "griseiceps" "10"
"Melanerpes" "erythrocephalus" "10"
"Ninox" "leucopsis" "10"
"Platycercus" "caledonicus" "10"
"Pomatorhinus" "ferruginosus" "10"
"Turdus" "rubrocanus" "10"
"Zoothera" "mollissima" "10"
"Acanthiza" "ewingii" "10"
"Melanodryas" "vittata" "10"
"Chaetura" "pelagica" "10"
"Spiza" "americana" "10"
"Strepera" "fuliginosa" "10"
"Alectoris" "rufa" "10"
"Buteo" "platypterus" "10"
"Carduelis" "corsicana" "10"
"Chlidonias" "albostriatus" "10"
"Coccyzus" "erythropthalmus" "10"
"Leiothlypis" "ruficapilla" "10"
"Phylloscopus" "forresti" "10"
"Fulvetta" "vinipectus" "10"
"Cettia" "brunnifrons" "10"
"Rallus" "limicola" "10"
"Sylvia" "undata" "10"
"Carpodacus" "rodopeplus" "10"
"Setophaga" "pensylvanica" "10"
"Sinosuthora" "zappeyi" "10"
"Ficedula" "superciliaris" "10"
"Prunella" "strophiata" "10"
"Pyrrhoplectes" "epauletta" "10"
"Urosphena" "squameiceps" "10"
"Bartramia" "longicauda" "10"
"Garrulax" "ocellatus" "10"
"Anthochaera" "paradoxa" "10"
"Moupinia" "poecilotis" "10"
"Conostoma" "aemodium" "10"
"Nesoptilotis" "flavicollis" "10"
"Erythrogenys" "gravivox" "10"
"Phylloscopus" "whistleri" "10"
"Saundersilarus" "saundersi" "10"
"Aegithalos" "iouschistos" "10"
"Locustella" "thoracica" "10"
"Melithreptus" "affinis" "10"
"Serinus" "serinus" "10"
"Carpodacus" "edwardsii" "10"
"Setophaga" "fusca" "10"
"Ammodramus" "savannarum" "10"
"Hierococcyx" "hyperythrus" "10"
"Aegithalos" "niveogularis" "10"
"Spinus" "tristis" "10"
"Emberiza" "siemsseni" "10"
"Cholornis" "paradoxus" "10"
"Sinosuthora" "webbiana" "10"
"Morus" "serrator" "10"
"Cyanocitta" "cristata" "10"
"Ficedula" "tricolor" "10"
"Garrulax" "lunulatus" "10"
"Horornis" "canturians" "10"
"Poecile" "hypermelaenus" "10"
"Tarsiger" "hyperythrus" "10"
"Tragopan" "melanocephalus" "10"
"Tribonyx" "mortierii" "10"
"Perisoreus" "internigrans" "10"
"Sialia" "sialis" "10"
"Spelaeornis" "troglodytoides" "10"
"Melithreptus" "validirostris" "10"
"Certhia" "hodgsoni" "10"
"Mycerobas" "affinis" "10"
"Larvivora" "ruficeps" "10"
"Aegithalos" "bonvaloti" "10"
"Phalacrocorax" "capillatus" "10"
"Phylloscopus" "omeiensis" "10"
"Catharus" "bicknelli" "10"
"Setophaga" "pinus" "10"
"Garrulus" "lanceolatus" "10"
"Aegolius" "acadicus" "10"
"Calidris" "alpina" "11"
"Gavia" "pacifica" "11"
"Calidris" "himantopus" "11"
"Plectrophenax" "nivalis" "11"
"Calidris" "pusilla" "11"
"Plectrophenax" "hyperboreus" "11"
"Xema" "sabini" "11"
"Pluvialis" "fulva" "11"
"Limnodromus" "scolopaceus" "11"
"Anser" "erythropus" "11"
"Calidris" "acuminata" "11"
"Calidris" "alba" "11"
"Branta" "leucopsis" "11"
"Lagopus" "muta" "11"
"Calidris" "subruficollis" "11"
"Calidris" "temminckii" "11"
"Calidris" "pygmaea" "11"
"Larus" "fuscus" "11"
"Numenius" "tahitiensis" "11"
"Pluvialis" "squatarola" "11"
"Arenaria" "melanocephala" "11"
"Calidris" "minuta" "11"
"Larus" "glaucoides" "11"
"Anser" "brachyrhynchus" "11"
"Charadrius" "semipalmatus" "11"
"Stercorarius" "parasiticus" "11"
"Stercorarius" "pomarinus" "11"
"Charadrius" "hiaticula" "11"
"Calidris" "ruficollis" "11"
"Anser" "rossii" "11"
"Calidris" "maritima" "11"
"Anthus" "cervinus" "11"
"Calcarius" "pictus" "11"
"Sterna" "paradisaea" "11"
"Branta" "bernicla" "11"
"Calidris" "bairdii" "11"
"Calidris" "fuscicollis" "11"
"Calidris" "ptilocnemis" "11"
"Zonotrichia" "querula" "11"
"Arenaria" "interpres" "11"
"Bubo" "scandiacus" "11"
"Buteo" "lagopus" "11"
"Calidris" "mauri" "11"
"Anthus" "gustavi" "11"
"Calcarius" "lapponicus" "11"
"Calidris" "ferruginea" "11"
"Falco" "rusticolus" "11"
"Cygnus" "columbianus" "11"
"Eudromias" "morinellus" "11"
"Anser" "albifrons" "11"
"Anser" "canagicus" "11"
"Branta" "ruficollis" "11"
"Eremophila" "alpestris" "11"
"Clangula" "hyemalis" "11"
"Larus" "thayeri" "11"
"Numenius" "minutus" "11"
"Sibirionetta" "formosa" "11"
"Tringa" "erythropus" "11"
"Calidris" "canutus" "11"
"Leucogeranus" "leucogeranus" "11"
"Limosa" "lapponica" "11"
"Pluvialis" "dominica" "11"
"Branta" "hutchinsii" "11"
"Anser" "caerulescens" "11"
"Calidris" "falcinellus" "11"
"Gavia" "stellata" "11"
"Gavia" "adamsii" "11"
"Antigone" "canadensis" "11"
"Anthus" "rubescens" "11"
"Phalaropus" "lobatus" "11"
"Rhodostethia" "rosea" "11"
"Calidris" "tenuirostris" "11"
"Acanthis" "flammea" "11"
"Phalaropus" "fulicarius" "11"
"Somateria" "spectabilis" "11"
"Stercorarius" "longicaudus" "11"
"Calidris" "melanotos" "11"
"Somateria" "fischeri" "11"
"Sterna" "virgata" "12"
"Chloephaga" "hybrida" "12"
"Melanodera" "xanthogramma" "12"
"Patagioenas" "araucana" "12"
"Chionis" "minor" "12"
"Phalcoboenus" "albogularis" "12"
"Pelecanoides" "magellani" "12"
"Cinclodes" "oustaleti" "12"
"Loxia" "scotica" "12"
"Pterodroma" "lessonii" "12"
"Muscisaxicola" "maclovianus" "12"
"Pteroptochos" "tarnii" "12"
"Campephilus" "magellanicus" "12"
"Empidonax" "difficilis" "12"
"Speculanas" "specularis" "12"
"Aphrastura" "spinicauda" "12"
"Thalassarche" "chrysostoma" "12"
"Haematopus" "leucopodus" "12"
"Hydrobates" "leucorhous" "12"
"Phalacrocorax" "verrucosus" "12"
"Passerella" "unalaschcensis" "12"
"Buteo" "ventralis" "12"
"Coenocorypha" "aucklandica" "12"
"Anas" "nesiotis" "12"
"Anas" "aucklandica" "12"
"Lewinia" "muelleri" "12"
"Colaptes" "pitius" "12"
"Anas" "eatoni" "12"
"Eudyptes" "chrysolophus" "12"
"Gallinago" "stricklandii" "12"
"Strix" "rufipes" "12"
"Curaeus" "curaeus" "12"
"Catharacta" "chilensis" "12"
"Chloephaga" "picta" "12"
"Cinclodes" "maculirostris" "12"
"Eudyptes" "chrysocome" "12"
"Chloephaga" "poliocephala" "12"
"Dendragapus" "fuliginosus" "12"
"Phalacrocorax" "atriceps" "12"
"Enicognathus" "ferrugineus" "12"
"Cinclodes" "patagonicus" "12"
"Scelorchilus" "rubecula" "12"
"Agriornis" "lividus" "12"
"Colorhamphus" "parvirostris" "12"
"Corvus" "caurinus" "12"
"Scytalopus" "magellanicus" "12"
"Catharus" "ustulatus" "12"
"Glaucidium" "nana" "12"
"Haematopus" "ater" "12"
"Poecile" "rufescens" "12"
"Sylviorthorhynchus" "desmurii" "12"
"Pygarrhichas" "albogularis" "12"
"Charadrius" "modestus" "12"
"Sephanoides" "sephaniodes" "12"
"Sphyrapicus" "ruber" "12"
"Phrygilus" "patagonicus" "12"
"Xolmis" "pyrope" "12"
"Spheniscus" "mendiculus" "13"
"Larus" "fuliginosus" "13"
"Geospiza" "parvula" "13"
"Sitta" "cashmirensis" "13"
"Geospiza" "scandens" "13"
"Geospiza" "fortis" "13"
"Corydospiza" "carbonaria" "13"
"Geospiza" "heliobates" "13"
"Geospiza" "pallida" "13"
"Laterallus" "spilonota" "13"
"Certhidea" "olivacea" "13"
"Geospiza" "acutirostris" "13"
"Geospiza" "difficilis" "13"
"Geospiza" "propinqua" "13"
"Pyrocephalus" "nanus" "13"
"Hydrobates" "castro" "13"
"Platyspiza" "crassirostris" "13"
"Phalacrocorax" "harrisi" "13"
"Buteo" "galapagoensis" "13"
"Geospiza" "psittacula" "13"
"Progne" "modesta" "13"
"Geospiza" "fuliginosa" "13"
"Zenaida" "galapagoensis" "13"
"Myiarchus" "magnirostris" "13"
"Aegithalos" "leucogenys" "13"
"Geospiza" "magnirostris" "13"
"Mimus" "parvulus" "13"
"Gallinago" "hardwickii" "14"
"Larvivora" "akahige" "14"
"Prunella" "rubida" "14"
"Hemiphaga" "chathamensis" "14"
"Gerygone" "albofrontata" "14"
"Locustella" "amnicola" "14"
"Phylloscopus" "borealoides" "14"
"Agropsar" "philippensis" "14"
"Emberiza" "personata" "14"
"Turdus" "chrysolaus" "14"
"Carduelis" "citrinella" "14"
"Ficedula" "narcissina" "14"
"Tetraogallus" "caucasicus" "14"
"Cyanoramphus" "unicolor" "15"
"Eudyptes" "sclateri" "15"
"Sitta" "whiteheadi" "15"
"Anthus" "antarcticus" "16"
"Catharacta" "skua" "16"
"Turdus" "eremita" "8"
"Phalacrocorax" "carbo" "3_11"
"Tachybaptus" "ruficollis" "3_12"
"Alauda" "gulgula" "3_13"
"Gallinula" "chloropus" "3_14"
"Cecropis" "daurica" "3_15"
"Troglodytes" "aedon" "3_16"
"Falco" "sparverius" "3_17"
"Merganetta" "armata" "3_18"
"Chaetura" "vauxi" "3_19"
"Vireo" "olivaceus" "3_20"
"Trochalopteron" "lineatum" "3_21"
"Corvus" "macrorhynchos" "3_22"
"Himantopus" "himantopus" "3_23"
"Podilymbus" "podiceps" "3_24"
"Thaumastura" "cora" "17"
"Thalasseus" "elegans" "17"
"Oenanthe" "lugens" "17"
"Spizella" "wortheni" "17"
"Corvus" "ruficollis" "17"
"Colaptes" "atricollis" "17"
"Dendrocopos" "assimilis" "17"
"Zenaida" "meloda" "17"
"Neotis" "heuglinii" "17"
"Myiodynastes" "bairdii" "17"
"Corvus" "edithae" "17"
"Acanthiza" "apicalis" "17"
"Geositta" "maritima" "17"
"Sylvia" "subcoerulea" "17"
"Stictonetta" "naevosa" "17"
"Atlapetes" "seebohmi" "17"
"Saxicola" "macrorhynchus" "17"
"Oenanthe" "leucopyga" "17"
"Podoces" "pleskei" "17"
"Scotocerca" "inquieta" "17"
"Serinus" "alario" "17"
"Agapornis" "roseicollis" "17"
"Artamus" "minor" "17"
"Bradornis" "microrhynchus" "17"
"Poicephalus" "rufiventris" "17"
"Streptopelia" "reichenowi" "17"
"Passer" "cordofanicus" "17"
"Acryllium" "vulturinum" "17"
"Epthianura" "aurifrons" "17"
"Phaethon" "aethereus" "17"
"Microspingus" "pectoralis" "17"
"Dromaius" "novaehollandiae" "17"
"Oenanthe" "melanura" "17"
"Psittacara" "erythrogenys" "17"
"Amytornis" "goyderi" "17"
"Eopsaltria" "griseogularis" "17"
"Icterus" "cucullatus" "17"
"Monticola" "brevipes" "17"
"Onychognathus" "tristramii" "17"
"Colius" "leucocephalus" "17"
"Emarginata" "schlegelii" "17"
"Dasyornis" "longirostris" "17"
"Sylviorthorhynchus" "yanacensis" "17"
"Purnella" "albifrons" "17"
"Crithagra" "rothschildi" "17"
"Scleroptila" "gutturalis" "17"
"Calamanthus" "campestris" "17"
"Anthropoides" "paradiseus" "17"
"Manorina" "melanotis" "17"
"Melozone" "crissalis" "17"
"Merops" "cyanophrys" "17"
"Baeolophus" "inornatus" "17"
"Bucanetes" "githagineus" "17"
"Sylvia" "deserti" "17"
"Oenanthe" "bottae" "17"
"Pseudonigrita" "cabanisi" "17"
"Caprimulgus" "inornatus" "17"
"Chrysomma" "altirostre" "17"
"Egretta" "novaehollandiae" "17"
"Tockus" "leucomelas" "17"
"Setophaga" "graciae" "17"
"Melaenornis" "herero" "17"
"Crithagra" "menachensis" "17"
"Pedionomus" "torquatus" "17"
"Pterocles" "namaqua" "17"
"Purpureicephalus" "spurius" "17"
"Trogon" "ambiguus" "17"
"Daphoenositta" "chrysoptera" "17"
"Ptyonoprogne" "fuligula" "17"
"Melithreptus" "chloropsis" "17"
"Geothlypis" "auricularis" "17"
"Francolinus" "francolinus" "17"
"Grallina" "cyanoleuca" "17"
"Euryptila" "subcinnamomea" "17"
"Lanioturdus" "torquatus" "17"
"Manorina" "flavigula" "17"
"Passer" "euchlorus" "17"
"Rhodospingus" "cruentus" "17"
"Alectoris" "melanocephala" "17"
"Aquila" "audax" "17"
"Artemisiospiza" "belli" "17"
"Epthianura" "tricolor" "17"
"Chersomanes" "albofasciata" "17"
"Calothorax" "lucifer" "17"
"Eurocephalus" "ruppelli" "17"
"Mirafra" "collaris" "17"
"Torgos" "tracheliotos" "17"
"Charadrius" "ruficapillus" "17"
"Elanus" "axillaris" "17"
"Elseyornis" "melanops" "17"
"Glaucidium" "hoskinsii" "17"
"Glaucidium" "peruanum" "17"
"Lophoceros" "bradfieldi" "17"
"Melopsittacus" "undulatus" "17"
"Neopsephotus" "bourkii" "17"
"Phoeniconaias" "minor" "17"
"Polytelis" "swainsonii" "17"
"Pterocles" "coronatus" "17"
"Smutsornis" "africanus" "17"
"Thamnophilus" "bernardi" "17"
"Laniarius" "nigerrimus" "17"
"Anthoscopus" "minutus" "17"
"Aphelocoma" "wollweberi" "17"
"Campylorhynchus" "fasciatus" "17"
"Chlamydera" "maculata" "17"
"Cinclosoma" "castanotum" "17"
"Gerygone" "fusca" "17"
"Lanius" "somalicus" "17"
"Leptasthenura" "fuliginiceps" "17"
"Melozone" "aberti" "17"
"Spinus" "psaltria" "17"
"Myiopagis" "subplacens" "17"
"Oenanthe" "moesta" "17"
"Passerina" "ciris" "17"
"Passerina" "versicolor" "17"
"Plectorhyncha" "lanceolata" "17"
"Sporophila" "telasco" "17"
"Polioptila" "melanura" "17"
"Melanerpes" "uropygialis" "17"
"Sylvia" "layardi" "17"
"Tyrannus" "vociferans" "17"
"Alectoris" "barbara" "17"
"Apus" "pallidus" "17"
"Barnardius" "zonarius" "17"
"Bubo" "ascalaphus" "17"
"Burhinus" "grallarius" "17"
"Polytelis" "anthopeplus" "17"
"Cacatua" "sanguinea" "17"
"Campephilus" "gayaquilensis" "17"
"Clibanornis" "erythrocephalus" "17"
"Alaemon" "alaudipes" "17"
"Poodytes" "carteri" "17"
"Merops" "revoilii" "17"
"Pterocles" "quadricinctus" "17"
"Apalis" "flavocincta" "17"
"Eremopterix" "signatus" "17"
"Ortyxelos" "meiffrenii" "17"
"Passer" "castanopterus" "17"
"Caprimulgus" "eximius" "17"
"Crypturellus" "transfasciatus" "17"
"Cursorius" "cursor" "17"
"Elanus" "scriptus" "17"
"Poliocephalus" "poliocephalus" "17"
"Amytornis" "barbatus" "17"
"Linaria" "yemenensis" "17"
"Sugomel" "nigrum" "17"
"Certhilauda" "chuana" "17"
"Spizocorys" "starki" "17"
"Eremomela" "gregalis" "17"
"Calamanthus" "cautus" "17"
"Arremon" "abeillei" "17"
"Lophotis" "ruficrista" "17"
"Todiramphus" "pyrrhopygius" "17"
"Melaniparus" "cinerascens" "17"
"Granatina" "granatina" "17"
"Melierax" "canorus" "17"
"Phalacrocorax" "varius" "17"
"Platalea" "regia" "17"
"Psephotus" "haematonotus" "17"
"Rhodopis" "vesper" "17"
"Synoicus" "ypsilophorus" "17"
"Scleroptila" "afra" "17"
"Leptasthenura" "aegithaloides" "17"
"Amphispiza" "bilineata" "17"
"Certhilauda" "subcoronata" "17"
"Drymodes" "brunneopygia" "17"
"Haematopus" "palliatus" "17"
"Peucaea" "cassinii" "17"
"Onychognathus" "nabouroup" "17"
"Accipiter" "fasciatus" "17"
"Passer" "moabiticus" "17"
"Passer" "motitensis" "17"
"Pomatostomus" "superciliosus" "17"
"Pyrrholaemus" "brunneus" "17"
"Spizocorys" "sclateri" "17"
"Thamnophilus" "zarumae" "17"
"Toxostoma" "curvirostre" "17"
"Vireo" "bellii" "17"
"Larus" "pacificus" "17"
"Ammoperdix" "griseogularis" "17"
"Anas" "castanea" "17"
"Apus" "berliozi" "17"
"Calendulauda" "burra" "17"
"Achaetops" "pycnopygius" "17"
"Cercotrichas" "galactotes" "17"
"Ptyonoprogne" "obsoleta" "17"
"Dryobates" "scalaris" "17"
"Vireo" "huttoni" "17"
"Ciconia" "abdimii" "17"
"Cursorius" "somalensis" "17"
"Dryoscopus" "pringlii" "17"
"Melaniparus" "thruppi" "17"
"Merops" "viridissimus" "17"
"Lamprotornis" "albicapillus" "17"
"Trachyphonus" "darnaudii" "17"
"Vidua" "orientalis" "17"
"Charadrius" "nivosus" "17"
"Circus" "assimilis" "17"
"Colaptes" "chrysoides" "17"
"Falco" "berigora" "17"
"Falco" "subniger" "17"
"Calendulauda" "albescens" "17"
"Corvus" "coronoides" "17"
"Emblema" "pictum" "17"
"Melaniparus" "afer" "17"
"Crithagra" "leucoptera" "17"
"Crithagra" "totta" "17"
"Argya" "altirostris" "17"
"Northiella" "haematogaster" "17"
"Merops" "ornatus" "17"
"Merops" "persicus" "17"
"Neophema" "elegans" "17"
"Oreotrochilus" "adela" "17"
"Pelecanus" "conspicillatus" "17"
"Gymnoris" "xanthocollis" "17"
"Strix" "occidentalis" "17"
"Tribonyx" "ventralis" "17"
"Mirafra" "apiata" "17"
"Amytornis" "modestus" "17"
"Emberiza" "sahari" "17"
"Knipolegus" "aterrimus" "17"
"Myiophobus" "crypterythrus" "17"
"Melaniparus" "carpi" "17"
"Pica" "asirensis" "17"
"Synallaxis" "stictothorax" "17"
"Dives" "warczewiczi" "17"
"Calamanthus" "montanellus" "17"
"Furnarius" "cinnamomeus" "17"
"Cereopsis" "novaehollandiae" "17"
"Cardellina" "rubrifrons" "17"
"Chlamydera" "guttata" "17"
"Cisticola" "subruficapilla" "17"
"Epthianura" "crocea" "17"
"Heteroscenes" "pallidus" "17"
"Myiarchus" "phaeocephalus" "17"
"Cincloramphus" "cruralis" "17"
"Ochthoeca" "piurae" "17"
"Pardalotus" "rubricatus" "17"
"Philetairus" "socius" "17"
"Gavicalis" "virescens" "17"
"Stagonopleura" "guttata" "17"
"Stenostira" "scita" "17"
"Stipiturus" "ruficeps" "17"
"Telophorus" "zeylonus" "17"
"Toxostoma" "bendirei" "17"
"Aeronautes" "andecolus" "17"
"Cacatua" "leadbeateri" "17"
"Zosterops" "virens" "17"
"Estrilda" "erythronotos" "17"
"Auriparus" "flaviceps" "17"
"Anthoscopus" "musculus" "17"
"Oenanthe" "scotocerca" "17"
"Euodice" "cantans" "17"
"Anthoscopus" "punctifrons" "17"
"Criniferoides" "leucogaster" "17"
"Rhodophoneus" "cruentus" "17"
"Ardeotis" "arabs" "17"
"Cyrtonyx" "montezumae" "17"
"Falco" "cenchroides" "17"
"Leiothlypis" "luciae" "17"
"Gallinula" "tenebrosa" "17"
"Geocolaptes" "olivaceus" "17"
"Hamirostra" "melanosternon" "17"
"Hylatomus" "fuscipennis" "17"
"Acanthorhynchus" "superciliosus" "17"
"Anthochaera" "carunculata" "17"
"Calamonastes" "fasciolatus" "17"
"Climacteris" "affinis" "17"
"Vanellus" "tricolor" "17"
"Emberiza" "capensis" "17"
"Eremopterix" "australis" "17"
"Galerida" "magnirostris" "17"
"Geositta" "crassirostris" "17"
"Caligavis" "chrysops" "17"
"Crithagra" "atrogularis" "17"
"Spizocorys" "fremantlii" "17"
"Leistes" "bellicosus" "17"
"Argya" "caudata" "17"
"Melanerpes" "formicivorus" "17"
"Neophema" "petrophila" "17"
"Neophema" "splendida" "17"
"Nycticorax" "caledonicus" "17"
"Pezoporus" "occidentalis" "17"
"Phaps" "elegans" "17"
"Podargus" "strigoides" "17"
"Psilopsiagon" "aymara" "17"
"Cinclosoma" "castaneothorax" "17"
"Eremalauda" "eremodites" "17"
"Podoces" "biddulphi" "17"
"Passerculus" "rostratus" "17"
"Prinia" "gracilis" "17"
"Taeniopygia" "castanotis" "17"
"Piranga" "hepatica" "17"
"Sicalis" "mendozae" "17"
"Spinus" "siemiradzkii" "17"
"Myrmecocichla" "monticola" "17"
"Urocolius" "indicus" "17"
"Emberiza" "impetuani" "17"
"Acanthiza" "nana" "17"
"Acanthiza" "robustirostris" "17"
"Corvus" "rhipidurus" "17"
"Conopophila" "whitei" "17"
"Eremopterix" "verticalis" "17"
"Pycnonotus" "capensis" "17"
"Lamprotornis" "nitens" "17"
"Malurus" "pulcherrimus" "17"
"Malcorus" "pectoralis" "17"
"Hieraaetus" "morphnoides" "17"
"Oreoica" "gutturalis" "17"
"Oreopsar" "bolivianus" "17"
"Passer" "simplex" "17"
"Passer" "pyrrhonotus" "17"
"Petrochelidon" "rufocollaris" "17"
"Phragmacia" "substriata" "17"
"Phytotoma" "raimondii" "17"
"Poospiza" "ornata" "17"
"Ploceus" "galbula" "17"
"Progne" "murphyi" "17"
"Rhinocrypta" "lanceolata" "17"
"Melaenornis" "silens" "17"
"Struthidea" "cinerea" "17"
"Ninox" "boobook" "17"
"Toxostoma" "lecontei" "17"
"Turdus" "ludoviciae" "17"
"Ardea" "pacifica" "17"
"Turdus" "reevei" "17"
"Ardeotis" "australis" "17"
"Xenospingus" "concolor" "17"
"Pternistis" "capensis" "17"
"Zosterops" "lateralis" "17"
"Cygnus" "atratus" "17"
"Anas" "fulvigula" "17"
"Anas" "gracilis" "17"
"Anhinga" "novaehollandiae" "17"
"Antrostomus" "arizonae" "17"
"Polytelis" "alexandrae" "17"
"Cacatua" "pastinator" "17"
"Callipepla" "gambelii" "17"
"Aphelocephala" "pectoralis" "17"
"Artamus" "cinereus" "17"
"Ramphocoris" "clotbey" "17"
"Corvus" "orru" "17"
"Eremopterix" "nigriceps" "17"
"Petrochelidon" "fulva" "17"
"Psophodes" "cristatus" "17"
"Rhipidura" "leucophrys" "17"
"Artamus" "leucoryn" "17"
"Chelictinia" "riocourii" "17"
"Cinnyris" "nectarinioides" "17"
"Granatina" "ianthinogaster" "17"
"Neotis" "nuba" "17"
"Ptilopsis" "leucotis" "17"
"Tricholaema" "melanocephala" "17"
"Urocolius" "macrourus" "17"
"Anthreptes" "orientalis" "17"
"Estrilda" "charmosyna" "17"
"Amadina" "fasciata" "17"
"Spiloptila" "clamans" "17"
"Chalcites" "osculans" "17"
"Columbina" "cruziana" "17"
"Egretta" "gularis" "17"
"Eurostopodus" "argus" "17"
"Erythrogonys" "cinctus" "17"
"Eulidia" "yarrellii" "17"
"Hydrobates" "melania" "17"
"Acanthiza" "uropygialis" "17"
"Agelaius" "tricolor" "17"
"Hedydipna" "metallica" "17"
"Atlapetes" "nationi" "17"
"Linaria" "johannis" "17"
"Pyrrholaemus" "sagittatus" "17"
"Corvus" "capensis" "17"
"Cercotrichas" "paena" "17"
"Geositta" "peruviana" "17"
"Geothlypis" "beldingi" "17"
"Petrochelidon" "ariel" "17"
"Leipoa" "ocellata" "17"
"Cinnyris" "chalybeus" "17"
"Leiothlypis" "crissalis" "17"
"Megascops" "roboratus" "17"
"Micrathene" "whitneyi" "17"
"Nymphicus" "hollandicus" "17"
"Ocyphaps" "lophotes" "17"
"Oxyura" "maccoa" "17"
"Penelope" "albipennis" "17"
"Phaps" "histrionica" "17"
"Phaeomyias" "tumbezana" "17"
"Poicephalus" "rueppellii" "17"
"Pterocles" "senegallus" "17"
"Rhynchopsitta" "terrisi" "17"
"Sternula" "lorata" "17"
"Threskiornis" "spinicollis" "17"
"Carpodacus" "synoicus" "17"
"Falcunculus" "leucogaster" "17"
"Junco" "bairdi" "17"
"Pica" "nutalli" "17"
"Rhipidura" "albiscapa" "17"
"Turdus" "confinis" "17"
"Vidua" "regia" "17"
"Molothrus" "aeneus" "17"
"Ardea" "plumifera" "17"
"Larus" "leucophthalmus" "17"
"Accipiter" "cirrocephalus" "17"
"Myrmia" "micrura" "17"
"Thinornis" "cucullatus" "17"
"Cinnyris" "osea" "17"
"Acanthiza" "iredalei" "17"
"Aimophila" "ruficeps" "17"
"Anthochaera" "lunulata" "17"
"Anthus" "novaeseelandiae" "17"
"Basileuterus" "trifasciatus" "17"
"Conirostrum" "tamarugense" "17"
"Certhionyx" "variegatus" "17"
"Climacteris" "picumnus" "17"
"Gerygone" "tenebrosa" "17"
"Icterus" "graceannae" "17"
"Laniarius" "atrococcineus" "17"
"Passer" "hemileucus" "17"
"Malurus" "leucopterus" "17"
"Mirafra" "ashi" "17"
"Mirafra" "passerina" "17"
"Oenanthe" "phillipsi" "17"
"Passer" "diffusus" "17"
"Phylidonyris" "niger" "17"
"Pomatostomus" "halli" "17"
"Prinia" "flavicans" "17"
"Sericornis" "frontalis" "17"
"Serinus" "canicollis" "17"
"Stipiturus" "mallee" "17"
"Synallaxis" "zimmeri" "17"
"Tachycineta" "stolzmanni" "17"
"Teledromas" "fuscus" "17"
"Toxostoma" "cinereum" "17"
"Turdoides" "bicolor" "17"
"Tyrannus" "niveigularis" "17"
"Xolmis" "coronatus" "17"
"Anas" "capensis" "17"
"Biziura" "lobata" "17"
"Cacatua" "tenuirostris" "17"
"Caprimulgus" "aegyptius" "17"
"Chaetocercus" "berlepschi" "17"
"Acrocephalus" "australis" "17"
"Ashbyia" "lovensis" "17"
"Sylvia" "melanothorax" "17"
"Zosterops" "pallidus" "17"
"Strix" "butleri" "17"
"Pachycephala" "pectoralis" "17"
"Aphelocephala" "leucopsis" "17"
"Strepera" "versicolor" "17"
"Petrochelidon" "spilodera" "17"
"Amadina" "erythrocephala" "17"
"Chalcites" "lucidus" "17"
"Zosterops" "kulalensis" "17"
"Lophotis" "gindiana" "17"
"Merops" "nubicus" "17"
"Pterocles" "exustus" "17"
"Tockus" "flavirostris" "17"
"Vanellus" "spinosus" "17"
"Dendropicos" "elachus" "17"
"Oenanthe" "heuglinii" "17"
"Batis" "perkeo" "17"
"Mirafra" "cordofanica" "17"
"Mirafra" "rufa" "17"
"Onychognathus" "salvadorii" "17"
"Passer" "shelleyi" "17"
"Sporopipes" "frontalis" "17"
"Turdoides" "leucocephala" "17"
"Pternistis" "atrifrons" "17"
"Gyps" "rueppelli" "17"
"Charadrius" "pallidus" "17"
"Chenonetta" "jubata" "17"
"Colius" "colius" "17"
"Cursorius" "rufus" "17"
"Dromas" "ardeola" "17"
"Heterotetrax" "vigorsii" "17"
"Amytornis" "merrotsyi" "17"
"Tockus" "monteiri" "17"
"Epthianura" "albifrons" "17"
"Melozone" "fusca" "17"
"Lamprotornis" "bicolor" "17"
"Nothura" "darwinii" "17"
"Patagioenas" "fasciata" "17"
"Peltohyas" "australis" "17"
"Pterocles" "bicinctus" "17"
"Pterocles" "burchelli" "17"
"Rallus" "obsoletus" "17"
"Rostratula" "australis" "17"
"Spatula" "rhynchotis" "17"
"Spatula" "smithii" "17"
"Tachybaptus" "novaehollandiae" "17"
"Tadorna" "cana" "17"
"Tadorna" "tadornoides" "17"
"Tockus" "damarensis" "17"
"Zanda" "latirostris" "17"
"Calandrella" "eremica" "17"
"Cinclosoma" "marginatum" "17"
"Dicaeum" "hirundinaceum" "17"
"Entomyzon" "cyanotis" "17"
"Myiagra" "inquieta" "17"
"Myiarchus" "semirufus" "17"
"Rhopophilus" "albosuperciliaris" "17"
"Turdus" "smithi" "17"
"Chamaea" "fasciata" "17"
"Corcorax" "melanorhamphos" "17"
"Calendulauda" "sabota" "17"
"Lichmera" "indistincta" "17"
"Acanthagenys" "rufogularis" "17"
"Anairetes" "reguloides" "17"
"Smicrornis" "brevirostris" "17"
"Campylorhynchus" "brunneicapillus" "17"
"Corvus" "bennetti" "17"
"Gubernatrix" "cristata" "17"
"Incaspiza" "pulchra" "17"
"Knipolegus" "hudsoni" "17"
"Lichenostomus" "cratitius" "17"
"Malurus" "splendens" "17"
"Mirafra" "somalica" "17"
"Oenanthe" "cypriaca" "17"
"Onychognathus" "blythii" "17"
"Phacellodomus" "maculipectus" "17"
"Phylloscopus" "neglectus" "17"
"Plocepasser" "mahali" "17"
"Pomatostomus" "temporalis" "17"
"Prinia" "maculosa" "17"
"Spizocorys" "conirostris" "17"
"Toxostoma" "redivivum" "17"
"Larus" "modestus" "17"
"Basilinna" "xantusii" "17"
"Botaurus" "poiciloptilus" "17"
"Bubo" "capensis" "17"
"Chlamydotis" "undulata" "17"
"Galerida" "theklae" "17"
"Strix" "hadorami" "17"
"Baeolophus" "atricristatus" "17"
"Hirundo" "neoxena" "17"
"Acanthiza" "chrysorrhoa" "17"
"Ammomanes" "cinctura" "17"
"Malurus" "lamberti" "17"
"Pardalotus" "striatus" "17"
"Amytornis" "textilis" "17"
"Phoeniculus" "somaliensis" "17"
"Tockus" "jacksoni" "17"
"Hirundo" "aethiopica" "17"
"Crithagra" "leucopygia" "17"
"Prinia" "rufifrons" "17"
"Streptopelia" "decipiens" "17"
"Cinnyris" "habessinicus" "17"
"Sylvietta" "leucopsis" "17"
"Lamprotornis" "pulcher" "17"
"Myrmecocichla" "aethiops" "17"
"Passer" "luteus" "17"
"Ploceus" "bojeri" "17"
"Sylvietta" "isabellina" "17"
"Bubo" "cinerascens" "17"
"Caprimulgus" "climacurus" "17"
"Lophotis" "savilei" "17"
"Prinia" "fluviatilis" "17"
"Mirafra" "gilletti" "17"
"Tchagra" "jamesi" "17"
"Columba" "oliviae" "17"
"Columbina" "inca" "17"
"Coturnix" "pectoralis" "17"
"Dendropicos" "dorae" "17"
"Dryobates" "nuttallii" "17"
"Falco" "longipennis" "17"
"Phoeniculus" "damarensis" "17"
"Geococcyx" "californianus" "17"
"Geopelia" "placida" "17"
"Polihierax" "semitorquatus" "17"
"Malacorhynchus" "membranaceus" "17"
"Batis" "pririt" "17"
"Agricola" "infuscatus" "17"
"Bradornis" "mariquensis" "17"
"Hypocolius" "ampelinus" "17"
"Ptilotula" "ornata" "17"
"Ptilotula" "plumula" "17"
"Piezorina" "cinerea" "17"
"Crithagra" "albogularis" "17"
"Ochthoeca" "salvini" "17"
"Pternistis" "adspersus" "17"
"Spilopelia" "senegalensis" "17"
"Tricholaema" "leucomelas" "17"
"Turnix" "varius" "17"
"Zenaida" "asiatica" "17"
"Asthenes" "dorbignyi" "17"
"Mirafra" "fasciolata" "17"
"Myiophobus" "rufescens" "17"
"Pachycephala" "rufogularis" "17"
"Machlolophus" "nuchalis" "17"
"Laticilla" "burnesii" "17"
"Microspingus" "torquatus" "17"
"Vanellus" "indicus" "17"
"Scytalopus" "superciliaris" "17"
"Acanthiza" "inornata" "17"
"Aphelocephala" "nigricincta" "17"
"Eremophila" "bilopha" "17"
"Lalage" "tricolor" "17"
"Lamprotornis" "australis" "17"
"Melithreptus" "brevirostris" "17"
"Ixobrychus" "dubius" "17"
"Corvus" "cryptoleucus" "17"
"Oenanthe" "leucura" "17"
"Peucaea" "carpalis" "17"
"Polioptila" "californica" "17"
"Pomatostomus" "ruficeps" "17"
"Psophodes" "occidentalis" "17"
"Rhynchostruthus" "percivali" "17"
"Sicalis" "luteocephala" "17"
"Sicalis" "taczanowskii" "17"
"Spizocorys" "obbiensis" "17"
"Sylvietta" "rufescens" "17"
"Turdus" "menachensis" "17"
"Ardeotis" "kori" "17"
"Vireo" "vicinior" "17"
"Afrotis" "afra" "17"
"Alectoris" "philbyi" "17"
"Anas" "superciliosa" "17"
"Apus" "bradfieldi" "17"
"Aquila" "fasciata" "17"
"Cacomantis" "flabelliformis" "17"
"Callipepla" "squamata" "17"
"Caprimulgus" "rufigena" "17"
"Tympanuchus" "pallidicinctus" "17"
"Calendulauda" "africanoides" "17"
"Pseudocolopteryx" "citreola" "17"
"Acrocephalus" "griseldis" "17"
"Melithreptus" "gularis" "17"
"Oenanthe" "dubia" "17"
"Lamprotornis" "regius" "17"
"Ploceus" "dichrocephalus" "17"
"Lybius" "vieilloti" "17"
"Merops" "albicollis" "17"
"Pterocles" "decoratus" "17"
"Tockus" "deckeni" "17"
"Eremalauda" "dunni" "17"
"Mirafra" "javanica" "17"
"Calamonastes" "simplex" "17"
"Zosterops" "flavilateralis" "17"
"Cisticola" "cinereolus" "17"
"Lamprotornis" "superbus" "17"
"Mirafra" "williamsi" "17"
"Phyllastrephus" "strepitans" "17"
"Turdoides" "squamulata" "17"
"Turdus" "tephronotus" "17"
"Struthio" "camelus" "17"
"Melithreptus" "laetior" "17"
"Circus" "approximans" "17"
"Dendrocygna" "eytoni" "17"
"Falco" "hypoleucos" "17"
"Nyctidromus" "anthonyi" "17"
"Gelochelidon" "macrotarsa" "17"
"Geophaps" "plumifera" "17"
"Gymnogyps" "californianus" "17"
"Haliastur" "sphenurus" "17"
"Spinus" "lawrencei" "17"
"Cinclodes" "taczanowskii" "17"
"Coracina" "maxima" "17"
"Cecropis" "cucullata" "17"
"Ptilotula" "keartlandi" "17"
"Cinnyris" "fuscus" "17"
"Anthobaphes" "violacea" "17"
"Gliciphila" "melanops" "17"
"Cantorchilus" "superciliaris" "17"
"Argya" "squamiceps" "17"
"Platycercus" "eximius" "17"
"Psittacara" "frontatus" "17"
"Pternistis" "hartlaubi" "17"
"Pterocles" "lichtensteinii" "17"
"Recurvirostra" "novaehollandiae" "17"
"Turnix" "velox" "17"
"Falcunculus" "frontatus" "17"
"Ploceus" "velatus" "17"
"Cinnyris" "hellmayri" "17"
"Oenanthe" "seebohmi" "17"
"Crithagra" "flaviventris" "17"
"Turdus" "anthracinus" "17"
"Cheramoeca" "leucosterna" "17"
"Cinclodes" "nigrofumosus" "17"
"Mirafra" "sharpii" "17"
"Alaemon" "hamertoni" "17"
"Anthus" "melindae" "17"
"Anthus" "crenatus" "17"
"Catamenia" "analis" "17"
"Cisticola" "aridulus" "17"
"Coracina" "novaehollandiae" "17"
"Estrilda" "rufibarba" "17"
"Myiarchus" "cinerascens" "17"
"Myrmecocichla" "formicivora" "17"
"Sporophila" "simplex" "17"
"Sporopipes" "squamifrons" "17"
"Pseudelaenia" "leucospodia" "17"
"Psophodes" "nigrogularis" "17"
"Rhodopechys" "alienus" "17"
"Sylvia" "buryi" "17"
"Thryomanes" "bewickii" "17"
"Turdoides" "gymnogenys" "17"
"Buteo" "rufofuscus" "17"
"Buteo" "trizonatus" "17"
"Chalcites" "basalis" "17"
"Corvus" "mellori" "17"
"Vireo" "atricapilla" "17"
"Melanodryas" "cucullata" "17"
"Emberiza" "poliopleura" "17"
"Lamprotornis" "fischeri" "17"
"Speculipastor" "bicolor" "17"
"Calendulauda" "poecilosterna" "17"
"Cinnyris" "pulchellus" "17"
"Lamprotornis" "shelleyi" "17"
"Laniarius" "ruficeps" "17"
"Pternistis" "clappertoni" "17"
"Tmetothylacus" "tenellus" "17"
"Vidua" "fischeri" "17"
"Caprimulgus" "stellatus" "17"
"Calendulauda" "alopex" "17"
"Eolophus" "roseicapilla" "17"
"Falco" "rupicoloides" "17"
"Chaetops" "frenatus" "17"
"Ptilotula" "penicillata" "17"
"Leucippus" "baeri" "17"
"Carpospiza" "brachydactyla" "17"
"Phaps" "chalcoptera" "17"
"Sappho" "sparganurus" "17"
"Cinclosoma" "alisteri" "17"
"Manorina" "melanocephala" "17"
"Pachycephala" "rufiventris" "17"
"Passerculus" "guttatus" "17"
"Turnix" "pyrrhothorax" "17"
"Amytornis" "striatus" "17"
"Promerops" "cafer" "17"
"Icterus" "parisorum" "17"
"Mimus" "longicaudatus" "17"
"Pachycephala" "inornata" "17"
"Passer" "melanurus" "17"
"Progne" "elegans" "17"
"Rhynchospiza" "stolzmanni" "17"
"Sicalis" "raimondii" "17"
"Caprimulgus" "nubicus" "17"
"Alaudala" "somalica" "17"
"Forpus" "coelestis" "17"
"Chlamydotis" "macqueenii" "17"
"Bubalornis" "albirostris" "17"
"Vanellus" "miles" "17"
"Euplectes" "diadematus" "17"
"Crithagra" "donaldsoni" "17"
"Rhinopomastus" "minor" "17"
"Streptopelia" "roseogrisea" "17"
"Trachyphonus" "erythrocephalus" "17"
"Passer" "gongonensis" "17"
"Plocepasser" "donaldsoni" "17"
"Spizocorys" "personata" "17"
"Circus" "maurus" "17"
"Cladorhynchus" "leucocephalus" "17"
"Dacelo" "novaeguineae" "17"
"Geopelia" "cuneata" "17"
"Poospizopsis" "hypocondria" "17"
"Ammomanopsis" "grayi" "17"
"Climacteris" "rufus" "17"
"Cyanocorax" "mystacalis" "17"
"Euplectes" "aureus" "17"
"Otus" "pamelae" "17"
"Microcarbo" "melanoleucos" "17"
"Neotis" "ludwigii" "17"
"Platalea" "flavipes" "17"
"Zapornia" "tabuensis" "17"
"Cinclosoma" "cinnamomeum" "17"
"Emberiza" "striolata" "17"
"Pseudasthenes" "cactorum" "17"
"Zosterops" "abyssinicus" "17"
"Eurocephalus" "anguitimens" "17"
"Pardalotus" "punctatus" "17"
"Passerina" "caerulea" "17"
"Atlapetes" "albiceps" "17"
"Rhynchostruthus" "louisae" "17"
"Calypte" "anna" "17"
"Aegotheles" "cristatus" "17"
"Caprimulgus" "mahrattensis" "17"
"Cincloramphus" "mathewsi" "17"
"Neophron" "percnopterus" "17"
"Petrochelidon" "nigricans" "17"
"Gymnorhina" "tibicen" "17"
"Spizella" "atrogularis" "17"
"Vanellus" "tectus" "17"
"Chalcomitra" "hunteri" "17"
"Melierax" "poliopterus" "17"
"Trachyphonus" "margaritatus" "17"
"Heterotetrax" "humilis" "17"
"Prinia" "somalica" "17"
"Caprimulgus" "donaldsoni" "17"
"Glossopsitta" "porphyrocephala" "17"
"Bubalornis" "niger" "17"
"Emarginata" "tractrac" "17"
"Vanellus" "novaehollandiae" "17"
"Conothraupis" "speculigera" "17"
"Veniliornis" "callonotus" "17"
"Porzana" "fluminea" "17"
"Todiramphus" "sanctus" "17"
"Euscarthmus" "fulviceps" "17"
"Cardinalis" "sinuatus" "17"
"Cracticus" "nigrogularis" "17"
"Microeca" "fascinans" "17"
"Oenanthe" "monacha" "17"
"Pycnonotus" "leucotis" "17"
"Pycnonotus" "nigricans" "17"
"Petroica" "goodenovii" "17"
"Toxostoma" "crissale" "17"
"Calypte" "costae" "17"
"Cracticus" "torquatus" "17"
"Afrotis" "afraoides" "17"
"Amazilia" "amazilia" "17"
"Ammomanes" "deserti" "17"
"Hirundo" "albigularis" "17"
"Gyps" "coprotheres" "17"
"Serpophaga" "griseicapilla" "17"
"Poodytes" "gramineus" "17"
"Artamus" "personatus" "17"
"Hedydipna" "platura" "17"
"Gymnoris" "pyrgita" "17"
"Argya" "aylmeri" "17"
"Oena" "capensis" "17"
"Amytornis" "ballarae" "17"
"Sylvietta" "philippae" "17"
"Tychaedon" "coryphoeus" "17"
"Nesoptilotis" "leucotis" "17"
"Picus" "squamatus" "17"
"Psephotellus" "varius" "17"
"Stiltia" "isabella" "17"
"Acanthiza" "reguloides" "17"
"Muscigralla" "brevicauda" "17"
"Phainopepla" "nitens" "17"
"Oenanthe" "albonigra" "17"
"Poospiza" "hispaniolensis" "17"
"Ammoperdix" "heyi" "17"
"Anthus" "similis" "17"
"Sayornis" "nigricans" "17"
"Larus" "livens" "17"
"Eremomela" "flavicrissalis" "17"
"Pternistis" "leucoscepus" "17"
"Lanius" "dorsalis" "17"
"Butastur" "rufipennis" "17"
"Artamus" "superciliosus" "17"
"Cryptillas" "victorini" "17"
"Emarginata" "sinuata" "17"
"Cinnyris" "chalcomelas" "17"
"Platycercus" "icterotis" "17"
"Pternistis" "ochropectus" "17"
"Anthus" "peruvianus" "17"
"Atlapetes" "leucopterus" "17"
"Systellura" "decussata" "17"
"Artamus" "cyanopterus" "17"
"Sylvia" "leucomelaena" "17"
"Sporophila" "peruviana" "17"
"Burhinus" "superciliaris" "17"
"Cercotrichas" "podobe" "17"
"Campethera" "nubica" "17"
"Falco" "concolor" "17"
"Heterotetrax" "rueppelii" "17"
"Amytornis" "purnelli" "17"
"Phaethornis" "porcullae" "17"
"Quiscalus" "mexicanus" "17"
"Argya" "fulva" "17"
"Pycnonotus" "xanthopygos" "17"
"Melanopareia" "elegans" "17"
"Aythya" "australis" "17"
"Geophaps" "ferruginea" "17"
"Struthio" "molybdophanes" "17"
"Myioborus" "pictus" "17"
"Colluricincla" "harmonica" "17"
"Heleia" "javanica" "18"
"Alectroenas" "sganzini" "18"
"Dicaeum" "anthonyi" "18"
"Macropygia" "rufipennis" "18"
"Penelope" "perspicax" "18"
"Rhabdotorrhinus" "waldeni" "18"
"Bangsia" "aureocincta" "18"
"Gerygone" "ruficollis" "18"
"Aplonis" "opaca" "18"
"Chalcites" "ruficollis" "18"
"Eulipoa" "wallacei" "18"
"Acanthiza" "murina" "18"
"Alophoixus" "flaveolus" "18"
"Locustella" "caudata" "18"
"Horornis" "ruficapilla" "18"
"Cyornis" "poliogenys" "18"
"Drepanornis" "albertisi" "18"
"Leptoptilos" "dubius" "18"
"Peneothello" "sigillata" "18"
"Phoenicurus" "bicolor" "18"
"Tanygnathus" "megalorynchos" "18"
"Tanysiptera" "nympha" "18"
"Oreocharis" "arfaki" "18"
"Pseudocolaptes" "johnsoni" "18"
"Chrysocorythus" "estherae" "18"
"Turdus" "poliocephalus" "18"
"Clytorhynchus" "nigrogularis" "18"
"Heleia" "squamifrons" "18"
"Lalage" "leucopyga" "18"
"Melanocharis" "striativentris" "18"
"Rhipidura" "albolimbata" "18"
"Alopecoenas" "johannae" "18"
"Dendrocitta" "cinerascens" "18"
"Prinia" "khasiana" "18"
"Lalage" "maculosa" "18"
"Sericornis" "perspicillatus" "18"
"Ducula" "subflavescens" "18"
"Coracina" "longicauda" "18"
"Arremon" "atricapillus" "18"
"Neopsittacus" "pullicauda" "18"
"Petroica" "pusilla" "18"
"Perdicula" "manipurensis" "18"
"Scolopax" "saturata" "18"
"Edolisoma" "remotum" "18"
"Calyptomena" "whiteheadi" "18"
"Ptiloprora" "meekiana" "18"
"Accipiter" "erythrauchen" "18"
"Rhipidura" "brachyrhyncha" "18"
"Accipiter" "rufitorques" "18"
"Batrachostomus" "mixtus" "18"
"Artamus" "mentalis" "18"
"Coracina" "lineata" "18"
"Melidectes" "ochromelas" "18"
"Rhagologus" "leucostigma" "18"
"Dicaeum" "monticolum" "18"
"Erythrura" "pealii" "18"
"Garrulax" "cinereifrons" "18"
"Heleia" "goodfellowi" "18"
"Megalampitta" "gigantea" "18"
"Turdinus" "crassus" "18"
"Rallicula" "leucospila" "18"
"Semnornis" "frantzii" "18"
"Coracina" "caledonica" "18"
"Rhamphocharis" "crassirostris" "18"
"Paramythia" "montium" "18"
"Cormobates" "placens" "18"
"Cutia" "legalleni" "18"
"Erythrura" "papuana" "18"
"Mayrornis" "lessoni" "18"
"Scytalopus" "argentifrons" "18"
"Scytalopus" "stilesi" "18"
"Zosterops" "atricapilla" "18"
"Melanocharis" "versteri" "18"
"Pachycephala" "phaionota" "18"
"Pachycephala" "schlegelii" "18"
"Peneothello" "cyanus" "18"
"Tangara" "dowii" "18"
"Megapodius" "freycinet" "18"
"Psittacella" "picta" "18"
"Ptilinopus" "solomonensis" "18"
"Talegalla" "cuvieri" "18"
"Liocichla" "phoenicea" "18"
"Scolopax" "rosenbergii" "18"
"Astrapia" "splendidissima" "18"
"Gampsorhynchus" "rufulus" "18"
"Garrulax" "gularis" "18"
"Paradigalla" "brevicauda" "18"
"Pteridophora" "alberti" "18"
"Turdoides" "rufescens" "18"
"Melanorectes" "nigrescens" "18"
"Clytorhynchus" "vitiensis" "18"
"Sericornis" "papuensis" "18"
"Chalcopsitta" "atra" "18"
"Chalcopsitta" "cardinalis" "18"
"Chamaepetes" "unicolor" "18"
"Chrysoena" "victor" "18"
"Charmosyna" "amabilis" "18"
"Charmosyna" "meeki" "18"
"Charmosyna" "palmarum" "18"
"Charmosyna" "papou" "18"
"Charmosyna" "rubrigularis" "18"
"Chrysoena" "viridis" "18"
"Columba" "malherbii" "18"
"Columba" "pallidiceps" "18"
"Columba" "palumboides" "18"
"Columba" "pollenii" "18"
"Columba" "thomensis" "18"
"Corythornis" "nais" "18"
"Corythornis" "thomensis" "18"
"Cyclopsitta" "gulielmitertii" "18"
"Ducula" "melanochroa" "18"
"Ducula" "mindorensis" "18"
"Ducula" "myristicivora" "18"
"Ducula" "rubricera" "18"
"Eos" "bornea" "18"
"Eurostopodus" "archboldi" "18"
"Eriocnemis" "mirabilis" "18"
"Eurostopodus" "nigripennis" "18"
"Francolinus" "gularis" "18"
"Geoffroyus" "heteroclitus" "18"
"Glaucidium" "costaricanum" "18"
"Goldmania" "violiceps" "18"
"Goura" "cristata" "18"
"Gymnophaps" "stalkeri" "18"
"Harpactes" "whiteheadi" "18"
"Henicopernis" "infuscatus" "18"
"Hypotaenidia" "insignis" "18"
"Hypotaenidia" "tertia" "18"
"Lampornis" "castaneoventris" "18"
"Lampornis" "cinereicauda" "18"
"Acrocephalus" "syrinx" "18"
"Amaurocichla" "bocagii" "18"
"Aplonis" "zelandica" "18"
"Aplonis" "dichroa" "18"
"Aplonis" "mysolensis" "18"
"Todiramphus" "albonotatus" "18"
"Basileuterus" "ignotus" "18"
"Batis" "poensis" "18"
"Goodfellowia" "miranda" "18"
"Brachypteryx" "hyperythra" "18"
"Locustella" "seebohmi" "18"
"Cephalopterus" "glabricollis" "18"
"Horornis" "parens" "18"
"Horornis" "seebohmi" "18"
"Horornis" "haddeni" "18"
"Clytomyias" "insignis" "18"
"Coracina" "atriceps" "18"
"Edolisoma" "ceramense" "18"
"Corvus" "woodfordi" "18"
"Ninox" "roseoaxillaris" "18"
"Dicaeum" "retrocinctum" "18"
"Dicaeum" "vincens" "18"
"Diglossa" "plumbea" "18"
"Lorius" "albidinucha" "18"
"Lorius" "chlorocercus" "18"
"Lorius" "domicella" "18"
"Ficedula" "bonthaina" "18"
"Trochalopteron" "ngoclinhense" "18"
"Guadalcanaria" "inexpectata" "18"
"Grallaria" "kaestneri" "18"
"Sylvia" "dohrni" "18"
"Ixos" "nicobariensis" "18"
"Symposiachrus" "julianae" "18"
"Meliarchus" "sclateri" "18"
"Microptilotis" "vicina" "18"
"Vosea" "whitemanensis" "18"
"Dreptes" "thomensis" "18"
"Odontophorus" "dialeucos" "18"
"Symposiachrus" "leucurus" "18"
"Symposiachrus" "vidua" "18"
"Anabathmis" "hartlaubii" "18"
"Cinnyris" "humbloti" "18"
"Anabathmis" "newtonii" "18"
"Vauriella" "gularis" "18"
"Gliciphila" "notabilis" "18"
"Plesiodryas" "albonotata" "18"
"Erythrogenys" "mcclellandi" "18"
"Sericulus" "aureus" "18"
"Crithagra" "rufobrunnea" "18"
"Zosterops" "brunneus" "18"
"Zosterops" "leucophaeus" "18"
"Zosterops" "lugubris" "18"
"Zosterornis" "latistriatus" "18"
"Zosterornis" "nigrorum" "18"
"Turdus" "olivaceofuscus" "18"
"Zosterops" "lacertosus" "18"
"Meliphacator" "provocator" "18"
"Geokichla" "joiceyi" "18"
"Megapodius" "layardi" "18"
"Megapodius" "nicobariensis" "18"
"Megascops" "clarkii" "18"
"Micropsitta" "finschii" "18"
"Nesasio" "solomonensis" "18"
"Ninox" "jacquinoti" "18"
"Ninox" "odiosa" "18"
"Ninox" "spilonotus" "18"
"Ninox" "variegata" "18"
"Odontophorus" "melanonotus" "18"
"Onychoprion" "lunatus" "18"
"Oreopsittacus" "arfaki" "18"
"Pareudiastes" "silvestris" "18"
"Otus" "hartlaubi" "18"
"Otus" "mindorensis" "18"
"Otus" "mirus" "18"
"Otus" "thilohoffmanni" "18"
"Panterpe" "insignis" "18"
"Phigys" "solitarius" "18"
"Prioniturus" "mindorensis" "18"
"Prioniturus" "montanus" "18"
"Prosopeia" "splendens" "18"
"Prosopeia" "tabuensis" "18"
"Mino" "kreffti" "18"
"Psilopogon" "pulcherrimus" "18"
"Psittacella" "modesta" "18"
"Psittaculirostris" "desmarestii" "18"
"Ptilinopus" "greyi" "18"
"Ptilinopus" "arcanus" "18"
"Ptilinopus" "eugeniae" "18"
"Ptilinopus" "hernsheimi" "18"
"Ptilinopus" "ornatus" "18"
"Ptilinopus" "ponapensis" "18"
"Ptilinopus" "tannensis" "18"
"Ptilinopus" "viridis" "18"
"Reinwardtoena" "crassirostris" "18"
"Ramphiculus" "meridionalis" "18"
"Rhyticeros" "narcondami" "18"
"Rigidipenna" "inexpectata" "18"
"Scolopax" "bukidnonensis" "18"
"Tanygnathus" "gramineus" "18"
"Tanysiptera" "ellioti" "18"
"Todiramphus" "farquhari" "18"
"Todiramphus" "lazuli" "18"
"Todiramphus" "leucopygius" "18"
"Touit" "costaricensis" "18"
"Treron" "chloropterus" "18"
"Treron" "griveaudi" "18"
"Treron" "sanctithomae" "18"
"Zoonavena" "thomensis" "18"
"Thapsinillas" "affinis" "18"
"Kittacincla" "albiventris" "18"
"Edolisoma" "holopolium" "18"
"Chlorospingus" "hypophaeus" "18"
"Ceblepyris" "cucullatus" "18"
"Edolisoma" "rostratum" "18"
"Edolisoma" "salomonis" "18"
"Coracina" "welchmani" "18"
"Corvus" "insularis" "18"
"Corvus" "violaceus" "18"
"Cyanolanius" "comorensis" "18"
"Erythropitta" "rubrinucha" "18"
"Foudia" "consobrina" "18"
"Erythropitta" "gazellae" "18"
"Erythropitta" "meeki" "18"
"Erythropitta" "novaehibernicae" "18"
"Erythropitta" "splendida" "18"
"Lamprolia" "klinesmithi" "18"
"Gymnomyza" "brunneirostris" "18"
"Gymnomyza" "viridis" "18"
"Hemixos" "connectens" "18"
"Heteromyias" "albispecularis" "18"
"Hylocitrea" "bonthaina" "18"
"Hypsipetes" "moheliensis" "18"
"Hypsipetes" "parvirostris" "18"
"Ixos" "virescens" "18"
"Lamprolia" "victoriae" "18"
"Melozone" "cabanisi" "18"
"Lepidocolaptes" "neglectus" "18"
"Megalurulus" "llaneae" "18"
"Megalurulus" "turipavae" "18"
"Megalurulus" "grosvenori" "18"
"Melipotes" "fumigatus" "18"
"Monachella" "coultasi" "18"
"Monarcha" "megarhynchus" "18"
"Symposiachrus" "verticalis" "18"
"Myiagra" "azureocapilla" "18"
"Myiagra" "eichhorni" "18"
"Myzomela" "erythrina" "18"
"Myzomela" "longirostris" "18"
"Cinnyris" "voeltzkowi" "18"
"Cinnyris" "moebii" "18"
"Crithagra" "concolor" "18"
"Pachycephala" "richardsi" "18"
"Pachycephala" "orioloides" "18"
"Paradigalla" "carunculata" "18"
"Parotia" "carolae" "18"
"Pitohui" "cerviniventris" "18"
"Zosterops" "feae" "18"
"Pycnonotus" "leucops" "18"
"Rhipidura" "melanolaema" "18"
"Rhipidura" "assimilis" "18"
"Rhipidura" "cockerelli" "18"
"Rhipidura" "drownei" "18"
"Rhipidura" "rufilateralis" "18"
"Rhipidura" "sauli" "18"
"Rhipidura" "ocularis" "18"
"Robsonius" "rabori" "18"
"Sericornis" "rufescens" "18"
"Chrysocorythus" "mindanensis" "18"
"Trochalopteron" "jerdoni" "18"
"Trochalopteron" "meridionale" "18"
"Turdus" "xanthorhynchus" "18"
"Zoothera" "atrigena" "18"
"Zosterops" "cinereus" "18"
"Zosterops" "crookshanki" "18"
"Zosterops" "ficedulinus" "18"
"Zosterops" "hamlini" "18"
"Zosterops" "kirki" "18"
"Zosterops" "rendovae" "18"
"Geothlypis" "chiriquensis" "18"
"Myioborus" "chrysops" "18"
"Philemon" "subcorniculatus" "18"
"Aepypodius" "arfakianus" "18"
"Ducula" "finschii" "18"
"Aplonis" "grandis" "18"
"Symposiachrus" "browni" "18"
"Ninox" "mindorensis" "18"
"Ninox" "obscura" "18"
"Prosopeia" "personata" "18"
"Tanysiptera" "nigriceps" "18"
"Coracina" "dobsoni" "18"
"Foulehaio" "taviunensis" "18"
"Heteromyias" "armiti" "18"
"Clytorhynchus" "pachycephaloides" "18"
"Anthus" "nilghiriensis" "18"
"Arachnothera" "juliae" "18"
"Artamus" "insignis" "18"
"Astrapia" "rothschildi" "18"
"Atlapetes" "blancae" "18"
"Basilornis" "corythaix" "18"
"Tephrozosterops" "stalkeri" "18"
"Corvus" "meeki" "18"
"Chasiempis" "ibidis" "18"
"Chasiempis" "sandwichensis" "18"
"Cicinnurus" "respublica" "18"
"Clytorhynchus" "sanctaecrucis" "18"
"Cracticus" "louisiadensis" "18"
"Dicaeum" "eximium" "18"
"Dicaeum" "nitidum" "18"
"Dicaeum" "tristrami" "18"
"Dicaeum" "vulneratum" "18"
"Dicrurus" "menagei" "18"
"Dicrurus" "andamanensis" "18"
"Ficedula" "buruensis" "18"
"Garrulax" "nuchalis" "18"
"Hypopyrrhus" "pyrohypogaster" "18"
"Lamprotornis" "ornatus" "18"
"Lichmera" "monticola" "18"
"Lonchura" "teerinki" "18"
"Lonchura" "monticola" "18"
"Loxops" "caeruleirostris" "18"
"Madanga" "ruficollis" "18"
"Mayrornis" "schistaceus" "18"
"Melidectes" "foersteri" "18"
"Melidectes" "fuscus" "18"
"Melidectes" "leucostephes" "18"
"Melipotes" "ater" "18"
"Melipotes" "gymnops" "18"
"Metabolus" "rugensis" "18"
"Monarcha" "richardsii" "18"
"Myiagra" "cervinicauda" "18"
"Myiagra" "ferrocyanea" "18"
"Myiagra" "oceanica" "18"
"Myiagra" "pluto" "18"
"Dicrurus" "fuscipennis" "18"
"Myiomela" "major" "18"
"Myzomela" "rubratra" "18"
"Myzomela" "tristrami" "18"
"Myzomela" "albigula" "18"
"Myzomela" "blasii" "18"
"Myzomela" "eichhorni" "18"
"Myzomela" "lafargei" "18"
"Myzomela" "pulchella" "18"
"Myzomela" "wakoloensis" "18"
"Haliaeetus" "sanfordi" "18"
"Neolalage" "banksiana" "18"
"Nesillas" "brevicaudata" "18"
"Nesillas" "mariae" "18"
"Oriolus" "albiloris" "18"
"Oriolus" "crassirostris" "18"
"Oriolus" "hosii" "18"
"Pachycephala" "meyeri" "18"
"Pachycephala" "modesta" "18"
"Paradisaea" "decora" "18"
"Paradisaea" "rubra" "18"
"Parotia" "sefilata" "18"
"Pellorneum" "palustre" "18"
"Charmosyna" "margarethae" "18"
"Philemon" "cockerelli" "18"
"Philemon" "eichhorni" "18"
"Phylloscopus" "amoenus" "18"
"Pitta" "anerythra" "18"
"Ploceus" "grandis" "18"
"Ploceus" "princeps" "18"
"Ploceus" "sanctithomae" "18"
"Cacatua" "moluccensis" "18"
"Cacatua" "ophthalmica" "18"
"Prinia" "molleri" "18"
"Psalidoprocne" "fuliginosa" "18"
"Pselliophorus" "luteoviridis" "18"
"Ptiloprora" "erythropleura" "18"
"Rhipidura" "dahli" "18"
"Rhipidura" "dedemi" "18"
"Rhipidura" "euryura" "18"
"Rhipidura" "malaitae" "18"
"Rhipidura" "personata" "18"
"Rhipidura" "phoenicura" "18"
"Rhipidura" "tenebrosa" "18"
"Rukia" "ruki" "18"
"Saxicola" "jerdoni" "18"
"Scytalopus" "panamensis" "18"
"Stresemannia" "bougainvillei" "18"
"Terpsiphone" "atrochalybeia" "18"
"Tesia" "superciliaris" "18"
"Thripadectes" "rufobrunneus" "18"
"Trichastoma" "pyrrogenys" "18"
"Turdus" "bewsheri" "18"
"Urocissa" "ornata" "18"
"Gallirallus" "calayanensis" "18"
"Xenornis" "setifrons" "18"
"Zoothera" "margaretae" "18"
"Zoothera" "turipavae" "18"
"Zosterops" "grayi" "18"
"Zosterops" "flavifrons" "18"
"Zosterops" "gibbsi" "18"
"Zosterops" "griseotinctus" "18"
"Zosterops" "kuehni" "18"
"Zosterops" "meeki" "18"
"Zosterops" "metcalfii" "18"
"Zosterops" "kulambangrae" "18"
"Zosterops" "luteirostris" "18"
"Zosterops" "murphyi" "18"
"Zosterops" "sanctaecrucis" "18"
"Zosterops" "semperi" "18"
"Zosterops" "splendidus" "18"
"Zosterops" "stalkeri" "18"
"Zosterops" "uropygialis" "18"
"Accipiter" "albogularis" "18"
"Zosterops" "vellalavella" "18"
"Accipiter" "melanochlamys" "18"
"Accipiter" "butleri" "18"
"Accipiter" "princeps" "18"
"Accipiter" "imitator" "18"
"Actenoides" "bougainvillei" "18"
"Aerodramus" "bartschi" "18"
"Actenoides" "excelsus" "18"
"Aerodramus" "orientalis" "18"
"Aepypodius" "bruijnii" "18"
"Aerodramus" "inquietus" "18"
"Aerodramus" "whiteheadi" "18"
"Alisterus" "amboinensis" "18"
"Alopecoenas" "sanctaecrucis" "18"
"Alopecoenas" "kubaryi" "18"
"Cacatua" "ducorpsii" "18"
"Caprimulgus" "andamanicus" "18"
"Centropus" "chlororhynchos" "18"
"Centropus" "spilopterus" "18"
"Ceyx" "collectoris" "18"
"Ceyx" "gentianus" "18"
"Ceyx" "lepidus" "18"
"Ceyx" "meeki" "18"
"Ceyx" "mulcatus" "18"
"Ceyx" "nigromaxilla" "18"
"Ceyx" "sacerdotis" "18"
"Calyptomena" "hosii" "18"
"Phaethon" "lepturus" "18"
"Erythrura" "cyaneovirens" "18"
"Garrulax" "konkakinhensis" "18"
"Grallaricula" "cucullata" "18"
"Lanius" "newtoni" "18"
"Lonchura" "hunsteini" "18"
"Bostrychia" "bocagei" "18"
"Otus" "moheliensis" "18"
"Megapodius" "pritchardii" "18"
"Rallina" "canningi" "18"
"Symposiachrus" "barbatus" "18"
"Myzomela" "cineracea" "18"
"Crateroscelis" "robusta" "18"
"Crateroscelis" "nigrorufa" "18"
"Eugerygone" "rubra" "18"
"Manucodia" "comrii" "18"
"Pachycephala" "hypoxantha" "18"
"Zentrygon" "goldmani" "18"
"Chrysoena" "luteovirens" "18"
"Charmosyna" "stellae" "18"
"Dryocopus" "hodgei" "18"
"Ducula" "bakeri" "18"
"Ducula" "latrans" "18"
"Ducula" "salvadorii" "18"
"Hypotaenidia" "rovianae" "18"
"Amblyornis" "inornata" "18"
"Archboldia" "papuensis" "18"
"Cyornis" "hoevelli" "18"
"Dicaeum" "aeneum" "18"
"Lorius" "hypoinochrous" "18"
"Lophura" "edwardsi" "18"
"Ptiliogonys" "caudatus" "18"
"Sturnia" "erythropygia" "18"
"Macropygia" "mackinlayi" "18"
"Megapodius" "eremita" "18"
"Micropsitta" "bruijnii" "18"
"Neopsittacus" "musschenbroekii" "18"
"Ninox" "malaitae" "18"
"Cyanolyca" "quindiuna" "18"
"Otus" "balli" "18"
"Otus" "longicornis" "18"
"Otus" "mantananensis" "18"
"Piculus" "callopterus" "18"
"Psittacella" "brehmii" "18"
"Ptilinopus" "insolitus" "18"
"Ptilinopus" "perousii" "18"
"Ptilinopus" "porphyraceus" "18"
"Reinwardtoena" "browni" "18"
"Pyrrhura" "hoffmanni" "18"
"Rallus" "madagascariensis" "18"
"Rhizothera" "dulitensis" "18"
"Spilornis" "elgini" "18"
"Tyto" "aurantia" "18"
"Cnemophilus" "macgregorii" "18"
"Edolisoma" "pygmaeum" "18"
"Monarcha" "castaneiventris" "18"
"Symposiachrus" "malaitae" "18"
"Myadestes" "coloratus" "18"
"Oriolus" "forsteni" "18"
"Laticilla" "cinerascens" "18"
"Rhipidura" "cinerea" "18"
"Rhipidura" "coultasi" "18"
"Sericornis" "nouhuysi" "18"
"Chatarrhaea" "longirostris" "18"
"Zoothera" "talaseae" "18"
"Zosterops" "fuscicapilla" "18"
"Ifrita" "kowaldi" "18"
"Dendrocitta" "bayleii" "18"
"Dicaeum" "pectorale" "18"
"Amblyornis" "subalaris" "18"
"Artamus" "maximus" "18"
"Astrapia" "mayeri" "18"
"Astrapia" "stephaniae" "18"
"Contopus" "lugubris" "18"
"Dicrurus" "megarhynchus" "18"
"Erythrura" "kleinschmidti" "18"
"Garrulax" "ruficollis" "18"
"Lonchura" "forbesi" "18"
"Lonchura" "montana" "18"
"Aplonis" "brunneicapillus" "18"
"Myzomela" "malaitae" "18"
"Orthonyx" "novaeguineae" "18"
"Pselliophorus" "tibialis" "18"
"Pyrrhula" "leucogenis" "18"
"Ninox" "affinis" "18"
"Turdinus" "atrigularis" "18"
"Zosterops" "hypoxanthus" "18"
"Zosterops" "stresemanni" "18"
"Accipiter" "meyerianus" "18"
"Aegotheles" "archboldi" "18"
"Alopecoenas" "beccarii" "18"
"Centropus" "milo" "18"
"Centropus" "ateralbus" "18"
"Centropus" "violaceus" "18"
"Amalocichla" "incerta" "18"
"Acanthiza" "cinerea" "18"
"Foulehaio" "carunculatus" "18"
"Machaerirhynchus" "nigripectus" "18"
"Pachycephala" "griseonota" "18"
"Peneothello" "cryptoleuca" "18"
"Ducula" "neglecta" "18"
"Ducula" "pistrinaria" "18"
"Houbaropsis" "bengalensis" "18"
"Alcippe" "nipalensis" "18"
"Schoeniparus" "rufogularis" "18"
"Psilopogon" "monticola" "18"
"Zentrygon" "chiriquensis" "18"
"Zentrygon" "costaricensis" "18"
"Gerygone" "flavolateralis" "18"
"Pachycephala" "vitiensis" "18"
"Turdoides" "somervillei" "18"
"Brachypteryx" "erythrogyna" "18"
"Aethopyga" "eximia" "18"
"Trochalopteron" "virgatum" "18"
"Foulehaio" "procerior" "18"
"Amblyornis" "macgregoriae" "18"
"Aplonis" "tabuensis" "18"
"Myzomela" "jugularis" "18"
"Chlamydochaera" "jefferyi" "18"
"Chloropsis" "kinabaluensis" "18"
"Lanius" "validirostris" "18"
"Myiagra" "vanikorensis" "18"
"Pachycephala" "lorentzi" "18"
"Troglodytes" "ochraceus" "18"
"Zoothera" "everetti" "18"
"Zosterops" "explorator" "18"
"Myzomela" "cardinalis" "18"
"Dinopium" "shorii" "18"
"Ducula" "chalconota" "18"
"Ducula" "pacifica" "18"
"Gymnophaps" "solomonensis" "18"
"Hirundapus" "cochinchinensis" "18"
"Chlorophonia" "callophrys" "18"
"Caligavis" "subfrenata" "18"
"Odontophorus" "hyperythrus" "18"
"Psittacella" "lorentzi" "18"
"Myiagra" "castaneigularis" "18"
"Myzomela" "rosenbergii" "18"
"Rhipidura" "layardi" "18"
"Rhipidura" "spilodera" "18"
"Serilophus" "rubropygius" "18"
"Ninox" "squamipila" "18"
"Phaethon" "rubricauda" "18"
"Cissa" "jefferyi" "18"
"Oreostruthus" "fuliginosus" "18"
"Melidectes" "belfordi" "18"
"Vauriella" "insignis" "18"
"Ptiloprora" "guisei" "18"
"Rhabdornis" "grandis" "18"
"Timeliopsis" "fulvigula" "18"
"Aegotheles" "albertisi" "18"
"Aegotheles" "insignis" "18"
"Aerodramus" "spodiopygius" "18"
"Arborophila" "atrogularis" "18"
"Garrulax" "calvus" "18"
"Aleadryas" "rufinucha" "18"
"Ptiloprora" "perstriata" "18"
"Ptilorrhoa" "leucosticta" "18"
"Haematortyx" "sanguiniceps" "18"
"Haplophaedia" "aureliae" "18"
"Sterrhoptilus" "dennistouni" "18"
"Rheinardia" "ocellata" "18"
"Spilornis" "kinabaluensis" "18"
"Daphoenositta" "papuensis" "18"
"Yuhina" "bakeri" "18"
"Anthus" "gutturalis" "18"
"Cnemophilus" "loriae" "18"
"Pachycephalopsis" "hattamensis" "18"
"Urosphena" "whiteheadi" "18"
"Arborophila" "hyperythra" "18"
"Onychoprion" "fuscatus" "18"
"Ardea" "insignis" "18"
"Epimachus" "fastosus" "18"
"Lophorina" "superba" "18"
"Epimachus" "meyeri" "18"
"Eulacestoma" "nigropectus" "18"
"Psilopogon" "eximius" "18"
"Rallicula" "rubra" "18"
"Selasphorus" "scintilla" "18"
"Thalasseus" "bergii" "18"
"Cnemophilus" "sanguineus" "18"
"Melampitta" "lugubris" "18"
"Myophonus" "borneensis" "18"
"Rhipidura" "atra" "18"
"Yuhina" "everetti" "18"
"Alopecoenas" "stairi" "18"
"Androphobus" "viridis" "18"
"Eos" "squamata" "18"
"Colluricincla" "tenebrosa" "18"
"Paradoxornis" "flavirostris" "18"
"Erythropitta" "arquata" "18"
"Cacomantis" "aeruginosus" "18"
"Daphoenositta" "miranda" "18"
"Lichmera" "argentauris" "18"
"Batrachostomus" "harterti" "18"
"Devioeca" "papuana" "18"
"Otus" "magicus" "18"
"Myiagra" "caledonica" "18"
"Dasyornis" "brachypterus" "19"
"Grallaria" "excelsa" "19"
"Ammospiza" "maritima" "19"
"Stachyris" "roberti" "19"
"Stephanoxis" "loddigesii" "19"
"Touit" "surdus" "19"
"Macropsalis" "forcipata" "19"
"Mackenziaena" "leachii" "19"
"Thamnophilus" "ruficapillus" "19"
"Zimmerius" "improbus" "19"
"Phacellodomus" "striaticollis" "19"
"Tangara" "preciosa" "19"
"Phylloscartes" "ventralis" "19"
"Lorius" "garrulus" "19"
"Dicaeum" "schistaceiceps" "19"
"Chleuasicus" "atrosuperciliaris" "19"
"Batrachostomus" "hodgsoni" "19"
"Coeligena" "consita" "19"
"Haplophaedia" "lugens" "19"
"Turdus" "swalesi" "19"
"Pellorneum" "albiventre" "19"
"Crossleyia" "xanthophrys" "19"
"Zoothera" "marginata" "19"
"Phodilus" "prigoginei" "19"
"Cranioleuca" "hellmayri" "19"
"Grallaria" "bangsi" "19"
"Henicorhina" "anachoreta" "19"
"Premnornis" "guttuliger" "19"
"Synallaxis" "infuscata" "19"
"Myiomela" "albiventris" "19"
"Pachycephala" "arctitorquis" "19"
"Synallaxis" "fuscorufa" "19"
"Sporophila" "melanogaster" "19"
"Phyllergates" "cucullatus" "19"
"Leptotila" "conoveri" "19"
"Nothocercus" "bonapartei" "19"
"Rhipidura" "verreauxi" "19"
"Sitta" "solangiae" "19"
"Brotogeris" "tirica" "19"
"Chamaeza" "meruloides" "19"
"Philemon" "diemenensis" "19"
"Picus" "rabieri" "19"
"Ramphiculus" "fischeri" "19"
"Grallaria" "milleri" "19"
"Phylloscartes" "sylviolus" "19"
"Acridotheres" "albocinctus" "19"
"Coeligena" "eos" "19"
"Schoeniparus" "castaneceps" "19"
"Sasia" "ochracea" "19"
"Iodopleura" "pipra" "19"
"Phylloscopus" "cantator" "19"
"Platyrinchus" "leucoryphus" "19"
"Dysithamnus" "xanthopterus" "19"
"Piculus" "aurulentus" "19"
"Xolmis" "dominicanus" "19"
"Charadrius" "dealbatus" "19"
"Pomatorhinus" "superciliaris" "19"
"Euphonia" "flavifrons" "19"
"Hylocitrea" "bonensis" "19"
"Psilorhamphus" "guttatus" "19"
"Anabacerthia" "amaurotis" "19"
"Cyornis" "rubeculoides" "19"
"Dicrurus" "annectens" "19"
"Pachycephala" "mentalis" "19"
"Dicrurus" "montanus" "19"
"Penelope" "obscura" "19"
"Sitta" "pusilla" "19"
"Corvus" "ossifragus" "19"
"Iridosornis" "porphyrocephalus" "19"
"Aramides" "saracura" "19"
"Anthus" "hellmayri" "19"
"Neopelma" "chrysolophum" "19"
"Bambusicola" "fytchii" "19"
"Melaniparus" "fasciiventer" "19"
"Oreophasis" "derbianus" "19"
"Pionus" "seniloides" "19"
"Ficedula" "nigrorufa" "19"
"Hemitesia" "neumanni" "19"
"Myza" "sarasinorum" "19"
"Buteogallus" "lacernulatus" "19"
"Fulvetta" "danisi" "19"
"Chlorophonia" "pyrrhophrys" "19"
"Cyanoloxia" "glaucocaerulea" "19"
"Drymophila" "rubricollis" "19"
"Cichlocolaptes" "holti" "19"
"Poospiza" "nigrorufa" "19"
"Garrulax" "chinensis" "19"
"Knipolegus" "cyanirostris" "19"
"Lanius" "collurioides" "19"
"Psarisomus" "dalhousiae" "19"
"Stephanophorus" "diadematus" "19"
"Tangara" "seledon" "19"
"Eriocnemis" "aline" "19"
"Gecinulus" "grantia" "19"
"Batara" "cinerea" "19"
"Celebesica" "abbotti" "19"
"Edolisoma" "dispar" "19"
"Picumnus" "temminckii" "19"
"Pternistis" "nobilis" "19"
"Cinnyris" "stuhlmanni" "19"
"Pomatorhinus" "phayrei" "19"
"Pheugopedius" "columbianus" "19"
"Anthipes" "monileger" "19"
"Carterornis" "pileatus" "19"
"Drymophila" "malura" "19"
"Leptasthenura" "striolata" "19"
"Pseudocalyptomena" "graueri" "19"
"Anas" "wyvilliana" "19"
"Psittiparus" "bakeri" "19"
"Gavicalis" "fasciogularis" "19"
"Hemitesia" "pallidipes" "19"
"Sericulus" "chrysocephalus" "19"
"Synallaxis" "spixi" "19"
"Geotrygon" "mystacea" "19"
"Cutia" "nipalensis" "19"
"Hydrornis" "nipalensis" "19"
"Leptasthenura" "setaria" "19"
"Myrmotherula" "minor" "19"
"Orthogonys" "chloricterus" "19"
"Saltator" "maxillosus" "19"
"Dendrortyx" "barbatus" "19"
"Eunymphicus" "uvaeensis" "19"
"Heliangelus" "zusii" "19"
"Setophaga" "vitellina" "19"
"Dicrurus" "waldenii" "19"
"Grallaria" "ridgelyi" "19"
"Lophura" "nycthemera" "19"
"Cinnyris" "coquerellii" "19"
"Cinnyris" "loveridgei" "19"
"Cinnyris" "rufipennis" "19"
"Phylloscopus" "poliogenys" "19"
"Metallura" "iracunda" "19"
"Odontophorus" "atrifrons" "19"
"Otus" "mayottensis" "19"
"Arremon" "perijanus" "19"
"Strix" "hylophila" "19"
"Atlapetes" "nigrifrons" "19"
"Setophaga" "flavescens" "19"
"Vini" "ultramarina" "19"
"Apalis" "kaboboensis" "19"
"Grallaria" "saltuensis" "19"
"Leiothrix" "argentauris" "19"
"Premnoplex" "tatei" "19"
"Scytalopus" "pachecoi" "19"
"Lipaugus" "conditus" "19"
"Urocissa" "xanthomelana" "19"
"Zosterops" "mayottensis" "19"
"Dubusia" "carrikeri" "19"
"Macroagelaius" "subalaris" "19"
"Pyrrhulagra" "taylori" "19"
"Sphenopsis" "ochracea" "19"
"Polyplectron" "bicalcaratum" "19"
"Basileuterus" "griseiceps" "19"
"Cryptospiza" "shelleyi" "19"
"Icterus" "northropi" "19"
"Loxia" "megaplaga" "19"
"Cochoa" "viridis" "19"
"Diglossa" "venezuelensis" "19"
"Oreomystis" "bairdi" "19"
"Pomarea" "iphis" "19"
"Phibalura" "boliviana" "19"
"Phylloscartes" "paulista" "19"
"Phylloscopus" "hainanus" "19"
"Prionops" "alberti" "19"
"Protonotaria" "citrea" "19"
"Stachyris" "nonggangensis" "19"
"Tachycineta" "cyaneoviridis" "19"
"Tangara" "meyerdeschauenseei" "19"
"Zosterops" "inornatus" "19"
"Zosterops" "minutus" "19"
"Piprites" "pileata" "19"
"Arborophila" "ardens" "19"
"Arborophila" "tonkinensis" "19"
"Bubo" "nipalensis" "19"
"Apalis" "flavigularis" "19"
"Scytalopus" "perijanus" "19"
"Heliobletus" "contaminatus" "19"
"Sitta" "insularis" "19"
"Charmosyna" "toxopei" "19"
"Claravis" "geoffroyi" "19"
"Garrulax" "galbanus" "19"
"Coeligena" "phalerata" "19"
"Coracopsis" "sibilans" "19"
"Cyanophaia" "bicolor" "19"
"Ducula" "galeata" "19"
"Ducula" "obiensis" "19"
"Ducula" "perspicillata" "19"
"Eos" "reticulata" "19"
"Oxypogon" "stuebelii" "19"
"Eunymphicus" "cornutus" "19"
"Falco" "punctatus" "19"
"Bradypterus" "graueri" "19"
"Gallinago" "nobilis" "19"
"Glaucidium" "mooreorum" "19"
"Gymnophaps" "mada" "19"
"Calyptura" "cristata" "19"
"Horornis" "carolinae" "19"
"Chasiempis" "sclateri" "19"
"Ramphomicron" "dorsale" "19"
"Coracina" "fortis" "19"
"Setophaga" "plumbea" "19"
"Enicurus" "immaculatus" "19"
"Trochalopteron" "yersini" "19"
"Gerygone" "dorsalis" "19"
"Chlorodrepanis" "flava" "19"
"Chlorodrepanis" "stejnegeri" "19"
"Magumma" "parva" "19"
"Hemitriccus" "obsoletus" "19"
"Allenia" "fusca" "19"
"Symposiachrus" "boanensis" "19"
"Carterornis" "castus" "19"
"Symposiachrus" "loricatus" "19"
"Cinnyris" "comorensis" "19"
"Gliciphila" "undulata" "19"
"Eumyias" "additus" "19"
"Zosterornis" "hypogrammicus" "19"
"Geokichla" "dumasi" "19"
"Geokichla" "schistacea" "19"
"Zosterops" "chloronothos" "19"
"Megaloprepia" "formosa" "19"
"Megapodius" "tenimberensis" "19"
"Melanerpes" "herminieri" "19"
"Ninox" "hantu" "19"
"Ninox" "ios" "19"
"Otus" "capnodes" "19"
"Prioniturus" "mada" "19"
"Psittacula" "eques" "19"
"Ptilinopus" "granulifrons" "19"
"Ptilinopus" "dupetithouarsii" "19"
"Ptilinopus" "purpuratus" "19"
"Ptilinopus" "wallacii" "19"
"Pyrrhura" "viridicata" "19"
"Todiramphus" "godeffroyi" "19"
"Todiramphus" "veneratus" "19"
"Todiramphus" "youngi" "19"
"Tragopan" "blythii" "19"
"Treron" "aromaticus" "19"
"Trochilus" "scitulus" "19"
"Zentrygon" "carrikeri" "19"
"Acrocephalus" "percernis" "19"
"Acrocephalus" "mendanae" "19"
"Thapsinillas" "lucasi" "19"
"Thapsinillas" "mysticalis" "19"
"Edolisoma" "obiense" "19"
"Dicaeum" "erythrothorax" "19"
"Ficedula" "riedeli" "19"
"Heinrichia" "simplex" "19"
"Hirundo" "tahitica" "19"
"Lycocorax" "obiensis" "19"
"Myzomela" "batjanensis" "19"
"Oriolus" "bouroensis" "19"
"Oriolus" "decipiens" "19"
"Philemon" "moluccensis" "19"
"Phylloscopus" "calciatilis" "19"
"Phylloscopus" "sarasinorum" "19"
"Rhipidura" "bouruensis" "19"
"Rhipidura" "obiensis" "19"
"Scytalopus" "rodriguezi" "19"
"Setophaga" "angelae" "19"
"Lipaugus" "ater" "19"
"Zosterops" "mauritianus" "19"
"Icterus" "oberi" "19"
"Lalage" "aurea" "19"
"Cataponera" "turdoides" "19"
"Symposiachrus" "mundus" "19"
"Ninox" "forbesi" "19"
"Pitta" "maxima" "19"
"Trochalopteron" "fairbanki" "19"
"Acrocephalus" "rehsei" "19"
"Atlapetes" "leucopis" "19"
"Aplonis" "crassa" "19"
"Temnurus" "temnurus" "19"
"Cinclocerthia" "gutturalis" "19"
"Myadestes" "palmeri" "19"
"Ficedula" "timorensis" "19"
"Formicivora" "erythronotos" "19"
"Icterus" "bonana" "19"
"Leucopeza" "semperi" "19"
"Lichmera" "deningeri" "19"
"Mayrornis" "versicolor" "19"
"Melanospiza" "richardsoni" "19"
"Muscipipra" "vetula" "19"
"Hemitriccus" "furcatus" "19"
"Hemitriccus" "kaempferi" "19"
"Myioborus" "flavivertex" "19"
"Myrmotherula" "snowi" "19"
"Nesopsar" "nigerrimus" "19"
"Charmosyna" "diadema" "19"
"Philydor" "novaesi" "19"
"Ploceus" "megarhynchus" "19"
"Polioptila" "lactea" "19"
"Pomarea" "nigra" "19"
"Rhipidura" "fuscorufa" "19"
"Rhipidura" "superflua" "19"
"Rhipidura" "opistherythra" "19"
"Semioptera" "wallacii" "19"
"Spelaeornis" "chocolatinus" "19"
"Turdus" "lherminieri" "19"
"Gallirallus" "lafresnayanus" "19"
"Zoothera" "machiki" "19"
"Zosterops" "buruensis" "19"
"Aerodramus" "leucophaeus" "19"
"Amazona" "agilis" "19"
"Amazona" "imperialis" "19"
"Amazona" "arausiaca" "19"
"Amazona" "collaria" "19"
"Amazona" "pretrei" "19"
"Amazona" "versicolor" "19"
"Anthocephala" "floriceps" "19"
"Cacatua" "goffiniana" "19"
"Centropus" "goliath" "19"
"Caprimulgus" "prigoginei" "19"
"Ceyx" "cajeli" "19"
"Chalcites" "crassirostris" "19"
"Cyornis" "hainanus" "19"
"Contopus" "latirostris" "19"
"Eleoscytalopus" "psychopompus" "19"
"Herpsilochmus" "pileatus" "19"
"Himatione" "sanguinea" "19"
"Lalage" "moesta" "19"
"Myzomela" "simplex" "19"
"Sporophila" "beltoni" "19"
"Trochalopteron" "cachinnans" "19"
"Scolopax" "rochussenii" "19"
"Cryptomicroeca" "flaviventris" "19"
"Terenura" "sicki" "19"
"Corvus" "validus" "19"
"Microeca" "hemixantha" "19"
"Myiotheretes" "pernix" "19"
"Ictinia" "mississippiensis" "19"
"Arremon" "semitorquatus" "19"
"Myiothlypis" "leucoblephara" "19"
"Dysithamnus" "stictothorax" "19"
"Polyplectron" "katsumatae" "19"
"Oriolus" "traillii" "19"
"Phyllomyias" "griseocapilla" "19"
"Myrmoderus" "squamosus" "19"
"Microspingus" "cabanisi" "19"
"Cinclidium" "frontale" "19"
"Drymophila" "genei" "19"
"Garrulax" "merulinus" "19"
"Limnoctites" "rectirostris" "19"
"Orchesticus" "abeillei" "19"
"Peucaea" "aestivalis" "19"
"Pteruthius" "melanotis" "19"
"Synallaxis" "cinerascens" "19"
"Zosterops" "xanthochroa" "19"
"Amazona" "vinacea" "19"
"Lepidocolaptes" "falcinellus" "19"
"Cyanocorax" "coeruleus" "19"
"Ixobrychus" "exilis" "19"
"Chaetura" "martinica" "19"
"Coccyzus" "pluvialis" "19"
"Coccyzus" "vetula" "19"
"Coeligena" "prunellei" "19"
"Ducula" "cineracea" "19"
"Lophornis" "chalybeus" "19"
"Eupsittula" "nana" "19"
"Geotrygon" "versicolor" "19"
"Hapaloptila" "castanea" "19"
"Attila" "phoenicurus" "19"
"Clibanornis" "dendrocolaptoides" "19"
"Corvus" "moneduloides" "19"
"Corvus" "jamaicensis" "19"
"Setophaga" "pharetra" "19"
"Erythrura" "psittacea" "19"
"Euneornis" "campestris" "19"
"Megalurulus" "mariae" "19"
"Cinnyris" "rockefelleri" "19"
"Melanerpes" "radiolatus" "19"
"Patagioenas" "caribaea" "19"
"Pseudoscops" "grammicus" "19"
"Todus" "todus" "19"
"Trochilus" "polytmus" "19"
"Dicaeum" "keiense" "19"
"Elaenia" "fallax" "19"
"Philemon" "plumigenis" "19"
"Heleia" "squamiceps" "19"
"Orthorhyncus" "cristatus" "19"
"Contopus" "pallidus" "19"
"Coracornis" "raveni" "19"
"Euphonia" "jamaica" "19"
"Icterus" "leucopteryx" "19"
"Loxipasser" "anoxanthus" "19"
"Myiarchus" "barbirostris" "19"
"Myiarchus" "validus" "19"
"Myiopagis" "cotta" "19"
"Myzomela" "boiei" "19"
"Myza" "celebensis" "19"
"Onychorhynchus" "swainsoni" "19"
"Pachyramphus" "niger" "19"
"Phylloscartes" "oustaleti" "19"
"Pomatorhinus" "ochraceiceps" "19"
"Saltator" "albicollis" "19"
"Spindalis" "nigricephala" "19"
"Tickellia" "hodgsoni" "19"
"Turdus" "aurantius" "19"
"Turdus" "jamaicensis" "19"
"Vireo" "modestus" "19"
"Vireo" "osburni" "19"
"Accipiter" "haplochrous" "19"
"Amazona" "brasiliensis" "19"
"Anthracothorax" "mango" "19"
"Chrysophlegma" "flavinucha" "19"
"Eriocnemis" "cupreoventris" "19"
"Emberizoides" "ypiranganus" "19"
"Laterallus" "leucopyrrhus" "19"
"Cyanoderma" "chrysaeum" "19"
"Triclaria" "malachitacea" "19"
"Garrulax" "monachus" "19"
"Laniisoma" "elegans" "19"
"Turdinus" "crispifrons" "19"
"Turdus" "subalaris" "19"
"Euphonia" "chalybea" "19"
"Actinodura" "radcliffei" "19"
"Certhia" "manipurensis" "19"
"Garrulax" "castanotis" "19"
"Oriolus" "tenuirostris" "19"
"Pteruthius" "aenobarbus" "19"
"Syndactyla" "rufosuperciliata" "19"
"Turdus" "flavipes" "19"
"Arborophila" "rufogularis" "19"
"Eurostopodus" "diabolicus" "19"
"Eulampis" "jugularis" "19"
"Fulica" "alai" "19"
"Locustella" "castanea" "19"
"Dacnis" "hartlaubi" "19"
"Scytalopus" "speluncae" "19"
"Sitta" "cinnamoventris" "19"
"Chamaeza" "ruficauda" "19"
"Cinclocerthia" "ruficauda" "19"
"Cinnycerthia" "olivascens" "19"
"Myiarchus" "oberi" "19"
"Pachycephala" "sulfuriventer" "19"
"Phylloscartes" "difficilis" "19"
"Chamaeza" "turdina" "19"
"Grallaria" "alleni" "19"
"Trochalopteron" "chrysopterum" "19"
"Aethopyga" "nipalensis" "19"
"Setophaga" "pityophila" "19"
"Hydrornis" "soror" "19"
"Psilopogon" "asiaticus" "19"
"Alophoixus" "pallidus" "19"
"Brachypteryx" "cruralis" "19"
"Cissa" "chinensis" "19"
"Limnothlypis" "swainsonii" "19"
"Quiscalus" "major" "19"
"Thlypopsis" "pyrrhocoma" "19"
"Gallirex" "johnstoni" "19"
"Suthora" "nipalensis" "19"
"Scolopax" "celebensis" "19"
"Cranioleuca" "obsoleta" "19"
"Sporophila" "frontalis" "19"
"Pionopsitta" "pileata" "19"
"Leioptila" "annectens" "19"
"Castanozoster" "thoracicus" "19"
"Ortalis" "squamata" "19"
"Picumnus" "nebulosus" "19"
"Psilopogon" "lagrandieri" "19"
"Sarothrura" "watersi" "19"
"Hemixos" "flavala" "19"
"Arachnothera" "magna" "19"
"Attila" "rufus" "19"
"Donacospiza" "albifrons" "19"
"Piranga" "rubra" "19"
"Premnoplex" "brunnescens" "19"
"Ramphodon" "naevius" "19"
"Antrostomus" "carolinensis" "19"
"Eumyias" "albicaudatus" "19"
"Veniliornis" "dignus" "19"
"Aethopyga" "christinae" "19"
"Garrulax" "woodi" "19"
"Urocissa" "whiteheadi" "19"
"Loxigilla" "noctis" "19"
"Lichmera" "squamata" "19"
"Spelaeornis" "oatesi" "19"
"Zosterops" "atriceps" "19"
"Myiagra" "galeata" "19"
"Treron" "apicauda" "19"
"Megascops" "sanctaecatarinae" "19"
"Veniliornis" "spilogaster" "19"
"Tangara" "cyanocephala" "19"
"Timalia" "pileata" "19"
"Hylopezus" "nattereri" "19"
"Leiopicus" "auriceps" "19"
"Malia" "grata" "19"
"Cardellina" "versicolor" "19"
"Scytalopus" "micropterus" "19"
"Sporophila" "falcirostris" "19"
"Trochalopteron" "austeni" "19"
"Carpornis" "cucullata" "19"
"Leuconotopicus" "borealis" "19"
"Pipile" "jacutinga" "19"
"Polyplectron" "germaini" "19"
"Rallus" "crepitans" "19"
"Tangara" "brasiliensis" "19"
"Aplonis" "striata" "19"
"Lichmera" "incana" "19"
"Sporophila" "cinnamomea" "19"
"Trichastoma" "tickelli" "19"
"Eulampis" "holosericeus" "19"
"Todiramphus" "diops" "19"
"Dacnis" "nigripes" "19"
"Florisuga" "fusca" "19"
"Phacellodomus" "ferrugineigula" "19"
"Alcedo" "hercules" "19"
"Hylophilus" "poicilotis" "19"
"Glaucidium" "albertinum" "19"
"Acanthoptila" "nipalensis" "19"
"Rimator" "danjoui" "19"
"Schoenicola" "platyurus" "19"
"Cyanolyca" "nanus" "19"
"Foudia" "eminentissima" "19"
"Campylorhamphus" "falcularius" "19"
"Acrobatornis" "fonsecai" "19"
"Pyrrhura" "calliptera" "19"
"Touit" "melanonotus" "19"
"Erythropitta" "rufiventris" "19"
"Grallaria" "gigantea" "19"
"Pipreola" "lubomirskii" "19"
"Buteo" "solitarius" "19"
"Cyanoramphus" "novaezelandiae" "19"
"Kupeornis" "rufocinctus" "19"
"Biatas" "nigropectus" "19"
"Scytalopus" "schulenbergi" "20"
"Monticola" "explorator" "20"
"Nephelomyias" "ochraceiventris" "20"
"Syrmaticus" "humiae" "20"
"Anisognathus" "igniventris" "20"
"Tangara" "atrocoerulea" "20"
"Heliangelus" "spencei" "20"
"Ailuroedus" "crassirostris" "20"
"Hemimacronyx" "chloris" "20"
"Metallura" "aeneocauda" "20"
"Zanda" "baudinii" "20"
"Macronyx" "sharpei" "20"
"Scytalopus" "gonzagai" "20"
"Sphenopsis" "melanotis" "20"
"Leptasthenura" "xenothorax" "20"
"Sylvia" "ruppeli" "20"
"Scytalopus" "urubambae" "20"
"Cinclodes" "albiventris" "20"
"Cistothorus" "meridae" "20"
"Geocerthia" "serrana" "20"
"Haematopus" "fuliginosus" "20"
"Pseudospingus" "xanthophthalmus" "20"
"Oreotrochilus" "melanogaster" "20"
"Atlapetes" "meridae" "20"
"Polioptila" "maior" "20"
"Sitta" "yunnanensis" "20"
"Conirostrum" "fraseri" "20"
"Thlypopsis" "pectoralis" "20"
"Poeoptera" "femoralis" "20"
"Incaspiza" "laeta" "20"
"Calamanthus" "fuliginosus" "20"
"Phacellodomus" "striaticeps" "20"
"Pheucticus" "aureoventris" "20"
"Stipiturus" "malachurus" "20"
"Anthracothorax" "aurulentus" "20"
"Orochelidon" "andecola" "20"
"Coeligena" "inca" "20"
"Hapalopsittaca" "pyrrhops" "20"
"Haplophaedia" "assimilis" "20"
"Heliangelus" "micraster" "20"
"Conirostrum" "binghami" "20"
"Cranioleuca" "albicapilla" "20"
"Grallaria" "squamigera" "20"
"Megascops" "koepckeae" "20"
"Geospizopsis" "plebejus" "20"
"Nothoprocta" "curvirostris" "20"
"Platycercus" "elegans" "20"
"Pyrrhura" "rhodocephala" "20"
"Rollandia" "microptera" "20"
"Veniliornis" "nigriceps" "20"
"Zapornia" "bicolor" "20"
"Scytalopus" "acutirostris" "20"
"Conirostrum" "cinereum" "20"
"Bradypterus" "barratti" "20"
"Myiotheretes" "striaticollis" "20"
"Nephelomyias" "lintoni" "20"
"Phrygilus" "punensis" "20"
"Prinia" "hypoxantha" "20"
"Andigena" "hypoglauca" "20"
"Chaetocercus" "mulsant" "20"
"Emberiza" "caesia" "20"
"Liocichla" "omeiensis" "20"
"Sphenoeacus" "afer" "20"
"Calamanthus" "pyrrhopygius" "20"
"Arremon" "assimilis" "20"
"Myiopsitta" "luchsi" "20"
"Penelope" "montagnii" "20"
"Tauraco" "corythaix" "20"
"Theristicus" "branickii" "20"
"Contopus" "punensis" "20"
"Knipolegus" "heterogyna" "20"
"Mecocerculus" "leucophrys" "20"
"Niltava" "oatesi" "20"
"Pyrrhulagra" "violacea" "20"
"Atlapetes" "rufigenis" "20"
"Cinclodes" "albidiventris" "20"
"Iridosornis" "jelskii" "20"
"Limnornis" "curvirostris" "20"
"Myadestes" "ralloides" "20"
"Pseudocolopteryx" "flaviventris" "20"
"Calliphlox" "evelynae" "20"
"Grallaria" "blakei" "20"
"Grallaria" "rufula" "20"
"Polioxolmis" "rufipennis" "20"
"Colaptes" "campestroides" "20"
"Colaptes" "atriceps" "20"
"Fulica" "leucoptera" "20"
"Xenodacnis" "parina" "20"
"Glossopsitta" "pusilla" "20"
"Haematopus" "longirostris" "20"
"Cinclodes" "olrogi" "20"
"Dicaeum" "melanozanthum" "20"
"Diglossa" "mystacalis" "20"
"Silvicultrix" "jelskii" "20"
"Phalcoboenus" "carunculatus" "20"
"Psittacara" "mitratus" "20"
"Ochthoeca" "superciliosa" "20"
"Rhipidura" "rufifrons" "20"
"Vireo" "crassirostris" "20"
"Tangara" "fulvicervix" "20"
"Crithagra" "scotops" "20"
"Anisognathus" "lacrymosus" "20"
"Anthus" "furcatus" "20"
"Catharus" "fuscater" "20"
"Bradypterus" "sylvaticus" "20"
"Cossypha" "dichroa" "20"
"Idiopsar" "brachyurus" "20"
"Muscisaxicola" "albifrons" "20"
"Ploceus" "capensis" "20"
"Polioptila" "caerulea" "20"
"Promerops" "gurneyi" "20"
"Pseudocolopteryx" "acutipennis" "20"
"Pycnonotus" "striatus" "20"
"Tangara" "cyanotis" "20"
"Turdus" "dissimilis" "20"
"Zimmerius" "bolivianus" "20"
"Grallaria" "przewalskii" "20"
"Coturnicops" "notatus" "20"
"Eriocnemis" "luciani" "20"
"Geronticus" "calvus" "20"
"Heliangelus" "strophianus" "20"
"Lafresnaya" "lafresnayi" "20"
"Sibia" "souliei" "20"
"Anthus" "bogotensis" "20"
"Asthenes" "ottonis" "20"
"Chionodacryon" "speculiferum" "20"
"Corydospiza" "alaudina" "20"
"Sporathraupis" "cyanocephala" "20"
"Pardirallus" "sanguinolentus" "20"
"Sarothrura" "affinis" "20"
"Zanda" "funerea" "20"
"Atlapetes" "latinuchus" "20"
"Elaenia" "pallatangae" "20"
"Muscisaxicola" "occipitalis" "20"
"Cinnyris" "afer" "20"
"Ochthoeca" "thoracica" "20"
"Ochthoeca" "nigrita" "20"
"Thamnophilus" "subfasciatus" "20"
"Cacicus" "chrysonotus" "20"
"Myiothlypis" "euophrys" "20"
"Cacicus" "uropygialis" "20"
"Corvus" "tasmanicus" "20"
"Lewinia" "pectoralis" "20"
"Cochoa" "purpurea" "20"
"Dasyornis" "broadbenti" "20"
"Doliornis" "sclateri" "20"
"Eopsaltria" "australis" "20"
"Geositta" "tenuirostris" "20"
"Malurus" "cyaneus" "20"
"Malurus" "elegans" "20"
"Muscisaxicola" "griseus" "20"
"Ochthoeca" "oenanthoides" "20"
"Petroica" "rosea" "20"
"Spizixos" "canifrons" "20"
"Stagonopleura" "bella" "20"
"Synallaxis" "unirufa" "20"
"Zoothera" "lunulata" "20"
"Aglaeactis" "pamela" "20"
"Aulacorhynchus" "cyanolaemus" "20"
"Asthenes" "hudsoni" "20"
"Coeligena" "conradii" "20"
"Colibri" "coruscans" "20"
"Atlapetes" "taczanowskii" "20"
"Eriocnemis" "nigrivestis" "20"
"Pheugopedius" "schulenbergi" "20"
"Fulica" "rufifrons" "20"
"Haematopus" "moquini" "20"
"Heteronetta" "atricapilla" "20"
"Anairetes" "fernandezianus" "20"
"Asthenes" "coryi" "20"
"Atlapetes" "pallidiceps" "20"
"Atrichornis" "clamosus" "20"
"Tychaedon" "signata" "20"
"Anumara" "forbesi" "20"
"Setophaga" "subita" "20"
"Dicrurus" "aldabranus" "20"
"Diglossa" "caerulescens" "20"
"Geositta" "saxicolina" "20"
"Grallaria" "andicolus" "20"
"Grallaricula" "ochraceifrons" "20"
"Thlypopsis" "superciliaris" "20"
"Laterallus" "tuerosi" "20"
"Lesbia" "nuna" "20"
"Leuconotopicus" "stricklandi" "20"
"Sylvia" "nigricapillus" "20"
"Loddigesia" "mirabilis" "20"
"Lopholaimus" "antarcticus" "20"
"Orochelidon" "flavipes" "20"
"Orochelidon" "murina" "20"
"Chelidorhynx" "hypoxanthus" "20"
"Leistes" "defilippii" "20"
"Chlorophoneus" "olivaceus" "20"
"Anthochaera" "phrygia" "20"
"Oxypogon" "lindenii" "20"
"Myrtis" "fanny" "20"
"Pezoporus" "wallicus" "20"
"Picumnus" "steindachneri" "20"
"Podiceps" "taczanowskii" "20"
"Polyonymus" "caroli" "20"
"Rhynchopsitta" "pachyrhyncha" "20"
"Sephanoides" "fernandensis" "20"
"Threskiornis" "moluccus" "20"
"Uropsalis" "segmentata" "20"
"Xenoglaux" "loweryi" "20"
"Asthenes" "usheri" "20"
"Foudia" "aldabrana" "20"
"Silvicultrix" "frontalis" "20"
"Ochthoeca" "fumicolor" "20"
"Sinosuthora" "ricketti" "20"
"Pseudotriccus" "ruficeps" "20"
"Scytalopus" "gettyae" "20"
"Scytalopus" "macropus" "20"
"Sitta" "ledanti" "20"
"Tachuris" "rubrigastra" "20"
"Cranioleuca" "berlepschi" "20"
"Turdus" "plumbeus" "20"
"Dubusia" "stictocephala" "20"
"Tangara" "parzudakii" "20"
"Coccyzus" "bahamensis" "20"
"Kleinothraupis" "reyi" "20"
"Catamenia" "homochroa" "20"
"Agelasticus" "thilius" "20"
"Ampelion" "rubrocristatus" "20"
"Asthenes" "urubambensis" "20"
"Anthus" "hoeschi" "20"
"Asthenes" "griseomurina" "20"
"Atrichornis" "rufescens" "20"
"Chaetops" "aurantius" "20"
"Diglossa" "cyanea" "20"
"Cinclodes" "comechingonus" "20"
"Cinnycerthia" "fulva" "20"
"Cisticola" "aberdare" "20"
"Geothlypis" "rostrata" "20"
"Hymenops" "perspicillatus" "20"
"Leptasthenura" "platensis" "20"
"Lichenostomus" "melanops" "20"
"Asthenes" "berlepschi" "20"
"Poospiza" "rufosuperciliaris" "20"
"Microspingus" "alticola" "20"
"Ochthoeca" "rufipectoralis" "20"
"Pipreola" "arcuata" "20"
"Poecilotriccus" "luluae" "20"
"Pteroptochos" "castaneus" "20"
"Psophodes" "olivaceus" "20"
"Kleinothraupis" "calophrys" "20"
"Rhopornis" "ardesiacus" "20"
"Scytalopus" "parkeri" "20"
"Scytalopus" "unicolor" "20"
"Sheppardia" "lowei" "20"
"Sheppardia" "montana" "20"
"Sicalis" "luteola" "20"
"Sitta" "nagaensis" "20"
"Stagonopleura" "oculata" "20"
"Tangara" "nigroviridis" "20"
"Telespiza" "cantans" "20"
"Tregellasia" "capito" "20"
"Turdus" "fuscater" "20"
"Tyrannus" "forficatus" "20"
"Xenospiza" "baileyi" "20"
"Aglaeactis" "aliciae" "20"
"Anas" "laysanensis" "20"
"Bolborhynchus" "orbygnesius" "20"
"Dessonornis" "mbuluensis" "20"
"Asthenes" "maculicauda" "20"
"Horornis" "acanthizoides" "20"
"Drymotoxeres" "pucheranii" "20"
"Atlapetes" "melanopsis" "20"
"Nipponia" "nippon" "20"
"Gerygone" "mouki" "20"
"Cinclosoma" "punctatum" "20"
"Petroica" "boodang" "20"
"Colinus" "virginianus" "20"
"Columba" "leucomela" "20"
"Nycticryphes" "semicollaris" "20"
"Ensifera" "ensifera" "20"
"Eupodotis" "caerulescens" "20"
"Poospizopsis" "caesar" "20"
"Myiothlypis" "coronata" "20"
"Chloris" "ambigua" "20"
"Conirostrum" "albifrons" "20"
"Conirostrum" "sitticolor" "20"
"Cranioleuca" "albiceps" "20"
"Cranioleuca" "baroni" "20"
"Quoyornis" "georgianus" "20"
"Campicoloides" "bifasciatus" "20"
"Oreophilais" "robertsi" "20"
"Crithagra" "symonsi" "20"
"Metallura" "eupogon" "20"
"Nothoprocta" "taczanowskii" "20"
"Nyctibius" "maculosus" "20"
"Oreotrochilus" "chimborazo" "20"
"Patagioenas" "albilinea" "20"
"Pterophanes" "cyanopterus" "20"
"Cranioleuca" "marcapatae" "20"
"Elaenia" "obscura" "20"
"Mecocerculus" "poecilocercus" "20"
"Pheugopedius" "euophrys" "20"
"Anisognathus" "flavinucha" "20"
"Incaspiza" "personata" "20"
"Nephelornis" "oneilli" "20"
"Fulvetta" "ruficapilla" "20"
"Catamblyrhynchus" "diadema" "20"
"Grantiella" "picta" "20"
"Ninox" "strenua" "20"
"Oreonympha" "albolimbata" "20"
"Acanthorhynchus" "tenuirostris" "20"
"Cyanolyca" "turcosa" "20"
"Cyanolyca" "viridicyanus" "20"
"Lanius" "nubicus" "20"
"Manorina" "melanophrys" "20"
"Phylloscopus" "ruficapilla" "20"
"Mimus" "gundlachii" "20"
"Monarcha" "melanopsis" "20"
"Anairetes" "alpinus" "20"
"Atlapetes" "rufinucha" "20"
"Myiophobus" "inornatus" "20"
"Neochmia" "temporalis" "20"
"Pheucticus" "chrysogaster" "20"
"Phyllomyias" "uropygialis" "20"
"Pipreola" "intermedia" "20"
"Pycnoptilus" "floccosus" "20"
"Scytalopus" "bolivianus" "20"
"Scytalopus" "meridanus" "20"
"Thripadectes" "scrutator" "20"
"Turdus" "maranonicus" "20"
"Aglaeactis" "castelnaudii" "20"
"Amazona" "mercenarius" "20"
"Arborophila" "rufipectus" "20"
"Campethera" "notata" "20"
"Cinclodes" "aricomae" "20"
"Coccopygia" "melanotis" "20"
"Leptasthenura" "andicola" "20"
"Chrysolophus" "amherstiae" "20"
"Coeligena" "iris" "20"
"Oxyura" "australis" "20"
"Gallinago" "imperialis" "20"
"Glaucidium" "jardinii" "20"
"Glossopsitta" "concinna" "20"
"Acanthiza" "lineata" "20"
"Buthraupis" "montana" "20"
"Delichon" "nipalense" "20"
"Grallaria" "erythrotis" "20"
"Ptilotula" "fusca" "20"
"Leucosarcia" "melanoleuca" "20"
"Chrysominla" "strigula" "20"
"Metallura" "tyrianthina" "20"
"Neophema" "pulchella" "20"
"Odontophorus" "balliviani" "20"
"Pionus" "tumultuosus" "20"
"Rallus" "elegans" "20"
"Taphrolesbia" "griseiventris" "20"
"Vanellus" "resplendens" "20"
"Zentrygon" "frenata" "20"
"Trochocercus" "cyanomelas" "20"
"Kleinothraupis" "auricularis" "20"
"Saltator" "cinctus" "20"
"Batis" "capensis" "20"
"Spartonoica" "maluroides" "20"
"Ampelion" "rufaxilla" "20"
"Asthenes" "helleri" "20"
"Chlorornis" "riefferii" "20"
"Conirostrum" "ferrugineiventre" "20"
"Cranioleuca" "curtata" "20"
"Menura" "novaehollandiae" "20"
"Monticola" "rupestris" "20"
"Agriornis" "albicauda" "20"
"Myioborus" "melanocephalus" "20"
"Ochthoeca" "leucophrys" "20"
"Orthonyx" "temminckii" "20"
"Petroica" "phoenicea" "20"
"Phylidonyris" "novaehollandiae" "20"
"Atlapetes" "forbesi" "20"
"Ptilonorhynchus" "violaceus" "20"
"Scytalopus" "parvirostris" "20"
"Sericornis" "magnirostra" "20"
"Serpophaga" "cinerea" "20"
"Tchagra" "tchagra" "20"
"Yuhina" "occipitalis" "20"
"Aglaeactis" "cupripennis" "20"
"Buteo" "albigula" "20"
"Callocephalon" "fimbriatum" "20"
"Grallaria" "atuensis" "20"
"Sporophila" "palustris" "20"
"Gallinago" "jamesoni" "20"
"Icterus" "spurius" "20"
"Lesbia" "victoriae" "20"
"Pseudocolaptes" "boissonneauii" "20"
"Megascops" "albogularis" "20"
"Metriopelia" "ceciliae" "20"
"Nothocercus" "nigrocapillus" "20"
"Oreonympha" "nobilis" "20"
"Ramphomicron" "microrhynchum" "20"
"Sterna" "trudeaui" "20"
"Grallaricula" "leymebambae" "20"
"Melithreptus" "lunatus" "20"
"Turdus" "chiguanco" "20"
"Cnemoscopus" "chrysogaster" "20"
"Pipraeidea" "bonariensis" "20"
"Anabacerthia" "striaticollis" "20"
"Asthenes" "humilis" "20"
"Diglossa" "gloriosa" "20"
"Diglossa" "sittoides" "20"
"Heteromirafra" "ruddi" "20"
"Lepidocolaptes" "lacrymiger" "20"
"Margarops" "fuscatus" "20"
"Margarornis" "squamiger" "20"
"Mecocerculus" "stictopterus" "20"
"Myiotheretes" "fuscorufus" "20"
"Sporophila" "luctuosa" "20"
"Coeligena" "albicaudata" "20"
"Calyptorhynchus" "lathami" "20"
"Cranioleuca" "antisiensis" "20"
"Climacteris" "erythrops" "20"
"Poicephalus" "robustus" "20"
"Chalcostigma" "olivaceum" "20"
"Chalcostigma" "ruficeps" "20"
"Ciccaba" "albitarsis" "20"
"Coccyzus" "americanus" "20"
"Coeligena" "osculans" "20"
"Dryobates" "pernyii" "20"
"Eriocnemis" "sapphiropygia" "20"
"Heliangelus" "amethysticollis" "20"
"Heliangelus" "viola" "20"
"Diglossa" "brunneiventris" "20"
"Leucippus" "taczanowskii" "20"
"Metallura" "phoebe" "20"
"Opisthoprora" "euryptera" "20"
"Pharomachrus" "antisianus" "20"
"Pipraeidea" "darwinii" "20"
"Asthenes" "baeri" "20"
"Cinclus" "leucocephalus" "20"
"Leptasthenura" "pileata" "20"
"Pachycephala" "olivacea" "20"
"Phytotoma" "rutila" "20"
"Scytalopus" "affinis" "20"
"Sericornis" "citreogularis" "20"
"Synallaxis" "azarae" "20"
"Thlypopsis" "ornata" "20"
"Zaratornis" "stresemanni" "20"
"Alisterus" "scapularis" "20"
"Aglaiocercus" "kingii" "20"
"Amazilia" "viridicauda" "20"
"Andigena" "cucullata" "20"
"Asthenes" "virgata" "20"
"Chamaeza" "mollissima" "20"
"Cnemarchus" "erythropygius" "20"
"Emberiza" "cineracea" "20"
"Colaptes" "rivolii" "20"
"Cygnus" "melancoryphus" "20"
"Diglossa" "carbonaria" "20"
"Catamenia" "inornata" "20"
"Microspingus" "trifasciatus" "20"
"Lophorina" "paradisea" "20"
"Metallura" "theresiae" "20"
"Patagioenas" "albipennis" "20"
"Oreotrochilus" "stolzmanni" "20"
"Plegadis" "ridgwayi" "20"
"Spizaetus" "isidori" "20"
"Atlapetes" "tricolor" "20"
"Garrulax" "cineraceus" "20"
"Zoothera" "dixoni" "20"
"Kleinothraupis" "parodii" "20"
"Hippolais" "olivetorum" "20"
"Momotus" "aequatorialis" "20"
"Acanthiza" "pusilla" "20"
"Anairetes" "nigrocristatus" "20"
"Anthus" "chacoensis" "20"
"Cormobates" "leucophaea" "20"
"Cranioleuca" "sulphurifera" "20"
"Macronyx" "capensis" "20"
"Menura" "alberti" "20"
"Atlapetes" "melanolaemus" "20"
"Origma" "solitaria" "20"
"Xiphorhynchus" "triangularis" "20"
"Andigena" "laminirostris" "20"
"Colaptes" "cinereicapillus" "20"
"Myiagra" "cyanoleuca" "20"
"Anthochaera" "chrysoptera" "20"
"Coeligena" "dichroura" "20"
"Xenodacnis" "petersi" "20"
"Dubusia" "castaneoventris" "20"
"Trochalopteron" "affine" "20"
"Turnix" "hottentottus" "20"
"Scytalopus" "altirostris" "20"
"Turdus" "olivaceus" "20"
"Phylidonyris" "pyrrhopterus" "20"
"Pseudoleistes" "virescens" "20"
"Thripadectes" "holostictus" "20"
"Chalcostigma" "stanleyi" "20"
"Metallura" "odomae" "20"
"Porzana" "spiloptera" "20"
"Asthenes" "huancavelicae" "20"
"Cistothorus" "platensis" "20"
"Boissonneaua" "matthewsii" "20"
"Fulvetta" "manipurensis" "20"
"Myiothlypis" "signata" "20"
"Megascops" "nudipes" "20"
"Asthenes" "wyatti" "20"
"Myiothlypis" "striaticeps" "20"
"Poospiza" "garleppi" "20"
"Grallaria" "griseonucha" "20"
"Asthenes" "palpebralis" "20"
"Scytalopus" "simonsi" "20"
"Serinus" "syriacus" "20"
"Certhilauda" "semitorquata" "20"
"Sitta" "magna" "20"
"Silvicultrix" "pulchella" "20"
"Saroglossa" "spilopterus" "21"
"Trochalopteron" "subunicolor" "21"
"Pycnonotus" "xanthorrhous" "21"
"Sibia" "nipalensis" "21"
"Sinosuthora" "brunnea" "21"
"Cnemoscopus" "rubrirostris" "21"
"Abroscopus" "albogularis" "21"
"Sturnia" "sinensis" "21"
"Xanthopsar" "flavus" "21"
"Chrysolophus" "pictus" "21"
"Harpactes" "wardi" "21"
"Dendrocitta" "formosae" "21"
"Heterophasia" "capistrata" "21"
"Cyornis" "brunneatus" "21"
"Pipilo" "erythrophthalmus" "21"
"Laterallus" "jamaicensis" "21"
"Grammatoptila" "striata" "21"
"Ficedula" "subrubra" "21"
"Scytalopus" "sanctaemartae" "21"
"Synallaxis" "subpudica" "21"
"Phylloscopus" "subaffinis" "21"
"Harpactes" "erythrocephalus" "21"
"Fulvetta" "cinereiceps" "21"
"Spinus" "xanthogastrus" "21"
"Cholornis" "unicolor" "21"
"Erythrogenys" "swinhoei" "21"
"Stachyris" "humei" "21"
"Microhierax" "melanoleucos" "21"
"Metallura" "williami" "21"
"Nothocercus" "julius" "21"
"Phylloscopus" "ricketti" "21"
"Iridosornis" "rufivertex" "21"
"Ixobrychus" "cinnamomeus" "21"
"Myzornis" "pyrrhoura" "21"
"Parkesia" "motacilla" "21"
"Thamnophilus" "multistriatus" "21"
"Yuhina" "gularis" "21"
"Zoothera" "monticola" "21"
"Cypseloides" "cherriei" "21"
"Alcippe" "morrisonia" "21"
"Spinus" "spinescens" "21"
"Corvus" "pectoralis" "21"
"Trochalopteron" "formosum" "21"
"Heterophasia" "pulchella" "21"
"Grallaria" "alticola" "21"
"Strix" "nivicolum" "21"
"Locustella" "chengi" "21"
"Muscisaxicola" "alpinus" "21"
"Pipreola" "riefferii" "21"
"Yuhina" "nigrimenta" "21"
"Geothlypis" "formosa" "21"
"Myrmotherula" "unicolor" "21"
"Cephalopyrus" "flammiceps" "21"
"Heterophasia" "desgodinsi" "21"
"Pycnonotus" "aurigaster" "21"
"Clamator" "coromandus" "21"
"Myophonus" "caeruleus" "21"
"Prinia" "cinereocapilla" "21"
"Rimator" "malacoptilus" "21"
"Lioparus" "chrysotis" "21"
"Coeligena" "torquata" "21"
"Gorsachius" "magnificus" "21"
"Sinosuthora" "alphonsiana" "21"
"Neosuthora" "davidiana" "21"
"Poecile" "carolinensis" "21"
"Otus" "spilocephalus" "21"
"Turnix" "tanki" "21"
"Aethopyga" "latouchii" "21"
"Garrulax" "cinereiceps" "21"
"Cacicus" "leucoramphus" "21"
"Indicator" "xanthonotus" "21"
"Prinia" "crinigera" "21"
"Sitta" "himalayensis" "21"
"Catreus" "wallichii" "21"
"Phylloscopus" "ogilviegranti" "21"
"Acrocephalus" "concinens" "21"
"Dendrocincla" "tyrannina" "21"
"Dendrocopos" "darjellensis" "21"
"Dendrocopos" "himalayensis" "21"
"Cissa" "hypoleuca" "21"
"Grallaria" "ruficapilla" "21"
"Phylloscopus" "castaniceps" "21"
"Psittiparus" "gularis" "21"
"Scytalopus" "opacus" "21"
"Melanerpes" "carolinus" "21"
"Psilopogon" "virens" "21"
"Psittacula" "himalayana" "21"
"Streptopelia" "tranquebarica" "21"
"Strix" "leptogrammica" "21"
"Syrmaticus" "ellioti" "21"
"Tragopan" "temminckii" "21"
"Carpodacus" "vinaceus" "21"
"Cyornis" "glaucicomans" "21"
"Pnoepyga" "immaculata" "21"
"Phylloscopus" "maculipennis" "21"
"Pycnonotus" "leucogenys" "21"
"Sitta" "formosa" "21"
"Myioborus" "ornatus" "21"
"Kleinothraupis" "atropileus" "21"
"Cardinalis" "cardinalis" "21"
"Pyrrhula" "nipalensis" "21"
"Acridotheres" "cristatellus" "21"
"Actinodura" "egertoni" "21"
"Atlapetes" "pallidinucha" "21"
"Erpornis" "zantholeuca" "21"
"Helmitheros" "vermivorum" "21"
"Niltava" "macgrigoriae" "21"
"Niltava" "sundara" "21"
"Paradoxornis" "guttaticollis" "21"
"Pnoepyga" "pusilla" "21"
"Aulacorhynchus" "haematopygus" "21"
"Leptopogon" "rufipectus" "21"
"Coeligena" "lutetiae" "21"
"Hydrophasianus" "chirurgus" "21"
"Schoeniparus" "dubius" "21"
"Ammospiza" "caudacuta" "21"
"Cnemathraupis" "eximia" "21"
"Tephrophilus" "wetmorei" "21"
"Culicicapa" "ceylonensis" "21"
"Cyclarhis" "nigrirostris" "21"
"Setophaga" "cerulea" "21"
"Garrulax" "maesi" "21"
"Garrulax" "caerulatus" "21"
"Garrulax" "sannio" "21"
"Otus" "lettia" "21"
"Pucrasia" "macrolopha" "21"
"Surniculus" "dicruroides" "21"
"Aegithalos" "iredalei" "21"
"Dicrurus" "hottentottus" "21"
"Myiothlypis" "luteoviridis" "21"
"Sturnella" "magna" "21"
"Tangara" "ruficervix" "21"
"Gygis" "alba" "21"
"Asthenes" "flammulata" "21"
"Lonchura" "striata" "21"
"Myiarchus" "cephalotes" "21"
"Oriolus" "chinensis" "21"
"Parus" "monticolus" "21"
"Synallaxis" "cinnamomea" "21"
"Accipiter" "soloensis" "21"
"Phylloscopus" "emeiensis" "21"
"Amaurornis" "phoenicurus" "21"
"Bambusicola" "thoracicus" "21"
"Horornis" "flavolivaceus" "21"
"Saxicola" "ferreus" "21"
"Locustella" "mandelli" "21"
"Vireo" "griseus" "21"
"Circus" "maillardi" "21"
"Pericrocotus" "solaris" "21"
"Cuculus" "micropterus" "21"
"Drepanoptila" "holosericea" "21"
"Ducula" "whartoni" "21"
"Eriocnemis" "derbyi" "21"
"Eriocnemis" "vestita" "21"
"Eudynamys" "scolopaceus" "21"
"Eurystomus" "orientalis" "21"
"Fregata" "andrewsi" "21"
"Todiramphus" "tutus" "21"
"Drepanis" "coccinea" "21"
"Hapalopsittaca" "fuertesi" "21"
"Heliangelus" "clarisse" "21"
"Acrocephalus" "rodericanus" "21"
"Aethopyga" "saturata" "21"
"Schoeniparus" "variegaticeps" "21"
"Asthenes" "perijana" "21"
"Baeolophus" "bicolor" "21"
"Myiothlypis" "basilica" "21"
"Cleptornis" "marchei" "21"
"Lalage" "newtoni" "21"
"Lalage" "typica" "21"
"Dendrocitta" "frontalis" "21"
"Doliornis" "remseni" "21"
"Elaenia" "ridleyana" "21"
"Humblotia" "flavirostris" "21"
"Foudia" "rubra" "21"
"Foudia" "flavicans" "21"
"Trochalopteron" "milnei" "21"
"Chlorodrepanis" "virens" "21"
"Hypsipetes" "borbonicus" "21"
"Ixos" "mcclellandii" "21"
"Otus" "pauliani" "21"
"Lophornis" "stictolophus" "21"
"Metabolus" "takatsukasae" "21"
"Silvicultrix" "diadema" "21"
"Pardaliparus" "venustulus" "21"
"Formicivora" "acutirostris" "21"
"Zosterops" "conspicillatus" "21"
"Megapodius" "laperouse" "21"
"Metallura" "baroni" "21"
"Nesoenas" "mayeri" "21"
"Ninox" "natalis" "21"
"Nisaetus" "nipalensis" "21"
"Nothoprocta" "perdicaria" "21"
"Papasula" "abbotti" "21"
"Ptilinopus" "chrysogaster" "21"
"Rallus" "semiplumbeus" "21"
"Ptilinopus" "rarotongensis" "21"
"Spilopelia" "chinensis" "21"
"Todiramphus" "ruficollaris" "21"
"Tragopan" "caboti" "21"
"Tragopan" "satyra" "21"
"Acrocephalus" "hiwae" "21"
"Acrocephalus" "caffer" "21"
"Dicaeum" "minullum" "21"
"Formicivora" "paludicola" "21"
"Drymophila" "caudata" "21"
"Larvivora" "namiyei" "21"
"Pachycephala" "jacquinoti" "21"
"Prinia" "superciliaris" "21"
"Scytalopus" "griseicollis" "21"
"Zosterops" "borbonicus" "21"
"Zosterops" "saypani" "21"
"Anisognathus" "somptuosus" "21"
"Prosobonia" "parvirostris" "21"
"Ducula" "goliath" "21"
"Glaucidium" "cuculoides" "21"
"Ficedula" "strophiata" "21"
"Picumnus" "innominatus" "21"
"Tangara" "vassorii" "21"
"Acrocephalus" "atyphus" "21"
"Pomarea" "dimidiata" "21"
"Atlapetes" "melanocephalus" "21"
"Aplonis" "cinerascens" "21"
"Enicurus" "schistaceus" "21"
"Heterophasia" "gracilis" "21"
"Hypsipetes" "olivaceus" "21"
"Zosterops" "mouroniensis" "21"
"Loxioides" "bailleui" "21"
"Monticola" "rufiventris" "21"
"Myadestes" "obscurus" "21"
"Myioborus" "albifrons" "21"
"Gallicrex" "cinerea" "21"
"Locustella" "luteoventris" "21"
"Dicrurus" "leucophaeus" "21"
"Myiophobus" "flavicans" "21"
"Myzomela" "caledonica" "21"
"Hierococcyx" "nisicolor" "21"
"Niltava" "davidi" "21"
"Ixobrychus" "sinensis" "21"
"Oriolus" "mellianus" "21"
"Pachycephala" "caledonica" "21"
"Palmeria" "dolei" "21"
"Paroreomyza" "montana" "21"
"Pericrocotus" "brevirostris" "21"
"Pericrocotus" "cantonensis" "21"
"Piranga" "rubriceps" "21"
"Chalcostigma" "heteropogon" "21"
"Rimator" "pasquieri" "21"
"Saxicola" "tectes" "21"
"Spelaeornis" "kinneari" "21"
"Spelaeornis" "reptatus" "21"
"Tesia" "cyaniventer" "21"
"Terpsiphone" "bourbonnensis" "21"
"Tangara" "cyanoptera" "21"
"Vireo" "gracilirostris" "21"
"Urothraupis" "stolzmanni" "21"
"Zosterops" "natalis" "21"
"Zosterops" "olivaceus" "21"
"Aegotheles" "savesi" "21"
"Aerodramus" "francicus" "21"
"Alopecoenas" "xanthonurus" "21"
"Arborophila" "gingica" "21"
"Branta" "sandvicensis" "21"
"Schoeniparus" "brunneus" "21"
"Asthenes" "fuliginosa" "21"
"Cistothorus" "apolinari" "21"
"Copsychus" "saularis" "21"
"Coracina" "javensis" "21"
"Ficedula" "hyperythra" "21"
"Grallaria" "nuchalis" "21"
"Leiothrix" "lutea" "21"
"Liocichla" "bugunorum" "21"
"Ophrysia" "superciliosa" "21"
"Thalasseus" "bernsteini" "21"
"Garrulax" "courtoisi" "21"
"Psittiparus" "ruficeps" "21"
"Urocissa" "flavirostris" "21"
"Ardea" "intermedia" "21"
"Chalcostigma" "herrani" "21"
"Schoeniparus" "cinereus" "21"
"Anthus" "sylvanus" "21"
"Brachypteryx" "leucophris" "21"
"Chloris" "spinoides" "21"
"Cinnycerthia" "unirufa" "21"
"Cyornis" "magnirostris" "21"
"Diglossa" "albilatera" "21"
"Ficedula" "sapphira" "21"
"Garrulax" "monileger" "21"
"Carpodacus" "sipahi" "21"
"Sphenopsis" "frontalis" "21"
"Emberiza" "lathami" "21"
"Suthora" "verreauxi" "21"
"Cettia" "castaneocoronata" "21"
"Pheugopedius" "mystacalis" "21"
"Macropygia" "unchall" "21"
"Psilopogon" "faber" "21"
"Treron" "sphenurus" "21"
"Atlapetes" "albofrenatus" "21"
"Chloropsis" "lazulina" "21"
"Dicaeum" "ignipectus" "21"
"Garrulax" "lanceolatus" "21"
"Grallaria" "quitensis" "21"
"Hypsipetes" "leucocephalus" "21"
"Myiotheretes" "fumigatus" "21"
"Poecilotriccus" "ruficeps" "21"
"Prinia" "sonitans" "21"
"Pycnonotus" "sinensis" "21"
"Rhipidura" "albicollis" "21"
"Geokichla" "citrina" "21"
"Zosterops" "japonicus" "21"
"Lanius" "schach" "21"
"Aethopyga" "gouldiae" "21"
"Empidonax" "virescens" "21"
"Ptilinopus" "coralensis" "21"
"Thryothorus" "ludovicianus" "21"
"Enicurus" "leschenaulti" "21"
"Garrulax" "albogularis" "21"
"Muscicapa" "muttui" "21"
"Spodiopsar" "sericeus" "21"
"Hierococcyx" "sparverioides" "21"
"Pachyramphus" "versicolor" "21"
"Setophaga" "discolor" "21"
"Tangara" "xanthocephala" "21"
"Tesia" "olivea" "21"
"Upucerthia" "saturatior" "21"
"Vireo" "flavifrons" "21"
"Yuhina" "diademata" "21"
"Buteo" "lineatus" "21"
"Hemitriccus" "granadensis" "21"
"Myiomela" "leucura" "21"
"Garrulus" "bispecularis" "21"
"Cuculus" "poliocephalus" "21"
"Dryobates" "cathpharius" "21"
"Francolinus" "pintadeanus" "21"
"Halcyon" "pileata" "21"
"Heliangelus" "exortis" "21"
"Acropternis" "orthonyx" "21"
"Uromyias" "agilis" "21"
"Myiothlypis" "cinereicollis" "21"
"Myiothlypis" "nigrocristata" "21"
"Conirostrum" "rufum" "21"
"Edolisoma" "anale" "21"
"Cyornis" "banyumas" "21"
"Diglossa" "lafresnayii" "21"
"Poospiza" "goeringi" "21"
"Pogonotriccus" "poecilotis" "21"
"Machlolophus" "spilonotus" "21"
"Erythrogenys" "erythrogenys" "21"
"Gracupica" "nigricollis" "21"
"Cyanoderma" "ruficeps" "21"
"Urocissa" "erythroryncha" "21"
"Megaceryle" "lugubris" "21"
"Otus" "sunia" "21"
"Treron" "sieboldii" "21"
"Setophaga" "dominica" "21"
"Uropsalis" "lyra" "21"
"Chloropsis" "hardwickii" "21"
"Pomatorhinus" "ruficollis" "21"
"Scytalopus" "spillmanni" "21"
"Scytalopus" "latrans" "21"
"Phylloscopus" "tephrocephalus" "21"
"Tangara" "peruviana" "21"
"Setophaga" "citrina" "21"
"Dicrurus" "macrocercus" "21"
"Cinclodes" "pabsti" "21"
"Accipiter" "virgatus" "21"
"Diglossa" "humeralis" "21"
"Garrulax" "canorus" "21"
"Chrysococcyx" "maculatus" "21"
"Mimus" "thenca" "21"
"Hapalopsittaca" "amazonina" "21"
"Phyllomyias" "cinereiceps" "21"
"Phylloscartes" "kronei" "21"
"Tangara" "heinei" "21"
"Yuhina" "torqueola" "21"
"Pnoepyga" "albiventer" "21"
"Picoides" "canicapillus" "21"
"Zapornia" "fusca" "21"
"Enicurus" "maculatus" "21"
"Garrulax" "berthemyi" "21"
"Pseudospingus" "verticalis" "21"
"Siva" "cyanouroptera" "21"
"Cyanolyca" "armillata" "21"
"Psilopogon" "franklinii" "21"
"Syrmaticus" "reevesii" "21"
"Tyto" "longimembris" "21"
"Atlapetes" "schistaceus" "21"
"Nucifraga" "hemispila" "21"
"Ochthoeca" "cinnamomeiventris" "21"
"Turdus" "unicolor" "21"
"Anisognathus" "lunulatus" "21"
"Garrulax" "rufogularis" "21"
"Abroscopus" "schisticeps" "21"
"Callacanthis" "burtoni" "21"
"Minla" "ignotincta" "21"
"Eumyias" "thalassinus" "21"
"Pericrocotus" "roseus" "21"
"Phyllomyias" "nigrocapillus" "21"
"Pitta" "nympha" "21"
"Aviceda" "leuphotes" "21"
"Boissonneaua" "flavescens" "21"
"Zoothera" "dauma" "21"
"Hellmayrea" "gularis" "21"
"Coeligena" "helianthea" "21"
"Heliangelus" "mavors" "21"
"Ixobrychus" "flavicollis" "21"
"Lophura" "leucomelanos" "21"
"Passer" "cinnamomeus" "21"
"Phoenicurus" "fuliginosus" "21"
"Picus" "guerini" "21"
"Phylloscopus" "soror" "21"
"Turdus" "mandarinus" "21"
"Scytalopus" "iraiensis" "21"
"Dubusia" "taeniata" "21"
"Certhia" "discolor" "21"
"Muscicapa" "ferruginea" "21"
"Trochalopteron" "squamatum" "21"
"Phylloscopus" "xanthoschistos" "21"
"Pteruthius" "rufiventer" "21"
"Tangara" "labradorides" "21"
"Vermivora" "cyanoptera" "21"
"Aceros" "nipalensis" "21"
"Arborophila" "torqueola" "21"
"Grallaricula" "lineifrons" "21"
"Lalage" "melaschistos" "21"
"Eriocnemis" "mosquera" "21"
"Glaucidium" "brodiei" "21"
"Geokichla" "wardii" "21"
"Aegithalos" "concinnus" "21"
"Graminicola" "striatus" "21"
"Phylloscopus" "reguloides" "21"
"Garrulax" "perspicillatus" "21"
"Spizixos" "semitorques" "21"
"Thripadectes" "flammulatus" "21"
"Yuhina" "flavicollis" "21"
"Arborophila" "mandellii" "21"
"Campephilus" "pollens" "21"
"Chaetocercus" "heliodor" "21"
"Columba" "pulchricollis" "21"
"Fulvetta" "ludlowi" "21"
"Heteroxenicus" "stellatus" "21"
"Certhia" "nipalensis" "21"
"Cinclodes" "excelsior" "21"
"Elachura" "formosa" "21"
"Oxypogon" "guerinii" "21"
"Brachypteryx" "sinensis" "21"
"Pteruthius" "aeralatus" "21"
"Phylloscopus" "intermedius" "21"
"Yuhina" "castaniceps" "21"
"Enicurus" "scouleri" "21"
"Garrulax" "pectoralis" "21"
"Ketupa" "flavipes" "21"
"Spelaeornis" "caudatus" "21"
"Sylviparus" "modestus" "21"
"Coeligena" "bonapartei" "21"
"Andigena" "nigrirostris" "21"
"Campylopterus" "falcatus" "21"
"Horornis" "fortipes" "21"
"Grallaricula" "nana" "21"
"Lipaugus" "fuscocinereus" "21"
"Aerodramus" "brevirostris" "21"
"Sibia" "waldeni" "21"
"Hemixos" "castanonotus" "21"
"Cyanoderma" "pyrrhops" "21"
"Myornis" "senilis" "21"
"Turdus" "boulboul" "21"
"Blythipicus" "pyrrhotis" "21"
"Fregata" "minor" "21"
"Prinia" "atrogularis" "21"
"Grallaria" "rufocinerea" "21"
"Phylloscopus" "goodsoni" "21"
"Ficedula" "owstoni" "22"
"Basileuterus" "melanogenys" "22"
"Phainoptila" "melanoxantha" "22"
"Margarornis" "rubiginosus" "22"
"Stachyris" "oglei" "22"
"Chlorospingus" "pileatus" "22"
"Oreornis" "chrysogenys" "22"
"Heinrichia" "calligyna" "22"
"Otus" "elegans" "22"
"Columba" "janthina" "22"
"Geomalia" "heinrichi" "22"
"Myophonus" "insularis" "22"
"Pomatorhinus" "musicus" "22"
"Coracopsis" "barklyi" "22"
"Dendrocopos" "noguchii" "22"
"Dendrocopos" "owstoni" "22"
"Didunculus" "strigirostris" "22"
"Eos" "semilarvata" "22"
"Eriocnemis" "isabellae" "22"
"Falco" "araeus" "22"
"Eudyptes" "pachyrhynchus" "22"
"Locustella" "alishanensis" "22"
"Hypotaenidia" "okinawae" "22"
"Acanthidops" "bairdi" "22"
"Sibia" "morrisoniana" "22"
"Fulvetta" "formosana" "22"
"Locustella" "accentor" "22"
"Trochalopteron" "morrisonianum" "22"
"Garrulax" "ruficeps" "22"
"Garrulus" "lidthi" "22"
"Gymnomyza" "aubryana" "22"
"Grallaria" "fenwickorum" "22"
"Otus" "insularis" "22"
"Hemignathus" "wilsoni" "22"
"Heleia" "pinaiae" "22"
"Lophura" "swinhoii" "22"
"Cinnyris" "dussumieri" "22"
"Manucerthia" "mana" "22"
"Machlolophus" "holsti" "22"
"Zosterops" "melanocephalus" "22"
"Cyornis" "nicobaricus" "22"
"Psittacula" "caniceps" "22"
"Ptilinopus" "fasciatus" "22"
"Ptilinopus" "roseicapilla" "22"
"Rhynochetos" "jubatus" "22"
"Spilornis" "klossi" "22"
"Syrmaticus" "mikado" "22"
"Todiramphus" "recurvirostris" "22"
"Tyto" "almae" "22"
"Vini" "australis" "22"
"Carpodacus" "formosanus" "22"
"Loxops" "coccineus" "22"
"Megalurulus" "whitneyi" "22"
"Pachycephala" "implicata" "22"
"Paramythia" "olivacea" "22"
"Sittiparus" "olivaceus" "22"
"Pseudocolaptes" "lawrencii" "22"
"Rimator" "naungmungensis" "22"
"Sitta" "victoriae" "22"
"Spelaeornis" "badeigularis" "22"
"Spelaeornis" "longicaudatus" "22"
"Zoothera" "major" "22"
"Turdus" "niveiceps" "22"
"Anurophasis" "monorthonyx" "22"
"Megalurulus" "rufus" "22"
"Diglossa" "gloriosissima" "22"
"Aplonis" "atrifusca" "22"
"Astrapia" "nigra" "22"
"Corvus" "kubaryi" "22"
"Garrulax" "taewanus" "22"
"Lonchura" "vana" "22"
"Heterophasia" "auricularis" "22"
"Hypsipetes" "crassirostris" "22"
"Junco" "vulcani" "22"
"Lalage" "sharpei" "22"
"Liocichla" "steerii" "22"
"Macgregoria" "pulchra" "22"
"Melidectes" "nouhuysi" "22"
"Myiagra" "albiventris" "22"
"Aplonis" "santovestris" "22"
"Catharus" "gracilirostris" "22"
"Gymnomyza" "samoensis" "22"
"Pachycephala" "flavifrons" "22"
"Petroica" "archboldi" "22"
"Scytalopus" "canus" "22"
"Pnoepyga" "formosana" "22"
"Pseudonestor" "xanthophrys" "22"
"Pycnonotus" "taivanus" "22"
"Regulus" "goodfellowi" "22"
"Rhipidura" "nebulosa" "22"
"Tarsiger" "johnstoniae" "22"
"Thryorchilus" "browni" "22"
"Yuhina" "brunneiceps" "22"
"Zosterops" "rotensis" "22"
"Pternistis" "camerunensis" "22"
"Zosterops" "modestus" "22"
"Zosterops" "samoensis" "22"
"Aerodramus" "elaphrus" "22"
"Alectroenas" "pulcherrimus" "22"
"Brachypodius" "fuscoflavescens" "22"
"Anas" "albogularis" "22"
"Antrostomus" "saturatus" "22"
"Apteryx" "rowi" "22"
"Centropus" "andamanensis" "22"
"Henicorhina" "negreti" "22"
"Niltava" "vivida" "22"
"Coeligena" "orina" "22"
"Otus" "alius" "22"
"Amalocichla" "sclateriana" "22"
"Petroica" "bivittata" "22"
"Psilopogon" "nuchalis" "22"
"Pezopetes" "capitalis" "22"
"Trochalopteron" "imbricatum" "22"
"Oreothlypis" "gutturalis" "22"
"Cyanolyca" "argentigula" "22"
"Selasphorus" "flammula" "22"
"Melidectes" "princeps" "22"
"Contopus" "ochraceus" "22"
"Garrulax" "poecilorhynchus" "22"
"Empidonax" "atriceps" "22"
"Vireo" "carmioli" "22"
"Myioborus" "torquatus" "22"
"Turdus" "nigrescens" "22"
"Zeledonia" "coronata" "22"
"Larvivora" "komadori" "22"
"Pericrocotus" "tegimae" "22"
"Urocissa" "caerulea" "22"
"Arborophila" "crudigularis" "22"
"Erythrogenys" "erythrocnemis" "22"
"Aegolius" "ridgwayi" "22"
"Treron" "formosae" "22"
"Treron" "permagnus" "22"
"Apus" "acuticauda" "22"
"Bambusicola" "sonorivox" "22"
"Brachypteryx" "goodfellowi" "22"
"Sittiparus" "castaneoventris" "22"
"Scolopax" "mira" "22"
"Falco" "novaeseelandiae" "2"
"Nestor" "meridionalis" "2"
"Drymophila" "hellmayri" "2"
"Setophaga" "occidentalis" "2"
"Locustella" "pleskei" "2"
"Prosthemadera" "novaeseelandiae" "2"
"Petroica" "australis" "2"
"Eugralla" "paradoxa" "2"
"Gorsachius" "goisagi" "2"
"Hemiphaga" "novaeseelandiae" "2"
"Sterna" "striata" "2"
"Enicognathus" "leptorhynchus" "2"
"Picus" "awokera" "2"
"Terpsiphone" "atrocaudata" "2"
"Callaeas" "wilsoni" "2"
"Emberiza" "sulphurata" "2"
"Acanthisitta" "chloris" "2"
"Motacilla" "grandis" "2"
"Mohoua" "albicilla" "2"
"Cyanoramphus" "malherbi" "2"
"Hymenolaimus" "malacorhynchos" "2"
"Mohoua" "novaeseelandiae" "2"
"Neophema" "chrysogaster" "2"
"Porphyrio" "hochstetteri" "2"
"Ptilinopus" "insularis" "2"
"Ptilinopus" "huttoni" "2"
"Strigops" "habroptila" "2"
"Vini" "stepheni" "2"
"Larvivora" "tanensis" "2"
"Sittiparus" "owstoni" "2"
"Acrocephalus" "taiti" "2"
"Acrocephalus" "vaughani" "2"
"Apalopteron" "familiare" "2"
"Mohoua" "ochrocephala" "2"
"Nesospiza" "acunhae" "2"
"Phylloscopus" "ijimae" "2"
"Turdus" "celaenops" "2"
"Xenicus" "gilviventris" "2"
"Anas" "chlorotis" "2"
"Apteryx" "haastii" "2"
"Apteryx" "owenii" "2"
"Atlantisia" "rogersi" "2"
"Aythya" "novaeseelandiae" "2"
"Zapornia" "atra" "2"
"Oxypogon" "cyanolaemus" "2"
"Philesturnus" "rufusater" "2"
"Ardenna" "bulleri" "2"
"Troglodytes" "monticola" "2"
"Turdus" "cardis" "2"
"Apteryx" "mantelli" "2"
"Bolborhynchus" "ferrugineifrons" "2"
"Campylopterus" "phainopeplus" "2"
"Horornis" "diphone" "2"
"Notiomystis" "cincta" "2"
"Gallirallus" "australis" "2"
"Cyanoramphus" "auriceps" "2"
"Phylloscopus" "xanthodryas" "2"
"Charadrius" "aquilonius" "2"
"Anarhynchus" "frontalis" "2"
"Apteryx" "australis" "2"
"Anthornis" "melanura" "2"
"Syrmaticus" "soemmerringii" "2"
"Hypsipetes" "amaurotis" "2"
"Nestor" "notabilis" "2"
"Poliocephalus" "rufopectus" "2"
"Poodytes" "punctatus" "2"
"Urodynamis" "taitensis" "2"
"Rhipidura" "fuliginosa" "2"
"Charadrius" "bicinctus" "2"
"Larus" "bulleri" "2"
"Tadorna" "variegata" "2"
"Ninox" "novaeseelandiae" "2"
"Gerygone" "igata" "2"
"Phasianus" "versicolor" "2"
"Petroica" "longipes" "2"
"Haematopus" "unicolor" "2"
"Petroica" "macrocephala" "2"
"Selasphorus" "sasin" "2"
"Chalcomitra" "balfouri" "3"
"Otus" "socotranus" "3"
"Incana" "incana" "3"
"Cisticola" "haesitatus" "3"
"Passer" "insularis" "3"
"Rhynchostruthus" "socotranus" "3"
"Buteo" "socotraensis" "3"
"Onychognathus" "frater" "3"
"Emberiza" "socotrana" "3"
"Gallinula" "comeri" "4"
"Rowettia" "goughensis" "4"
"Eudyptes" "moseleyi" "4"
"Eudyptes" "schlegeli" "5"
"Cathartes" "aura" "14"
"2126.78267973856:100000" "1425.30542080398:1557.78897585103" "1"
"2126.78267973856:100000" "1557.78897585103:1653.14611143102" "1"
"1552.73039215686:2126.78267973856" "1425.30542080398:1557.78897585103" "1"
"2126.78267973856:100000" "1653.14611143102:1731.58940401864" "1"
"1552.73039215686:2126.78267973856" "1557.78897585103:1653.14611143102" "1"
"1552.73039215686:2126.78267973856" "1653.14611143102:1731.58940401864" "1"
"1552.73039215686:2126.78267973856" "1731.58940401864:1824.14907744636" "1"
"2126.78267973856:100000" "1731.58940401864:1824.14907744636" "1"
"1552.73039215686:2126.78267973856" "1824.14907744636:1958.03649856711" "1"
"2126.78267973856:100000" "1824.14907744636:1958.03649856711" "1"
"2126.78267973856:100000" "1958.03649856711:100000" "1"
"1233.5170326195:1552.73039215686" "1425.30542080398:1557.78897585103" "6"
"1233.5170326195:1552.73039215686" "1557.78897585103:1653.14611143102" "6"
"1233.5170326195:1552.73039215686" "1653.14611143102:1731.58940401864" "6"
"1003.98861480076:1233.5170326195" "1557.78897585103:1653.14611143102" "6"
"1003.98861480076:1233.5170326195" "1425.30542080398:1557.78897585103" "6"
"1233.5170326195:1552.73039215686" "1731.58940401864:1824.14907744636" "6"
"1003.98861480076:1233.5170326195" "1653.14611143102:1731.58940401864" "6"
"1003.98861480076:1233.5170326195" "1731.58940401864:1824.14907744636" "6"
"807.042483660131:1003.98861480076" "1425.30542080398:1557.78897585103" "6"
"807.042483660131:1003.98861480076" "1557.78897585103:1653.14611143102" "6"
"1233.5170326195:1552.73039215686" "1824.14907744636:1958.03649856711" "6"
"807.042483660131:1003.98861480076" "1653.14611143102:1731.58940401864" "6"
"807.042483660131:1003.98861480076" "1731.58940401864:1824.14907744636" "6"
"1003.98861480076:1233.5170326195" "1824.14907744636:1958.03649856711" "6"
"666:807.042483660131" "1425.30542080398:1557.78897585103" "6"
"666:807.042483660131" "1557.78897585103:1653.14611143102" "6"
"666:807.042483660131" "1731.58940401864:1824.14907744636" "6"
"807.042483660131:1003.98861480076" "1824.14907744636:1958.03649856711" "6"
"666:807.042483660131" "1653.14611143102:1731.58940401864" "6"
"807.042483660131:1003.98861480076" "1958.03649856711:100000" "6"
"666:807.042483660131" "1824.14907744636:1958.03649856711" "6"
"666:807.042483660131" "1958.03649856711:100000" "6"
"586.720588235294:666" "1653.14611143102:1731.58940401864" "6"
"586.720588235294:666" "1557.78897585103:1653.14611143102" "6"
"586.720588235294:666" "1731.58940401864:1824.14907744636" "6"
"586.720588235294:666" "1425.30542080398:1557.78897585103" "6"
"586.720588235294:666" "1824.14907744636:1958.03649856711" "6"
"1003.98861480076:1233.5170326195" "1958.03649856711:100000" "6"
"523.740196078431:586.720588235294" "1557.78897585103:1653.14611143102" "6"
"523.740196078431:586.720588235294" "1653.14611143102:1731.58940401864" "6"
"523.740196078431:586.720588235294" "1731.58940401864:1824.14907744636" "6"
"586.720588235294:666" "1958.03649856711:100000" "6"
"523.740196078431:586.720588235294" "1824.14907744636:1958.03649856711" "6"
"462.194444444444:523.740196078431" "1824.14907744636:1958.03649856711" "6"
"462.194444444444:523.740196078431" "1653.14611143102:1731.58940401864" "6"
"523.740196078431:586.720588235294" "1958.03649856711:100000" "6"
"462.194444444444:523.740196078431" "1731.58940401864:1824.14907744636" "6"
"1233.5170326195:1552.73039215686" "1958.03649856711:100000" "6"
"1552.73039215686:2126.78267973856" "1958.03649856711:100000" "6"
"586.720588235294:666" "736.69511968146:875.473724561415" "7"
"523.740196078431:586.720588235294" "736.69511968146:875.473724561415" "7"
"666:807.042483660131" "629.885332810593:736.69511968146" "7"
"586.720588235294:666" "629.885332810593:736.69511968146" "7"
"462.194444444444:523.740196078431" "629.885332810593:736.69511968146" "7"
"397.751633986928:462.194444444444" "629.885332810593:736.69511968146" "7"
"523.740196078431:586.720588235294" "629.885332810593:736.69511968146" "7"
"462.194444444444:523.740196078431" "545.055591664021:629.885332810593" "7"
"586.720588235294:666" "545.055591664021:629.885332810593" "7"
"523.740196078431:586.720588235294" "545.055591664021:629.885332810593" "7"
"462.194444444444:523.740196078431" "736.69511968146:875.473724561415" "7"
"397.751633986928:462.194444444444" "545.055591664021:629.885332810593" "7"
"397.751633986928:462.194444444444" "736.69511968146:875.473724561415" "7"
"340.25:397.751633986928" "629.885332810593:736.69511968146" "7"
"807.042483660131:1003.98861480076" "629.885332810593:736.69511968146" "7"
"586.720588235294:666" "465.840827170844:545.055591664021" "7"
"340.25:397.751633986928" "736.69511968146:875.473724561415" "7"
"523.740196078431:586.720588235294" "465.840827170844:545.055591664021" "7"
"288.56862745098:340.25" "736.69511968146:875.473724561415" "7"
"340.25:397.751633986928" "545.055591664021:629.885332810593" "7"
"666:807.042483660131" "545.055591664021:629.885332810593" "7"
"288.56862745098:340.25" "629.885332810593:736.69511968146" "7"
"666:807.042483660131" "465.840827170844:545.055591664021" "7"
"340.25:397.751633986928" "465.840827170844:545.055591664021" "7"
"462.194444444444:523.740196078431" "465.840827170844:545.055591664021" "7"
"288.56862745098:340.25" "465.840827170844:545.055591664021" "7"
"244.421568627451:288.56862745098" "736.69511968146:875.473724561415" "7"
"288.56862745098:340.25" "545.055591664021:629.885332810593" "7"
"523.740196078431:586.720588235294" "376.561983970707:465.840827170844" "7"
"462.194444444444:523.740196078431" "376.561983970707:465.840827170844" "7"
"197.580065359477:244.421568627451" "736.69511968146:875.473724561415" "7"
"397.751633986928:462.194444444444" "465.840827170844:545.055591664021" "7"
"244.421568627451:288.56862745098" "376.561983970707:465.840827170844" "7"
"340.25:397.751633986928" "376.561983970707:465.840827170844" "7"
"244.421568627451:288.56862745098" "629.885332810593:736.69511968146" "7"
"397.751633986928:462.194444444444" "376.561983970707:465.840827170844" "7"
"288.56862745098:340.25" "376.561983970707:465.840827170844" "7"
"1003.98861480076:1233.5170326195" "545.055591664021:629.885332810593" "7"
"462.194444444444:523.740196078431" "285.307602786285:376.561983970707" "7"
"244.421568627451:288.56862745098" "465.840827170844:545.055591664021" "7"
"586.720588235294:666" "376.561983970707:465.840827170844" "7"
"666:807.042483660131" "376.561983970707:465.840827170844" "7"
"197.580065359477:244.421568627451" "376.561983970707:465.840827170844" "7"
"244.421568627451:288.56862745098" "545.055591664021:629.885332810593" "7"
"197.580065359477:244.421568627451" "629.885332810593:736.69511968146" "7"
"141.78738946559:197.580065359477" "629.885332810593:736.69511968146" "7"
"807.042483660131:1003.98861480076" "376.561983970707:465.840827170844" "7"
"197.580065359477:244.421568627451" "545.055591664021:629.885332810593" "7"
"75.9149859943978:141.78738946559" "629.885332810593:736.69511968146" "7"
"141.78738946559:197.580065359477" "545.055591664021:629.885332810593" "7"
"197.580065359477:244.421568627451" "465.840827170844:545.055591664021" "7"
"523.740196078431:586.720588235294" "285.307602786285:376.561983970707" "7"
"1003.98861480076:1233.5170326195" "376.561983970707:465.840827170844" "7"
"1233.5170326195:1552.73039215686" "376.561983970707:465.840827170844" "7"
"807.042483660131:1003.98861480076" "285.307602786285:376.561983970707" "7"
"666:807.042483660131" "285.307602786285:376.561983970707" "7"
"75.9149859943978:141.78738946559" "545.055591664021:629.885332810593" "7"
"141.78738946559:197.580065359477" "465.840827170844:545.055591664021" "7"
"75.9149859943978:141.78738946559" "465.840827170844:545.055591664021" "7"
"1233.5170326195:1552.73039215686" "285.307602786285:376.561983970707" "7"
"-1:75.9149859943978" "465.840827170844:545.055591664021" "7"
"-1:75.9149859943978" "736.69511968146:875.473724561415" "7"
"-1:75.9149859943978" "629.885332810593:736.69511968146" "7"
"-1:75.9149859943978" "545.055591664021:629.885332810593" "7"
"141.78738946559:197.580065359477" "376.561983970707:465.840827170844" "7"
"75.9149859943978:141.78738946559" "376.561983970707:465.840827170844" "7"
"-1:75.9149859943978" "376.561983970707:465.840827170844" "7"
"397.751633986928:462.194444444444" "875.473724561415:1035.47842311934" "9"
"75.9149859943978:141.78738946559" "1035.47842311934:1238.02144900861" "9"
"197.580065359477:244.421568627451" "1238.02144900861:1425.30542080398" "9"
"462.194444444444:523.740196078431" "1035.47842311934:1238.02144900861" "9"
"397.751633986928:462.194444444444" "1035.47842311934:1238.02144900861" "9"
"340.25:397.751633986928" "1035.47842311934:1238.02144900861" "9"
"288.56862745098:340.25" "1035.47842311934:1238.02144900861" "9"
"523.740196078431:586.720588235294" "1035.47842311934:1238.02144900861" "9"
"141.78738946559:197.580065359477" "1238.02144900861:1425.30542080398" "9"
"523.740196078431:586.720588235294" "875.473724561415:1035.47842311934" "9"
"462.194444444444:523.740196078431" "875.473724561415:1035.47842311934" "9"
"-1:75.9149859943978" "1035.47842311934:1238.02144900861" "9"
"340.25:397.751633986928" "875.473724561415:1035.47842311934" "9"
"141.78738946559:197.580065359477" "875.473724561415:1035.47842311934" "9"
"141.78738946559:197.580065359477" "1035.47842311934:1238.02144900861" "9"
"288.56862745098:340.25" "875.473724561415:1035.47842311934" "9"
"75.9149859943978:141.78738946559" "1238.02144900861:1425.30542080398" "9"
"244.421568627451:288.56862745098" "1035.47842311934:1238.02144900861" "9"
"197.580065359477:244.421568627451" "875.473724561415:1035.47842311934" "9"
"197.580065359477:244.421568627451" "1035.47842311934:1238.02144900861" "9"
"141.78738946559:197.580065359477" "736.69511968146:875.473724561415" "9"
"75.9149859943978:141.78738946559" "875.473724561415:1035.47842311934" "9"
"244.421568627451:288.56862745098" "875.473724561415:1035.47842311934" "9"
"75.9149859943978:141.78738946559" "736.69511968146:875.473724561415" "9"
"-1:75.9149859943978" "875.473724561415:1035.47842311934" "9"
"807.042483660131:1003.98861480076" "875.473724561415:1035.47842311934" "10"
"666:807.042483660131" "875.473724561415:1035.47842311934" "10"
"666:807.042483660131" "736.69511968146:875.473724561415" "10"
"807.042483660131:1003.98861480076" "736.69511968146:875.473724561415" "10"
"586.720588235294:666" "875.473724561415:1035.47842311934" "10"
"1003.98861480076:1233.5170326195" "736.69511968146:875.473724561415" "10"
"1233.5170326195:1552.73039215686" "736.69511968146:875.473724561415" "10"
"197.580065359477:244.421568627451" "285.307602786285:376.561983970707" "11"
"244.421568627451:288.56862745098" "285.307602786285:376.561983970707" "11"
"288.56862745098:340.25" "285.307602786285:376.561983970707" "11"
"197.580065359477:244.421568627451" "171.585216237594:285.307602786285" "11"
"141.78738946559:197.580065359477" "171.585216237594:285.307602786285" "11"
"397.751633986928:462.194444444444" "285.307602786285:376.561983970707" "11"
"141.78738946559:197.580065359477" "285.307602786285:376.561983970707" "11"
"244.421568627451:288.56862745098" "171.585216237594:285.307602786285" "11"
"340.25:397.751633986928" "285.307602786285:376.561983970707" "11"
"75.9149859943978:141.78738946559" "171.585216237594:285.307602786285" "11"
"340.25:397.751633986928" "171.585216237594:285.307602786285" "11"
"75.9149859943978:141.78738946559" "-1:171.585216237594" "11"
"397.751633986928:462.194444444444" "171.585216237594:285.307602786285" "11"
"141.78738946559:197.580065359477" "-1:171.585216237594" "11"
"288.56862745098:340.25" "171.585216237594:285.307602786285" "11"
"586.720588235294:666" "285.307602786285:376.561983970707" "11"
"462.194444444444:523.740196078431" "171.585216237594:285.307602786285" "11"
"197.580065359477:244.421568627451" "-1:171.585216237594" "11"
"523.740196078431:586.720588235294" "171.585216237594:285.307602786285" "11"
"244.421568627451:288.56862745098" "-1:171.585216237594" "11"
"586.720588235294:666" "171.585216237594:285.307602786285" "11"
"397.751633986928:462.194444444444" "-1:171.585216237594" "11"
"462.194444444444:523.740196078431" "-1:171.585216237594" "11"
"666:807.042483660131" "-1:171.585216237594" "11"
"666:807.042483660131" "171.585216237594:285.307602786285" "11"
"75.9149859943978:141.78738946559" "285.307602786285:376.561983970707" "11"
"807.042483660131:1003.98861480076" "-1:171.585216237594" "11"
"340.25:397.751633986928" "-1:171.585216237594" "11"
"523.740196078431:586.720588235294" "-1:171.585216237594" "11"
"288.56862745098:340.25" "-1:171.585216237594" "11"
"-1:75.9149859943978" "-1:171.585216237594" "11"
"586.720588235294:666" "-1:171.585216237594" "11"
"807.042483660131:1003.98861480076" "171.585216237594:285.307602786285" "11"
"1003.98861480076:1233.5170326195" "-1:171.585216237594" "11"
"1003.98861480076:1233.5170326195" "171.585216237594:285.307602786285" "11"
"1233.5170326195:1552.73039215686" "171.585216237594:285.307602786285" "11"
"1233.5170326195:1552.73039215686" "-1:171.585216237594" "11"
"-1:75.9149859943978" "171.585216237594:285.307602786285" "11"
"807.042483660131:1003.98861480076" "465.840827170844:545.055591664021" "12"
"2126.78267973856:100000" "465.840827170844:545.055591664021" "12"
"2126.78267973856:100000" "545.055591664021:629.885332810593" "12"
"1233.5170326195:1552.73039215686" "545.055591664021:629.885332810593" "12"
"1233.5170326195:1552.73039215686" "465.840827170844:545.055591664021" "12"
"1003.98861480076:1233.5170326195" "465.840827170844:545.055591664021" "12"
"1552.73039215686:2126.78267973856" "465.840827170844:545.055591664021" "12"
"1552.73039215686:2126.78267973856" "545.055591664021:629.885332810593" "12"
"2126.78267973856:100000" "376.561983970707:465.840827170844" "12"
"1552.73039215686:2126.78267973856" "171.585216237594:285.307602786285" "12"
"288.56862745098:340.25" "1238.02144900861:1425.30542080398" "13"
"244.421568627451:288.56862745098" "1238.02144900861:1425.30542080398" "13"
"1003.98861480076:1233.5170326195" "629.885332810593:736.69511968146" "14"
"1233.5170326195:1552.73039215686" "629.885332810593:736.69511968146" "14"
"807.042483660131:1003.98861480076" "545.055591664021:629.885332810593" "15"
"1552.73039215686:2126.78267973856" "376.561983970707:465.840827170844" "16"
"1552.73039215686:2126.78267973856" "285.307602786285:376.561983970707" "16"
"2126.78267973856:100000" "285.307602786285:376.561983970707" "16"
"1552.73039215686:2126.78267973856" "629.885332810593:736.69511968146" "8"
"397.751633986928:462.194444444444" "1238.02144900861:1425.30542080398" "17"
"288.56862745098:340.25" "1958.03649856711:100000" "17"
"340.25:397.751633986928" "1238.02144900861:1425.30542080398" "17"
"244.421568627451:288.56862745098" "1425.30542080398:1557.78897585103" "17"
"-1:75.9149859943978" "1238.02144900861:1425.30542080398" "17"
"340.25:397.751633986928" "1958.03649856711:100000" "17"
"288.56862745098:340.25" "1425.30542080398:1557.78897585103" "17"
"397.751633986928:462.194444444444" "1958.03649856711:100000" "17"
"462.194444444444:523.740196078431" "1238.02144900861:1425.30542080398" "17"
"340.25:397.751633986928" "1824.14907744636:1958.03649856711" "17"
"244.421568627451:288.56862745098" "1958.03649856711:100000" "17"
"523.740196078431:586.720588235294" "1238.02144900861:1425.30542080398" "17"
"397.751633986928:462.194444444444" "1425.30542080398:1557.78897585103" "17"
"462.194444444444:523.740196078431" "1958.03649856711:100000" "17"
"397.751633986928:462.194444444444" "1824.14907744636:1958.03649856711" "17"
"197.580065359477:244.421568627451" "1425.30542080398:1557.78897585103" "17"
"141.78738946559:197.580065359477" "1824.14907744636:1958.03649856711" "17"
"75.9149859943978:141.78738946559" "1731.58940401864:1824.14907744636" "17"
"462.194444444444:523.740196078431" "1425.30542080398:1557.78897585103" "17"
"523.740196078431:586.720588235294" "1425.30542080398:1557.78897585103" "17"
"340.25:397.751633986928" "1425.30542080398:1557.78897585103" "17"
"340.25:397.751633986928" "1731.58940401864:1824.14907744636" "17"
"141.78738946559:197.580065359477" "1731.58940401864:1824.14907744636" "17"
"141.78738946559:197.580065359477" "1425.30542080398:1557.78897585103" "17"
"462.194444444444:523.740196078431" "1557.78897585103:1653.14611143102" "17"
"288.56862745098:340.25" "1824.14907744636:1958.03649856711" "17"
"397.751633986928:462.194444444444" "1557.78897585103:1653.14611143102" "17"
"244.421568627451:288.56862745098" "1824.14907744636:1958.03649856711" "17"
"397.751633986928:462.194444444444" "1653.14611143102:1731.58940401864" "17"
"-1:75.9149859943978" "1557.78897585103:1653.14611143102" "17"
"75.9149859943978:141.78738946559" "1824.14907744636:1958.03649856711" "17"
"141.78738946559:197.580065359477" "1653.14611143102:1731.58940401864" "17"
"197.580065359477:244.421568627451" "1557.78897585103:1653.14611143102" "17"
"141.78738946559:197.580065359477" "1557.78897585103:1653.14611143102" "17"
"197.580065359477:244.421568627451" "1731.58940401864:1824.14907744636" "17"
"197.580065359477:244.421568627451" "1824.14907744636:1958.03649856711" "17"
"197.580065359477:244.421568627451" "1653.14611143102:1731.58940401864" "17"
"397.751633986928:462.194444444444" "1731.58940401864:1824.14907744636" "17"
"244.421568627451:288.56862745098" "1731.58940401864:1824.14907744636" "17"
"288.56862745098:340.25" "1731.58940401864:1824.14907744636" "17"
"75.9149859943978:141.78738946559" "1958.03649856711:100000" "17"
"340.25:397.751633986928" "1653.14611143102:1731.58940401864" "17"
"-1:75.9149859943978" "1425.30542080398:1557.78897585103" "17"
"197.580065359477:244.421568627451" "1958.03649856711:100000" "17"
"340.25:397.751633986928" "1557.78897585103:1653.14611143102" "17"
"288.56862745098:340.25" "1557.78897585103:1653.14611143102" "17"
"-1:75.9149859943978" "1958.03649856711:100000" "17"
"75.9149859943978:141.78738946559" "1557.78897585103:1653.14611143102" "17"
"244.421568627451:288.56862745098" "1557.78897585103:1653.14611143102" "17"
"75.9149859943978:141.78738946559" "1653.14611143102:1731.58940401864" "17"
"288.56862745098:340.25" "1653.14611143102:1731.58940401864" "17"
"244.421568627451:288.56862745098" "1653.14611143102:1731.58940401864" "17"
"141.78738946559:197.580065359477" "1958.03649856711:100000" "17"
"-1:75.9149859943978" "1653.14611143102:1731.58940401864" "17"
"-1:75.9149859943978" "1731.58940401864:1824.14907744636" "17"
"-1:75.9149859943978" "1824.14907744636:1958.03649856711" "17"
"2126.78267973856:100000" "1238.02144900861:1425.30542080398" "18"
"1552.73039215686:2126.78267973856" "1238.02144900861:1425.30542080398" "19"
"1233.5170326195:1552.73039215686" "1238.02144900861:1425.30542080398" "19"
"1003.98861480076:1233.5170326195" "1238.02144900861:1425.30542080398" "20"
"807.042483660131:1003.98861480076" "1238.02144900861:1425.30542080398" "20"
"807.042483660131:1003.98861480076" "1035.47842311934:1238.02144900861" "20"
"666:807.042483660131" "1238.02144900861:1425.30542080398" "20"
"666:807.042483660131" "1035.47842311934:1238.02144900861" "20"
"586.720588235294:666" "1035.47842311934:1238.02144900861" "20"
"586.720588235294:666" "1238.02144900861:1425.30542080398" "20"
"1552.73039215686:2126.78267973856" "1035.47842311934:1238.02144900861" "21"
"1233.5170326195:1552.73039215686" "1035.47842311934:1238.02144900861" "21"
"1003.98861480076:1233.5170326195" "1035.47842311934:1238.02144900861" "21"
"1003.98861480076:1233.5170326195" "875.473724561415:1035.47842311934" "21"
"2126.78267973856:100000" "1035.47842311934:1238.02144900861" "22"
"2126.78267973856:100000" "875.473724561415:1035.47842311934" "22"
"1233.5170326195:1552.73039215686" "875.473724561415:1035.47842311934" "2"
"1552.73039215686:2126.78267973856" "875.473724561415:1035.47842311934" "2"
"2126.78267973856:100000" "736.69511968146:875.473724561415" "2"
"1552.73039215686:2126.78267973856" "736.69511968146:875.473724561415" "2"
"75.9149859943978:141.78738946559" "1425.30542080398:1557.78897585103" "3"
"2126.78267973856:100000" "629.885332810593:736.69511968146" "4"
"1003.98861480076:1233.5170326195" "285.307602786285:376.561983970707" "5"
