# Supplementary material for: Regularities in species’ niches reveal the world’s climate regions
Source: eLife. 2021 Feb 8;10:e58397. doi: 10.7554/eLife.58397 (PMC7963475; doi:10.7554/eLife.58397)
Supplement: Figure 2—source data 1. [file elife-58397-fig2-data1.zip › modules/mammals_modules.txt]

"Genus or Precipitation(min:max)" "Specie or PET(min:max)" "Module"
"Bettongia" "gaimardi" "1"
"Sorex" "fumeus" "1"
"Dama" "dama" "1"
"Spermophilus" "suslicus" "1"
"Cricetulus" "kamensis" "1"
"Moschus" "leucogaster" "1"
"Glaucomys" "volans" "1"
"Vernaya" "fulva" "1"
"Apodemus" "rusiges" "1"
"Microtus" "sachalinensis" "1"
"Soriculus" "nigrescens" "1"
"Phenacomys" "intermedius" "1"
"Niviventer" "eha" "1"
"Pipistrellus" "kuhlii" "1"
"Mogera" "robusta" "1"
"Microtus" "schidlovskii" "1"
"Urocitellus" "undulatus" "1"
"Lepus" "castroviejoi" "1"
"Dryomys" "nitedula" "1"
"Myotis" "frater" "1"
"Proedromys" "bedfordi" "1"
"Punomys" "lemminus" "1"
"Sorex" "thibetanus" "1"
"Poliocitellus" "franklinii" "1"
"Sorex" "antinorii" "1"
"Ochotona" "syrinx" "1"
"Eupetaurus" "cinereus" "1"
"Desmana" "moschata" "1"
"Dinaromys" "bogdanovi" "1"
"Eptesicus" "serotinus" "1"
"Myotis" "dasycneme" "1"
"Peromyscus" "maniculatus" "1"
"Spermophilus" "major" "1"
"Neodon" "forresti" "1"
"Euneomys" "mordax" "1"
"Murina" "aurata" "1"
"Galemys" "pyrenaicus" "1"
"Sorex" "cylindricauda" "1"
"Myotis" "blythii" "1"
"Naemorhedus" "baileyi" "1"
"Neomys" "teres" "1"
"Glaucomys" "sabrinus" "1"
"Murina" "hilgendorfi" "1"
"Myospalax" "myospalax" "1"
"Alticola" "tuvinicus" "1"
"Erinaceus" "europaeus" "1"
"Mesechinus" "hughi" "1"
"Spalax" "microphthalmus" "1"
"Myotis" "capaccinii" "1"
"Spermophilus" "relictus" "1"
"Procyon" "lotor" "1"
"Sus" "scrofa" "1"
"Apodemus" "gurkha" "1"
"Myodes" "centralis" "1"
"Sicista" "subtilis" "1"
"Ochotona" "roylei" "1"
"Cricetulus" "lama" "1"
"Eptesicus" "nilssonii" "1"
"Lasiopodomys" "fuscus" "1"
"Neodon" "sikimensis" "1"
"Sorex" "gracillimus" "1"
"Eospalax" "smithii" "1"
"Arvicola" "amphibius" "1"
"Sicista" "concolor" "1"
"Crocidura" "lasiura" "1"
"Ursus" "thibetanus" "1"
"Myotis" "septentrionalis" "1"
"Pipistrellus" "nathusii" "1"
"Plecotus" "austriacus" "1"
"Pseudois" "nayaur" "1"
"Sicista" "caudata" "1"
"Vespertilio" "sinensis" "1"
"Crocidura" "sicula" "1"
"Mustela" "eversmanii" "1"
"Ochotona" "cansus" "1"
"Lepus" "mandshuricus" "1"
"Sorex" "bedfordiae" "1"
"Sorex" "buchariensis" "1"
"Nectogale" "elegans" "1"
"Neotamias" "ruficaudus" "1"
"Spalax" "zemni" "1"
"Microtus" "brachycercus" "1"
"Cervus" "elaphus" "1"
"Capra" "cylindricornis" "1"
"Apodemus" "peninsulae" "1"
"Cricetulus" "longicaudatus" "1"
"Marmota" "baibacina" "1"
"Meles" "leucurus" "1"
"Eliomys" "quercinus" "1"
"Lasionycteris" "noctivagans" "1"
"Lasiurus" "cinereus" "1"
"Petaurista" "xanthotis" "1"
"Microtus" "fortis" "1"
"Myospalax" "psilurus" "1"
"Erinaceus" "roumanicus" "1"
"Ailurus" "fulgens" "1"
"Chionomys" "roberti" "1"
"Plecotus" "auritus" "1"
"Spermophilus" "citellus" "1"
"Rhinopithecus" "roxellana" "1"
"Lepus" "coreanus" "1"
"Oryctolagus" "cuniculus" "1"
"Talpa" "levantis" "1"
"Martes" "pennanti" "1"
"Mustela" "frenata" "1"
"Pipistrellus" "alaschanicus" "1"
"Arctonyx" "albogularis" "1"
"Budorcas" "taxicolor" "1"
"Moschus" "moschiferus" "1"
"Ellobius" "alaicus" "1"
"Mesechinus" "dauuricus" "1"
"Otocolobus" "manul" "1"
"Bison" "bison" "1"
"Capreolus" "capreolus" "1"
"Lutra" "lutra" "1"
"Microtus" "tatricus" "1"
"Apodemus" "uralensis" "1"
"Tscherskia" "triton" "1"
"Castor" "fiber" "1"
"Chelemys" "macronyx" "1"
"Sorex" "samniticus" "1"
"Neomys" "fodiens" "1"
"Sorex" "minutus" "1"
"Erinaceus" "amurensis" "1"
"Blarina" "brevicauda" "1"
"Tamias" "striatus" "1"
"Microtus" "richardsoni" "1"
"Arvicola" "scherman" "1"
"Sorex" "satunini" "1"
"Chionomys" "gud" "1"
"Myotis" "daubentonii" "1"
"Myotis" "nattereri" "1"
"Rhinolophus" "ferrumequinum" "1"
"Rupicapra" "pyrenaica" "1"
"Sicista" "pseudonapaea" "1"
"Sorex" "excelsus" "1"
"Sorex" "sinalis" "1"
"Volemys" "millicens" "1"
"Martes" "foina" "1"
"Lepus" "europaeus" "1"
"Ochotona" "thibetana" "1"
"Chodsigoa" "smithii" "1"
"Talpa" "caucasica" "1"
"Mustela" "putorius" "1"
"Taxidea" "taxus" "1"
"Hypsugo" "savii" "1"
"Eothenomys" "wardi" "1"
"Plecotus" "macrobullaris" "1"
"Plecotus" "sardus" "1"
"Capra" "falconeri" "1"
"Alticola" "olchonensis" "1"
"Cricetulus" "barabensis" "1"
"Marmota" "himalayana" "1"
"Microtus" "mongolicus" "1"
"Phodopus" "sungorus" "1"
"Ochotona" "erythrotis" "1"
"Crocidura" "zimmermanni" "1"
"Moschus" "fuscus" "1"
"Myodes" "rex" "1"
"Marmota" "marmota" "1"
"Microtus" "multiplex" "1"
"Apodemus" "flavicollis" "1"
"Dremomys" "lokriah" "1"
"Caryomys" "eva" "1"
"Lasiopodomys" "mandarinus" "1"
"Micromys" "minutus" "1"
"Microtus" "daghestanicus" "1"
"Microtus" "evoronensis" "1"
"Microtus" "maximowiczii" "1"
"Glis" "glis" "1"
"Napaeozapus" "insignis" "1"
"Microtus" "ochrogaster" "1"
"Apodemus" "witherbyi" "1"
"Nyctereutes" "procyonoides" "1"
"Rhinolophus" "euryale" "1"
"Trogopterus" "xanthipes" "1"
"Rupicapra" "rupicapra" "1"
"Crocidura" "pachyura" "1"
"Ochotona" "gloveri" "1"
"Ochotona" "princeps" "1"
"Sorex" "lyelli" "1"
"Chodsigoa" "lamula" "1"
"Talpa" "romana" "1"
"Microtus" "majori" "1"
"Cricetulus" "tibetanus" "1"
"Myotis" "aurascens" "1"
"Cervus" "canadensis" "1"
"Acomys" "minous" "1"
"Barbastella" "barbastellus" "1"
"Cansumys" "canus" "1"
"Ctenomys" "magellanicus" "1"
"Microtus" "mujanensis" "1"
"Ochotona" "alpina" "1"
"Capreolus" "pygargus" "1"
"Odocoileus" "virginianus" "1"
"Lagidium" "wolffsohni" "1"
"Apodemus" "ponticus" "1"
"Crocidura" "leucodon" "1"
"Crocidura" "russula" "1"
"Chodsigoa" "hypsibia" "1"
"Marmota" "monax" "1"
"Neotamias" "minimus" "1"
"Sorex" "haydeni" "1"
"Sorex" "hoyi" "1"
"Scapanulus" "oweni" "1"
"Alticola" "montosa" "1"
"Mesocricetus" "raddei" "1"
"Sicista" "betulina" "1"
"Eospalax" "rothschildi" "1"
"Sorex" "arcticus" "1"
"Condylura" "cristata" "1"
"Myodes" "gapperi" "1"
"Microtus" "chrotorrhinus" "1"
"Synaptomys" "cooperi" "1"
"Anourosorex" "schmidi" "1"
"Microtus" "felteni" "1"
"Mustela" "lutreola" "1"
"Myotis" "brandtii" "1"
"Myotis" "myotis" "1"
"Myotis" "mystacinus" "1"
"Naemorhedus" "caudatus" "1"
"Rhinolophus" "hipposideros" "1"
"Sicista" "kazbegica" "1"
"Sorex" "cansulus" "1"
"Sorex" "volnuchini" "1"
"Talpa" "europaea" "1"
"Urocitellus" "columbianus" "1"
"Ictidomys" "tridecemlineatus" "1"
"Proedromys" "liangshanensis" "1"
"Myospalax" "aspalax" "1"
"Cervus" "albirostris" "1"
"Murina" "ussuriensis" "1"
"Eoglaucomys" "fimbriatus" "1"
"Euneomys" "chinchilloides" "1"
"Hemitragus" "jemlahicus" "1"
"Marmota" "caudata" "1"
"Martes" "martes" "1"
"Neodon" "irene" "1"
"Moschus" "chrysogaster" "1"
"Loxodontomys" "micropus" "1"
"Hyperacrius" "fertilis" "1"
"Microtus" "agrestis" "1"
"Eospalax" "fontanierii" "1"
"Neomys" "anomalus" "1"
"Sorex" "araneus" "1"
"Episoriculus" "leucops" "1"
"Myotis" "bombinus" "1"
"Myotis" "ikonnikovi" "1"
"Myotis" "lucifugus" "1"
"Nyctalus" "leisleri" "1"
"Sciurus" "carolinensis" "1"
"Microtus" "liechtensteini" "1"
"Plecotus" "ognevi" "1"
"Pipistrellus" "pygmaeus" "1"
"Arvicola" "sapidus" "1"
"Barbastella" "leucomelas" "1"
"Allactaga" "major" "1"
"Lagurus" "lagurus" "1"
"Erethizon" "dorsatum" "1"
"Lasiurus" "borealis" "1"
"Microtus" "savii" "1"
"Muntiacus" "gongshanensis" "1"
"Nannospalax" "leucodon" "1"
"Cricetus" "cricetus" "1"
"Microtus" "subterraneus" "1"
"Mus" "spicilegus" "1"
"Sicista" "napaea" "1"
"Sicista" "severtzovi" "1"
"Rattus" "pyctoris" "1"
"Sicista" "strandi" "1"
"Sorex" "unguiculatus" "1"
"Chionomys" "nivalis" "1"
"Myodes" "glareolus" "1"
"Myotis" "bechsteinii" "1"
"Myotis" "emarginatus" "1"
"Naemorhedus" "goral" "1"
"Pipistrellus" "pipistrellus" "1"
"Rattus" "norvegicus" "1"
"Sminthopsis" "leucopus" "1"
"Spalax" "graecus" "1"
"Tamiops" "swinhoei" "1"
"Vespertilio" "murinus" "1"
"Sorex" "raddei" "1"
"Ochotona" "rutila" "1"
"Lepus" "corsicanus" "1"
"Sorex" "mirabilis" "1"
"Mustela" "sibirica" "1"
"Urocitellus" "richardsonii" "1"
"Spermophilus" "taurensis" "1"
"Myotis" "alcathoe" "1"
"Meriones" "unguiculatus" "1"
"Sicista" "tianshanica" "1"
"Mustela" "altaica" "1"
"Eozapus" "setchuanus" "1"
"Eptesicus" "pachyotis" "1"
"Mesocricetus" "newtoni" "1"
"Microtus" "arvalis" "1"
"Microtus" "lusitanicus" "1"
"Apodemus" "agrarius" "1"
"Crocidura" "shantungensis" "1"
"Sorex" "palustris" "1"
"Sorex" "coronatus" "1"
"Chimarrogale" "styani" "1"
"Zapus" "hudsonius" "1"
"Zapus" "princeps" "1"
"Rhinopithecus" "bieti" "1"
"Microtus" "gerbei" "1"
"Oreamnos" "americanus" "1"
"Ochotona" "iliensis" "1"
"Sorex" "planiceps" "1"
"Spermophilus" "ralli" "1"
"Oligoryzomys" "magellanicus" "1"
"Apodemus" "latronum" "1"
"Muscardinus" "avellanarius" "1"
"Sciurus" "anomalus" "1"
"Nyctalus" "lasiopterus" "1"
"Antechinus" "minimus" "1"
"Blarinella" "quadraticauda" "1"
"Potorous" "tridactylus" "1"
"Talpa" "altaica" "1"
"Apodemus" "sylvaticus" "1"
"Alticola" "roylei" "1"
"Nyctalus" "noctula" "1"
"Nyctalus" "aviator" "1"
"Ochotona" "thomasi" "1"
"Sorex" "alpinus" "1"
"Meles" "meles" "1"
"Talpa" "stankovici" "1"
"Ochotona" "mantchurica" "1"
"Eptesicus" "fuscus" "1"
"Niviventer" "excelsior" "1"
"Perameles" "gunnii" "1"
"Neotamias" "alpinus" "1"
"Aeretes" "melanopterus" "1"
"Abrothrix" "lanosus" "1"
"Microtus" "levis" "1"
"Uropsilus" "soricipes" "1"
"Ailuropoda" "melanoleuca" "1"
"Nyctophilus" "sherrini" "1"
"Semnopithecus" "schistaceus" "1"
"Talpa" "caeca" "1"
"Mephitis" "mephitis" "1"
"Ochotona" "coreana" "1"
"Hyperacrius" "wynnei" "1"
"Mustela" "russelliana" "1"
"Euneomys" "petersoni" "2"
"Histiotus" "montanus" "2"
"Myotis" "nipalensis" "2"
"Equus" "hemionus" "2"
"Lestodelphys" "halli" "2"
"Allocricetulus" "curtatus" "2"
"Eptesicus" "gobiensis" "2"
"Ctenomys" "fulvus" "2"
"Microtus" "ilaeus" "2"
"Abrothrix" "olivaceus" "2"
"Gerbillus" "occiduus" "2"
"Meriones" "meridianus" "2"
"Procapra" "gutturosa" "2"
"Sorex" "asper" "2"
"Capra" "sibirica" "2"
"Gerbillus" "andersoni" "2"
"Eliomys" "melanurus" "2"
"Phyllotis" "xanthopygus" "2"
"Crocidura" "suaveolens" "2"
"Eligmodontia" "typus" "2"
"Alticola" "argentatus" "2"
"Rhombomys" "opimus" "2"
"Octodontomys" "gliroides" "2"
"Leopardus" "jacobita" "2"
"Spermophilus" "erythrogenys" "2"
"Stylodipus" "sungorus" "2"
"Allactaga" "sibirica" "2"
"Ellobius" "talpinus" "2"
"Salpingotus" "crassicauda" "2"
"Vulpes" "corsac" "2"
"Allactaga" "balikunica" "2"
"Lycalopex" "culpaeus" "2"
"Felis" "bieti" "2"
"Lagidium" "viscacia" "2"
"Abrothrix" "longipilis" "2"
"Spermophilopsis" "leptodactylus" "2"
"Tomopeas" "ravus" "2"
"Vicugna" "vicugna" "2"
"Abrocoma" "cinerea" "2"
"Galea" "comes" "2"
"Ochotona" "dauurica" "2"
"Dipus" "sagitta" "2"
"Microtus" "limnophilus" "2"
"Lepus" "tolai" "2"
"Cardiocranius" "paradoxus" "2"
"Ctenomys" "opimus" "2"
"Microcavia" "shiptoni" "2"
"Mormopterus" "kalinowskii" "2"
"Allactaga" "severtzovi" "2"
"Abrothrix" "andinus" "2"
"Lepus" "yarkandensis" "2"
"Spermophilus" "dauricus" "2"
"Selevinia" "betpakdalaensis" "2"
"Notiomys" "edwardsii" "2"
"Pygeretmus" "platyurus" "2"
"Eremitalpa" "granti" "2"
"Euchoreutes" "naso" "2"
"Phyllotis" "magister" "2"
"Lycalopex" "griseus" "2"
"Octodon" "degus" "2"
"Abrocoma" "shistacea" "2"
"Allactaga" "tetradactyla" "2"
"Ochotona" "opaca" "2"
"Hemiechinus" "auritus" "2"
"Spalax" "uralensis" "2"
"Thomomys" "clusius" "2"
"Gerbillurus" "setzeri" "2"
"Salpingotus" "heptneri" "2"
"Salpingotus" "kozlovi" "2"
"Tympanoctomys" "kirchnerorum" "2"
"Allocricetulus" "eversmanni" "2"
"Lasiopodomys" "brandtii" "2"
"Marmota" "bobak" "2"
"Ochotona" "pusilla" "2"
"Eolagurus" "przewalskii" "2"
"Pygeretmus" "pumilio" "2"
"Reithrodon" "auritus" "2"
"Crocidura" "sibirica" "2"
"Stylodipus" "telum" "2"
"Vormela" "peregusna" "2"
"Crocidura" "canariensis" "2"
"Phyllotis" "darwini" "2"
"Pipistrellus" "hanaki" "2"
"Thylamys" "pallidior" "2"
"Lyncodon" "patagonicus" "2"
"Procapra" "przewalskii" "2"
"Marmota" "sibirica" "2"
"Alticola" "strelzowi" "2"
"Phodopus" "campbelli" "2"
"Microtus" "socialis" "2"
"Allactaga" "elater" "2"
"Spermophilus" "fulvus" "2"
"Stylodipus" "andrewsi" "2"
"Spermophilus" "pallidicauda" "2"
"Camelus" "ferus" "2"
"Eptesicus" "bobrinskoi" "2"
"Allactaga" "bullata" "2"
"Eolagurus" "luteus" "2"
"Lepus" "tibetanus" "2"
"Alticola" "barakshin" "2"
"Ochotona" "pallasii" "2"
"Chinchilla" "lanigera" "2"
"Paradipus" "ctenodactylus" "2"
"Myotis" "atacamensis" "2"
"Neotomys" "ebriosus" "2"
"Spalacopus" "cyanus" "2"
"Thylamys" "elegans" "2"
"Cricetulus" "sokolovi" "2"
"Pygeretmus" "zhitkovi" "2"
"Spermophilus" "pygmaeus" "2"
"Phyllotis" "limatus" "2"
"Akodon" "albiventer" "2"
"Allactodipus" "bobrinskii" "2"
"Eligmodontia" "puerulus" "2"
"Crocidura" "aleksandrisi" "2"
"Eligmodontia" "morgani" "2"
"Meriones" "tamariscinus" "2"
"Salpingotus" "pallidus" "2"
"Eremodipus" "lichtensteini" "2"
"Cricetulus" "migratorius" "2"
"Ellobius" "tancrei" "2"
"Saiga" "tatarica" "2"
"Chinchilla" "chinchilla" "2"
"Gerbillurus" "tytonis" "2"
"Meriones" "chengi" "2"
"Auliscomys" "sublimis" "2"
"Brachiones" "przewalskii" "2"
"Spermophilus" "brevicauda" "2"
"Diplomesodon" "pulchellum" "2"
"Alticola" "semicanus" "2"
"Lama" "guanicoe" "2"
"Conepatus" "humboldtii" "2"
"Rhinolophus" "bocharicus" "2"
"Abrocoma" "bennettii" "2"
"Phodopus" "roborovskii" "2"
"Crocidura" "gmelini" "3"
"Myotis" "melanorhinus" "3"
"Myotis" "yumanensis" "3"
"Neodon" "juldaschi" "3"
"Reithrodontomys" "megalotis" "3"
"Ovis" "orientalis" "3"
"Myotis" "thysanodes" "3"
"Calomyscus" "urartensis" "3"
"Peromyscus" "truei" "3"
"Microtus" "transcaspicus" "3"
"Perognathus" "longimembris" "3"
"Myotis" "evotis" "3"
"Cynomys" "leucurus" "3"
"Ellobius" "fuscocapillus" "3"
"Neotamias" "obscurus" "3"
"Peromyscus" "boylii" "3"
"Allactaga" "williamsi" "3"
"Spalax" "giganteus" "3"
"Urocitellus" "townsendii" "3"
"Urocitellus" "beldingi" "3"
"Myotis" "dinellii" "3"
"Onychomys" "leucogaster" "3"
"Thomomys" "idahoensis" "3"
"Sylvilagus" "nuttallii" "3"
"Urocitellus" "mollis" "3"
"Microtus" "montanus" "3"
"Myomimus" "setzeri" "3"
"Lepus" "californicus" "3"
"Plecotus" "kolombatovici" "3"
"Lynx" "rufus" "3"
"Neotoma" "cinerea" "3"
"Ammospermophilus" "leucurus" "3"
"Neotamias" "amoenus" "3"
"Microtus" "longicaudus" "3"
"Myotis" "volans" "3"
"Dipodomys" "microps" "3"
"Meriones" "vinogradovi" "3"
"Microtus" "qazvinensis" "3"
"Blanfordimys" "afghanus" "3"
"Microcavia" "niata" "3"
"Andinomys" "edax" "3"
"Neotamias" "quadrivittatus" "3"
"Thomomys" "talpoides" "3"
"Pipistrellus" "maderensis" "3"
"Urocitellus" "canus" "3"
"Neotamias" "panamintinus" "3"
"Talpa" "davidiana" "3"
"Allactaga" "vinogradovi" "3"
"Myomimus" "personatus" "3"
"Microdipodops" "pallidus" "3"
"Spalax" "arenarius" "3"
"Ctenomys" "haigi" "3"
"Akodon" "iniscatus" "3"
"Gerbillus" "simoni" "3"
"Spermophilus" "alashanicus" "3"
"Sorex" "vagrans" "3"
"Thomomys" "townsendii" "3"
"Calomyscus" "grandis" "3"
"Crocidura" "serezkyensis" "3"
"Brachylagus" "idahoensis" "3"
"Crocidura" "whitakeri" "3"
"Akodon" "molinae" "3"
"Calomyscus" "bailwardi" "3"
"Cynomys" "gunnisoni" "3"
"Vulpes" "velox" "3"
"Microtus" "kermanensis" "3"
"Sorex" "tenellus" "3"
"Odocoileus" "hemionus" "3"
"Antilocapra" "americana" "3"
"Microtus" "nasarovi" "3"
"Plecotus" "teneriffae" "3"
"Lepus" "townsendii" "3"
"Callospermophilus" "lateralis" "3"
"Akodon" "neocenus" "3"
"Blanfordimys" "bucharensis" "3"
"Meriones" "sacramenti" "3"
"Akodon" "spegazzinii" "3"
"Cynomys" "parvidens" "3"
"Euderma" "maculatum" "3"
"Sorex" "merriami" "3"
"Microdipodops" "megacephalus" "3"
"Lemmiscus" "curtatus" "3"
"Myotis" "ciliolabrum" "3"
"Myotis" "bucharensis" "3"
"Meriones" "zarudnyi" "3"
"Myotis" "punicus" "3"
"Cynomys" "ludovicianus" "3"
"Sorex" "nanus" "3"
"Perognathus" "parvus" "3"
"Myotis" "californicus" "3"
"Gazella" "cuvieri" "3"
"Microcavia" "australis" "3"
"Meriones" "shawi" "3"
"Atelerix" "algirus" "3"
"Apodemus" "hyrcanicus" "3"
"Eptesicus" "isabellinus" "3"
"Ovis" "canadensis" "3"
"Marmota" "flaviventris" "3"
"Dipodomys" "panamintinus" "3"
"Sorex" "preblei" "3"
"Myotis" "schaubi" "3"
"Urocitellus" "armatus" "3"
"Sciurus" "aberti" "3"
"Ellobius" "lutescens" "3"
"Microtus" "schelkovnikovi" "3"
"Neotamias" "rufus" "3"
"Dolichotis" "patagonum" "3"
"Meriones" "grandis" "3"
"Microtus" "paradoxus" "3"
"Jaculus" "orientalis" "3"
"Dipodomys" "ordii" "3"
"Urocitellus" "washingtoni" "3"
"Corynorhinus" "townsendii" "3"
"Neotoma" "stephensi" "3"
"Calomyscus" "mystax" "3"
"Neotoma" "lepida" "3"
"Neotamias" "umbrinus" "3"
"Perognathus" "fasciatus" "3"
"Urocyon" "littoralis" "3"
"Urocitellus" "elegans" "3"
"Calomyscus" "elburzensis" "3"
"Peromyscus" "crinitus" "3"
"Spilogale" "gracilis" "3"
"Apodemus" "pallipes" "3"
"Nannospalax" "xanthodon" "4"
"Ctenomys" "peruanus" "4"
"Phyllotis" "definitus" "4"
"Otospermophilus" "beecheyi" "4"
"Microtus" "anatolicus" "4"
"Lynx" "pardinus" "4"
"Myodes" "shanseius" "4"
"Reithrodontomys" "montanus" "4"
"Perognathus" "flavus" "4"
"Sminthopsis" "griseoventer" "4"
"Xerospermophilus" "spilosoma" "4"
"Thylamys" "fenestrae" "4"
"Peromyscus" "californicus" "4"
"Sorex" "neomexicanus" "4"
"Dryomys" "laniger" "4"
"Gerbillus" "maghrebi" "4"
"Microtus" "californicus" "4"
"Lemniscomys" "barbarus" "4"
"Scaptochirus" "moschatus" "4"
"Chlorotalpa" "duthieae" "4"
"Lepus" "granatensis" "4"
"Capra" "pyrenaica" "4"
"Ctenomys" "knighti" "4"
"Chaetodipus" "californicus" "4"
"Neotamias" "canipes" "4"
"Dipodomys" "heermanni" "4"
"Dipodomys" "venustus" "4"
"Sciurotamias" "davidianus" "4"
"Apodemus" "epimelas" "4"
"Microtus" "guentheri" "4"
"Mesocricetus" "brandti" "4"
"Rhinolophus" "mehelyi" "4"
"Ctenomys" "emilianus" "4"
"Chaetodipus" "hispidus" "4"
"Myosorex" "longicaudatus" "4"
"Reithrodontomys" "raviventris" "4"
"Parantechinus" "apicalis" "4"
"Vespadelus" "regulus" "4"
"Galenomys" "garleppi" "4"
"Georychus" "capensis" "4"
"Octodon" "lunatus" "4"
"Pseudomys" "apodemoides" "4"
"Raphicerus" "melanotis" "4"
"Rhinolophus" "capensis" "4"
"Tarsipes" "rostratus" "4"
"Neotamias" "cinereicollis" "4"
"Mus" "cypriacus" "4"
"Acomys" "subspinosus" "4"
"Spermophilus" "xanthoprymnus" "4"
"Tadarida" "latouchei" "4"
"Ctenomys" "azarae" "4"
"Microtus" "mexicanus" "4"
"Neotamias" "merriami" "4"
"Sminthopsis" "granulipes" "4"
"Neotamias" "speciosus" "4"
"Suncus" "etruscus" "4"
"Urocitellus" "brunneus" "4"
"Thomomys" "monticola" "4"
"Sciurus" "arizonensis" "4"
"Caryomys" "inez" "4"
"Erinaceus" "concolor" "4"
"Spilogale" "putorius" "4"
"Mus" "spretus" "4"
"Perognathus" "flavescens" "4"
"Microtus" "dogramacii" "4"
"Bathyergus" "suillus" "4"
"Dipodomys" "agilis" "4"
"Neotoma" "macrotis" "4"
"Genetta" "tigrina" "4"
"Myomyscus" "verreauxii" "4"
"Tadarida" "teniotis" "4"
"Meriones" "tristrami" "4"
"Galea" "musteloides" "4"
"Sorex" "ornatus" "4"
"Loxodontomys" "pikumche" "4"
"Sminthopsis" "gilberti" "4"
"Macropus" "eugenii" "4"
"Amblysomus" "corriae" "4"
"Bettongia" "penicillata" "4"
"Apodemus" "mystacinus" "4"
"Mus" "macedonicus" "4"
"Talpa" "occidentalis" "4"
"Sciurus" "griseus" "4"
"Chlorotalpa" "sclateri" "4"
"Crocidura" "flavescens" "4"
"Scapanus" "latimanus" "4"
"Microtus" "duodecimcostatus" "4"
"Pseudomys" "shortridgei" "4"
"Myotis" "davidii" "4"
"Macropus" "irma" "4"
"Microtus" "cabrerae" "4"
"Myomimus" "roachi" "4"
"Phascogale" "calura" "4"
"Pseudomys" "occidentalis" "4"
"Ctenomys" "leucodon" "4"
"Pteromys" "momonga" "5"
"Abrothrix" "sanborni" "5"
"Prometheomys" "schaposchnikowi" "5"
"Eptesicus" "japonensis" "5"
"Lepus" "brachyurus" "5"
"Arborimus" "albipes" "5"
"Myodes" "andersoni" "5"
"Capra" "caucasica" "5"
"Apodemus" "argenteus" "5"
"Rhyncholestes" "raphanurus" "5"
"Myodes" "californicus" "5"
"Mogera" "imaizumii" "5"
"Geoxus" "valdivianus" "5"
"Sorex" "shinto" "5"
"Sorex" "maritimensis" "5"
"Macaca" "fuscata" "5"
"Mustela" "itatsi" "5"
"Petaurista" "leucogenys" "5"
"Sorex" "sonomae" "5"
"Scapanus" "orarius" "5"
"Microtus" "townsendii" "5"
"Crocidura" "dsinezumi" "5"
"Capricornis" "crispus" "5"
"Neotamias" "townsendii" "5"
"Myotis" "pruinosus" "5"
"Cercartetus" "lepidus" "5"
"Chimarrogale" "platycephalus" "5"
"Cervus" "nippon" "5"
"Sorex" "bendirii" "5"
"Nyctalus" "azoreum" "5"
"Nyctalus" "furvus" "5"
"Chalinolobus" "tuberculatus" "5"
"Myotis" "macrodactylus" "5"
"Mogera" "wogura" "5"
"Meles" "anakuma" "5"
"Marmota" "vancouverensis" "5"
"Tamiasciurus" "douglasii" "5"
"Mystacina" "tuberculata" "5"
"Pearsonomys" "annectens" "5"
"Sorex" "pacificus" "5"
"Aconaemys" "porteri" "5"
"Apodemus" "speciosus" "5"
"Pipistrellus" "endoi" "5"
"Dromiciops" "gliroides" "5"
"Neurotrichus" "gibbsii" "5"
"Aplodontia" "rufa" "5"
"Pudu" "puda" "5"
"Sicista" "caucasica" "5"
"Thylogale" "billardierii" "5"
"Sorex" "bairdi" "5"
"Marmota" "olympus" "5"
"Sorex" "rohweri" "5"
"Thomomys" "mazama" "5"
"Sorex" "granarius" "5"
"Urotrichus" "talpoides" "5"
"Irenomys" "tarsalis" "5"
"Sorex" "trowbridgii" "5"
"Mastacomys" "fuscus" "5"
"Scapanus" "townsendii" "5"
"Glirulus" "japonicus" "5"
"Neotamias" "siskiyou" "5"
"Dasyurus" "viverrinus" "5"
"Microtus" "oregoni" "5"
"Lycalopex" "fulvipes" "5"
"Microtus" "montebelli" "5"
"Euroscaptor" "mizura" "5"
"Pseudomys" "higginsi" "5"
"Sarcophilus" "harrisii" "5"
"Plecotus" "sacrimontis" "5"
"Sorex" "hosonoi" "5"
"Callospermophilus" "saturatus" "5"
"Martes" "melampus" "5"
"Dymecodon" "pilirostris" "5"
"Zapus" "trinotatus" "5"
"Sciurus" "lis" "5"
"Arborimus" "longicaudus" "5"
"Sicista" "kluchorica" "5"
"Myodes" "smithii" "5"
"Sorex" "monticolus" "6"
"Microtus" "hyperboreus" "6"
"Dicrostonyx" "hudsonius" "6"
"Ursus" "americanus" "6"
"Ovis" "nivicola" "6"
"Mustela" "nivalis" "6"
"Alticola" "macrotis" "6"
"Lemmus" "trimucronatus" "6"
"Dicrostonyx" "nelsoni" "6"
"Myodes" "rutilus" "6"
"Dicrostonyx" "torquatus" "6"
"Marmota" "camtschatica" "6"
"Tamiasciurus" "hudsonicus" "6"
"Lepus" "arcticus" "6"
"Sorex" "camtschatica" "6"
"Microtus" "xanthognathus" "6"
"Alces" "alces" "6"
"Canis" "lupus" "6"
"Gulo" "gulo" "6"
"Pteromys" "volans" "6"
"Mustela" "erminea" "6"
"Rangifer" "tarandus" "6"
"Martes" "zibellina" "6"
"Alticola" "lemminus" "6"
"Microtus" "gregalis" "6"
"Myopus" "schisticolor" "6"
"Sorex" "isodon" "6"
"Vulpes" "vulpes" "6"
"Sorex" "daphaenodon" "6"
"Dicrostonyx" "groenlandicus" "6"
"Marmota" "broweri" "6"
"Vulpes" "lagopus" "6"
"Lepus" "timidus" "6"
"Lynx" "lynx" "6"
"Sorex" "portenkoi" "6"
"Sorex" "cinereus" "6"
"Microtus" "miurus" "6"
"Phenacomys" "ungava" "6"
"Sorex" "tundrensis" "6"
"Ursus" "maritimus" "6"
"Lepus" "americanus" "6"
"Ochotona" "turuchanensis" "6"
"Synaptomys" "borealis" "6"
"Ochotona" "hyperborea" "6"
"Ondatra" "zibethicus" "6"
"Dicrostonyx" "nunatakensis" "6"
"Lemmus" "lemmus" "6"
"Lepus" "othus" "6"
"Lynx" "canadensis" "6"
"Eutamias" "sibiricus" "6"
"Lemmus" "amurensis" "6"
"Sorex" "ugyunak" "6"
"Marmota" "caligata" "6"
"Ochotona" "collaris" "6"
"Lemmus" "sibiricus" "6"
"Sciurus" "vulgaris" "6"
"Microtus" "oeconomus" "6"
"Microtus" "pennsylvanicus" "6"
"Sorex" "minutissimus" "6"
"Urocitellus" "parryii" "6"
"Sorex" "caecutiens" "6"
"Neovison" "vison" "6"
"Ursus" "arctos" "6"
"Ovis" "dalli" "6"
"Martes" "americana" "6"
"Castor" "canadensis" "6"
"Microtus" "middendorffii" "6"
"Sorex" "roboratus" "6"
"Canis" "latrans" "6"
"Myodes" "rufocanus" "6"
"Ovibos" "moschatus" "6"
"Sorex" "yukonicus" "6"
"Lontra" "canadensis" "6"
"Dicrostonyx" "richardsoni" "6"
"Ctenomys" "talarum" "7"
"Eothenomys" "custos" "7"
"Phyllotis" "osilae" "7"
"Necromys" "obscurus" "7"
"Blarinella" "griselda" "7"
"Gracilinanus" "aceramarcae" "7"
"Microtus" "thomasi" "7"
"Scaptonyx" "fusicaudus" "7"
"Niviventer" "andersoni" "7"
"Chinchillula" "sahamae" "7"
"Akodon" "juninensis" "7"
"Calomys" "lepidus" "7"
"Sylvilagus" "floridanus" "7"
"Apodemus" "chevrieri" "7"
"Sminthopsis" "fuliginosus" "7"
"Euroscaptor" "grandis" "7"
"Antechinus" "swainsonii" "7"
"Neotamias" "quadrimaculatus" "7"
"Trichosurus" "cunninghami" "7"
"Akodon" "subfuscus" "7"
"Oligoryzomys" "andinus" "7"
"Auliscomys" "boliviensis" "7"
"Sciurus" "niger" "7"
"Parascaptor" "leucura" "7"
"Phascogale" "tapoatafa" "7"
"Abrothrix" "jelskii" "7"
"Ctenomys" "australis" "7"
"Akodon" "mimus" "7"
"Eothenomys" "olitor" "7"
"Phyllotis" "haggardi" "7"
"Thomasomys" "silvestris" "7"
"Antechinus" "agilis" "7"
"Rattus" "fuscipes" "7"
"Dasyurus" "maculatus" "7"
"Hippocamelus" "antisensis" "7"
"Peromyscus" "leucopus" "7"
"Sigmodon" "inopinatus" "7"
"Vombatus" "ursinus" "7"
"Cercartetus" "nanus" "7"
"Eothenomys" "proditor" "7"
"Crocidura" "caspica" "7"
"Rattus" "lutreolus" "7"
"Episoriculus" "macrurus" "7"
"Geomys" "bursarius" "7"
"Cavia" "tschudii" "7"
"Auliscomys" "pictus" "7"
"Isoodon" "obesulus" "7"
"Episoriculus" "caudatus" "7"
"Akodon" "boliviensis" "7"
"Vespadelus" "darlingtoni" "7"
"Myotis" "pequinius" "7"
"Calomys" "sorellus" "7"
"Histiotus" "macrotus" "7"
"Macaca" "sylvanus" "7"
"Akodon" "lutescens" "7"
"Necromys" "amoenus" "7"
"Falsistrellus" "tasmaniensis" "7"
"Carollia" "manu" "7"
"Moschus" "cupreus" "8"
"Procapra" "picticaudata" "8"
"Alticola" "albicaudus" "8"
"Bos" "mutus" "8"
"Equus" "kiang" "8"
"Alticola" "stoliczkanus" "8"
"Pseudois" "nayaur" "8"
"Ochotona" "koslowi" "8"
"Vulpes" "ferrilata" "8"
"Ochotona" "macrotis" "8"
"Pantholops" "hodgsonii" "8"
"Ochotona" "ladacensis" "8"
"Panthera" "uncia" "8"
"Cricetulus" "alticola" "8"
"Ochotona" "nubrica" "8"
"Ovis" "ammon" "8"
"Phaiomys" "leucurus" "8"
"Ochotona" "curzoniae" "8"
"Lepus" "oiostolus" "8"
"Crocidura" "pullata" "8"
"Oligoryzomys" "longicaudatus" "9"
"Leopardus" "guigna" "9"
"Lontra" "felina" "9"
"Peromyscus" "keeni" "9"
"Histiotus" "magellanicus" "9"
"Hippocamelus" "bisulcus" "9"
"Lontra" "provocax" "9"
"Apodemus" "alpicola" "9"
"Myotis" "chiloensis" "9"
"Lasiurus" "varius" "9"
"Myotis" "keenii" "9"
"Urocyon" "cinereoargenteus" "1_10"
"Prionailurus" "bengalensis" "1_11"
"Nyctalus" "montanus" "1_12"
"Arvicanthis" "nairobae" "14"
"Rhogeessa" "aeneus" "14"
"Taterillus" "congicus" "14"
"Sorex" "veraecrucis" "14"
"Petrogale" "mareeba" "14"
"Plerotes" "anchietae" "14"
"Ctenomys" "steinbachi" "14"
"Mastomys" "shortridgei" "14"
"Sciurus" "colliaei" "14"
"Galagoides" "granti" "14"
"Cryptotis" "phillipsii" "14"
"Paremballonura" "tiavato" "14"
"Petrogale" "burbidgei" "14"
"Phoniscus" "papuensis" "14"
"Laephotis" "botswanae" "14"
"Lepilemur" "edwardsi" "14"
"Mus" "tenellus" "14"
"Peromyscus" "ochraventer" "14"
"Onychogalea" "unguifera" "14"
"Dasypus" "yepesi" "14"
"Oligoryzomys" "moojeni" "14"
"Cratogeomys" "perotensis" "14"
"Ctenomys" "budini" "14"
"Cephalophus" "adersi" "14"
"Ctenomys" "latro" "14"
"Reithrodontomys" "hirsutus" "14"
"Kobus" "kob" "14"
"Mops" "midas" "14"
"Mungos" "gambianus" "14"
"Necromys" "lactens" "14"
"Dendromus" "messorius" "14"
"Nelsonia" "neotomodon" "14"
"Otomys" "sloggetti" "14"
"Cratogeomys" "merriami" "14"
"Rhinolophus" "eloquens" "14"
"Rhogeessa" "mira" "14"
"Notocitellus" "adocetus" "14"
"Tadarida" "fulminans" "14"
"Tonatia" "bidens" "14"
"Sylvilagus" "varynaensis" "14"
"Genetta" "angolensis" "14"
"Lepilemur" "aeeclis" "14"
"Rhipidomys" "cariri" "14"
"Cerradomys" "scotti" "14"
"Myzopoda" "schliemanni" "14"
"Chacodelphys" "formosa" "14"
"Sorex" "orizabae" "14"
"Dipodomys" "phillipsii" "14"
"Alouatta" "ululata" "14"
"Dermanura" "tolteca" "14"
"Eremoryzomys" "polius" "14"
"Chrysospalax" "villosus" "14"
"Epomophorus" "minimus" "14"
"Hesperoptenus" "tickelli" "14"
"Funisciurus" "substriatus" "14"
"Crocidura" "thalia" "14"
"Gerbillus" "harwoodi" "14"
"Graphiurus" "murinus" "14"
"Oxymycterus" "angularis" "14"
"Pseudoryzomys" "simplex" "14"
"Myomyscus" "brockmani" "14"
"Pipistrellus" "inexspectatus" "14"
"Pipistrellus" "rusticus" "14"
"Proechimys" "canicollis" "14"
"Rhogeessa" "gracilis" "14"
"Callospermophilus" "madrensis" "14"
"Paratriaenops" "furculus" "14"
"Macropus" "dorsalis" "14"
"Crocidura" "turba" "14"
"Paracynictis" "selousi" "14"
"Hipposideros" "vittatus" "14"
"Mormopterus" "loriae" "14"
"Thylamys" "pulchellus" "14"
"Fukomys" "foxi" "14"
"Akodon" "simulator" "14"
"Dasypus" "septemcinctus" "14"
"Eudorcas" "albonotata" "14"
"Genetta" "abyssinica" "14"
"Leptonycteris" "curasoae" "14"
"Epomophorus" "gambianus" "14"
"Hipposideros" "durgadasi" "14"
"Mormoops" "megalophylla" "14"
"Mus" "platythrix" "14"
"Lemniscomys" "zebra" "14"
"Pseudomys" "patrius" "14"
"Bandicota" "bengalensis" "14"
"Isoodon" "auratus" "14"
"Paraxerus" "cepapi" "14"
"Paraxerus" "flavovittis" "14"
"Crocidura" "nigeriae" "14"
"Peromyscus" "attwateri" "14"
"Praomys" "tullbergi" "14"
"Scotorepens" "sanborni" "14"
"Otomys" "irroratus" "14"
"Corynorhinus" "mexicanus" "14"
"Ratufa" "indica" "14"
"Sylvicapra" "grimmia" "14"
"Tadarida" "aegyptiaca" "14"
"Tetracerus" "quadricornis" "14"
"Equus" "quagga" "14"
"Suncus" "infinitesimus" "14"
"Callicebus" "pallescens" "14"
"Dologale" "dybowskii" "14"
"Herpestes" "smithii" "14"
"Fukomys" "anselli" "14"
"Arvicanthis" "ansorgei" "14"
"Semnopithecus" "priam" "14"
"Marmosops" "juninensis" "14"
"Moschiola" "indica" "14"
"Thyroptera" "devivoi" "14"
"Ctenomys" "sylvanus" "14"
"Thylamys" "pusillus" "14"
"Callicebus" "oenanthe" "14"
"Galagoides" "cocos" "14"
"Chaetodipus" "pernix" "14"
"Chalinolobus" "nigrogriseus" "14"
"Phyllomys" "blainvillii" "14"
"Eumops" "dabbenei" "14"
"Galago" "moholi" "14"
"Gracilinanus" "marica" "14"
"Loxodonta" "africana" "14"
"Hipposideros" "stenotis" "14"
"Kerivoula" "africana" "14"
"Lagorchestes" "conspicillatus" "14"
"Leopoldamys" "neilli" "14"
"Herpestes" "sanguineus" "14"
"Macrotus" "waterhousii" "14"
"Mops" "trevori" "14"
"Aethomys" "kaiseri" "14"
"Baiomys" "taylori" "14"
"Funisciurus" "bayonii" "14"
"Hystrix" "africaeaustralis" "14"
"Mastomys" "natalensis" "14"
"Peromyscus" "gratus" "14"
"Peromyscus" "spicilegus" "14"
"Sciurus" "nayaritensis" "14"
"Myotis" "rosseti" "14"
"Otomys" "laminatus" "14"
"Syncerus" "caffer" "14"
"Tadarida" "lobata" "14"
"Neotamias" "bulleri" "14"
"Gerbilliscus" "guineae" "14"
"Mazama" "pandora" "14"
"Paraechinus" "nudiventris" "14"
"Antechinus" "flavipes" "14"
"Petauroides" "volans" "14"
"Trichosurus" "vulpecula" "14"
"Suncus" "stoliczkanus" "14"
"Glauconycteris" "variegata" "14"
"Neoromicia" "guineensis" "14"
"Neoromicia" "melckorum" "14"
"Sapajus" "libidinosus" "14"
"Cryptonanus" "agricolai" "14"
"Pteropus" "intermedius" "14"
"Microgale" "brevicaudata" "14"
"Akodon" "sylvanus" "14"
"Dermanura" "azteca" "14"
"Calomys" "boliviae" "14"
"Centurio" "senex" "14"
"Thomasomys" "praetor" "14"
"Chaerephon" "bemmeleni" "14"
"Cryptotis" "magna" "14"
"Fukomys" "mechowi" "14"
"Vespadelus" "douglasorum" "14"
"Vespadelus" "pumilus" "14"
"Vespadelus" "troughtoni" "14"
"Erythrocebus" "patas" "14"
"Felis" "chaus" "14"
"Giraffa" "camelopardalis" "14"
"Kobus" "ellipsiprymnus" "14"
"Lavia" "frons" "14"
"Lemniscomys" "linulus" "14"
"Macaca" "radiata" "14"
"Molossus" "sinaloae" "14"
"Mops" "condylurus" "14"
"Mops" "niveiventer" "14"
"Mus" "mattheyi" "14"
"Pseudomys" "nanus" "14"
"Crocidura" "foxi" "14"
"Dendromus" "mystacalis" "14"
"Heliosciurus" "mutabilis" "14"
"Lemniscomys" "macculus" "14"
"Oxymycterus" "paramensis" "14"
"Mus" "saxicola" "14"
"Oxymycterus" "roberti" "14"
"Otonyctomys" "hatti" "14"
"Phyllotis" "wolffsohni" "14"
"Gerbilliscus" "boehmi" "14"
"Gerbilliscus" "inclusus" "14"
"Crocidura" "bottegi" "14"
"Orthogeomys" "grandis" "14"
"Acomys" "johannis" "14"
"Praomys" "derooi" "14"
"Musonycteris" "harrisoni" "14"
"Nycteris" "macrotis" "14"
"Nycteris" "thebaica" "14"
"Nyctophilus" "bifax" "14"
"Nyctophilus" "walkeri" "14"
"Euryoryzomys" "legatus" "14"
"Papio" "ursinus" "14"
"Phascogale" "pirata" "14"
"Trinomys" "albispinus" "14"
"Proechimys" "decumanus" "14"
"Rhinolophus" "fumigatus" "14"
"Scotophilus" "heathii" "14"
"Ictidomys" "mexicanus" "14"
"Tadarida" "ventralis" "14"
"Thalpomys" "lasiotis" "14"
"Echinops" "telfairi" "14"
"Setifer" "setosus" "14"
"Tenrec" "ecaudatus" "14"
"Papio" "anubis" "14"
"Crocidura" "lamottei" "14"
"Sorex" "veraepacis" "14"
"Atilax" "paludinosus" "14"
"Pipistrellus" "anchietae" "14"
"Mastomys" "awashensis" "14"
"Chlorocebus" "cynosuros" "14"
"Histiotus" "laephotis" "14"
"Steatomys" "bocagei" "14"
"Balantiopteryx" "plicata" "14"
"Aethomys" "stannarius" "14"
"Calcochloris" "obtusirostris" "14"
"Coleura" "afra" "14"
"Ctenomys" "argentinus" "14"
"Ctenomys" "conoveri" "14"
"Eidolon" "helvum" "14"
"Lycalopex" "vetulus" "14"
"Epomops" "dobsonii" "14"
"Vespadelus" "caurinus" "14"
"Galea" "spixii" "14"
"Glossophaga" "morenoi" "14"
"Gracilinanus" "agilis" "14"
"Hipposideros" "caffer" "14"
"Hipposideros" "speoris" "14"
"Hodomys" "alleni" "14"
"Hydrictis" "maculicollis" "14"
"Macroderma" "gigas" "14"
"Micropteropus" "intermedius" "14"
"Xerus" "erythropus" "14"
"Necromys" "benefactus" "14"
"Calomys" "expulsus" "14"
"Dasymys" "incomtus" "14"
"Akodon" "fumeus" "14"
"Aethomys" "bocagei" "14"
"Calomys" "laucha" "14"
"Dendromus" "nyikae" "14"
"Lemniscomys" "griselda" "14"
"Mastomys" "erythroleucus" "14"
"Mus" "oubanguii" "14"
"Otomys" "angoniensis" "14"
"Paraxerus" "palliatus" "14"
"Pelomys" "campanae" "14"
"Pelomys" "fallax" "14"
"Reithrodontomys" "zacatecae" "14"
"Crocidura" "yankariensis" "14"
"Lophuromys" "chrysopus" "14"
"Nycteris" "hispida" "14"
"Scotozous" "dormeri" "14"
"Pteropus" "alecto" "14"
"Scotoecus" "albofuscus" "14"
"Scotophilus" "viridis" "14"
"Coendou" "mexicanus" "14"
"Thomasomys" "notatus" "14"
"Triaenops" "persicus" "14"
"Vandeleuria" "oleracea" "14"
"Vulpes" "bengalensis" "14"
"Zyzomys" "maini" "14"
"Triaenops" "rufus" "14"
"Eupleres" "major" "14"
"Isoodon" "macrourus" "14"
"Pseudocheirus" "peregrinus" "14"
"Elephantulus" "myurus" "14"
"Suncus" "lixus" "14"
"Ichneumia" "albicauda" "14"
"Poecilogale" "albinucha" "14"
"Civettictis" "civetta" "14"
"Genetta" "genetta" "14"
"Elephantulus" "brachyrhynchus" "14"
"Neoromicia" "helios" "14"
"Neoromicia" "zuluensis" "14"
"Aethomys" "ineptus" "14"
"Thrichomys" "pachyurus" "14"
"Chlorocebus" "pygerythrus" "14"
"Coendou" "pruinosus" "14"
"Eumops" "patagonicus" "14"
"Artibeus" "jamaicensis" "14"
"Akodon" "siberiae" "14"
"Alcelaphus" "buselaphus" "14"
"Caracal" "caracal" "14"
"Perameles" "nasuta" "14"
"Cephalophus" "harveyi" "14"
"Cephalophus" "silvicultor" "14"
"Chaerephon" "ansorgei" "14"
"Chaerephon" "bivittatus" "14"
"Chaerephon" "chapini" "14"
"Chaerephon" "major" "14"
"Chiroderma" "doriae" "14"
"Fukomys" "zechi" "14"
"Eidolon" "dupreanum" "14"
"Eulemur" "mongoz" "14"
"Eumops" "underwoodi" "14"
"Galago" "senegalensis" "14"
"Eudorcas" "thomsonii" "14"
"Hapalemur" "griseus" "14"
"Hipposideros" "camerunensis" "14"
"Hipposideros" "ruber" "14"
"Lemniscomys" "bellieri" "14"
"Megadontomys" "nelsoni" "14"
"Marmosa" "constantiae" "14"
"Microcebus" "murinus" "14"
"Micropteropus" "pusillus" "14"
"Mungotictis" "decemlineata" "14"
"Pseudomys" "delicatulus" "14"
"Tragelaphus" "scriptus" "14"
"Tragelaphus" "oryx" "14"
"Aethomys" "nyikae" "14"
"Aethomys" "chrysophilus" "14"
"Oligoryzomys" "chacoensis" "14"
"Bandicota" "indica" "14"
"Necromys" "lasiurus" "14"
"Crocidura" "baileyi" "14"
"Madromys" "blanfordi" "14"
"Crocidura" "maquassiensis" "14"
"Desmomys" "harringtoni" "14"
"Grammomys" "macmillani" "14"
"Grammomys" "ibeanus" "14"
"Hylomyscus" "carillus" "14"
"Marmosa" "xerophila" "14"
"Mus" "minutoides" "14"
"Mus" "terricolor" "14"
"Handleyomys" "rostratus" "14"
"Cerradomys" "subflavus" "14"
"Paraxerus" "ochraceus" "14"
"Peromyscus" "melanotis" "14"
"Reithrodontomys" "gracilis" "14"
"Rattus" "sordidus" "14"
"Sciurus" "yucatanensis" "14"
"Steatomys" "pratensis" "14"
"Taterillus" "gracilis" "14"
"Crocidura" "luna" "14"
"Crocidura" "fuscomurina" "14"
"Crocidura" "hildegardeae" "14"
"Myosorex" "cafer" "14"
"Mylomys" "dybowskii" "14"
"Notiosorex" "evotis" "14"
"Myotis" "tricolor" "14"
"Neotoma" "palatina" "14"
"Nycteris" "woodi" "14"
"Nyctophilus" "gouldi" "14"
"Otolemur" "crassicaudatus" "14"
"Otomops" "martiensseni" "14"
"Petaurus" "breviceps" "14"
"Otomys" "typus" "14"
"Peromyscus" "yucatanicus" "14"
"Phaner" "pallescens" "14"
"Pipistrellus" "adamsi" "14"
"Proechimys" "longicaudatus" "14"
"Proechimys" "guairae" "14"
"Pygoderma" "bilabiatum" "14"
"Redunca" "arundinum" "14"
"Redunca" "redunca" "14"
"Rhinolophus" "swinnyi" "14"
"Sylvilagus" "cunicularius" "14"
"Saguinus" "oedipus" "14"
"Thomasomys" "pyrrhonotus" "14"
"Tragelaphus" "strepsiceros" "14"
"Oligoryzomys" "stramineus" "14"
"Microcebus" "ravelobensis" "14"
"Callicebus" "barbarabrownae" "14"
"Petropseudes" "dahli" "14"
"Pronolagus" "crassicaudatus" "14"
"Suncus" "madagascariensis" "14"
"Megasorex" "gigas" "14"
"Conepatus" "leuconotus" "14"
"Galictis" "cuja" "14"
"Nycticeinops" "schlieffeni" "14"
"Helogale" "parvula" "14"
"Petrodromus" "tetradactylus" "14"
"Neoromicia" "somalica" "14"
"Amblysomus" "septentrionalis" "14"
"Mus" "musculoides" "14"
"Sapajus" "cay" "14"
"Cryptotis" "mayensis" "14"
"Natalus" "espiritosantensis" "14"
"Cerradomys" "marinhus" "14"
"Hipposideros" "inornatus" "14"
"Scotophilus" "marovaza" "14"
"Pseudomys" "calabyi" "14"
"Suncus" "hututsi" "14"
"Acomys" "spinosissimus" "14"
"Lagidium" "ahuacaense" "14"
"Thylamys" "cinderella" "14"
"Lutreolina" "massoia" "14"
"Epomophorus" "labiatus" "14"
"Cavia" "aperea" "14"
"Papio" "cynocephalus" "14"
"Thrichomys" "laurentius" "14"
"Akodon" "budini" "14"
"Akodon" "surdus" "14"
"Neamblysomus" "gunningi" "14"
"Arvicanthis" "abyssinicus" "14"
"Dasymys" "foxi" "14"
"Callosciurus" "finlaysonii" "14"
"Catagonus" "wagneri" "14"
"Sapajus" "xanthosternos" "14"
"Scoteanax" "rueppellii" "14"
"Microryzomys" "altissimus" "14"
"Mindomys" "hammondi" "14"
"Piliocolobus" "tephrosceles" "14"
"Geomys" "attwateri" "14"
"Callithrix" "kuhlii" "14"
"Chlorocebus" "aethiops" "14"
"Chalinolobus" "dwyeri" "14"
"Colobus" "vellerosus" "14"
"Crocidura" "greenwoodi" "14"
"Cryptoprocta" "ferox" "14"
"Cuon" "alpinus" "14"
"Lepus" "victoriae" "14"
"Cynopterus" "sphinx" "14"
"Dendrohyrax" "arboreus" "14"
"Tlacuatzin" "canescens" "14"
"Epomophorus" "wahlbergi" "14"
"Glossophaga" "leachii" "14"
"Hippopotamus" "amphibius" "14"
"Hipposideros" "fulvus" "14"
"Hipposideros" "hypophyllus" "14"
"Hippotragus" "equinus" "14"
"Hystrix" "cristata" "14"
"Kerivoula" "argentata" "14"
"Kerivoula" "lanosa" "14"
"Kerodon" "rupestris" "14"
"Lagostomus" "maximus" "14"
"Lepus" "fagani" "14"
"Lepus" "callotis" "14"
"Theropithecus" "gelada" "14"
"Melursus" "ursinus" "14"
"Manis" "crassicaudata" "14"
"Megaderma" "lyra" "14"
"Mus" "neavei" "14"
"Mus" "sorella" "14"
"Pseudomys" "johnsoni" "14"
"Rhipidomys" "macrurus" "14"
"Gerbilliscus" "leucogaster" "14"
"Aethomys" "thomasi" "14"
"Berylmys" "berdmorei" "14"
"Baiomys" "musculus" "14"
"Calomys" "musculinus" "14"
"Dipodomys" "compactus" "14"
"Grammomys" "cometes" "14"
"Heliosciurus" "undulatus" "14"
"Heliosciurus" "gambianus" "14"
"Mus" "phillipsi" "14"
"Myocastor" "coypus" "14"
"Mus" "triton" "14"
"Oryzomys" "couesi" "14"
"Peromyscus" "levipes" "14"
"Pedetes" "capensis" "14"
"Reithrodontomys" "fulvescens" "14"
"Saccostomus" "campestris" "14"
"Sigmodon" "mascotensis" "14"
"Taterillus" "emini" "14"
"Thallomys" "loringi" "14"
"Zelotomys" "hildegardeae" "14"
"Crocidura" "cyanea" "14"
"Crocidura" "roosevelti" "14"
"Praomys" "daltoni" "14"
"Necromys" "lenguarum" "14"
"Sigmodon" "toltecus" "14"
"Pedetes" "surdaster" "14"
"Crocidura" "viaria" "14"
"Phacochoerus" "africanus" "14"
"Myotis" "goudoti" "14"
"Nanonycteris" "veldkampii" "14"
"Nycteris" "gambiensis" "14"
"Nyctimene" "robinsoni" "14"
"Ourebia" "ourebi" "14"
"Phascolarctos" "cinereus" "14"
"Pipistrellus" "ceylonicus" "14"
"Pipistrellus" "tenuis" "14"
"Piliocolobus" "temminckii" "14"
"Pseudomys" "pilligaensis" "14"
"Pteronotus" "davyi" "14"
"Raphicerus" "campestris" "14"
"Redunca" "fulvorufula" "14"
"Rhinolophus" "landeri" "14"
"Rhinolophus" "simulator" "14"
"Rhogeessa" "alleni" "14"
"Rhipidomys" "austrinus" "14"
"Rhogeessa" "minutilla" "14"
"Rousettus" "leschenaultii" "14"
"Steatomys" "caurinus" "14"
"Tamandua" "mexicana" "14"
"Taphozous" "longimanus" "14"
"Taphozous" "mauritianus" "14"
"Gerbilliscus" "validus" "14"
"Thryonomys" "gregorianus" "14"
"Xenomys" "nelsoni" "14"
"Pseudantechinus" "ningbing" "14"
"Petrogale" "assimilis" "14"
"Lepus" "nigricollis" "14"
"Cryptotis" "goldmani" "14"
"Sorex" "saussurei" "14"
"Conepatus" "chinga" "14"
"Callithrix" "penicillata" "14"
"Mungos" "mungo" "14"
"Genetta" "maculata" "14"
"Elephantulus" "fuscipes" "14"
"Fukomys" "kafuensis" "14"
"Amblysomus" "robustus" "14"
"Kerodon" "acrobata" "14"
"Euneomys" "fossor" "14"
"Chaerephon" "jobimena" "14"
"Oligoryzomys" "rupestris" "14"
"Muntiacus" "vaginalis" "14"
"Akodon" "pervalens" "14"
"Notiosorex" "villai" "14"
"Pipistrellus" "hesperidus" "14"
"Lepilemur" "otto" "14"
"Hylomyscus" "pamfi" "14"
"Pattonomys" "semivillosus" "14"
"Pappogeomys" "bulleri" "14"
"Aepyceros" "melampus" "14"
"Alouatta" "pigra" "14"
"Antilope" "cervicapra" "14"
"Artibeus" "hirsutus" "14"
"Bassariscus" "sumichrasti" "14"
"Callosciurus" "caniceps" "14"
"Canis" "adustus" "14"
"Rhynchocyon" "chrysopygus" "14"
"Sturnira" "bidens" "14"
"Cryptotis" "mexicana" "14"
"Calomys" "venustus" "14"
"Cercopithecus" "mitis" "14"
"Cephalophus" "rufilatus" "14"
"Cercopithecus" "mona" "14"
"Chaerephon" "jobensis" "14"
"Chaerephon" "nigeriae" "14"
"Crocidura" "usambarae" "14"
"Colobus" "guereza" "14"
"Connochaetes" "taurinus" "14"
"Crocidura" "xantippe" "14"
"Fukomys" "ochraceocinereus" "14"
"Ctenomys" "frater" "14"
"Ctenomys" "tucumanus" "14"
"Ctenomys" "porteousi" "14"
"Nanger" "granti" "14"
"Diceros" "bicornis" "14"
"Lycalopex" "gymnocercus" "14"
"Epomophorus" "angolensis" "14"
"Geomys" "texensis" "14"
"Graphiurus" "monardi" "14"
"Heterohyrax" "brucei" "14"
"Hipposideros" "commersoni" "14"
"Lemur" "catta" "14"
"Lepilemur" "ruficaudatus" "14"
"Lonchophylla" "mordax" "14"
"Lutrogale" "perspicillata" "14"
"Mesembriomys" "macrurus" "14"
"Molossus" "aztecus" "14"
"Dasymys" "rufulus" "14"
"Andalgalomys" "pearsoni" "14"
"Boselaphus" "tragocamelus" "14"
"Calomys" "callosus" "14"
"Cremnomys" "cutchicus" "14"
"Cricetomys" "gambianus" "14"
"Crocidura" "macmillani" "14"
"Funambulus" "palmarum" "14"
"Golunda" "ellioti" "14"
"Grammomys" "dolichurus" "14"
"Graphiurus" "platyops" "14"
"Heliophobius" "argenteocinereus" "14"
"Lemniscomys" "rosalia" "14"
"Melomys" "burtoni" "14"
"Mus" "booduga" "14"
"Peromyscus" "megalops" "14"
"Rattus" "rattus" "14"
"Reithrodontomys" "sumichrasti" "14"
"Crocidura" "nanilla" "14"
"Crocidura" "crossei" "14"
"Crocidura" "hirta" "14"
"Crocidura" "jacksoni" "14"
"Oecomys" "catherinae" "14"
"Oligoryzomys" "fornesi" "14"
"Myosorex" "sclateri" "14"
"Myotis" "nesopolus" "14"
"Nyctinomops" "aurispinosus" "14"
"Oecomys" "mamorae" "14"
"Osgoodomys" "banderanus" "14"
"Otolemur" "garnettii" "14"
"Cratogeomys" "fumosus" "14"
"Peromyscus" "perfulvus" "14"
"Petaurus" "australis" "14"
"Petrogale" "coenensis" "14"
"Platyrrhinus" "lineatus" "14"
"Sorex" "ventralis" "14"
"Sylvisorex" "howelli" "14"
"Sciurus" "oculatus" "14"
"Scotoecus" "hirundo" "14"
"Scotophilus" "dinganii" "14"
"Sigmodon" "leucotis" "14"
"Scotophilus" "nigrita" "14"
"Scotophilus" "robustus" "14"
"Sigmodon" "alleni" "14"
"Steatomys" "parvus" "14"
"Tachyoryctes" "splendens" "14"
"Taphozous" "nudiventris" "14"
"Thrichomys" "apereoides" "14"
"Wiedomys" "pyrrhorhinos" "14"
"Wyulda" "squamicaudata" "14"
"Planigale" "maculata" "14"
"Suncus" "varilla" "14"
"Orycteropus" "afer" "14"
"Herpestes" "ichneumon" "14"
"Callithrix" "jacchus" "14"
"Conepatus" "semistriatus" "14"
"Herpestes" "edwardsii" "14"
"Rhynchogale" "melleri" "14"
"Fukomys" "darlingi" "14"
"Epomophorus" "crypturus" "14"
"Neoromicia" "capensis" "14"
"Neoromicia" "rendalli" "14"
"Sorex" "ixtlanensis" "14"
"Rhogeessa" "hussoni" "14"
"Ctenomys" "goodfellowi" "14"
"Genetta" "pardina" "14"
"Cynomops" "mexicanus" "14"
"Graomys" "centralis" "14"
"Mus" "fragilicauda" "14"
"Ctenomys" "coludo" "14"
"Thrichomys" "inermis" "14"
"Sigmodon" "planifrons" "14"
"Myotis" "macropus" "14"
"Thylamys" "venustus" "14"
"Sorex" "mediopua" "14"
"Lepilemur" "petteri" "14"
"Bdeogale" "omnivora" "14"
"Ctenomys" "bergi" "14"
"Calomys" "fecundus" "14"
"Marmosops" "ocellatus" "14"
"Cercopithecus" "lowei" "14"
"Pteronotus" "mesoamericanus" "14"
"Pattonomys" "carrikeri" "14"
"Histiotus" "velatus" "14"
"Dermanura" "cinerea" "14"
"Avahi" "occidentalis" "14"
"Bdeogale" "jacksoni" "14"
"Ctenomys" "pundti" "14"
"Cryptotis" "peruviensis" "14"
"Aethomys" "silindensis" "14"
"Crocidura" "desperata" "14"
"Philantomba" "monticola" "14"
"Cephalophus" "natalensis" "14"
"Clyomys" "laticeps" "14"
"Crocuta" "crocuta" "14"
"Ctenomys" "minutus" "14"
"Dasyprocta" "prymnolopha" "14"
"Dendromus" "melanotis" "14"
"Eliurus" "myoxinus" "14"
"Epomops" "buettikoferi" "14"
"Graomys" "domorum" "14"
"Graomys" "griseoflavus" "14"
"Hippotragus" "niger" "14"
"Hylobates" "lar" "14"
"Laephotis" "wintoni" "14"
"Leggadina" "lakedownensis" "14"
"Leptonycteris" "nivalis" "14"
"Phataginus" "tricuspis" "14"
"Mastomys" "pernanus" "14"
"Millardia" "kathleenae" "14"
"Miopithecus" "talapoin" "14"
"Monodelphis" "kunsi" "14"
"Hydromys" "chrysogaster" "14"
"Acomys" "percivali" "14"
"Calomys" "hummelincki" "14"
"Chaetodipus" "artus" "14"
"Grammomys" "caniceps" "14"
"Graphiurus" "kelleni" "14"
"Millardia" "meltada" "14"
"Mus" "mahomet" "14"
"Oligoryzomys" "destructor" "14"
"Orthogeomys" "hispidus" "14"
"Ototylomys" "phyllotis" "14"
"Peromyscus" "melanophrys" "14"
"Thryonomys" "swinderianus" "14"
"Atelerix" "albiventris" "14"
"Crocidura" "mariquensis" "14"
"Crocidura" "nigrofusca" "14"
"Crocidura" "parvipes" "14"
"Crocidura" "olivieri" "14"
"Myotis" "bocagii" "14"
"Myotis" "welwitschii" "14"
"Leopardus" "geoffroyi" "14"
"Peromyscus" "aztecus" "14"
"Pipistrellus" "westralis" "14"
"Rhinolophus" "hildebrandtii" "14"
"Rhinolophus" "megaphyllus" "14"
"Rhinolophus" "rouxii" "14"
"Rhinonicteris" "aurantia" "14"
"Sciurus" "aureogaster" "14"
"Scotophilus" "leucogaster" "14"
"Steatomys" "cuppedius" "14"
"Sturnira" "erythromos" "14"
"Taphozous" "georgianus" "14"
"Gerbilliscus" "phillipsi" "14"
"Uranomys" "ruddi" "14"
"Mazama" "gouazoubira" "14"
"Monodelphis" "domestica" "14"
"Aepyprymnus" "rufescens" "14"
"Macropus" "agilis" "14"
"Pseudantechinus" "bilarni" "14"
"Sorex" "emarginatus" "14"
"Petrogale" "herberti" "14"
"Nandinia" "binotata" "14"
"Ictonyx" "striatus" "14"
"Genetta" "thierryi" "14"
"Axis" "axis" "14"
"Elephantulus" "rufescens" "14"
"Graphiurus" "angolensis" "14"
"Chlorocebus" "tantalus" "14"
"Chlorocebus" "sabaeus" "14"
"Thomasomys" "caudivarius" "14"
"Peromyscus" "hylocetes" "14"
"Alouatta" "arctoidea" "14"
"Scotophilus" "tandrefana" "14"
"Sturnira" "sorianoi" "14"
"Cheirogaleus" "medius" "14"
"Epomophorus" "minor" "14"
"Galea" "leucoblephara" "14"
"Anoura" "geoffroyi" "14"
"Heteromys" "teleus" "14"
"Cerdocyon" "thous" "14"
"Chrysocyon" "brachyurus" "14"
"Fukomys" "bocagei" "14"
"Petrogale" "penicillata" "14"
"Dolichotis" "salinicola" "14"
"Wallabia" "bicolor" "14"
"Heteromys" "anomalus" "14"
"Hipposideros" "lankadiva" "14"
"Kobus" "leche" "14"
"Lophiomys" "imhausi" "14"
"Smutsia" "temminckii" "14"
"Myopterus" "daubentonii" "14"
"Oecomys" "speciosus" "14"
"Aethomys" "hindei" "14"
"Crocidura" "elgonius" "14"
"Funambulus" "pennantii" "14"
"Nyctomys" "sumichrasti" "14"
"Oligoryzomys" "eliurus" "14"
"Steatomys" "krebsii" "14"
"Thallomys" "paedulcus" "14"
"Myotis" "fortidens" "14"
"Myotis" "keaysi" "14"
"Nyctophilus" "arnhemensis" "14"
"Oreotragus" "oreotragus" "14"
"Prionailurus" "rubiginosus" "14"
"Propithecus" "verreauxi" "14"
"Pteropus" "scapulatus" "14"
"Rattus" "colletti" "14"
"Reithrodontomys" "chrysopsis" "14"
"Rhinolophus" "lepidus" "14"
"Rousettus" "lanosus" "14"
"Sciurus" "alleni" "14"
"Taphozous" "perforatus" "14"
"Ornithorhynchus" "anatinus" "14"
"Didelphis" "albiventris" "14"
"Anathana" "ellioti" "14"
"Marmosa" "mexicana" "14"
"Macropus" "antilopinus" "14"
"Petrogale" "brachyotis" "14"
"Suncus" "megalura" "14"
"Spilogale" "pygmaea" "14"
"Alouatta" "caraya" "14"
"Bdeogale" "crassicauda" "14"
"Potamochoerus" "larvatus" "14"
"Rusa" "unicolor" "14"
"Lissonycteris" "angolensis" "14"
"Loris" "lydekkerianus" "14"
"Neoromicia" "nana" "14"
"Hylaeamys" "acritus" "14"
"Xeronycteris" "vieirai" "14"
"Cryptotis" "obscura" "14"
"Cryptonanus" "chacoensis" "14"
"Molossus" "alvarezi" "14"
"Acomys" "ignitus" "14"
"Aonyx" "capensis" "14"
"Leptailurus" "serval" "14"
"Philantomba" "maxwellii" "14"
"Cephalophus" "niger" "14"
"Chaerephon" "pumilus" "14"
"Crocidura" "attila" "14"
"Damaliscus" "lunatus" "14"
"Dendromus" "mesomelas" "14"
"Geomys" "personatus" "14"
"Heteromys" "gaumeri" "14"
"Hipposideros" "megalotis" "14"
"Heteromys" "irroratus" "14"
"Mesembriomys" "gouldii" "14"
"Mimetillus" "moloneyi" "14"
"Tragelaphus" "angasii" "14"
"Lemniscomys" "striatus" "14"
"Crocidura" "silacea" "14"
"Nesotragus" "moschatus" "14"
"Leopardus" "colocolo" "14"
"Handleyomys" "melanotis" "14"
"Peromyscus" "simulus" "14"
"Pipistrellus" "nanulus" "14"
"Pipistrellus" "rueppellii" "14"
"Propithecus" "deckenii" "14"
"Raphicerus" "sharpei" "14"
"Rhinolophus" "darlingi" "14"
"Rhogeessa" "parvula" "14"
"Rhynchocyon" "cirnei" "14"
"Taphozous" "hildegardeae" "14"
"Taphozous" "troughtoni" "14"
"Zyzomys" "argurus" "14"
"Mops" "leucostigma" "14"
"Rousettus" "aegyptiacus" "14"
"Damaliscus" "pygargus" "14"
"Sminthopsis" "murina" "14"
"Macropus" "rufogriseus" "14"
"Acrobates" "pygmaeus" "14"
"Pronolagus" "rupestris" "14"
"Elephantulus" "fuscus" "14"
"Tragelaphus" "derbianus" "14"
"Platymops" "setiger" "14"
"Arvicanthis" "rufinus" "14"
"Cerradomys" "maracajuensis" "14"
"Leptonycteris" "yerbabuenae" "14"
"Papio" "kindae" "14"
"Myonycteris" "leptodon" "14"
"Microgale" "grandidieri" "14"
"Sturnira" "ludovici" "14"
"Akodon" "dolores" "14"
"Graphiurus" "microtis" "14"
"Cloeotis" "percivali" "14"
"Eulemur" "rufus" "14"
"Hipposideros" "halophyllus" "14"
"Hipposideros" "semoni" "14"
"Kobus" "megaceros" "14"
"Kobus" "vardonii" "14"
"Heteromys" "pictus" "14"
"Lycaon" "pictus" "14"
"Macropus" "bernardus" "14"
"Calomys" "tener" "14"
"Crocidura" "poensis" "14"
"Pteropus" "giganteus" "14"
"Myotis" "scotti" "14"
"Handleyomys" "chapmani" "14"
"Otomys" "tropicalis" "14"
"Petaurus" "norfolcensis" "14"
"Propithecus" "coquereli" "14"
"Pseudomys" "gracilicaudatus" "14"
"Rhinolophus" "coelophyllus" "14"
"Taphozous" "kapalgensis" "14"
"Taphozous" "hamiltoni" "14"
"Thomasomys" "gracilis" "14"
"Semnopithecus" "dussumieri" "14"
"Sminthopsis" "bindi" "14"
"Poelagus" "marjorita" "14"
"Petrogale" "godmani" "14"
"Nasua" "narica" "14"
"Stenocephalemys" "albipes" "14"
"Eulemur" "rufifrons" "14"
"Steatomys" "opimus" "14"
"Thylamys" "karimii" "14"
"Abrothrix" "illutea" "14"
"Akodon" "toba" "14"
"Carterodon" "sulcidens" "14"
"Panthera" "pardus" "14"
"Gerbillus" "pulvinatus" "14"
"Hipposideros" "jonesi" "14"
"Mops" "demonstrator" "14"
"Holochilus" "chacarius" "14"
"Pelomys" "minor" "14"
"Phyllotis" "andium" "14"
"Rattus" "tunneyi" "14"
"Petrogale" "concinna" "14"
"Mystromys" "albicaudatus" "14"
"Platyrrhinus" "vittatus" "14"
"Thomasomys" "cinereus" "14"
"Marmosa" "robinsoni" "14"
"Sminthopsis" "virginiae" "14"
"Macropus" "parryi" "14"
"Amblysomus" "hottentotus" "14"
"Petrogale" "inornata" "14"
"Mico" "melanurus" "14"
"Spilogale" "angustifrons" "14"
"Perodicticus" "potto" "14"
"Akodon" "varius" "14"
"Blastocerus" "dichotomus" "14"
"Asellia" "patrizii" "14"
"Thomasomys" "taczanowskii" "14"
"Thylogale" "stigmatica" "14"
"Dasymys" "nudipes" "14"
"Eudiscopus" "denticulus" "14"
"Macrotarsomys" "bastardi" "14"
"Madoqua" "kirkii" "14"
"Mirza" "coquereli" "14"
"Mus" "baoulei" "14"
"Crocidura" "selina" "14"
"Panthera" "leo" "14"
"Grammomys" "minnae" "14"
"Pelea" "capreolus" "14"
"Propithecus" "coronatus" "14"
"Rhipidomys" "couesi" "14"
"Notocitellus" "annulatus" "14"
"Gerbilliscus" "kempi" "14"
"Micronycteris" "sanborni" "14"
"Gerbilliscus" "gambiana" "14"
"Otomops" "madagascariensis" "14"
"Neamblysomus" "julianae" "14"
"Microcebus" "myoxinus" "14"
"Ctenomys" "dorsalis" "14"
"Zyzomys" "woodwardi" "14"
"Dipodomys" "elator" "14"
"Laephotis" "angolensis" "14"
"Bandicota" "savilei" "14"
"Rhipidomys" "venezuelae" "14"
"Microcebus" "griseorufus" "14"
"Chrysospalax" "trevelyani" "14"
"Cryptomys" "hottentotus" "14"
"Myosorex" "varius" "14"
"Hipposideros" "abae" "14"
"Myomyscus" "angolensis" "14"
"Sorex" "oreopolus" "14"
"Thomomys" "umbrinus" "14"
"Peromyscus" "schmidlyi" "14"
"Antechinus" "bellus" "14"
"Geogale" "aurita" "14"
"Sciurus" "pucheranii" "15"
"Isothrix" "pagurus" "15"
"Rattus" "praetor" "15"
"Saccopteryx" "gymnura" "15"
"Sundasciurus" "tenuis" "15"
"Ateles" "paniscus" "15"
"Mus" "mayori" "15"
"Thoopterus" "nigrescens" "15"
"Brachytarsomys" "albicauda" "15"
"Apomys" "insignis" "15"
"Funambulus" "layardi" "15"
"Loris" "tardigradus" "15"
"Aeromys" "thomasi" "15"
"Mallomys" "istapantap" "15"
"Mallomys" "aroaensis" "15"
"Paramelomys" "platyops" "15"
"Mus" "cookii" "15"
"Phalanger" "intercastellanus" "15"
"Rhinolophus" "subbadius" "15"
"Nycticebus" "menagensis" "15"
"Muntiacus" "vuquangensis" "15"
"Nesomys" "audeberti" "15"
"Allocebus" "trichotis" "15"
"Murexia" "naso" "15"
"Anoura" "cultrata" "15"
"Sundamys" "muelleri" "15"
"Neacomys" "paracou" "15"
"Heterogeomys" "dariensis" "15"
"Dobsonia" "exoleta" "15"
"Feroculus" "feroculus" "15"
"Kerivoula" "myrella" "15"
"Lariscus" "niobe" "15"
"Praomys" "hartwigi" "15"
"Rattus" "xanthurus" "15"
"Vandeleuria" "nilagirica" "15"
"Nyctimene" "albiventer" "15"
"Nyctimene" "certans" "15"
"Pteropus" "samoensis" "15"
"Rhinolophus" "celebensis" "15"
"Tarsius" "tarsier" "15"
"Oryzorictes" "tetradactylus" "15"
"Arielulus" "societatis" "15"
"Trachypithecus" "hatinhensis" "15"
"Dendrogale" "murina" "15"
"Arielulus" "circumdatus" "15"
"Pipistrellus" "eisentrauti" "15"
"Saxatilomys" "paulinae" "15"
"Bassaricyon" "neblina" "15"
"Avahi" "laniger" "15"
"Babyrousa" "babyrussa" "15"
"Chironax" "melanocephalus" "15"
"Chiruromys" "forbesi" "15"
"Dorcopsis" "luctuosa" "15"
"Ichthyomys" "stolzmanni" "15"
"Myotis" "adversus" "15"
"Cercopithecus" "erythrogaster" "15"
"Rusa" "marianna" "15"
"Elephas" "maximus" "15"
"Eonycteris" "spelaea" "15"
"Phalanger" "orientalis" "15"
"Hybomys" "badius" "15"
"Indri" "indri" "15"
"Kerivoula" "hardwickii" "15"
"Maxomys" "moi" "15"
"Nomascus" "gabriellae" "15"
"Transandinomys" "bolivaris" "15"
"Pteropus" "pumilus" "15"
"Spilocuscus" "rufoniger" "15"
"Tapirus" "bairdii" "15"
"Diclidurus" "scutatus" "15"
"Hylopetes" "spadiceus" "15"
"Rattus" "exulans" "15"
"Nycticebus" "coucang" "15"
"Pseudochirulus" "forbesi" "15"
"Platyrrhinus" "ismaeli" "15"
"Dendrogale" "melanura" "15"
"Ectophylla" "alba" "15"
"Exilisciurus" "whiteheadi" "15"
"Macaca" "ochreata" "15"
"Maxomys" "musschenbroekii" "15"
"Megaerops" "wetmorei" "15"
"Phalanger" "gymnotis" "15"
"Mops" "petersoni" "15"
"Mosia" "nigrescens" "15"
"Crossomys" "moncktoni" "15"
"Heteromys" "australis" "15"
"Melomys" "rufescens" "15"
"Paruromys" "dominator" "15"
"Myotis" "ridleyi" "15"
"Handleyomys" "intectus" "15"
"Pipistrellus" "papuanus" "15"
"Ptenochirus" "minor" "15"
"Pteropus" "neohibernicus" "15"
"Rattus" "mordax" "15"
"Rattus" "marmosurus" "15"
"Rhinolophus" "subrufus" "15"
"Scotophilus" "celebensis" "15"
"Sundamys" "infraluteus" "15"
"Uromys" "caudimaculatus" "15"
"Semnopithecus" "hypoleucos" "15"
"Hoolock" "hoolock" "15"
"Tupaia" "tana" "15"
"Cryptotis" "medellinia" "15"
"Dermanura" "rosenbergi" "15"
"Peropteryx" "trinitatis" "15"
"Lophostoma" "occidentalis" "15"
"Heterogeomys" "cherriei" "15"
"Acerodon" "celebensis" "15"
"Apomys" "musculus" "15"
"Bunomys" "chrysocomus" "15"
"Dasyprocta" "mexicana" "15"
"Hipposideros" "larvatus" "15"
"Muntiacus" "feae" "15"
"Myoprocta" "acouchy" "15"
"Callicebus" "caligatus" "15"
"Callicebus" "purinus" "15"
"Hypsugo" "vordermanni" "15"
"Leopoldamys" "diwangkarai" "15"
"Chrotomys" "whiteheadi" "15"
"Emballonura" "raffrayana" "15"
"Emballonura" "beccarii" "15"
"Kerivoula" "intermedia" "15"
"Macaca" "silenus" "15"
"Pseudohydromys" "ellermani" "15"
"Megaderma" "spasma" "15"
"Melomys" "bougainville" "15"
"Murina" "florium" "15"
"Marmosops" "invictus" "15"
"Paramelomys" "rubex" "15"
"Pogonomys" "loriae" "15"
"Pteropus" "griseus" "15"
"Nesomys" "rufus" "15"
"Nyctimene" "aello" "15"
"Proechimys" "semispinosus" "15"
"Ratufa" "macroura" "15"
"Rhinolophus" "luctus" "15"
"Rhipidomys" "caucensis" "15"
"Sciurus" "variegatoides" "15"
"Solomys" "ponceleti" "15"
"Solomys" "salebrosus" "15"
"Strigocuscus" "celebensis" "15"
"Tylomys" "watsoni" "15"
"Hemicentetes" "semispinosus" "15"
"Hylomys" "megalotis" "15"
"Ateles" "geoffroyi" "15"
"Bubalus" "depressicornis" "15"
"Callosciurus" "pygerythrus" "15"
"Cynopterus" "titthaecheilus" "15"
"Dyacopterus" "spadiceus" "15"
"Harpiocephalus" "harpia" "15"
"Hipposideros" "bicolor" "15"
"Macaca" "nemestrina" "15"
"Callosciurus" "notatus" "15"
"Paramelomys" "lorentzii" "15"
"Hylomys" "suillus" "15"
"Proechimys" "guyannensis" "15"
"Echinosorex" "gymnura" "15"
"Tragulus" "kanchil" "15"
"Aethalops" "alecto" "15"
"Emballonura" "semicaudata" "15"
"Dendrolagus" "inustus" "15"
"Dorcopsulus" "vanheurni" "15"
"Echymipera" "rufescens" "15"
"Hipposideros" "ater" "15"
"Haeromys" "pusillus" "15"
"Pteropus" "tonganus" "15"
"Kerivoula" "whiteheadi" "15"
"Macaca" "hecki" "15"
"Macruromys" "major" "15"
"Coccymys" "ruemmleri" "15"
"Pseudohydromys" "murinus" "15"
"Pseudohydromys" "fuscus" "15"
"Phascolosorex" "dorsalis" "15"
"Pipistrellus" "collinus" "15"
"Presbytis" "hosei" "15"
"Pteropus" "conspicillatus" "15"
"Pteropus" "macrotis" "15"
"Rubrisciurus" "rubriventer" "15"
"Scotophilus" "kuhlii" "15"
"Ptilocercus" "lowii" "15"
"Vampyriscus" "nymphaea" "15"
"Xenuromys" "barbatus" "15"
"Ailurops" "ursinus" "15"
"Crocidura" "levicula" "15"
"Crocidura" "rhoditis" "15"
"Paradoxurus" "zeylonensis" "15"
"Hipposideros" "rotalis" "15"
"Zaglossus" "bartoni" "15"
"Dasyprocta" "punctata" "15"
"Akodon" "affinis" "15"
"Apomys" "microdon" "15"
"Bullimus" "luzonicus" "15"
"Callosciurus" "baluensis" "15"
"Coelops" "frithii" "15"
"Cynogale" "bennettii" "15"
"Echymipera" "clara" "15"
"Hylobates" "moloch" "15"
"Sundasciurus" "hippurus" "15"
"Pongo" "abelii" "15"
"Iomys" "horsfieldii" "15"
"Oligoryzomys" "fulvescens" "15"
"Melomys" "lutillus" "15"
"Rattus" "novaeguineae" "15"
"Trachypithecus" "cristatus" "15"
"Crocidura" "monticola" "15"
"Mustela" "nudipes" "15"
"Crocidura" "lepidura" "15"
"Cynocephalus" "volans" "15"
"Rousettus" "amplexicaudatus" "15"
"Exilisciurus" "concinnus" "15"
"Galidictis" "fasciata" "15"
"Hylobates" "muelleri" "15"
"Kerivoula" "minuta" "15"
"Lariscus" "hosei" "15"
"Heteromys" "adspersus" "15"
"Murina" "cyclotis" "15"
"Anisomys" "imitator" "15"
"Mammelomys" "rattoides" "15"
"Myotis" "horsfieldii" "15"
"Myotis" "muricola" "15"
"Peroryctes" "raffrayana" "15"
"Planigale" "novaeguineae" "15"
"Presbytis" "frontata" "15"
"Rheomys" "raptor" "15"
"Rhinolophus" "creaghi" "15"
"Rhinolophus" "virgo" "15"
"Sturnira" "luisi" "15"
"Sundasciurus" "philippinensis" "15"
"Taeromys" "celebensis" "15"
"Zaglossus" "bruijnii" "15"
"Aotus" "zonalis" "15"
"Crocidura" "lea" "15"
"Tupaia" "dorsalis" "15"
"Tupaia" "montana" "15"
"Herpestes" "fuscus" "15"
"Apomys" "abrae" "15"
"Echiothrix" "centrosa" "15"
"Rattus" "pococki" "15"
"Vampyrodes" "major" "15"
"Berylmys" "manipulus" "15"
"Cheiromeles" "torquatus" "15"
"Emballonura" "furax" "15"
"Kerivoula" "muscina" "15"
"Lonchorhina" "marinkellei" "15"
"Marmosa" "tyleriana" "15"
"Maxomys" "whiteheadi" "15"
"Petaurista" "petaurista" "15"
"Rattus" "argentiventer" "15"
"Neacomys" "tenuipes" "15"
"Pongo" "pygmaeus" "15"
"Tupaia" "javanica" "15"
"Hemigalus" "derbyanus" "15"
"Prionodon" "linsang" "15"
"Muntiacus" "muntjak" "15"
"Kerivoula" "lenis" "15"
"Neacomys" "dubosti" "15"
"Coendou" "melanurus" "15"
"Callosciurus" "prevostii" "15"
"Melonycteris" "melanops" "15"
"Allochrocebus" "preussi" "15"
"Chiropodomys" "major" "15"
"Crocidura" "palawanensis" "15"
"Crocidura" "beatus" "15"
"Emballonura" "alecto" "15"
"Dendrolagus" "matschiei" "15"
"Dicerorhinus" "sumatrensis" "15"
"Echiothrix" "leucura" "15"
"Eulemur" "cinereiceps" "15"
"Funambulus" "tristriatus" "15"
"Hipposideros" "dinops" "15"
"Hipposideros" "papua" "15"
"Nilgiritragus" "hylocrius" "15"
"Hipposideros" "cineraceus" "15"
"Hipposideros" "pygmaeus" "15"
"Lutra" "sumatrana" "15"
"Macaca" "fascicularis" "15"
"Macaca" "tonkeana" "15"
"Mandrillus" "leucophaeus" "15"
"Margaretamys" "beccarii" "15"
"Protochromys" "fellowsi" "15"
"Murina" "tubinaris" "15"
"Hydromys" "neobritannicus" "15"
"Baiyankamys" "shawmayeri" "15"
"Nephelomys" "albigularis" "15"
"Petaurillus" "hosei" "15"
"Myotis" "ater" "15"
"Myotis" "sicarius" "15"
"Myzopoda" "aurita" "15"
"Nyctophilus" "microdon" "15"
"Petaurus" "gracilis" "15"
"Petinomys" "fuscocapillus" "15"
"Phalanger" "sericeus" "15"
"Hypsugo" "kitcheneri" "15"
"Platyrrhinus" "chocoensis" "15"
"Presbytis" "thomasi" "15"
"Pseudochirops" "archeri" "15"
"Pseudochirops" "cupreus" "15"
"Pteralopex" "atrata" "15"
"Pteropus" "caniceps" "15"
"Pteropus" "mahaganus" "15"
"Pteropus" "melanopogon" "15"
"Reithrodontomys" "creper" "15"
"Reithrodontomys" "darienensis" "15"
"Rhinoceros" "unicornis" "15"
"Rhinolophus" "euryotis" "15"
"Rhinolophus" "philippinensis" "15"
"Saccolaimus" "saccolaimus" "15"
"Sus" "verrucosus" "15"
"Sus" "philippensis" "15"
"Tarsius" "bancanus" "15"
"Tupaia" "palawanensis" "15"
"Tryphomys" "adustus" "15"
"Tylonycteris" "pachypus" "15"
"Uromys" "neobritannicus" "15"
"Varecia" "variegata" "15"
"Pseudochirulus" "canescens" "15"
"Pseudochirulus" "mayeri" "15"
"Nesolagus" "timminsi" "15"
"Tupaia" "picta" "15"
"Saguinus" "geoffroyi" "15"
"Arctogalidia" "trivirgata" "15"
"Sus" "oliveri" "15"
"Marmosa" "phaea" "15"
"Pteropus" "capistratus" "15"
"Dobsonia" "anderseni" "15"
"Mazama" "temama" "15"
"Cryptotis" "mera" "15"
"Myotis" "rufopictus" "15"
"Saccopteryx" "antioquensis" "15"
"Cynopterus" "minutus" "15"
"Mimon" "cozumelae" "15"
"Niviventer" "fraternus" "15"
"Microhydromys" "richardsoni" "15"
"Dobsonia" "moluccensis" "15"
"Platyrrhinus" "nitelinea" "15"
"Alionycteris" "paucidentata" "15"
"Murexia" "habbema" "15"
"Craseonycteris" "thonglongyai" "15"
"Cyttarops" "alecto" "15"
"Isthmomys" "flavidus" "15"
"Megaerops" "kusnotoi" "15"
"Melomys" "leucogaster" "15"
"Niviventer" "cremoriventer" "15"
"Nyctophilus" "microtis" "15"
"Phyllostomus" "latifolius" "15"
"Tapirus" "indicus" "15"
"Vampyriscus" "brocki" "15"
"Macaca" "siberu" "15"
"Mico" "chrysoleucos" "15"
"Crocidura" "buettikoferi" "15"
"Saguinus" "martinsi" "15"
"Viverra" "tangalunga" "15"
"Sundasciurus" "mindanensis" "15"
"Isothrix" "negrensis" "15"
"Maxomys" "tajuddinii" "15"
"Cercopithecus" "erythrotis" "15"
"Rusa" "alfredi" "15"
"Chaerephon" "bregullae" "15"
"Chaerephon" "solomonis" "15"
"Melonycteris" "woodfordi" "15"
"Chiruromys" "lamia" "15"
"Pteropus" "anetianus" "15"
"Dobsonia" "praedatrix" "15"
"Dactylopsila" "megalura" "15"
"Dendrolagus" "goodfellowi" "15"
"Dendrolagus" "lumholtzi" "15"
"Dobsonia" "emersa" "15"
"Dobsonia" "pannietensis" "15"
"Dobsonia" "inermis" "15"
"Dobsonia" "viridis" "15"
"Dorcopsis" "muelleri" "15"
"Paremballonura" "atrata" "15"
"Eptesicus" "dimissus" "15"
"Nesolagus" "netscheri" "15"
"Genetta" "cristata" "15"
"Notopteris" "macdonaldi" "15"
"Hipposideros" "ridleyi" "15"
"Hylopetes" "nigripes" "15"
"Hipposideros" "coxi" "15"
"Hipposideros" "curtus" "15"
"Hipposideros" "obscurus" "15"
"Macroglossus" "minimus" "15"
"Ichthyomys" "tweedii" "15"
"Hylomys" "parvus" "15"
"Hyomys" "goliath" "15"
"Kerivoula" "agnella" "15"
"Isthmomys" "pirrensis" "15"
"Lasiurus" "castaneus" "15"
"Latidens" "salimalii" "15"
"Limnomys" "sibuanus" "15"
"Macaca" "nigra" "15"
"Macaca" "nigrescens" "15"
"Maxomys" "panglima" "15"
"Maxomys" "alticola" "15"
"Maxomys" "bartelsii" "15"
"Microgale" "dryas" "15"
"Myosorex" "okuensis" "15"
"Sylvisorex" "camerunensis" "15"
"Chiropodomys" "calamianensis" "15"
"Crunomys" "fallax" "15"
"Dendromus" "oreas" "15"
"Graphiurus" "crassicaudatus" "15"
"Haeromys" "margarettae" "15"
"Hyomys" "dammermani" "15"
"Hyosciurus" "ileile" "15"
"Lorentzimys" "nouhuysi" "15"
"Melanomys" "caliginosus" "15"
"Pteropus" "ocularis" "15"
"Rattus" "pelurus" "15"
"Rhipidomys" "latimanus" "15"
"Sciurus" "granatensis" "15"
"Sigmodontomys" "alfari" "15"
"Crocidura" "vosmaeri" "15"
"Niviventer" "cameroni" "15"
"Myotis" "annectans" "15"
"Pteropus" "gilliardorum" "15"
"Pygathrix" "cinerea" "15"
"Myotis" "stalkeri" "15"
"Niviventer" "lepturus" "15"
"Nyctimene" "cyclotis" "15"
"Nyctimene" "malaitensis" "15"
"Nyctimene" "minutus" "15"
"Nephelomys" "devius" "15"
"Peromyscus" "grandis" "15"
"Petaurus" "biacensis" "15"
"Phalanger" "ornatus" "15"
"Phloeomys" "cumingi" "15"
"Pogonomelomys" "bruijnii" "15"
"Abeomelomys" "sevia" "15"
"Pteropus" "pohlei" "15"
"Pseudochirulus" "caroli" "15"
"Pteropus" "admiralitatum" "15"
"Pteralopex" "anceps" "15"
"Pteropus" "faunulus" "15"
"Pteropus" "melanotus" "15"
"Pteropus" "woodfordi" "15"
"Rattus" "morotaiensis" "15"
"Rattus" "elaphinus" "15"
"Rattus" "feliceus" "15"
"Rattus" "jobiensis" "15"
"Rattus" "koopmani" "15"
"Rattus" "mindorensis" "15"
"Rattus" "steini" "15"
"Sundasciurus" "jentinki" "15"
"Rhinolophus" "rufus" "15"
"Salanoia" "concolor" "15"
"Tarsius" "syrichta" "15"
"Thomasomys" "bombycinus" "15"
"Solomys" "sapientis" "15"
"Spilocuscus" "kraemeri" "15"
"Sundamys" "maxi" "15"
"Sundasciurus" "juvencus" "15"
"Sundasciurus" "samarensis" "15"
"Sundasciurus" "steerii" "15"
"Sus" "ahoenobarbus" "15"
"Syconycteris" "carolinae" "15"
"Taeromys" "taerae" "15"
"Tarsius" "pumilus" "15"
"Tarsius" "pelengensis" "15"
"Tarsomys" "apoensis" "15"
"Trachypithecus" "vetulus" "15"
"Trachypithecus" "laotum" "15"
"Uromys" "rex" "15"
"Caenolestes" "convelatus" "15"
"Varecia" "rubra" "15"
"Presbytis" "chrysomelas" "15"
"Pygathrix" "nemaeus" "15"
"Rhinolophus" "beddomei" "15"
"Pseudochirops" "coronatus" "15"
"Pseudochirulus" "schlegeli" "15"
"Cryptotis" "nigrescens" "15"
"Emballonura" "serii" "15"
"Viverra" "zibetha" "15"
"Axis" "porcinus" "15"
"Muntiacus" "truongsonensis" "15"
"Manis" "culionensis" "15"
"Pteralopex" "flanneryi" "15"
"Melomys" "dollmani" "15"
"Muntiacus" "montanus" "15"
"Austronomus" "kuboriensis" "15"
"Philander" "deltae" "15"
"Spilocuscus" "wilsoni" "15"
"Pteropus" "aruensis" "15"
"Dobsonia" "crenulata" "15"
"Pseudohydromys" "germani" "15"
"Antechinus" "adustus" "15"
"Pipistrellus" "raceyi" "15"
"Lepilemur" "seali" "15"
"Cryptotis" "tropicalis" "15"
"Crocidura" "phanluongi" "15"
"Sturnira" "koopmanhilli" "15"
"Sturnira" "perla" "15"
"Platyrrhinus" "aquilus" "15"
"Artibeus" "schwartzi" "15"
"Cryptotis" "gracilis" "15"
"Murexia" "melanurus" "15"
"Anthops" "ornatus" "15"
"Apomys" "datae" "15"
"Crocidura" "paradoxura" "15"
"Bunomys" "andrewsi" "15"
"Bunomys" "fratrorum" "15"
"Bunomys" "penitus" "15"
"Panthera" "tigris" "15"
"Dendrolagus" "spadix" "15"
"Dorcopsulus" "macleayi" "15"
"Rattus" "tiomanicus" "15"
"Hipposideros" "wollastoni" "15"
"Hylobates" "klossii" "15"
"Hystrix" "sumatrae" "15"
"Lariscus" "obscurus" "15"
"Leopoldamys" "siporanus" "15"
"Proechimys" "echinothrix" "15"
"Manis" "javanica" "15"
"Maxomys" "surifer" "15"
"Megaerops" "ecaudatus" "15"
"Paramelomys" "levipes" "15"
"Neonycteris" "pusilla" "15"
"Chiropodomys" "karlkoopmani" "15"
"Leptomys" "elegans" "15"
"Maxomys" "pagensis" "15"
"Rattus" "lugens" "15"
"Sundasciurus" "fraterculus" "15"
"Petinomys" "lugens" "15"
"Presbytis" "potenziani" "15"
"Rhipidomys" "ochrogaster" "15"
"Simias" "concolor" "15"
"Callicebus" "medemi" "15"
"Saguinus" "bicolor" "15"
"Piliocolobus" "preussi" "15"
"Galeopterus" "variegatus" "15"
"Saguinus" "inustus" "15"
"Aotus" "vociferans" "15"
"Callicebus" "lucifer" "15"
"Petinomys" "mindanensis" "15"
"Mesomys" "occultus" "15"
"Paramelomys" "naso" "15"
"Dyacopterus" "brooksi" "15"
"Callosciurus" "melanogaster" "15"
"Dactylonax" "palpator" "15"
"Dasyurus" "albopunctatus" "15"
"Dobsonia" "beauforti" "15"
"Eonycteris" "major" "15"
"Eulemur" "rubriventer" "15"
"Eulemur" "albifrons" "15"
"Pteropus" "hypomelanus" "15"
"Hapalemur" "occidentalis" "15"
"Hemibelideus" "lemuroides" "15"
"Kerivoula" "picta" "15"
"Hystrix" "crassispinis" "15"
"Hystrix" "pumila" "15"
"Sylvilagus" "dicei" "15"
"Nyctimene" "major" "15"
"Martes" "gwatkinsii" "15"
"Maxomys" "inas" "15"
"Maxomys" "ochraceiventer" "15"
"Paramelomys" "mollis" "15"
"Melonycteris" "fardoulisi" "15"
"Microperoryctes" "papuensis" "15"
"Microsciurus" "alfari" "15"
"Oligoryzomys" "vegetus" "15"
"Macaca" "leonina" "15"
"Muntiacus" "rooseveltorum" "15"
"Murexia" "rothschildi" "15"
"Callosciurus" "albescens" "15"
"Maxomys" "hellwaldii" "15"
"Neopteryx" "frosti" "15"
"Rattus" "everetti" "15"
"Suncus" "hosei" "15"
"Mydaus" "marchei" "15"
"Niviventer" "rapit" "15"
"Nyctimene" "masalai" "15"
"Olallamys" "albicauda" "15"
"Orthogeomys" "cavator" "15"
"Parahydromys" "asper" "15"
"Phalanger" "vestitus" "15"
"Phaner" "furcifer" "15"
"Phascolosorex" "doriae" "15"
"Phloeomys" "pallidus" "15"
"Pipistrellus" "angulatus" "15"
"Hypsugo" "joffrei" "15"
"Pipistrellus" "imbricatus" "15"
"Falsistrellus" "petersi" "15"
"Podogymnura" "truei" "15"
"Pseudochirops" "albertisii" "15"
"Pteropus" "leucopterus" "15"
"Pteropus" "rayneri" "15"
"Pteropus" "temminckii" "15"
"Trachypithecus" "geei" "15"
"Rheithrosciurus" "macrotis" "15"
"Rhinolophus" "sedulus" "15"
"Rhinophylla" "alethina" "15"
"Strigocuscus" "pelengensis" "15"
"Sundasciurus" "brookei" "15"
"Sus" "cebifrons" "15"
"Syntheosciurus" "brochus" "15"
"Taeromys" "arcuatus" "15"
"Thylogale" "browni" "15"
"Tupaia" "longipes" "15"
"Hypsiprymnodon" "moschatus" "15"
"Herpestes" "semitorquatus" "15"
"Mydaus" "javanensis" "15"
"Muntiacus" "atherodes" "15"
"Anoura" "fistulata" "15"
"Dendrolagus" "stellarum" "15"
"Pogonomys" "fergussoniensis" "15"
"Ateles" "fusciceps" "15"
"Crocidura" "hilliana" "15"
"Hydrochoerus" "isthmius" "15"
"Laonastes" "aenigmamus" "15"
"Crocidura" "foetida" "15"
"Tarsius" "wallacei" "15"
"Crocidura" "picea" "15"
"Platyrrhinus" "dorsalis" "15"
"Pteropus" "chrysoproctus" "15"
"Dermanura" "watsoni" "15"
"Acerodon" "leucotis" "15"
"Handleyomys" "fuscatus" "15"
"Apomys" "hylocetes" "15"
"Bubalus" "quarlesi" "15"
"Caluromys" "derbianus" "15"
"Chaerephon" "johorensis" "15"
"Toromys" "grandis" "15"
"Glischropus" "tylopus" "15"
"Hylobates" "agilis" "15"
"Macroglossus" "sobrinus" "15"
"Tupaia" "everetti" "15"
"Maxomys" "inflatus" "15"
"Oecomys" "rex" "15"
"Orthogeomys" "thaeleri" "15"
"Pipistrellus" "stenopterus" "15"
"Prionailurus" "planiceps" "15"
"Lasiurus" "atratus" "15"
"Hylobates" "albibarbis" "15"
"Pithecia" "albicans" "15"
"Callicebus" "torquatus" "15"
"Isothrix" "sinnamariensis" "15"
"Rhinosciurus" "laticaudatus" "15"
"Callosciurus" "nigrovittatus" "15"
"Cercocebus" "torquatus" "15"
"Choeroniscus" "periosus" "15"
"Chrotomys" "mindorensis" "15"
"Dendrolagus" "ursinus" "15"
"Glyphotes" "simus" "15"
"Haplonycteris" "fischeri" "15"
"Harpyionycteris" "whiteheadi" "15"
"Hipposideros" "cervinus" "15"
"Hipposideros" "muscinus" "15"
"Hipposideros" "macrobullatus" "15"
"Lenomys" "meyeri" "15"
"Mammelomys" "lanosus" "15"
"Marmosa" "alstoni" "15"
"Mops" "sarasinorum" "15"
"Mustela" "lutreolina" "15"
"Tupaia" "gracilis" "15"
"Chiropodomys" "pusillus" "15"
"Pogonomys" "macrourus" "15"
"Pogonomys" "sylvestris" "15"
"Rattus" "niobe" "15"
"Heteromys" "desmarestianus" "15"
"Myotis" "macrotarsus" "15"
"Nasalis" "larvatus" "15"
"Nyctimene" "vizcaccia" "15"
"Pteropus" "vampyrus" "15"
"Otopteropus" "cartilagonodus" "15"
"Paradoxurus" "jerdoni" "15"
"Pogonomelomys" "mayeri" "15"
"Presbytis" "rubicunda" "15"
"Rattus" "hoffmanni" "15"
"Rhinolophus" "inops" "15"
"Sturnira" "mordax" "15"
"Suncus" "montanus" "15"
"Thomasomys" "cinereiventer" "15"
"Uromys" "anak" "15"
"Myotis" "gomantongensis" "15"
"Alouatta" "palliata" "15"
"Crocidura" "nigripes" "15"
"Platyrrhinus" "matapalensis" "15"
"Hipposideros" "scutinares" "15"
"Neofelis" "diardi" "15"
"Lonchophylla" "concava" "15"
"Dendrolagus" "notatus" "15"
"Pseudohydromys" "patriciae" "15"
"Eupleres" "goudotii" "15"
"Aeromys" "tephromelas" "15"
"Aselliscus" "tricuspidatus" "15"
"Callosciurus" "adamsi" "15"
"Callosciurus" "orestes" "15"
"Catopuma" "badia" "15"
"Ratufa" "affinis" "15"
"Maxomys" "rajah" "15"
"Paramelomys" "moncktoni" "15"
"Nyctimene" "draconilla" "15"
"Presbytis" "melalophos" "15"
"Sciurillus" "pusillus" "15"
"Tupaia" "splendidula" "15"
"Trachypithecus" "barbei" "15"
"Callicebus" "baptista" "15"
"Herpestes" "brachyurus" "15"
"Tragulus" "napu" "15"
"Hylopetes" "platyurus" "15"
"Microhydromys" "argenteus" "15"
"Bradypus" "tridactylus" "15"
"Crocidura" "beccarii" "15"
"Dremomys" "everetti" "15"
"Eliurus" "webbi" "15"
"Phalanger" "carmelitae" "15"
"Murina" "rozendaali" "15"
"Murexia" "longicaudata" "15"
"Niviventer" "langbianis" "15"
"Exilisciurus" "exilis" "15"
"Rattus" "verecundus" "15"
"Nyctimene" "rabori" "15"
"Nyctimene" "cephalotes" "15"
"Ptenochirus" "jagori" "15"
"Sciurus" "richmondi" "15"
"Tarsius" "dentatus" "15"
"Eliurus" "grandidieri" "15"
"Galidia" "elegans" "15"
"Crocidura" "elongata" "15"
"Crocidura" "horsfieldii" "15"
"Aethalops" "aequalis" "15"
"Coendou" "quichua" "15"
"Eonycteris" "robusta" "15"
"Arctonyx" "hoevenii" "15"
"Microperoryctes" "longicauda" "15"
"Batomys" "salomonseni" "15"
"Lagothrix" "lagotricha" "15"
"Dorcopsis" "hageni" "15"
"Hipposideros" "doriae" "15"
"Phoniscus" "jagorii" "15"
"Kerivoula" "papillosa" "15"
"Symphalangus" "syndactylus" "15"
"Nannosciurus" "melanotis" "15"
"Pithecia" "pithecia" "15"
"Penthetor" "lucasi" "15"
"Petinomys" "setosus" "15"
"Rhinolophus" "trifoliatus" "15"
"Rhinolophus" "stheno" "15"
"Tupaia" "glis" "15"
"Trichys" "fasciculata" "15"
"Saguinus" "nigricollis" "15"
"Saguinus" "midas" "15"
"Pogonomelomys" "brassi" "15"
"Cercartetus" "caudatus" "15"
"Crocidura" "grayi" "15"
"Diplogale" "hosei" "15"
"Echymipera" "kalubu" "15"
"Emballonura" "dianae" "15"
"Hipposideros" "dyacorum" "15"
"Microsciurus" "mimulus" "15"
"Petinomys" "vordermanni" "15"
"Niviventer" "niviventer" "15"
"Philetor" "brachypterus" "15"
"Prionailurus" "viverrinus" "15"
"Prosciurillus" "weberi" "15"
"Rhinolophus" "arcuatus" "15"
"Saccolaimus" "mixtus" "15"
"Spilocuscus" "maculatus" "15"
"Taphozous" "australis" "15"
"Tylonycteris" "robustula" "15"
"Herpestes" "vitticollis" "15"
"Harpyionycteris" "celebensis" "15"
"Acerodon" "jubatus" "15"
"Dobsonia" "minor" "15"
"Phoniscus" "atrox" "15"
"Kerivoula" "pellucida" "15"
"Leopoldamys" "sabanus" "15"
"Murina" "suilla" "15"
"Pithecheir" "parvus" "15"
"Oecomys" "auyantepui" "15"
"Nycteris" "tragata" "15"
"Pteromyscus" "pulverulentus" "15"
"Tupaia" "minor" "15"
"Coelops" "robinsoni" "15"
"Hipposideros" "diadema" "15"
"Fossa" "fossana" "15"
"Sciurocheirus" "alleni" "15"
"Helarctos" "malayanus" "15"
"Hipposideros" "calcaratus" "15"
"Hyosciurus" "heinrichi" "15"
"Macrogalidia" "musschenbroekii" "15"
"Handleyomys" "alfaroi" "15"
"Neophascogale" "lorentzii" "15"
"Pipistrellus" "javanicus" "15"
"Lophostoma" "evotis" "15"
"Nomascus" "siki" "15"
"Melogale" "personata" "15"
"Paradoxurus" "hermaphroditus" "15"
"Sus" "celebensis" "15"
"Myotis" "moluccarum" "15"
"Balionycteris" "maculata" "15"
"Bubalus" "arnee" "15"
"Chiruromys" "vates" "15"
"Cynopterus" "horsfieldii" "15"
"Leptomys" "ernstmayri" "15"
"Melanomys" "robustulus" "15"
"Mops" "mops" "15"
"Oecomys" "rutilus" "15"
"Rattus" "leucopus" "15"
"Ratufa" "bicolor" "15"
"Phalanger" "mimicus" "15"
"Cynopterus" "brachyotis" "15"
"Rousettus" "celebensis" "15"
"Euoticus" "pallidus" "15"
"Hipposideros" "galeritus" "15"
"Hipposideros" "maggietaylorae" "15"
"Myoictis" "melas" "15"
"Peroryctes" "broadbenti" "15"
"Presbytis" "comata" "15"
"Prosciurillus" "leucomus" "15"
"Trachypithecus" "pileatus" "15"
"Taphozous" "melanopogon" "15"
"Sus" "barbatus" "15"
"Microgale" "taiva" "15"
"Babyrousa" "celebensis" "15"
"Hipposideros" "pelingensis" "15"
"Myoictis" "wallacei" "15"
"Bassaricyon" "medius" "15"
"Cheirogaleus" "major" "15"
"Coendou" "rufescens" "15"
"Hesperoptenus" "blanfordi" "15"
"Lariscus" "insignis" "15"
"Rhizomys" "sumatrensis" "15"
"Sundasciurus" "lowii" "15"
"Pygathrix" "nigripes" "15"
"Echimys" "chrysurus" "15"
"Dactylopsila" "trivirgata" "15"
"Dasyurus" "spartacus" "15"
"Distoechurus" "pennatus" "15"
"Hesperoptenus" "tomesi" "15"
"Mallomys" "rothschildi" "15"
"Macaca" "sinica" "15"
"Maxomys" "baeodon" "15"
"Graphiurus" "surdus" "15"
"Rousettus" "spinalatus" "15"
"Styloctenium" "wallacei" "15"
"Sturnira" "aratathomasi" "15"
"Taeromys" "callitrichus" "15"
"Thylogale" "brunii" "15"
"Arctictis" "binturong" "15"
"Cynopterus" "luzoniensis" "15"
"Eptesicus" "chiriquinus" "15"
"Chaerephon" "plicatus" "15"
"Trachypithecus" "obscurus" "15"
"Leopoldamys" "ciliatus" "15"
"Capricornis" "sumatraensis" "15"
"Pteropus" "personatus" "15"
"Diplomys" "labilis" "15"
"Myotis" "hasseltii" "15"
"Pardofelis" "marmorata" "15"
"Rousettus" "bidens" "15"
"Sminthopsis" "archeri" "15"
"Syconycteris" "hobbit" "15"
"Syconycteris" "australis" "15"
"Oryzorictes" "hova" "15"
"Thomasomys" "popayanus" "15"
"Scotophilus" "collinus" "15"
"Moschiola" "kathygre" "15"
"Crocidura" "zaitsevi" "15"
"Pseudohydromys" "berniceae" "15"
"Bassaricyon" "gabbii" "15"
"Bullimus" "bagobus" "15"
"Murina" "aenea" "15"
"Neusticomys" "oyapocki" "15"
"Hipposideros" "khaokhouayensis" "15"
"Marmosops" "pinheiroi" "15"
"Dendrolagus" "dorianus" "15"
"Funambulus" "sublineatus" "15"
"Hoplomys" "gymnurus" "15"
"Rattus" "satarae" "15"
"Rhinolophus" "borneensis" "15"
"Prosciurillus" "murinus" "15"
"Tylomys" "mirae" "15"
"Arielulus" "cuprosus" "15"
"Brachytarsomys" "villosa" "15"
"Chimarrogale" "hantu" "15"
"Emballonura" "monticola" "15"
"Lenothrix" "canus" "15"
"Hylonycteris" "underwoodi" "15"
"Pseudochirops" "corinnae" "15"
"Petinomys" "genibarbis" "15"
"Cheiromeles" "parvidens" "15"
"Pseudochirulus" "larvatus" "15"
"Berylmys" "mackenziei" "15"
"Lophostoma" "schulzi" "15"
"Crocidura" "hutanis" "15"
"Peromyscus" "melanocarpus" "16"
"Eulemur" "fulvus" "16"
"Marmosa" "paraguayanus" "16"
"Thaptomys" "nigrita" "16"
"Rhinolophus" "maendeleo" "16"
"Habromys" "lophurus" "16"
"Eropeplus" "canus" "16"
"Chilonatalus" "tumidifrons" "16"
"Caenolestes" "sangay" "16"
"Daubentonia" "madagascariensis" "16"
"Kannabateomys" "amblyonyx" "16"
"Tragelaphus" "buxtoni" "16"
"Oxymycterus" "hispidus" "16"
"Geomys" "pinetis" "16"
"Sooretamys" "angouya" "16"
"Nomascus" "leucogenys" "16"
"Moschiola" "meminna" "16"
"Phyllomys" "medius" "16"
"Blarina" "hylophaga" "16"
"Carpitalpa" "arendsi" "16"
"Eulemur" "sanfordi" "16"
"Prolemur" "simus" "16"
"Hipposideros" "lylei" "16"
"Marmosops" "fuscatus" "16"
"Oecomys" "flavicans" "16"
"Phyllonycteris" "poeyi" "16"
"Aepeomys" "reigi" "16"
"Nephelomys" "meridensis" "16"
"Crunomys" "celebensis" "16"
"Crocidura" "lanosa" "16"
"Pteropus" "seychellensis" "16"
"Mazama" "nana" "16"
"Semnopithecus" "hector" "16"
"Crocidura" "tanakae" "16"
"Nyctimene" "keasti" "16"
"Eliurus" "minor" "16"
"Eulemur" "collaris" "16"
"Euryzygomatomys" "spinosus" "16"
"Euryoryzomys" "lamia" "16"
"Nephelomys" "levipes" "16"
"Pteropus" "rufus" "16"
"Rhinolophus" "deckenii" "16"
"Aonyx" "cinereus" "16"
"Phyllomys" "lundi" "16"
"Reithrodontomys" "tenuirostris" "16"
"Herpestes" "urva" "16"
"Thomasomys" "ladewi" "16"
"Canis" "simensis" "16"
"Cephalophus" "spadix" "16"
"Cynopterus" "nusatenggara" "16"
"Dasypus" "hybridus" "16"
"Grammomys" "dryas" "16"
"Gymnuromys" "roberti" "16"
"Paraxerus" "lucifer" "16"
"Mysateles" "melanurus" "16"
"Reithrodontomys" "microdon" "16"
"Alouatta" "guariba" "16"
"Neoromicia" "matroka" "16"
"Thylamys" "velutinus" "16"
"Lasiurus" "minor" "16"
"Histiotus" "alienus" "16"
"Aotus" "miconax" "16"
"Aselliscus" "stoliczkanus" "16"
"Bos" "gaurus" "16"
"Pseudomys" "novaehollandiae" "16"
"Rucervus" "duvaucelii" "16"
"Microgale" "parvula" "16"
"Euryoryzomys" "russatus" "16"
"Blarinomys" "breviceps" "16"
"Heliosciurus" "punctatus" "16"
"Rhipidomys" "mastacalis" "16"
"Oryzomys" "palustris" "16"
"Oligoryzomys" "delticola" "16"
"Falsistrellus" "affinis" "16"
"Nycticebus" "bengalensis" "16"
"Microgale" "talazaci" "16"
"Otomys" "lacustris" "16"
"Carollia" "sowelli" "16"
"Thylamys" "citellus" "16"
"Brachyuromys" "betsileoensis" "16"
"Caprolagus" "hispidus" "16"
"Megaerops" "niphanae" "16"
"Peromyscus" "guatemalensis" "16"
"Sphaerias" "blanfordi" "16"
"Crocidura" "fumosa" "16"
"Nasuella" "meridensis" "16"
"Cercopithecus" "roloway" "16"
"Crocidura" "monax" "16"
"Dendromus" "kivu" "16"
"Eliurus" "majori" "16"
"Tadarida" "brasiliensis" "16"
"Malacomys" "cansdalei" "16"
"Monophyllus" "redmani" "16"
"Myonycteris" "relicta" "16"
"Sorex" "longirostris" "16"
"Holochilus" "brasiliensis" "16"
"Myotis" "elegans" "16"
"Crocidura" "maxi" "16"
"Ochrotomys" "nuttalli" "16"
"Neotoma" "floridana" "16"
"Myotis" "ruber" "16"
"Petrogale" "sharmani" "16"
"Trachypithecus" "phayrei" "16"
"Callicebus" "nigrifrons" "16"
"Crocidura" "niobe" "16"
"Sapajus" "robustus" "16"
"Microgale" "gymnorhyncha" "16"
"Microgale" "soricoides" "16"
"Mazama" "bricenii" "16"
"Cryptotis" "alticola" "16"
"Monodelphis" "americana" "16"
"Callithrix" "flaviceps" "16"
"Chrotogale" "owstoni" "16"
"Brucepattersonius" "soricinus" "16"
"Lophuromys" "brevicaudus" "16"
"Akodon" "orophilus" "16"
"Chaetomys" "subspinosus" "16"
"Delomys" "sublineatus" "16"
"Lasiurus" "seminolus" "16"
"Lenoxus" "apicalis" "16"
"Akodon" "cursor" "16"
"Eptesicus" "diminutus" "16"
"Reithrodontomys" "humulis" "16"
"Akodon" "montensis" "16"
"Mysateles" "prehensilis" "16"
"Neofiber" "alleni" "16"
"Pipistrellus" "paterculus" "16"
"Semnopithecus" "entellus" "16"
"Lasiurus" "insularis" "16"
"Lasiurus" "pfeifferi" "16"
"Marmosa" "quichua" "16"
"Eumops" "bonariensis" "16"
"Acerodon" "mackloti" "16"
"Hipposideros" "turpis" "16"
"Sturnira" "bogotensis" "16"
"Cryptotis" "goodwini" "16"
"Pseudomys" "oralis" "16"
"Stenoderma" "rufum" "16"
"Thomasomys" "vestitus" "16"
"Bibimys" "torresi" "16"
"Cercocebus" "lunulatus" "16"
"Phyllomys" "nigrispinus" "16"
"Dasyprocta" "azarae" "16"
"Galagoides" "zanzibaricus" "16"
"Hylopetes" "phayrei" "16"
"Hylomyscus" "denniae" "16"
"Lepilemur" "mustelinus" "16"
"Microgale" "principula" "16"
"Mimon" "bennettii" "16"
"Mormopterus" "norfolkensis" "16"
"Mus" "callewaerti" "16"
"Crocidura" "tansaniana" "16"
"Crocidura" "tenuis" "16"
"Oligoryzomys" "flavescens" "16"
"Oxymycterus" "delator" "16"
"Euroscaptor" "klossi" "16"
"Myotis" "austroriparius" "16"
"Nyctiellus" "lepidus" "16"
"Peromyscus" "zarhynchus" "16"
"Pelomys" "hopkinsi" "16"
"Phaner" "electromontis" "16"
"Pipistrellus" "coromandra" "16"
"Podomys" "floridanus" "16"
"Procolobus" "verus" "16"
"Pteronotus" "quadridens" "16"
"Rhinolophus" "shameli" "16"
"Scotinomys" "teguina" "16"
"Thamnomys" "venustus" "16"
"Rhinolophus" "convexus" "16"
"Lepus" "starcki" "16"
"Crocidura" "tarella" "16"
"Suncus" "murinus" "16"
"Erophylla" "bombifrons" "16"
"Brucepattersonius" "griserufescens" "16"
"Trinomys" "paratus" "16"
"Monodelphis" "palliolata" "16"
"Natalus" "major" "16"
"Brucepattersonius" "igniventris" "16"
"Akodon" "reigi" "16"
"Antechinus" "subtropicus" "16"
"Leopardus" "guttulus" "16"
"Arctonyx" "collaris" "16"
"Pteronotus" "parnellii" "16"
"Thomasomys" "aureus" "16"
"Hapalemur" "aureus" "16"
"Nephelomys" "auriventer" "16"
"Phaenomys" "ferrugineus" "16"
"Taeromys" "hamatus" "16"
"Taphozous" "achates" "16"
"Thomasomys" "monochromos" "16"
"Arielulus" "aureocollaris" "16"
"Crocidura" "wuchihensis" "16"
"Crocidura" "rapax" "16"
"Microcebus" "rufus" "16"
"Crocidura" "glassi" "16"
"Leontopithecus" "rosalia" "16"
"Nomascus" "concolor" "16"
"Crocidura" "bottegoides" "16"
"Crocidura" "lucina" "16"
"Stenocephalemys" "griseicauda" "16"
"Microtus" "clarkei" "16"
"Sciurotamias" "forresti" "16"
"Thomasomys" "eleusis" "16"
"Trinomys" "eliasi" "16"
"Ctenomys" "rionegrensis" "16"
"Dendromus" "insignis" "16"
"Eulemur" "coronatus" "16"
"Galago" "matschiei" "16"
"Hipposideros" "crumeniferus" "16"
"Lophuromys" "rahmi" "16"
"Microgale" "thomasi" "16"
"Microtus" "quasiater" "16"
"Monodelphis" "osgoodi" "16"
"Ctenomys" "torquatus" "16"
"Arvicanthis" "blicki" "16"
"Beamys" "hindei" "16"
"Komodomys" "rintjanus" "16"
"Microryzomys" "minutus" "16"
"Thomasomys" "daphne" "16"
"Sciurus" "deppei" "16"
"Myotis" "siligorensis" "16"
"Oecomys" "cleberi" "16"
"Hylaeamys" "oniscus" "16"
"Paracrocidura" "maxima" "16"
"Peromyscus" "stirtoni" "16"
"Propithecus" "diadema" "16"
"Propithecus" "edwardsi" "16"
"Pteronotus" "macleayii" "16"
"Rhinolophus" "yunanensis" "16"
"Rhinolophus" "keyensis" "16"
"Rousettus" "madagascariensis" "16"
"Sorex" "macrodon" "16"
"Coendou" "spinosus" "16"
"Paratriaenops" "auritus" "16"
"Oreonax" "flavicauda" "16"
"Callicebus" "melanochir" "16"
"Piliocolobus" "gordonorum" "16"
"Galagoides" "rondoensis" "16"
"Nomascus" "nasutus" "16"
"Microcebus" "tavaratra" "16"
"Scotophilus" "nucella" "16"
"Hemicentetes" "nigriceps" "16"
"Microcebus" "lehilahytsara" "16"
"Philander" "frenatus" "16"
"Ctenomys" "dorbignyi" "16"
"Abrawayaomys" "ruschii" "16"
"Bibimys" "chacoensis" "16"
"Brachyteles" "hypoxanthus" "16"
"Chimarrogale" "phaeura" "16"
"Monophyllus" "plethodon" "16"
"Hadromys" "humei" "16"
"Phalanger" "rothschildi" "16"
"Neohylomys" "hainanensis" "16"
"Melomys" "obiensis" "16"
"Mus" "cervicolor" "16"
"Nycticebus" "pygmaeus" "16"
"Rhinopithecus" "avunculus" "16"
"Thamnomys" "kempi" "16"
"Trachypithecus" "delacouri" "16"
"Trachypithecus" "johnii" "16"
"Avahi" "peyrierasi" "16"
"Lasiurus" "degelidus" "16"
"Notopteris" "neocaledonica" "16"
"Natalus" "jamaicensis" "16"
"Euroscaptor" "subanura" "16"
"Myotis" "martiniquensis" "16"
"Cavia" "patzelti" "16"
"Ariteus" "flavescens" "16"
"Lophuromys" "melanonyx" "16"
"Geocapromys" "brownii" "16"
"Megadendromus" "nikolausi" "16"
"Geomys" "breviceps" "16"
"Neotomodon" "alstoni" "16"
"Stenocephalemys" "albocaudata" "16"
"Thomasomys" "ischyrus" "16"
"Dasypus" "pilosus" "16"
"Thylogale" "thetis" "16"
"Dasyprocta" "guamara" "16"
"Dobsonia" "peronii" "16"
"Gracilinanus" "dryas" "16"
"Habromys" "simulatus" "16"
"Hapalomys" "delacouri" "16"
"Heliosciurus" "ruwenzorii" "16"
"Lonchophylla" "dekeyseri" "16"
"Melomys" "cervinipes" "16"
"Monodelphis" "dimidiata" "16"
"Juliomys" "pictipes" "16"
"Crocidura" "pitmani" "16"
"Myotis" "levis" "16"
"Ruwenzorisorex" "suncoides" "16"
"Peromyscus" "gossypinus" "16"
"Blarina" "carolinensis" "16"
"Graphiurus" "johnstoni" "16"
"Trinomys" "iheringi" "16"
"Pseudochirulus" "herbertensis" "16"
"Pteropus" "ornatus" "16"
"Tremarctos" "ornatus" "16"
"Callicebus" "coimbrai" "16"
"Cryptotis" "meridensis" "16"
"Microgale" "drouhardi" "16"
"Marmosops" "paulensis" "16"
"Platyrrhinus" "nigellus" "16"
"Leopoldamys" "milleti" "16"
"Trinomys" "moojeni" "16"
"Reithrodon" "typicus" "16"
"Crocidura" "indochinensis" "16"
"Phyllomys" "pattoni" "16"
"Nephelomys" "caracolus" "16"
"Platyrrhinus" "umbratus" "16"
"Aepeomys" "lugens" "16"
"Akodon" "lindberghi" "16"
"Brachyuromys" "ramirohitra" "16"
"Calomys" "callidus" "16"
"Callicebus" "personatus" "16"
"Chalinolobus" "neocaledonicus" "16"
"Callistomys" "pictus" "16"
"Lophuromys" "medicaudatus" "16"
"Mustela" "strigidorsa" "16"
"Platacanthomys" "lasiurus" "16"
"Brachyphylla" "cavernarum" "16"
"Didelphis" "pernigra" "16"
"Phyllomys" "lamarum" "16"
"Erophylla" "sezekorni" "16"
"Hipposideros" "pomona" "16"
"Oligoryzomys" "nigripes" "16"
"Cryptotis" "merriami" "16"
"Akodon" "serrensis" "16"
"Cannomys" "badius" "16"
"Chiromyscus" "chiropus" "16"
"Crocidura" "erica" "16"
"Mus" "shortridgei" "16"
"Reithrodontomys" "mexicanus" "16"
"Graphiurus" "nagtglasii" "16"
"Oxymycterus" "quaestor" "16"
"Nephelomys" "keaysi" "16"
"Handleyomys" "saturatior" "16"
"Trinomys" "dimidiatus" "16"
"Pteropus" "lylei" "16"
"Sylvisorex" "vulcanorum" "16"
"Tamiops" "macclellandii" "16"
"Lutreolina" "crassicaudata" "16"
"Microgale" "dobsoni" "16"
"Microgale" "pusilla" "16"
"Tupaia" "belangeri" "16"
"Microgale" "majori" "16"
"Trinomys" "gratiosus" "16"
"Kerivoula" "kachinensis" "16"
"Kerivoula" "titania" "16"
"Sapajus" "nigritus" "16"
"Anomalurus" "pelii" "16"
"Callosciurus" "inornatus" "16"
"Macropus" "parma" "16"
"Eliurus" "tanala" "16"
"Limnogale" "mergulus" "16"
"Akodon" "azarae" "16"
"Funisciurus" "carruthersi" "16"
"Nectomys" "squamipes" "16"
"Peromyscus" "polionotus" "16"
"Chilonatalus" "micropus" "16"
"Trinomys" "setosus" "16"
"Paraxerus" "vexillarius" "16"
"Peromyscus" "mexicanus" "16"
"Platyrrhinus" "recifinus" "16"
"Pteropus" "lombocensis" "16"
"Rhinolophus" "malayanus" "16"
"Wilfredomys" "oenax" "16"
"Chrysochloris" "stuhlmanni" "16"
"Crocidura" "montis" "16"
"Myosorex" "babaulti" "16"
"Dendrohyrax" "validus" "16"
"Monticolomys" "koopmani" "16"
"Rhinolophus" "siamensis" "16"
"Nycticeius" "humeralis" "16"
"Artibeus" "fimbriatus" "16"
"Bradypus" "torquatus" "16"
"Phyllomys" "dasythrix" "16"
"Microtus" "guatemalensis" "16"
"Delomys" "dorsalis" "16"
"Natalus" "stramineus" "16"
"Rhinolophus" "paradoxolophus" "16"
"Leontopithecus" "chrysomelas" "16"
"Ardops" "nichollsi" "16"
"Caenolestes" "caniventer" "16"
"Conilurus" "penicillatus" "16"
"Leontopithecus" "chrysopygus" "16"
"Marmosops" "incanus" "16"
"Muriculus" "imberbis" "16"
"Sigmodon" "hispidus" "16"
"Scapteromys" "aquaticus" "16"
"Praomys" "delectorum" "16"
"Proechimys" "trinitatis" "16"
"Rhinolophus" "marshalli" "16"
"Coendou" "insidiosus" "16"
"Thomasomys" "oreas" "16"
"Vampyressa" "pusilla" "16"
"Microgale" "cowani" "16"
"Lepus" "peguensis" "16"
"Sylvilagus" "palustris" "16"
"Sylvisorex" "granti" "16"
"Sylvisorex" "lunaris" "16"
"Nycticeius" "cubanus" "16"
"Peromyscus" "beatae" "16"
"Hipposideros" "grandis" "16"
"Monodelphis" "scalops" "16"
"Brachyphylla" "nana" "16"
"Callosciurus" "phayrei" "16"
"Capromys" "pilorides" "16"
"Chiropodomys" "gliroides" "16"
"Pipistrellus" "cadornae" "16"
"Mazama" "bororo" "16"
"Neotamias" "durangae" "16"
"Ctenomys" "perrensi" "16"
"Eptesicus" "andinus" "16"
"Mormopterus" "jugularis" "16"
"Mormopterus" "minutus" "16"
"Malacomys" "edwardsi" "16"
"Menetes" "berdmorei" "16"
"Mus" "bufo" "16"
"Oxymycterus" "rufus" "16"
"Neotoma" "chrysomelas" "16"
"Corynorhinus" "rafinesquii" "16"
"Rhinolophus" "thomasi" "16"
"Scotoecus" "pallidus" "16"
"Solenodon" "paradoxus" "16"
"Xeromys" "myoides" "16"
"Didelphis" "aurita" "16"
"Crocidura" "grandiceps" "16"
"Microgale" "fotsifotsy" "16"
"Genetta" "poensis" "16"
"Bauerus" "dubiaquercus" "16"
"Macaca" "arctoides" "16"
"Mustela" "felipei" "16"
"Pseudoryx" "nghetinhensis" "16"
"Akodon" "paranaensis" "16"
"Oxymycterus" "hiska" "16"
"Antechinus" "stuartii" "16"
"Dremomys" "rufigenis" "16"
"Hipposideros" "sumbae" "16"
"Lophuromys" "woosnami" "16"
"Hylaeamys" "laticeps" "16"
"Microgale" "gracilis" "16"
"Monodelphis" "iheringi" "16"
"Mormoops" "blainvillei" "16"
"Hybomys" "trivirgatus" "16"
"Hylomyscus" "baeri" "16"
"Bibimys" "labiosus" "16"
"Necromys" "temchuki" "16"
"Oxymycterus" "nasutus" "16"
"Otomys" "cuanzensis" "16"
"Otomys" "denti" "16"
"Otomys" "anchietae" "16"
"Thylamys" "macrurus" "16"
"Crocidura" "nigricans" "16"
"Delomys" "collinus" "16"
"Phyllomys" "sulinus" "16"
"Cavia" "fulgida" "16"
"Chlorocebus" "djamdjamensis" "16"
"Micropotamogale" "ruwenzorii" "16"
"Lasiurus" "intermedius" "16"
"Handleyomys" "rhabdops" "16"
"Galagoides" "orinus" "16"
"Sapajus" "flavius" "16"
"Oxymycterus" "caparoae" "16"
"Lasiurus" "egregius" "16"
"Niviventer" "tenaster" "16"
"Necromys" "punctulatus" "16"
"Crocidura" "allex" "16"
"Dendromus" "lovati" "16"
"Ichthyomys" "pittieri" "16"
"Gracilinanus" "microtarsus" "16"
"Phyllops" "falcatus" "16"
"Avahi" "ramanantsoavanai" "16"
"Akodon" "aerosus" "16"
"Callithrix" "geoffroyi" "16"
"Cryptotis" "griseoventris" "16"
"Murina" "harrisoni" "16"
"Dremomys" "gularis" "16"
"Ctenomys" "brasiliensis" "16"
"Euroscaptor" "parvidens" "16"
"Rhynchocyon" "petersi" "16"
"Scapteromys" "tumidus" "16"
"Hoolock" "leuconedys" "16"
"Oxymycterus" "dasytrichus" "16"
"Hapalemur" "meridionalis" "16"
"Akodon" "kofordi" "16"
"Delanymys" "brooksi" "16"
"Cryptotis" "squamipes" "16"
"Phyllomys" "mantiqueirensis" "16"
"Brachyteles" "arachnoides" "16"
"Lundomys" "molitor" "16"
"Sylvilagus" "aquaticus" "16"
"Neoromicia" "flavescens" "16"
"Dasyprocta" "iacki" "16"
"Akodon" "mollis" "16"
"Trichosurus" "caninus" "16"
"Rhagomys" "rufescens" "16"
"Callithrix" "aurita" "16"
"Thomasomys" "incanus" "16"
"Rhinolophus" "ruwenzorii" "16"
"Thomasomys" "kalinowskii" "16"
"Hybomys" "planifrons" "17"
"Peropteryx" "macrotis" "17"
"Makalata" "didelphoides" "17"
"Hylaeamys" "megacephalus" "17"
"Saimiri" "boliviensis" "17"
"Rheomys" "thomasi" "17"
"Chiropotes" "satanas" "17"
"Vampyrodes" "caraccioli" "17"
"Dactylomys" "dactylinus" "17"
"Platyrrhinus" "brachycephalus" "17"
"Saccopteryx" "leptura" "17"
"Mazama" "americana" "17"
"Alouatta" "sara" "17"
"Callicebus" "cupreus" "17"
"Centronycteris" "centralis" "17"
"Pteronotus" "rubiginosus" "17"
"Furipterus" "horrens" "17"
"Gracilinanus" "emiliae" "17"
"Hylaeamys" "yunganus" "17"
"Crocidura" "jouvenetae" "17"
"Aotus" "brumbacki" "17"
"Callicebus" "cinerascens" "17"
"Callicebus" "lugens" "17"
"Chiropotes" "chiropotes" "17"
"Coendou" "roosmalenorum" "17"
"Lophostoma" "carrikeri" "17"
"Mesophylla" "macconnelli" "17"
"Monodelphis" "emiliae" "17"
"Nyctinomops" "macrotis" "17"
"Histiotus" "humboldti" "17"
"Crossarchus" "obscurus" "17"
"Callicebus" "aureipalatii" "17"
"Eumops" "trumbulli" "17"
"Artibeus" "obscurus" "17"
"Callimico" "goeldii" "17"
"Cephalophus" "jentinki" "17"
"Chironectes" "minimus" "17"
"Grammomys" "buntingi" "17"
"Herpailurus" "yagouaroundi" "17"
"Molossus" "pretiosus" "17"
"Oecomys" "superans" "17"
"Akodon" "dayi" "17"
"Euryoryzomys" "nitidus" "17"
"Crocidura" "zaphiri" "17"
"Nycteris" "javanica" "17"
"Peromyscus" "gymnotis" "17"
"Pteronotus" "gymnonotus" "17"
"Rattus" "annandalei" "17"
"Thalpomys" "cerradensis" "17"
"Vampyrum" "spectrum" "17"
"Proechimys" "pattoni" "17"
"Cebus" "kaapori" "17"
"Sapajus" "macrocephalus" "17"
"Chiropotes" "utahickae" "17"
"Rhipidomys" "emiliae" "17"
"Rhipidomys" "modicus" "17"
"Mazama" "nemorivaga" "17"
"Colobus" "polykomos" "17"
"Artibeus" "lituratus" "17"
"Makalata" "macrura" "17"
"Diaemus" "youngi" "17"
"Cebus" "albifrons" "17"
"Neusticomys" "venezuelae" "17"
"Noctilio" "leporinus" "17"
"Oenomys" "ornatus" "17"
"Phylloderma" "stenops" "17"
"Proechimys" "simonsi" "17"
"Proechimys" "steerei" "17"
"Rhinolophus" "guineensis" "17"
"Rhynchonycteris" "naso" "17"
"Metachirus" "nudicaudatus" "17"
"Marmosa" "demerarae" "17"
"Alouatta" "belzebul" "17"
"Saguinus" "labiatus" "17"
"Mico" "mauesi" "17"
"Platyrrhinus" "masu" "17"
"Coendou" "prehensilis" "17"
"Balantiopteryx" "io" "17"
"Carollia" "subrufa" "17"
"Panthera" "onca" "17"
"Crocidura" "nimbae" "17"
"Cyclopes" "didactylus" "17"
"Dasyprocta" "fuliginosa" "17"
"Echimys" "saturnus" "17"
"Choeropsis" "liberiensis" "17"
"Leopardus" "pardalis" "17"
"Lichonycteris" "obscura" "17"
"Marmosa" "andersoni" "17"
"Micronycteris" "minuta" "17"
"Microsciurus" "flaviventer" "17"
"Molossus" "coibensis" "17"
"Scolomys" "melanops" "17"
"Oecomys" "bicolor" "17"
"Neotragus" "pygmaeus" "17"
"Peropteryx" "leucoptera" "17"
"Hypsugo" "macrotis" "17"
"Promops" "centralis" "17"
"Promops" "nasutus" "17"
"Sciurus" "ignitus" "17"
"Lagothrix" "cana" "17"
"Didelphis" "marsupialis" "17"
"Nycticebus" "javanicus" "17"
"Mico" "intermedius" "17"
"Piliocolobus" "badius" "17"
"Micronycteris" "brosseti" "17"
"Sylvilagus" "brasiliensis" "17"
"Saimiri" "sciureus" "17"
"Saimiri" "ustus" "17"
"Sturnira" "oporaphilum" "17"
"Neacomys" "musseri" "17"
"Rhipidomys" "gardneri" "17"
"Mico" "rondoni" "17"
"Cercocebus" "atys" "17"
"Rhogeessa" "io" "17"
"Platyrrhinus" "helleri" "17"
"Anoura" "latidens" "17"
"Chiroderma" "salvini" "17"
"Chiroderma" "villosum" "17"
"Chiropotes" "albinasus" "17"
"Eumops" "perotis" "17"
"Hyladelphys" "kalinowskii" "17"
"Hydrochoerus" "hydrochaeris" "17"
"Heteromys" "salvini" "17"
"Lonchophylla" "handleyi" "17"
"Mesomys" "stimulax" "17"
"Cynomops" "planirostris" "17"
"Rhipidomys" "wetzeli" "17"
"Alouatta" "puruensis" "17"
"Myotis" "nigricans" "17"
"Myotis" "simus" "17"
"Oecomys" "trinitatis" "17"
"Phyllostomus" "elongatus" "17"
"Phyllostomus" "hastatus" "17"
"Proechimys" "roberti" "17"
"Puma" "concolor" "17"
"Sturnira" "magna" "17"
"Thyroptera" "tricolor" "17"
"Marmosa" "rubra" "17"
"Callicebus" "stephennashi" "17"
"Callicebus" "brunneus" "17"
"Potos" "flavus" "17"
"Calomys" "tocantinsi" "17"
"Monodelphis" "adusta" "17"
"Dasypus" "sabanicola" "17"
"Dephomys" "defua" "17"
"Eptesicus" "brasiliensis" "17"
"Eptesicus" "furinalis" "17"
"Eumops" "auripendulus" "17"
"Hesperoptenus" "doriae" "17"
"Hipposideros" "marisae" "17"
"Kunsia" "tomentosus" "17"
"Lonchorhina" "aurita" "17"
"Mazama" "chunyi" "17"
"Glyphonycteris" "behnii" "17"
"Glyphonycteris" "daviesi" "17"
"Mimon" "crenulatum" "17"
"Oligoryzomys" "microtis" "17"
"Platyrrhinus" "aurarius" "17"
"Rhipidomys" "leucodactylus" "17"
"Sciurus" "igniventris" "17"
"Sylvisorex" "oriundus" "17"
"Lophostoma" "brasiliense" "17"
"Noctilio" "albiventris" "17"
"Oxymycterus" "inca" "17"
"Pithecia" "aequatorialis" "17"
"Thyroptera" "lavali" "17"
"Uroderma" "bilobatum" "17"
"Vampyressa" "melissa" "17"
"Vampyriscus" "bidens" "17"
"Sapajus" "apella" "17"
"Philander" "opossum" "17"
"Saguinus" "mystax" "17"
"Aotus" "nigriceps" "17"
"Nasua" "nasua" "17"
"Mico" "emiliae" "17"
"Hipposideros" "orbiculus" "17"
"Saguinus" "melanoleucus" "17"
"Philander" "mondolfii" "17"
"Neacomys" "minutus" "17"
"Coendou" "ichillus" "17"
"Dermanura" "glauca" "17"
"Cynomops" "milleri" "17"
"Anoura" "caudifer" "17"
"Thyroptera" "wynneae" "17"
"Artibeus" "amplus" "17"
"Artibeus" "inopinatus" "17"
"Bradypus" "variegatus" "17"
"Caluromys" "lanatus" "17"
"Cercopithecus" "petaurista" "17"
"Choeroniscus" "godmani" "17"
"Choloepus" "hoffmanni" "17"
"Coendou" "bicolor" "17"
"Genetta" "johnstoni" "17"
"Dinomys" "branickii" "17"
"Glossophaga" "soricina" "17"
"Liberiictis" "kuhni" "17"
"Lonchorhina" "fernandezi" "17"
"Lontra" "longicaudis" "17"
"Macrophyllum" "macrophyllum" "17"
"Mico" "marcai" "17"
"Mesomys" "hispidus" "17"
"Trinycteris" "nicefori" "17"
"Micropotamogale" "lamottei" "17"
"Microsciurus" "santanderensis" "17"
"Molossus" "molossus" "17"
"Apomys" "littoralis" "17"
"Sigmodon" "hirsutus" "17"
"Pteronotus" "personatus" "17"
"Nyctinomops" "laticaudatus" "17"
"Oecomys" "phaeotis" "17"
"Proechimys" "goeldii" "17"
"Saguinus" "leucopus" "17"
"Saguinus" "tripartitus" "17"
"Saimiri" "oerstedii" "17"
"Sciurus" "gilvigularis" "17"
"Thyroptera" "discifera" "17"
"Euryoryzomys" "emmonsae" "17"
"Mico" "nigriceps" "17"
"Callicebus" "ornatus" "17"
"Cormura" "brevirostris" "17"
"Cebuella" "pygmaea" "17"
"Callicebus" "modestus" "17"
"Mico" "saterei" "17"
"Rhinolophus" "hillorum" "17"
"Oxymycterus" "amazonicus" "17"
"Cryptonanus" "unduaviensis" "17"
"Peropteryx" "pallidoptera" "17"
"Lasiurus" "blossevillii" "17"
"Eumops" "hansae" "17"
"Lonchorhina" "orinocensis" "17"
"Lonchophylla" "hesperia" "17"
"Proechimys" "kulinae" "17"
"Lampronycteris" "brachyotis" "17"
"Molossops" "mattogrossensis" "17"
"Mops" "niangarae" "17"
"Necromys" "urichi" "17"
"Petaurillus" "kinlochii" "17"
"Oecomys" "concolor" "17"
"Myotis" "riparius" "17"
"Neusticomys" "peruviensis" "17"
"Otomops" "formosus" "17"
"Praomys" "rostratus" "17"
"Proechimys" "oconnelli" "17"
"Scleronycteris" "ega" "17"
"Uroderma" "magnirostrum" "17"
"Crocidura" "douceti" "17"
"Aotus" "trivirgatus" "17"
"Callicebus" "donacophilus" "17"
"Callicebus" "discolor" "17"
"Mico" "acariensis" "17"
"Mico" "humilis" "17"
"Procyon" "cancrivorus" "17"
"Pecari" "tajacu" "17"
"Tragulus" "javanicus" "17"
"Rusa" "timorensis" "17"
"Orthogeomys" "underwoodi" "17"
"Alouatta" "discolor" "17"
"Marmosops" "neblina" "17"
"Genetta" "bourloni" "17"
"Alouatta" "nigerrima" "17"
"Micronycteris" "microtis" "17"
"Myoprocta" "pratti" "17"
"Vampyressa" "thyone" "17"
"Dasyprocta" "leporina" "17"
"Dasyprocta" "variegata" "17"
"Isothrix" "orinoci" "17"
"Toromys" "rhipidurus" "17"
"Callicebus" "dubius" "17"
"Caluromysiops" "irrupta" "17"
"Carollia" "perspicillata" "17"
"Chiroderma" "trinitatum" "17"
"Chrotopterus" "auritus" "17"
"Desmodus" "rotundus" "17"
"Diphylla" "ecaudata" "17"
"Micronycteris" "schmidtorum" "17"
"Glyphonycteris" "sylvestris" "17"
"Molossops" "neglectus" "17"
"Molossops" "temminckii" "17"
"Euryoryzomys" "macconnelli" "17"
"Crocidura" "obscurior" "17"
"Rhipidomys" "nitela" "17"
"Myotis" "albescens" "17"
"Ozotoceros" "bezoarticus" "17"
"Transandinomys" "talamancae" "17"
"Phyllostomus" "discolor" "17"
"Platyrrhinus" "infuscus" "17"
"Saccopteryx" "canescens" "17"
"Saccopteryx" "bilineata" "17"
"Sphaeronycteris" "toxophyllum" "17"
"Sciurus" "aestuans" "17"
"Sturnira" "tildae" "17"
"Tapirus" "terrestris" "17"
"Zygodontomys" "brevicauda" "17"
"Lagothrix" "lugens" "17"
"Saguinus" "fuscicollis" "17"
"Ateles" "hybridus" "17"
"Lestoros" "inca" "17"
"Tonatia" "saurophila" "17"
"Callicebus" "hoffmannsi" "17"
"Callicebus" "regulus" "17"
"Monodelphis" "peruviana" "17"
"Eumops" "glaucinus" "17"
"Lophostoma" "silvicolum" "17"
"Marmosops" "impavidus" "17"
"Cuniculus" "paca" "17"
"Ateles" "marginatus" "17"
"Dactylomys" "boliviensis" "17"
"Dasypus" "novemcinctus" "17"
"Dasyprocta" "kalinowskii" "17"
"Diclidurus" "albus" "17"
"Micronycteris" "megalotis" "17"
"Cynomops" "abrasus" "17"
"Hylaeamys" "perenensis" "17"
"Aotus" "nancymaae" "17"
"Speothos" "venaticus" "17"
"Rhinophylla" "fischerae" "17"
"Rhipidomys" "macconnelli" "17"
"Pattonomys" "occasius" "17"
"Saguinus" "imperator" "17"
"Marmosa" "murina" "17"
"Aotus" "azarae" "17"
"Poiana" "leightoni" "17"
"Platyrrhinus" "albericoi" "17"
"Megaloglossus" "azagnyi" "17"
"Carollia" "castanea" "17"
"Aotus" "griseimembra" "17"
"Artibeus" "concolor" "17"
"Dermanura" "gnoma" "17"
"Enchisthenes" "hartii" "17"
"Artibeus" "planirostris" "17"
"Ateles" "belzebuth" "17"
"Caluromys" "philander" "17"
"Glossophaga" "longirostris" "17"
"Eumops" "maurus" "17"
"Glironia" "venusta" "17"
"Glossophaga" "commissarisi" "17"
"Leopardus" "wiedii" "17"
"Lionycteris" "spurrelli" "17"
"Lonchophylla" "thomasi" "17"
"Marmosops" "parvidens" "17"
"Micronycteris" "hirsuta" "17"
"Neacomys" "spinosus" "17"
"Nectomys" "rattus" "17"
"Sciurus" "spadiceus" "17"
"Proechimys" "quadruplicatus" "17"
"Pteronura" "brasiliensis" "17"
"Trachops" "cirrhosus" "17"
"Marmosops" "noctivagus" "17"
"Marmosa" "regina" "17"
"Monodelphis" "brevicaudata" "17"
"Alouatta" "macconnelli" "17"
"Ateles" "chamek" "17"
"Tayassu" "pecari" "17"
"Nectomys" "magdalenae" "17"
"Philander" "mcilhennyi" "17"
"Cercopithecus" "campbelli" "17"
"Dermanura" "phaeotis" "17"
"Cynomops" "paranus" "17"
"Isothrix" "bistriata" "17"
"Dermanura" "anderseni" "17"
"Cacajao" "calvus" "17"
"Cercopithecus" "diana" "17"
"Choeroniscus" "minor" "17"
"Choloepus" "didactylus" "17"
"Molossus" "rufus" "17"
"Oecomys" "roberti" "17"
"Scolomys" "ucayalensis" "17"
"Nectomys" "apicalis" "17"
"Myrmecophaga" "tridactyla" "17"
"Proechimys" "cuvieri" "17"
"Rhinophylla" "pumilio" "17"
"Sciurus" "pyrrhinus" "17"
"Sturnira" "lilium" "17"
"Lagothrix" "poeppigii" "17"
"Callicebus" "bernhardi" "17"
"Dendromus" "lachaisei" "17"
"Molossus" "currentium" "17"
"Centronycteris" "maximiliani" "17"
"Diclidurus" "ingens" "17"
"Crocidura" "muricauda" "17"
"Alouatta" "juara" "17"
"Myotis" "oxyotus" "17"
"Oecomys" "paricola" "17"
"Peropteryx" "kappleri" "17"
"Protoxerus" "aubinnii" "17"
"Sciurus" "flammifer" "17"
"Sciurus" "sanborni" "17"
"Philander" "andersoni" "17"
"Crocidura" "theresae" "17"
"Eira" "barbara" "17"
"Marmosops" "bishopi" "17"
"Bassaricyon" "alleni" "17"
"Dasypus" "kappleri" "17"
"Diclidurus" "isabella" "17"
"Lasiurus" "ega" "17"
"Lonchophylla" "robusta" "17"
"Presbytis" "siamensis" "17"
"Tamandua" "tetradactyla" "17"
"Trachypithecus" "auratus" "17"
"Proechimys" "gardneri" "17"
"Lonchorhina" "inusitata" "17"
"Melogale" "orientalis" "17"
"Cacajao" "hosomi" "17"
"Crocidura" "brunnea" "17"
"Leopardus" "tigrinus" "17"
"Monodelphis" "glirina" "17"
"Carollia" "brevicauda" "17"
"Cephalophus" "zebra" "17"
"Marmosa" "lepida" "17"
"Cynomops" "greenhalli" "17"
"Holochilus" "sciureus" "17"
"Falsistrellus" "mordax" "17"
"Proechimys" "brevicauda" "17"
"Callicebus" "moloch" "17"
"Saguinus" "niger" "17"
"Didelphis" "imperfecta" "17"
"Atelocynus" "microtis" "17"
"Ctenomys" "boliviensis" "17"
"Proechimys" "hoplomyoides" "17"
"Mico" "leucippe" "17"
"Ametrida" "centurio" "17"
"Galictis" "vittata" "17"
"Mustela" "africana" "17"
"Hystrix" "indica" "18"
"Otonycteris" "hemprichii" "18"
"Neotoma" "albigula" "18"
"Vulpes" "cana" "18"
"Promops" "davisoni" "18"
"Gazella" "leptoceros" "18"
"Idionycteris" "phyllotis" "18"
"Nesokia" "indica" "18"
"Aegialomys" "xanthaeolus" "18"
"Gazella" "dorcas" "18"
"Otospermophilus" "variegatus" "18"
"Chaetodipus" "penicillatus" "18"
"Macropus" "fuliginosus" "18"
"Herpestes" "auropunctatus" "18"
"Ctenomys" "lewisi" "18"
"Sylvilagus" "robustus" "18"
"Antrozous" "pallidus" "18"
"Austronomus" "australis" "18"
"Gerbillurus" "paeba" "18"
"Zelotomys" "woosnami" "18"
"Pseudantechinus" "mimulus" "18"
"Gerbillus" "floweri" "18"
"Chaetodipus" "arenarius" "18"
"Dipodomys" "deserti" "18"
"Eptesicus" "nasutus" "18"
"Gazella" "spekei" "18"
"Allactaga" "hotsoni" "18"
"Dipodomys" "simulans" "18"
"Xerus" "princeps" "18"
"Psammomys" "vexillaris" "18"
"Otospermophilus" "beecheyi" "18"
"Thylamys" "tatei" "18"
"Chaetodipus" "lineatus" "18"
"Macroscelides" "flavicaudatus" "18"
"Fukomys" "damarensis" "18"
"Lepus" "alleni" "18"
"Ammospermophilus" "harrisii" "18"
"Rhinopoma" "microphyllum" "18"
"Equus" "zebra" "18"
"Scotorepens" "balstoni" "18"
"Hemiechinus" "collaris" "18"
"Dasyurus" "geoffroii" "18"
"Elephantulus" "rupestris" "18"
"Macrotus" "californicus" "18"
"Peromyscus" "fraterculus" "18"
"Dipodomys" "merriami" "18"
"Sigmodon" "ochrognathus" "18"
"Myotis" "velifer" "18"
"Xerospermophilus" "tereticaudus" "18"
"Sylvilagus" "audubonii" "18"
"Chaetodipus" "rudinoris" "18"
"Jaculus" "thaleri" "18"
"Bunolagus" "monticularis" "18"
"Mormopterus" "beccarii" "18"
"Antidorcas" "marsupialis" "18"
"Malacothrix" "typica" "18"
"Proteles" "cristata" "18"
"Sminthopsis" "youngsoni" "18"
"Artibeus" "fraterculus" "18"
"Gazella" "gazella" "18"
"Gerbillus" "somalicus" "18"
"Massoutiera" "mzabi" "18"
"Gerbillurus" "vallinus" "18"
"Chaetodipus" "spinatus" "18"
"Chaetodipus" "eremicus" "18"
"Myotis" "planiceps" "18"
"Nyctinomops" "femorosaccus" "18"
"Rhinolophus" "clivosus" "18"
"Sigmodon" "arizonae" "18"
"Paraechinus" "aethiopicus" "18"
"Sminthopsis" "dolichura" "18"
"Chrysochloris" "asiatica" "18"
"Notiosorex" "cockrumi" "18"
"Elephantulus" "pilicaudus" "18"
"Atelerix" "frontalis" "18"
"Petromyscus" "shortridgei" "18"
"Sminthopsis" "douglasi" "18"
"Elephantulus" "intufi" "18"
"Pipistrellus" "hesperus" "18"
"Felis" "margarita" "18"
"Gerbillus" "amoenus" "18"
"Gerbillus" "tarabuli" "18"
"Meriones" "crassus" "18"
"Meriones" "rex" "18"
"Pectinator" "spekei" "18"
"Acomys" "dimidiatus" "18"
"Rhinolophus" "blasii" "18"
"Rhinopoma" "muscatellum" "18"
"Thallomys" "shortridgei" "18"
"Planigale" "tenuirostris" "18"
"Ochotona" "rufescens" "18"
"Mephitis" "macroura" "18"
"Mus" "indutus" "18"
"Thallomys" "nigricauda" "18"
"Notoryctes" "typhlops" "18"
"Sminthopsis" "hirtipes" "18"
"Macropus" "rufus" "18"
"Gerbillus" "latastei" "18"
"Gerbillus" "pyramidum" "18"
"Calomyscus" "hotsoni" "18"
"Ctenomys" "mendocinus" "18"
"Neotoma" "mexicana" "18"
"Onychomys" "arenicola" "18"
"Parotomys" "brantsii" "18"
"Paraechinus" "hypomelas" "18"
"Vulpes" "zerda" "18"
"Pipistrellus" "ariel" "18"
"Myotis" "occultus" "18"
"Macroscelides" "proboscideus" "18"
"Acomys" "russatus" "18"
"Allactaga" "euphratica" "18"
"Dasyuroides" "byrnei" "18"
"Nyctophilus" "geoffroyi" "18"
"Vulpes" "chama" "18"
"Herpestes" "flavescens" "18"
"Crocidura" "floweri" "18"
"Phyllotis" "amicus" "18"
"Oligoryzomys" "arenalis" "18"
"Mustela" "subpalmata" "18"
"Capra" "nubiana" "18"
"Ceratotherium" "simum" "18"
"Chalinolobus" "picatus" "18"
"Choeronycteris" "mexicana" "18"
"Connochaetes" "gnou" "18"
"Cryptochloris" "zyli" "18"
"Ctenodactylus" "gundi" "18"
"Gerbillus" "hoogstraali" "18"
"Dipodomys" "ingens" "18"
"Dipodomys" "stephensi" "18"
"Elephantulus" "revoilii" "18"
"Nanger" "dama" "18"
"Hyaena" "hyaena" "18"
"Calomyscus" "baluchi" "18"
"Gerbillus" "mesopotamiae" "18"
"Graphiurus" "ocularis" "18"
"Neotoma" "leucodon" "18"
"Petrogale" "xanthopus" "18"
"Myotis" "peninsularis" "18"
"Octomys" "mimax" "18"
"Petromus" "typicus" "18"
"Sminthopsis" "psammophila" "18"
"Sorex" "milleri" "18"
"Crocidura" "arabica" "18"
"Sylvilagus" "bachmani" "18"
"Macropus" "giganteus" "18"
"Mellivora" "capensis" "18"
"Salinomys" "delicatus" "18"
"Eptesicus" "hottentotus" "18"
"Neotoma" "goldmani" "18"
"Mus" "setzeri" "18"
"Reithrodontomys" "burti" "18"
"Rhinolophus" "denti" "18"
"Sminthopsis" "longicaudata" "18"
"Sminthopsis" "macroura" "18"
"Pseudantechinus" "macdonnellensis" "18"
"Acomys" "mullah" "18"
"Dasycercus" "blythi" "18"
"Sigmodon" "peruanus" "18"
"Gerbillus" "poecilops" "18"
"Geomys" "arenarius" "18"
"Pseudomys" "albocinereus" "18"
"Chaetodipus" "nelsoni" "18"
"Gerbillus" "mackillingini" "18"
"Jaculus" "jaculus" "18"
"Meriones" "arimalius" "18"
"Meriones" "libycus" "18"
"Otomys" "unisulcatus" "18"
"Cratogeomys" "castanops" "18"
"Peromyscus" "pectoralis" "18"
"Perognathus" "merriami" "18"
"Peromyscus" "eva" "18"
"Papio" "hamadryas" "18"
"Perognathus" "amplus" "18"
"Peromyscus" "polius" "18"
"Rhinopoma" "hardwickii" "18"
"Bassariscus" "astutus" "18"
"Perognathus" "inornatus" "18"
"Acomys" "airensis" "18"
"Natalus" "mexicanus" "18"
"Felis" "silvestris" "18"
"Addax" "nasomaculatus" "18"
"Vespadelus" "finlaysoni" "18"
"Felis" "nigripes" "18"
"Parahyaena" "brunnea" "18"
"Graphiurus" "rupicola" "18"
"Pseudomys" "hermannsburgensis" "18"
"Zyzomys" "pedunculatus" "18"
"Lycalopex" "sechurae" "18"
"Gerbillus" "perpallidus" "18"
"Platalina" "genovensium" "18"
"Dorcatragus" "megalotis" "18"
"Vespadelus" "baverstocki" "18"
"Gerbillus" "acticola" "18"
"Gerbillus" "nanus" "18"
"Arabitragus" "jayakari" "18"
"Gerbillus" "cheesmani" "18"
"Gerbillus" "dasyurus" "18"
"Petromyscus" "collinus" "18"
"Petromyscus" "monticularis" "18"
"Notomys" "mitchellii" "18"
"Peromyscus" "difficilis" "18"
"Parotomys" "littledalei" "18"
"Peromyscus" "nasutus" "18"
"Thomomys" "bottae" "18"
"Crocidura" "zarudnyi" "18"
"Myotis" "auriculus" "18"
"Myotis" "vivesi" "18"
"Peromyscus" "hooperi" "18"
"Phyllotis" "gerbillus" "18"
"Xerospermophilus" "mohavensis" "18"
"Ningaui" "yvonneae" "18"
"Planigale" "gilesi" "18"
"Lasiorhinus" "latifrons" "18"
"Lepus" "saxatilis" "18"
"Herpestes" "pulverulentus" "18"
"Sauromys" "petrophilus" "18"
"Crocidura" "katinka" "18"
"Beatragus" "hunteri" "18"
"Madoqua" "piacentinii" "18"
"Mastomys" "coucha" "18"
"Gerbillus" "dunni" "18"
"Leggadina" "forresti" "18"
"Neotoma" "phenax" "18"
"Saccolaimus" "flaviventris" "18"
"Macropus" "robustus" "18"
"Petrogale" "purpureicollis" "18"
"Scotorepens" "greyii" "18"
"Crocidura" "tarfayensis" "18"
"Amorphochilus" "schnablii" "18"
"Chaetodipus" "fallax" "18"
"Chaetodipus" "formosus" "18"
"Dipodomys" "nitratoides" "18"
"Eptesicus" "innoxius" "18"
"Gerbillus" "watersi" "18"
"Laephotis" "namibensis" "18"
"Nannospalax" "ehrenbergi" "18"
"Neotoma" "micropus" "18"
"Gerbillus" "henleyi" "18"
"Jaculus" "blanfordi" "18"
"Phyllotis" "caprinus" "18"
"Tatera" "indica" "18"
"Geomys" "knoxjonesi" "18"
"Pseudomys" "desertor" "18"
"Desmodillus" "auricularis" "18"
"Millardia" "gleadowi" "18"
"Notomys" "alexis" "18"
"Oryx" "gazella" "18"
"Otocyon" "megalotis" "18"
"Ningaui" "ridei" "18"
"Cynictis" "penicillata" "18"
"Suricata" "suricatta" "18"
"Cratogeomys" "goldmani" "18"
"Sekeetamys" "calurus" "18"
"Crocidura" "religiosa" "18"
"Dipodomys" "nelsoni" "18"
"Gerbillus" "famulus" "18"
"Gerbillus" "aquilus" "18"
"Acomys" "cahirinus" "18"
"Atlantoxerus" "getulus" "18"
"Chaetodipus" "intermedius" "18"
"Eligmodontia" "moreni" "18"
"Notiosorex" "crawfordi" "18"
"Sigmodon" "fulviventer" "18"
"Tympanoctomys" "barrerae" "18"
"Vulpes" "macrotis" "18"
"Procavia" "capensis" "18"
"Acomys" "seurati" "18"
"Gerbillus" "gleadowi" "18"
"Rattus" "villosissimus" "18"
"Nesokia" "bunnii" "18"
"Pseudantechinus" "woolleyae" "18"
"Antechinomys" "laniger" "18"
"Dipodomys" "spectabilis" "18"
"Gazella" "subgutturosa" "18"
"Meriones" "persicus" "18"
"Myomyscus" "yemeni" "18"
"Chaetodipus" "baileyi" "18"
"Gerbillus" "gerbillus" "18"
"Sorex" "arizonae" "18"
"Ammospermophilus" "interpres" "18"
"Pseudomys" "australis" "18"
"Notomys" "fuscus" "18"
"Pachyuromys" "duprasi" "18"
"Petromyscus" "barbouri" "18"
"Pipistrellus" "arabicus" "18"
"Gerbilliscus" "afra" "18"
"Sminthopsis" "crassicaudata" "18"
"Elephantulus" "rozeti" "18"
"Chaetodipus" "goldmani" "18"
"Xerus" "inauris" "18"
"Canis" "mesomelas" "18"
"Bathyergus" "janetta" "18"
"Chalinolobus" "morio" "18"
"Elephantulus" "edwardii" "18"
"Cercartetus" "concinnus" "18"
"Vespadelus" "vulturnus" "18"
"Mormopterus" "planiceps" "18"
"Micaelamys" "granti" "18"
"Onychomys" "torridus" "18"
"Psammomys" "obesus" "18"
"Neotoma" "devia" "18"
"Lepus" "capensis" "18"
"Andalgalomys" "olrogi" "18"
"Capra" "aegagrus" "18"
"Chalinolobus" "gouldii" "18"
"Micaelamys" "namaquensis" "18"
"Gerbillus" "nigeriae" "18"
"Peromyscus" "eremicus" "18"
"Gerbillus" "campestris" "18"
"Eliomys" "munbyanus" "18"
"Pronolagus" "saundersiae" "18"
"Acinonyx" "jubatus" "18"
"Dasycercus" "cristicauda" "18"
"Notomys" "cervinus" "18"
"Equus" "africanus" "18"
"Rhabdomys" "pumilio" "18"
"Sminthopsis" "ooldea" "18"
"Eptesicus" "bottae" "18"
"Pseudomys" "bolami" "18"
"Asellia" "tridens" "18"
"Canis" "aureus" "18"
"Meriones" "hurrianae" "18"
"Peromyscus" "merriami" "18"
"Petrogale" "lateralis" "18"
"Pronolagus" "randensis" "18"
"Sciurus" "stramineus" "18"
"Ammotragus" "lervia" "18"
"Gerbilliscus" "brantsii" "18"
"Taphozous" "hilli" "18"
"Gazella" "bennettii" "18"
"Plecotus" "christii" "18"
"Tachyglossus" "aculeatus" "18"
"Neotamias" "dorsalis" "18"
"Atelerix" "sclateri" "18"
"Ctenodactylus" "vali" "18"
"Vulpes" "rueppellii" "18"
"Lasiurus" "xanthinus" "18"
"Paraechinus" "micropus" "18"
"Rhinolophus" "canuti" "19"
"Rucervus" "eldii" "19"
"Cercocebus" "chrysogaster" "19"
"Lophuromys" "luteogaster" "19"
"Paracrocidura" "schoutedeni" "19"
"Praomys" "minor" "19"
"Potamochoerus" "porcus" "19"
"Coendou" "nycthemera" "19"
"Mandrillus" "sphinx" "19"
"Lophuromys" "nudicaudus" "19"
"Myotis" "hermani" "19"
"Sminthopsis" "butleri" "19"
"Mico" "humeralifer" "19"
"Cheirogaleus" "crossleyi" "19"
"Funisciurus" "leucogenys" "19"
"Gorilla" "gorilla" "19"
"Smutsia" "gigantea" "19"
"Paraxerus" "poensis" "19"
"Nycteris" "nana" "19"
"Pan" "troglodytes" "19"
"Aonyx" "congicus" "19"
"Casinycteris" "argynnis" "19"
"Crunomys" "melanius" "19"
"Epomops" "franqueti" "19"
"Hylobates" "pileatus" "19"
"Phataginus" "tetradactyla" "19"
"Myopterus" "whitleyi" "19"
"Tragelaphus" "eurycerus" "19"
"Colomys" "goslingi" "19"
"Crocidura" "crenata" "19"
"Potamogale" "velox" "19"
"Crossarchus" "alexandri" "19"
"Mirza" "zaza" "19"
"Colobus" "angolensis" "19"
"Hipposideros" "beatus" "19"
"Hyemoschus" "aquaticus" "19"
"Mus" "setulosus" "19"
"Hylomyscus" "alleni" "19"
"Malacomys" "longipes" "19"
"Crocidura" "maurisca" "19"
"Nycteris" "grandis" "19"
"Peromyscus" "furvus" "19"
"Rhinolophus" "alcyone" "19"
"Rhinolophus" "silvestris" "19"
"Rhogeessa" "tumida" "19"
"Crocidura" "denti" "19"
"Allenopithecus" "nigroviridis" "19"
"Euoticus" "elegantulus" "19"
"Cephalophus" "leucogaster" "19"
"Cercopithecus" "cephus" "19"
"Chaerephon" "aloysiisabaudiae" "19"
"Epixerus" "ebii" "19"
"Galea" "flavidens" "19"
"Heimyscus" "fumosus" "19"
"Hipposideros" "cyclops" "19"
"Hipposideros" "lekaguli" "19"
"Mops" "brachypterus" "19"
"Paraxerus" "boehmi" "19"
"Protoxerus" "stangeri" "19"
"Crocidura" "mutesae" "19"
"Nycteris" "arge" "19"
"Petinomys" "crinitus" "19"
"Trachypithecus" "germaini" "19"
"Gorilla" "beringei" "19"
"Genetta" "servalina" "19"
"Genetta" "victoriae" "19"
"Glauconycteris" "poensis" "19"
"Pipistrellus" "crassulus" "19"
"Crocidura" "negligens" "19"
"Cephalophus" "nigrifrons" "19"
"Cephalophus" "weynsi" "19"
"Crocidura" "congobelgica" "19"
"Mops" "nanulus" "19"
"Crocidura" "grassei" "19"
"Grammomys" "kuru" "19"
"Graphiurus" "lorraineus" "19"
"Hylomyscus" "parvus" "19"
"Lophuromys" "sikapusi" "19"
"Crocidura" "dolichura" "19"
"Pan" "paniscus" "19"
"Piliocolobus" "tholloni" "19"
"Scotophilus" "nux" "19"
"Sylvisorex" "ollula" "19"
"Glauconycteris" "egeria" "19"
"Glauconycteris" "humeralis" "19"
"Cercopithecus" "denti" "19"
"Anomalurus" "pusillus" "19"
"Arctocebus" "aureus" "19"
"Cephalophus" "callipygus" "19"
"Cephalophus" "dorsalis" "19"
"Crocidura" "manengubae" "19"
"Crocidura" "caliginea" "19"
"Idiurus" "zenkeri" "19"
"Funisciurus" "isabella" "19"
"Paraxerus" "alexandri" "19"
"Praomys" "obscurus" "19"
"Oreoryzomys" "balneator" "19"
"Plagiodontia" "aedium" "19"
"Praomys" "misonnei" "19"
"Suncus" "remyi" "19"
"Tamiops" "rodolphii" "19"
"Taphozous" "theobaldi" "19"
"Sylvisorex" "johnstoni" "19"
"Miopithecus" "ogouensis" "19"
"Glauconycteris" "superba" "19"
"Sylvisorex" "konganensis" "19"
"Anomalurus" "beecrofti" "19"
"Echimys" "vieirai" "19"
"Marmosops" "pakaraimae" "19"
"Cephalophus" "ogilbyi" "19"
"Cercopithecus" "neglectus" "19"
"Allochrocebus" "solatus" "19"
"Crocidura" "latona" "19"
"Dendrohyrax" "dorsalis" "19"
"Hipposideros" "fuliginosus" "19"
"Hipposideros" "madurae" "19"
"Hylomyscus" "stella" "19"
"Suncus" "malayanus" "19"
"Lonchothrix" "emiliae" "19"
"Melomys" "capensis" "19"
"Oenomys" "hypoxanthus" "19"
"Funisciurus" "congicus" "19"
"Graphiurus" "christyi" "19"
"Otomys" "occidentalis" "19"
"Rhinolophus" "acuminatus" "19"
"Saccolaimus" "peli" "19"
"Tylomys" "nudicaudus" "19"
"Crocidura" "batesi" "19"
"Galagoides" "demidoff" "19"
"Mico" "argentatus" "19"
"Rhinolophus" "madurensis" "19"
"Sciurocheirus" "gabonensis" "19"
"Lophuromys" "flavopunctatus" "19"
"Myonycteris" "torquata" "19"
"Dasyprocta" "croconota" "19"
"Mops" "spurrelli" "19"
"Antechinus" "leo" "19"
"Colobus" "satanas" "19"
"Lophocebus" "albigena" "19"
"Desmomys" "yaldeni" "19"
"Hybomys" "univittatus" "19"
"Akodon" "torques" "19"
"Hypsignathus" "monstrosus" "19"
"Myosciurus" "pumilio" "19"
"Nycteris" "major" "19"
"Genetta" "piscivora" "19"
"Paraxerus" "cooperi" "19"
"Praomys" "verschureni" "19"
"Praomys" "mutoni" "19"
"Prionomys" "batesi" "19"
"Piliocolobus" "bouvieri" "19"
"Huetia" "leucorhina" "19"
"Crossarchus" "ansorgei" "19"
"Viverra" "megaspila" "19"
"Hipposideros" "gigas" "19"
"Glauconycteris" "beatrix" "19"
"Lophuromys" "huttereri" "19"
"Neoromicia" "brunnea" "19"
"Praomys" "petteri" "19"
"Praomys" "lukolelae" "19"
"Herpestes" "javanicus" "19"
"Arctocebus" "calabarensis" "19"
"Cercopithecus" "nictitans" "19"
"Kerivoula" "cuprosa" "19"
"Kerivoula" "phalaena" "19"
"Kerivoula" "smithii" "19"
"Mops" "congicus" "19"
"Mops" "thersites" "19"
"Tragelaphus" "spekii" "19"
"Cricetomys" "emini" "19"
"Crocidura" "goliath" "19"
"Natalus" "tumidirostris" "19"
"Pipistrellus" "wattsi" "19"
"Scutisorex" "somereni" "19"
"Glauconycteris" "curryae" "19"
"Neoromicia" "tenuipinnis" "19"
"Hylomyscus" "walterverheyeni" "19"
"Allochrocebus" "lhoesti" "19"
"Cercopithecus" "ascanius" "19"
"Cercopithecus" "sclateri" "19"
"Idiurus" "macrotis" "19"
"Lophocebus" "aterrimus" "19"
"Crocidura" "ludia" "19"
"Funisciurus" "anerythrus" "19"
"Heliosciurus" "rufobrachium" "19"
"Praomys" "jacksoni" "19"
"Caracal" "aurata" "19"
"Pteropus" "speciosus" "19"
"Reithrodontomys" "brevirostris" "19"
"Galagoides" "thomasi" "19"
"Crossarchus" "platycephalus" "19"
"Bdeogale" "nigripes" "19"
"Glauconycteris" "alboguttata" "19"
"Glauconycteris" "argentata" "19"
"Pipistrellus" "musciculus" "19"
"Cercocebus" "agilis" "19"
"Perodicticus" "ibeanus" "19"
"Perodicticus" "edwardsi" "19"
"Chaerephon" "russatus" "19"
"Kerivoula" "flora" "19"
"Funisciurus" "pyrropus" "19"
"Deomys" "ferrugineus" "19"
"Crocidura" "littoralis" "19"
"Okapia" "johnstoni" "19"
"Presbytis" "femoralis" "19"
"Scotonycteris" "ophiodon" "19"
"Herpestes" "naso" "19"
"Hylochoerus" "meinertzhageni" "19"
"Congosorex" "verheyeni" "19"
"Bos" "javanicus" "19"
"Funisciurus" "lemniscatus" "19"
"Anomalurus" "derbianus" "19"
"Nycteris" "intermedia" "19"
"Piliocolobus" "oustaleti" "19"
"Stochomys" "longicaudatus" "19"
"Zygodontomys" "brunneus" "19"
"Poiana" "richardsonii" "19"
"Cercopithecus" "hamlyni" "19"
"Hylomyscus" "aeta" "19"
"Nectomys" "palmipes" "19"
"Sigmodon" "alstoni" "19"
"Neacomys" "guianae" "19"
"Neotragus" "batesi" "19"
"Cryptotis" "orophila" "19"
"Megaloglossus" "woermanni" "19"
"Atherurus" "africanus" "19"
"Papagomys" "armandvillei" "19"
"Rhinolophus" "maclaudi" "19"
"Zenkerella" "insignis" "19"
"Rhinolophus" "robinsoni" "19"
"Crocidura" "malayana" "19"
"Scotonycteris" "zenkeri" "19"
"Eulemur" "macaco" "19"
"Hystrix" "javanica" "19"
"Lepilemur" "dorsalis" "19"
"Chilomys" "instans" "20"
"Rhizomys" "sinensis" "20"
"Anourosorex" "squamipes" "20"
"Sylvilagus" "obscurus" "20"
"Ia" "io" "20"
"Scotorepens" "orion" "20"
"Uropsilus" "investigator" "20"
"Chodsigoa" "caovansunga" "20"
"Cryptonanus" "guahybae" "20"
"Cryptotis" "tamensis" "20"
"Eothenomys" "chinensis" "20"
"Manis" "pentadactyla" "20"
"Eothenomys" "melanogaster" "20"
"Myotis" "fimbriatus" "20"
"Neotamias" "senex" "20"
"Sorex" "dispar" "20"
"Leopoldamys" "edwardsi" "20"
"Petaurista" "alborufus" "20"
"Cryptotis" "parva" "20"
"Neotamias" "sonomae" "20"
"Myotis" "longipes" "20"
"Lepus" "comus" "20"
"Thomasomys" "erro" "20"
"Scalopus" "aquaticus" "20"
"Neotoma" "fuscipes" "20"
"Crocidura" "attenuata" "20"
"Lepus" "sinensis" "20"
"Hipposideros" "armiger" "20"
"Macaca" "assamensis" "20"
"Murina" "leucogaster" "20"
"Parascalops" "breweri" "20"
"Niviventer" "confucianus" "20"
"Hystrix" "brachyura" "20"
"Microtus" "pinetorum" "20"
"Myotis" "sodalis" "20"
"Myotis" "leibii" "20"
"Thomasomys" "niveipes" "20"
"Petaurista" "mechukaensis" "20"
"Capricornis" "thar" "20"
"Niviventer" "fulvescens" "20"
"Octodon" "bridgesi" "20"
"Petaurista" "nobilis" "20"
"Rhinolophus" "macrotis" "20"
"Pipistrellus" "subflavus" "20"
"Pteropus" "mariannus" "20"
"Scotomanes" "ornatus" "20"
"Tamiops" "maritimus" "20"
"Thomasomys" "paramorum" "20"
"Mogera" "insularis" "20"
"Martes" "flavigula" "20"
"Prionodon" "pardicolor" "20"
"Viverricula" "indica" "20"
"Muntiacus" "reevesi" "20"
"Petaurista" "mishmiensis" "20"
"Belomys" "pearsonii" "20"
"Cavia" "magna" "20"
"Chelemys" "megalonyx" "20"
"Ctenomys" "pearsoni" "20"
"Macaca" "thibetana" "20"
"Mus" "famulus" "20"
"Brucepattersonius" "iheringi" "20"
"Rattus" "nitidus" "20"
"Rhizomys" "pruinosus" "20"
"Chimarrogale" "himalayica" "20"
"Crocidura" "fuliginosa" "20"
"Neofelis" "nebulosa" "20"
"Niviventer" "brahma" "20"
"Rhinolophus" "affinis" "20"
"Sylvilagus" "transitionalis" "20"
"Euroscaptor" "longirostris" "20"
"Caenolestes" "fuliginosus" "20"
"Rhinolophus" "sinicus" "20"
"Thomomys" "bulbivorus" "20"
"Oxymycterus" "josei" "20"
"Rhinolophus" "shortridgei" "20"
"Anoura" "luismanueli" "20"
"Blarinella" "wardi" "20"
"Chibchanomys" "trichotis" "20"
"Hipposideros" "pratti" "20"
"Neotetracus" "sinensis" "20"
"Macaca" "mulatta" "20"
"Pipistrellus" "abramus" "20"
"Mormopterus" "acetabulosus" "20"
"Dremomys" "pernyi" "20"
"Rattus" "andamanensis" "20"
"Dipodomys" "californicus" "20"
"Ochotona" "forresti" "20"
"Potorous" "longipes" "20"
"Pteropus" "vetulus" "20"
"Rhinolophus" "rex" "20"
"Setonix" "brachyurus" "20"
"Thomasomys" "baeops" "20"
"Trachypithecus" "francoisi" "20"
"Microtus" "canicaudus" "20"
"Cryptotis" "equatoris" "20"
"Moschus" "anhuiensis" "20"
"Cuniculus" "taczanowskii" "20"
"Neomicroxus" "latebricola" "20"
"Arborimus" "pomo" "20"
"Petaurista" "philippensis" "20"
"Atherurus" "macrourus" "20"
"Callosciurus" "quinquestriatus" "20"
"Capricornis" "milneedwardsii" "20"
"Hydropotes" "inermis" "20"
"Murina" "huttoni" "20"
"Chodsigoa" "parca" "20"
"Myodes" "regulus" "20"
"Rattus" "tanezumi" "20"
"Neotoma" "magister" "20"
"Petaurista" "elegans" "20"
"Falsistrellus" "mackenziei" "20"
"Rhinolophus" "pusillus" "20"
"Uropsilus" "andersoni" "20"
"Mustela" "kathiah" "20"
"Paguma" "larvata" "20"
"Myotis" "laniger" "20"
"Anotomys" "leander" "20"
"Callosciurus" "erythraeus" "20"
"Dacnomys" "millardi" "20"
"Hylopetes" "alboniger" "20"
"Apodemus" "draco" "20"
"Mus" "pahari" "20"
"Myotis" "pilosus" "20"
"Naemorhedus" "griseus" "20"
"Cryptotis" "thomasi" "20"
"Neotamias" "ochrogenys" "20"
"Thomasomys" "cinnameus" "20"
"Crocidura" "vorax" "20"
"Tadarida" "insignis" "20"
"Nasuella" "olivacea" "20"
"Aotus" "lemurinus" "20"
"Muntiacus" "crinifrons" "20"
"Ctenomys" "maulinus" "20"
"Ichthyomys" "hydrobates" "20"
"Dremomys" "pyrrhomerus" "20"
"Mus" "caroli" "20"
"Eothenomys" "miletus" "20"
"Myotis" "altarium" "20"
"Myotis" "chinensis" "20"
"Myotis" "formosus" "20"
"Myotis" "montivagus" "20"
"Pseudocheirus" "occidentalis" "20"
"Rhinolophus" "pearsonii" "20"
"Tapirus" "pinchaque" "20"
"Deltamys" "kempi" "20"
"Elaphodus" "cephalophus" "20"
"Moschus" "berezovskii" "20"
"Rattus" "losea" "20"
"Pipistrellus" "pulveratus" "20"
"Rhipidomys" "fulviventer" "20"
"Thomasomys" "laniger" "20"
"Typhlomys" "cinereus" "20"
"Catopuma" "temminckii" "20"
"Mazama" "rufina" "20"
"Myotis" "csorbai" "20"
"Didelphis" "virginiana" "20"
"Uropsilus" "gracilis" "20"
"Berylmys" "bowersi" "20"
"Myotis" "grisescens" "20"
"Pudu" "mephistophiles" "20"
"Cryptotis" "montivaga" "20"
"Ctenomys" "flamarioni" "20"
"Neomicroxus" "bogotensis" "20"
"Neusticomys" "monticolus" "20"
"Nyctalus" "plancyi" "20"
"Aconaemys" "sagei" "20"
"Pteropus" "poliocephalus" "20"
"Oligoryzomys" "griseolus" "20"
"Rhipidomys" "venustus" "20"
"Trachypithecus" "shortridgei" "20"
"Aconaemys" "fuscus" "20"
"Melogale" "moschata" "20"
"Eothenomys" "cachinus" "20"
"Pseudomys" "fumeus" "20"
"Pipistrellus" "aero" "21"
"Gerbillus" "nancillus" "21"
"Acomys" "louisae" "21"
"Crocidura" "pasha" "21"
"Nycteris" "parisii" "21"
"Felovia" "vae" "21"
"Madoqua" "guentheri" "21"
"Taterillus" "petteri" "21"
"Planigale" "ingrami" "21"
"Gerbillus" "rosalinda" "21"
"Herpestes" "ochraceus" "21"
"Petrogale" "rothschildi" "21"
"Taterillus" "tranieri" "21"
"Dasyurus" "hallucatus" "21"
"Litocranius" "walleri" "21"
"Crocidura" "macarthuri" "21"
"Vulpes" "pallida" "21"
"Mastomys" "huberti" "21"
"Mastomys" "kollmannspergeri" "21"
"Grammomys" "aridulus" "21"
"Gerbillus" "stigmonyx" "21"
"Microdillus" "peeli" "21"
"Gerbilliscus" "robustus" "21"
"Papio" "papio" "21"
"Ictonyx" "libycus" "21"
"Crocidura" "lusitania" "21"
"Nycteris" "aurita" "21"
"Lepus" "habessinicus" "21"
"Phacochoerus" "aethiopicus" "21"
"Gerbillus" "rupicola" "21"
"Pseudantechinus" "roryi" "21"
"Gerbillus" "cosensis" "21"
"Crocidura" "voi" "21"
"Crocidura" "fulvastra" "21"
"Acomys" "kempi" "21"
"Arvicanthis" "neumanni" "21"
"Taterillus" "lacustris" "21"
"Galago" "gallarum" "21"
"Crocidura" "smithii" "21"
"Heterocephalus" "glaber" "21"
"Saccostomus" "mearnsi" "21"
"Pseudomys" "chapmani" "21"
"Nanger" "soemmerringii" "21"
"Eptesicus" "floweri" "21"
"Madoqua" "saltiana" "21"
"Desmodilliscus" "braueri" "21"
"Mus" "haussa" "21"
"Tragelaphus" "imberbis" "21"
"Arvicanthis" "niloticus" "21"
"Acomys" "cineraceus" "21"
"Taterillus" "arenarius" "21"
"Taterillus" "pygargus" "21"
"Ningaui" "timealeyi" "21"
"Eudorcas" "rufifrons" "21"
"Acomys" "wilsoni" "21"
"Xerus" "rutilus" "21"
"Crocidura" "somalica" "21"
"Dasykaluta" "rosamondae" "21"
"Ammodorcas" "clarkei" "21"
"Cardioderma" "cor" "21"
"Gerbillus" "bottai" "21"
"Crocidura" "cinderella" "21"
"Notoryctes" "caurinus" "21"
"Ammodillus" "imbellis" "21"
"Gerbillus" "juliani" "21"
"Equus" "grevyi" "21"
"Oryx" "beisa" "21"
"Helogale" "hirtula" "21"
"Gerbillus" "pusillus" "21"
"Macrotis" "lagotis" "21"
"Gerbilliscus" "nigricaudus" "21"
"Capricornis" "rubidus" "10"
"Episoriculus" "fumidus" "10"
"Otomops" "wroughtoni" "10"
"Niviventer" "coninga" "10"
"Muntiacus" "putaoensis" "10"
"Anourosorex" "yamashinai" "10"
"Rhinolophus" "formosae" "10"
"Rattus" "arrogans" "10"
"Apodemus" "semotus" "10"
"Macaca" "cyclopis" "10"
"Chodsigoa" "sodalis" "10"
"Crocidura" "virgata" "10"
"Niviventer" "culturatus" "10"
"Crocidura" "watasei" "10"
"Harpiola" "isodon" "10"
"Crateromys" "schadenbergi" "10"
"Dendrolagus" "mbaiso" "10"
"Rhinolophus" "cognatus" "10"
"Rheomys" "underwoodi" "10"
"Rhynchomys" "soricoides" "10"
"Rattus" "richardsoni" "10"
"Soricomys" "musseri" "10"
"Crocidura" "baluensis" "10"
"Cryptotis" "colombiana" "10"
"Anourosorex" "assamensis" "10"
"Capricornis" "swinhoei" "10"
"Carpomys" "phaeurus" "10"
"Chrotomys" "silaceus" "10"
"Microtus" "kikuchii" "10"
"Rattus" "giluwensis" "10"
"Scotinomys" "xerampelinus" "10"
"Batomys" "granti" "10"
"Pteropus" "dasymallus" "10"
"Petaurista" "magnificus" "10"
"Murina" "puta" "10"
"Plecotus" "taivanus" "10"
"Arielulus" "torquatus" "10"
"Euroscaptor" "micrura" "10"
"Dicrostonyx" "vinogradovi" "11"
"Lemmus" "portenkoi" "11"
"Enhydra" "lutris" "12"
"Dicrostonyx" "unalascensis" "12"
"Sorex" "jacksoni" "13"
"807.042483660131:1003.98861480076" "875.473724561415:1035.47842311934" "1"
"666:807.042483660131" "875.473724561415:1035.47842311934" "1"
"666:807.042483660131" "736.69511968146:875.473724561415" "1"
"586.720588235294:666" "736.69511968146:875.473724561415" "1"
"586.720588235294:666" "875.473724561415:1035.47842311934" "1"
"807.042483660131:1003.98861480076" "736.69511968146:875.473724561415" "1"
"523.740196078431:586.720588235294" "875.473724561415:1035.47842311934" "1"
"1003.98861480076:1233.5170326195" "736.69511968146:875.473724561415" "1"
"523.740196078431:586.720588235294" "736.69511968146:875.473724561415" "1"
"462.194444444444:523.740196078431" "875.473724561415:1035.47842311934" "1"
"666:807.042483660131" "629.885332810593:736.69511968146" "1"
"586.720588235294:666" "629.885332810593:736.69511968146" "1"
"462.194444444444:523.740196078431" "736.69511968146:875.473724561415" "1"
"523.740196078431:586.720588235294" "629.885332810593:736.69511968146" "1"
"397.751633986928:462.194444444444" "736.69511968146:875.473724561415" "1"
"462.194444444444:523.740196078431" "629.885332810593:736.69511968146" "1"
"340.25:397.751633986928" "736.69511968146:875.473724561415" "1"
"397.751633986928:462.194444444444" "629.885332810593:736.69511968146" "1"
"340.25:397.751633986928" "629.885332810593:736.69511968146" "1"
"807.042483660131:1003.98861480076" "629.885332810593:736.69511968146" "1"
"1003.98861480076:1233.5170326195" "629.885332810593:736.69511968146" "1"
"397.751633986928:462.194444444444" "545.055591664021:629.885332810593" "1"
"462.194444444444:523.740196078431" "545.055591664021:629.885332810593" "1"
"586.720588235294:666" "545.055591664021:629.885332810593" "1"
"288.56862745098:340.25" "629.885332810593:736.69511968146" "1"
"340.25:397.751633986928" "545.055591664021:629.885332810593" "1"
"523.740196078431:586.720588235294" "545.055591664021:629.885332810593" "1"
"586.720588235294:666" "465.840827170844:545.055591664021" "1"
"244.421568627451:288.56862745098" "629.885332810593:736.69511968146" "1"
"666:807.042483660131" "545.055591664021:629.885332810593" "1"
"288.56862745098:340.25" "545.055591664021:629.885332810593" "1"
"1003.98861480076:1233.5170326195" "545.055591664021:629.885332810593" "1"
"666:807.042483660131" "465.840827170844:545.055591664021" "1"
"807.042483660131:1003.98861480076" "465.840827170844:545.055591664021" "1"
"807.042483660131:1003.98861480076" "545.055591664021:629.885332810593" "1"
"197.580065359477:244.421568627451" "629.885332810593:736.69511968146" "1"
"244.421568627451:288.56862745098" "545.055591664021:629.885332810593" "1"
"1003.98861480076:1233.5170326195" "465.840827170844:545.055591664021" "1"
"2126.78267973856:1e+05" "285.307602786285:376.561983970707" "1"
"75.9149859943978:141.78738946559" "1035.47842311934:1238.02144900861" "2"
"-1:75.9149859943978" "1238.02144900861:1425.30542080398" "2"
"141.78738946559:197.580065359477" "875.473724561415:1035.47842311934" "2"
"75.9149859943978:141.78738946559" "1238.02144900861:1425.30542080398" "2"
"-1:75.9149859943978" "1035.47842311934:1238.02144900861" "2"
"141.78738946559:197.580065359477" "1035.47842311934:1238.02144900861" "2"
"75.9149859943978:141.78738946559" "875.473724561415:1035.47842311934" "2"
"288.56862745098:340.25" "736.69511968146:875.473724561415" "2"
"197.580065359477:244.421568627451" "875.473724561415:1035.47842311934" "2"
"244.421568627451:288.56862745098" "875.473724561415:1035.47842311934" "2"
"244.421568627451:288.56862745098" "736.69511968146:875.473724561415" "2"
"197.580065359477:244.421568627451" "736.69511968146:875.473724561415" "2"
"141.78738946559:197.580065359477" "736.69511968146:875.473724561415" "2"
"75.9149859943978:141.78738946559" "736.69511968146:875.473724561415" "2"
"-1:75.9149859943978" "875.473724561415:1035.47842311934" "2"
"141.78738946559:197.580065359477" "629.885332810593:736.69511968146" "2"
"288.56862745098:340.25" "1035.47842311934:1238.02144900861" "3"
"288.56862745098:340.25" "1238.02144900861:1425.30542080398" "3"
"340.25:397.751633986928" "1035.47842311934:1238.02144900861" "3"
"141.78738946559:197.580065359477" "1238.02144900861:1425.30542080398" "3"
"397.751633986928:462.194444444444" "875.473724561415:1035.47842311934" "3"
"244.421568627451:288.56862745098" "1238.02144900861:1425.30542080398" "3"
"197.580065359477:244.421568627451" "1238.02144900861:1425.30542080398" "3"
"244.421568627451:288.56862745098" "1035.47842311934:1238.02144900861" "3"
"340.25:397.751633986928" "875.473724561415:1035.47842311934" "3"
"197.580065359477:244.421568627451" "1035.47842311934:1238.02144900861" "3"
"288.56862745098:340.25" "875.473724561415:1035.47842311934" "3"
"397.751633986928:462.194444444444" "1238.02144900861:1425.30542080398" "4"
"340.25:397.751633986928" "1238.02144900861:1425.30542080398" "4"
"397.751633986928:462.194444444444" "1035.47842311934:1238.02144900861" "4"
"586.720588235294:666" "1035.47842311934:1238.02144900861" "4"
"523.740196078431:586.720588235294" "1035.47842311934:1238.02144900861" "4"
"462.194444444444:523.740196078431" "1035.47842311934:1238.02144900861" "4"
"462.194444444444:523.740196078431" "1238.02144900861:1425.30542080398" "4"
"586.720588235294:666" "1238.02144900861:1425.30542080398" "4"
"523.740196078431:586.720588235294" "1238.02144900861:1425.30542080398" "4"
"1552.73039215686:2126.78267973856" "875.473724561415:1035.47842311934" "5"
"1233.5170326195:1552.73039215686" "875.473724561415:1035.47842311934" "5"
"1233.5170326195:1552.73039215686" "736.69511968146:875.473724561415" "5"
"1552.73039215686:2126.78267973856" "736.69511968146:875.473724561415" "5"
"2126.78267973856:1e+05" "736.69511968146:875.473724561415" "5"
"1233.5170326195:1552.73039215686" "629.885332810593:736.69511968146" "5"
"2126.78267973856:1e+05" "629.885332810593:736.69511968146" "5"
"1552.73039215686:2126.78267973856" "629.885332810593:736.69511968146" "5"
"340.25:397.751633986928" "465.840827170844:545.055591664021" "6"
"523.740196078431:586.720588235294" "465.840827170844:545.055591664021" "6"
"288.56862745098:340.25" "465.840827170844:545.055591664021" "6"
"340.25:397.751633986928" "376.561983970707:465.840827170844" "6"
"462.194444444444:523.740196078431" "465.840827170844:545.055591664021" "6"
"288.56862745098:340.25" "285.307602786285:376.561983970707" "6"
"523.740196078431:586.720588235294" "376.561983970707:465.840827170844" "6"
"397.751633986928:462.194444444444" "465.840827170844:545.055591664021" "6"
"462.194444444444:523.740196078431" "376.561983970707:465.840827170844" "6"
"244.421568627451:288.56862745098" "285.307602786285:376.561983970707" "6"
"288.56862745098:340.25" "376.561983970707:465.840827170844" "6"
"397.751633986928:462.194444444444" "376.561983970707:465.840827170844" "6"
"244.421568627451:288.56862745098" "465.840827170844:545.055591664021" "6"
"197.580065359477:244.421568627451" "285.307602786285:376.561983970707" "6"
"244.421568627451:288.56862745098" "376.561983970707:465.840827170844" "6"
"397.751633986928:462.194444444444" "285.307602786285:376.561983970707" "6"
"666:807.042483660131" "376.561983970707:465.840827170844" "6"
"586.720588235294:666" "376.561983970707:465.840827170844" "6"
"197.580065359477:244.421568627451" "171.585216237594:285.307602786285" "6"
"340.25:397.751633986928" "285.307602786285:376.561983970707" "6"
"462.194444444444:523.740196078431" "285.307602786285:376.561983970707" "6"
"141.78738946559:197.580065359477" "285.307602786285:376.561983970707" "6"
"197.580065359477:244.421568627451" "376.561983970707:465.840827170844" "6"
"807.042483660131:1003.98861480076" "376.561983970707:465.840827170844" "6"
"244.421568627451:288.56862745098" "171.585216237594:285.307602786285" "6"
"75.9149859943978:141.78738946559" "-1:171.585216237594" "6"
"340.25:397.751633986928" "171.585216237594:285.307602786285" "6"
"75.9149859943978:141.78738946559" "171.585216237594:285.307602786285" "6"
"288.56862745098:340.25" "171.585216237594:285.307602786285" "6"
"1003.98861480076:1233.5170326195" "376.561983970707:465.840827170844" "6"
"523.740196078431:586.720588235294" "285.307602786285:376.561983970707" "6"
"586.720588235294:666" "285.307602786285:376.561983970707" "6"
"807.042483660131:1003.98861480076" "285.307602786285:376.561983970707" "6"
"666:807.042483660131" "285.307602786285:376.561983970707" "6"
"197.580065359477:244.421568627451" "-1:171.585216237594" "6"
"462.194444444444:523.740196078431" "171.585216237594:285.307602786285" "6"
"244.421568627451:288.56862745098" "-1:171.585216237594" "6"
"1003.98861480076:1233.5170326195" "285.307602786285:376.561983970707" "6"
"523.740196078431:586.720588235294" "171.585216237594:285.307602786285" "6"
"586.720588235294:666" "171.585216237594:285.307602786285" "6"
"666:807.042483660131" "-1:171.585216237594" "6"
"288.56862745098:340.25" "-1:171.585216237594" "6"
"75.9149859943978:141.78738946559" "285.307602786285:376.561983970707" "6"
"-1:75.9149859943978" "-1:171.585216237594" "6"
"397.751633986928:462.194444444444" "-1:171.585216237594" "6"
"340.25:397.751633986928" "-1:171.585216237594" "6"
"462.194444444444:523.740196078431" "-1:171.585216237594" "6"
"586.720588235294:666" "-1:171.585216237594" "6"
"523.740196078431:586.720588235294" "-1:171.585216237594" "6"
"807.042483660131:1003.98861480076" "-1:171.585216237594" "6"
"666:807.042483660131" "171.585216237594:285.307602786285" "6"
"1003.98861480076:1233.5170326195" "-1:171.585216237594" "6"
"807.042483660131:1003.98861480076" "171.585216237594:285.307602786285" "6"
"1003.98861480076:1233.5170326195" "171.585216237594:285.307602786285" "6"
"1233.5170326195:1552.73039215686" "-1:171.585216237594" "6"
"1233.5170326195:1552.73039215686" "171.585216237594:285.307602786285" "6"
"1552.73039215686:2126.78267973856" "171.585216237594:285.307602786285" "6"
"-1:75.9149859943978" "171.585216237594:285.307602786285" "6"
"-1:75.9149859943978" "285.307602786285:376.561983970707" "6"
"807.042483660131:1003.98861480076" "1035.47842311934:1238.02144900861" "7"
"666:807.042483660131" "1035.47842311934:1238.02144900861" "7"
"75.9149859943978:141.78738946559" "629.885332810593:736.69511968146" "8"
"141.78738946559:197.580065359477" "545.055591664021:629.885332810593" "8"
"75.9149859943978:141.78738946559" "545.055591664021:629.885332810593" "8"
"197.580065359477:244.421568627451" "545.055591664021:629.885332810593" "8"
"197.580065359477:244.421568627451" "465.840827170844:545.055591664021" "8"
"75.9149859943978:141.78738946559" "465.840827170844:545.055591664021" "8"
"-1:75.9149859943978" "465.840827170844:545.055591664021" "8"
"141.78738946559:197.580065359477" "465.840827170844:545.055591664021" "8"
"-1:75.9149859943978" "545.055591664021:629.885332810593" "8"
"-1:75.9149859943978" "736.69511968146:875.473724561415" "8"
"75.9149859943978:141.78738946559" "376.561983970707:465.840827170844" "8"
"-1:75.9149859943978" "629.885332810593:736.69511968146" "8"
"141.78738946559:197.580065359477" "376.561983970707:465.840827170844" "8"
"-1:75.9149859943978" "376.561983970707:465.840827170844" "8"
"2126.78267973856:1e+05" "545.055591664021:629.885332810593" "9"
"2126.78267973856:1e+05" "465.840827170844:545.055591664021" "9"
"1233.5170326195:1552.73039215686" "545.055591664021:629.885332810593" "9"
"1552.73039215686:2126.78267973856" "545.055591664021:629.885332810593" "9"
"1233.5170326195:1552.73039215686" "465.840827170844:545.055591664021" "9"
"1552.73039215686:2126.78267973856" "465.840827170844:545.055591664021" "9"
"2126.78267973856:1e+05" "376.561983970707:465.840827170844" "9"
"1233.5170326195:1552.73039215686" "1653.14611143102:1731.58940401864" "14"
"1233.5170326195:1552.73039215686" "1731.58940401864:1824.14907744636" "14"
"1003.98861480076:1233.5170326195" "1653.14611143102:1731.58940401864" "14"
"1003.98861480076:1233.5170326195" "1731.58940401864:1824.14907744636" "14"
"1003.98861480076:1233.5170326195" "1557.78897585103:1653.14611143102" "14"
"1233.5170326195:1552.73039215686" "1824.14907744636:1958.03649856711" "14"
"807.042483660131:1003.98861480076" "1238.02144900861:1425.30542080398" "14"
"807.042483660131:1003.98861480076" "1425.30542080398:1557.78897585103" "14"
"807.042483660131:1003.98861480076" "1557.78897585103:1653.14611143102" "14"
"1003.98861480076:1233.5170326195" "1824.14907744636:1958.03649856711" "14"
"807.042483660131:1003.98861480076" "1731.58940401864:1824.14907744636" "14"
"807.042483660131:1003.98861480076" "1653.14611143102:1731.58940401864" "14"
"666:807.042483660131" "1425.30542080398:1557.78897585103" "14"
"666:807.042483660131" "1557.78897585103:1653.14611143102" "14"
"807.042483660131:1003.98861480076" "1824.14907744636:1958.03649856711" "14"
"666:807.042483660131" "1653.14611143102:1731.58940401864" "14"
"666:807.042483660131" "1731.58940401864:1824.14907744636" "14"
"666:807.042483660131" "1238.02144900861:1425.30542080398" "14"
"807.042483660131:1003.98861480076" "1958.03649856711:1e+05" "14"
"666:807.042483660131" "1824.14907744636:1958.03649856711" "14"
"666:807.042483660131" "1958.03649856711:1e+05" "14"
"586.720588235294:666" "1653.14611143102:1731.58940401864" "14"
"586.720588235294:666" "1557.78897585103:1653.14611143102" "14"
"586.720588235294:666" "1731.58940401864:1824.14907744636" "14"
"586.720588235294:666" "1425.30542080398:1557.78897585103" "14"
"1003.98861480076:1233.5170326195" "1958.03649856711:1e+05" "14"
"586.720588235294:666" "1824.14907744636:1958.03649856711" "14"
"462.194444444444:523.740196078431" "1557.78897585103:1653.14611143102" "14"
"523.740196078431:586.720588235294" "1653.14611143102:1731.58940401864" "14"
"523.740196078431:586.720588235294" "1731.58940401864:1824.14907744636" "14"
"523.740196078431:586.720588235294" "1425.30542080398:1557.78897585103" "14"
"523.740196078431:586.720588235294" "1557.78897585103:1653.14611143102" "14"
"523.740196078431:586.720588235294" "1824.14907744636:1958.03649856711" "14"
"586.720588235294:666" "1958.03649856711:1e+05" "14"
"462.194444444444:523.740196078431" "1731.58940401864:1824.14907744636" "14"
"523.740196078431:586.720588235294" "1958.03649856711:1e+05" "14"
"462.194444444444:523.740196078431" "1653.14611143102:1731.58940401864" "14"
"1233.5170326195:1552.73039215686" "1958.03649856711:1e+05" "14"
"1552.73039215686:2126.78267973856" "1958.03649856711:1e+05" "14"
"2126.78267973856:1e+05" "1425.30542080398:1557.78897585103" "15"
"2126.78267973856:1e+05" "1557.78897585103:1653.14611143102" "15"
"2126.78267973856:1e+05" "1238.02144900861:1425.30542080398" "15"
"1552.73039215686:2126.78267973856" "1425.30542080398:1557.78897585103" "15"
"1233.5170326195:1552.73039215686" "1425.30542080398:1557.78897585103" "16"
"1552.73039215686:2126.78267973856" "1238.02144900861:1425.30542080398" "16"
"1233.5170326195:1552.73039215686" "1557.78897585103:1653.14611143102" "16"
"1233.5170326195:1552.73039215686" "1238.02144900861:1425.30542080398" "16"
"1003.98861480076:1233.5170326195" "1425.30542080398:1557.78897585103" "16"
"1003.98861480076:1233.5170326195" "1238.02144900861:1425.30542080398" "16"
"2126.78267973856:1e+05" "1653.14611143102:1731.58940401864" "17"
"1552.73039215686:2126.78267973856" "1731.58940401864:1824.14907744636" "17"
"2126.78267973856:1e+05" "1731.58940401864:1824.14907744636" "17"
"1552.73039215686:2126.78267973856" "1824.14907744636:1958.03649856711" "17"
"2126.78267973856:1e+05" "1824.14907744636:1958.03649856711" "17"
"2126.78267973856:1e+05" "1958.03649856711:1e+05" "17"
"244.421568627451:288.56862745098" "1425.30542080398:1557.78897585103" "18"
"141.78738946559:197.580065359477" "1425.30542080398:1557.78897585103" "18"
"340.25:397.751633986928" "1425.30542080398:1557.78897585103" "18"
"197.580065359477:244.421568627451" "1425.30542080398:1557.78897585103" "18"
"288.56862745098:340.25" "1425.30542080398:1557.78897585103" "18"
"75.9149859943978:141.78738946559" "1731.58940401864:1824.14907744636" "18"
"397.751633986928:462.194444444444" "1425.30542080398:1557.78897585103" "18"
"-1:75.9149859943978" "1958.03649856711:1e+05" "18"
"75.9149859943978:141.78738946559" "1824.14907744636:1958.03649856711" "18"
"462.194444444444:523.740196078431" "1425.30542080398:1557.78897585103" "18"
"-1:75.9149859943978" "1824.14907744636:1958.03649856711" "18"
"340.25:397.751633986928" "1824.14907744636:1958.03649856711" "18"
"141.78738946559:197.580065359477" "1824.14907744636:1958.03649856711" "18"
"141.78738946559:197.580065359477" "1731.58940401864:1824.14907744636" "18"
"75.9149859943978:141.78738946559" "1958.03649856711:1e+05" "18"
"197.580065359477:244.421568627451" "1557.78897585103:1653.14611143102" "18"
"462.194444444444:523.740196078431" "1824.14907744636:1958.03649856711" "18"
"141.78738946559:197.580065359477" "1653.14611143102:1731.58940401864" "18"
"397.751633986928:462.194444444444" "1824.14907744636:1958.03649856711" "18"
"141.78738946559:197.580065359477" "1557.78897585103:1653.14611143102" "18"
"340.25:397.751633986928" "1731.58940401864:1824.14907744636" "18"
"-1:75.9149859943978" "1557.78897585103:1653.14611143102" "18"
"75.9149859943978:141.78738946559" "1557.78897585103:1653.14611143102" "18"
"197.580065359477:244.421568627451" "1824.14907744636:1958.03649856711" "18"
"288.56862745098:340.25" "1824.14907744636:1958.03649856711" "18"
"75.9149859943978:141.78738946559" "1425.30542080398:1557.78897585103" "18"
"244.421568627451:288.56862745098" "1824.14907744636:1958.03649856711" "18"
"397.751633986928:462.194444444444" "1731.58940401864:1824.14907744636" "18"
"-1:75.9149859943978" "1731.58940401864:1824.14907744636" "18"
"397.751633986928:462.194444444444" "1557.78897585103:1653.14611143102" "18"
"397.751633986928:462.194444444444" "1653.14611143102:1731.58940401864" "18"
"288.56862745098:340.25" "1731.58940401864:1824.14907744636" "18"
"197.580065359477:244.421568627451" "1731.58940401864:1824.14907744636" "18"
"340.25:397.751633986928" "1557.78897585103:1653.14611143102" "18"
"75.9149859943978:141.78738946559" "1653.14611143102:1731.58940401864" "18"
"340.25:397.751633986928" "1653.14611143102:1731.58940401864" "18"
"288.56862745098:340.25" "1557.78897585103:1653.14611143102" "18"
"197.580065359477:244.421568627451" "1653.14611143102:1731.58940401864" "18"
"-1:75.9149859943978" "1653.14611143102:1731.58940401864" "18"
"-1:75.9149859943978" "1425.30542080398:1557.78897585103" "18"
"244.421568627451:288.56862745098" "1557.78897585103:1653.14611143102" "18"
"288.56862745098:340.25" "1653.14611143102:1731.58940401864" "18"
"244.421568627451:288.56862745098" "1731.58940401864:1824.14907744636" "18"
"244.421568627451:288.56862745098" "1653.14611143102:1731.58940401864" "18"
"1552.73039215686:2126.78267973856" "1653.14611143102:1731.58940401864" "19"
"1552.73039215686:2126.78267973856" "1557.78897585103:1653.14611143102" "19"
"1003.98861480076:1233.5170326195" "1035.47842311934:1238.02144900861" "20"
"1233.5170326195:1552.73039215686" "1035.47842311934:1238.02144900861" "20"
"1552.73039215686:2126.78267973856" "1035.47842311934:1238.02144900861" "20"
"1003.98861480076:1233.5170326195" "875.473724561415:1035.47842311934" "20"
"288.56862745098:340.25" "1958.03649856711:1e+05" "21"
"340.25:397.751633986928" "1958.03649856711:1e+05" "21"
"244.421568627451:288.56862745098" "1958.03649856711:1e+05" "21"
"397.751633986928:462.194444444444" "1958.03649856711:1e+05" "21"
"462.194444444444:523.740196078431" "1958.03649856711:1e+05" "21"
"197.580065359477:244.421568627451" "1958.03649856711:1e+05" "21"
"141.78738946559:197.580065359477" "1958.03649856711:1e+05" "21"
"2126.78267973856:1e+05" "1035.47842311934:1238.02144900861" "10"
"2126.78267973856:1e+05" "875.473724561415:1035.47842311934" "10"
"141.78738946559:197.580065359477" "171.585216237594:285.307602786285" "11"
"141.78738946559:197.580065359477" "-1:171.585216237594" "11"
"1233.5170326195:1552.73039215686" "376.561983970707:465.840827170844" "12"
"1552.73039215686:2126.78267973856" "376.561983970707:465.840827170844" "12"
"1233.5170326195:1552.73039215686" "285.307602786285:376.561983970707" "12"
"1552.73039215686:2126.78267973856" "285.307602786285:376.561983970707" "12"
"397.751633986928:462.194444444444" "171.585216237594:285.307602786285" "13"
