# Supplementary material for: Regularities in species’ niches reveal the world’s climate regions
Source: eLife. 2021 Feb 8;10:e58397. doi: 10.7554/eLife.58397 (PMC7963475; doi:10.7554/eLife.58397)
Supplement: Figure 2—source data 1. [file elife-58397-fig2-data1.zip › modules/reptiles_modules.txt]

"Genus or Precipitation(min:max)" "Specie or PET(min:max)" "Module"
"Bothrops" "ayerbei" "1"
"Dracaena" "guianensis" "1"
"Hydrops" "martii" "1"
"Pseudocalotes" "floweri" "1"
"Echinosaura" "palmeri" "1"
"Sphenomorphus" "cyanolaemus" "1"
"Ahaetulla" "mycterizans" "1"
"Lacertaspis" "reichenowi" "1"
"Sphenomorphus" "malayanum" "1"
"Tupinambis" "longilineus" "1"
"Brachymeles" "kadwa" "1"
"Calumma" "fallax" "1"
"Amphisbaena" "polygrammica" "1"
"Anolis" "polylepis" "1"
"Caiman" "crocodilus" "1"
"Diploglossus" "atitlanensis" "1"
"Dipsas" "indica" "1"
"Erythrolamprus" "miliaris" "1"
"Eutropis" "quadricarinata" "1"
"Gastropholis" "tropidopholis" "1"
"Gonatodes" "hasemani" "1"
"Heosemys" "grandis" "1"
"Letheobia" "stejnegeri" "1"
"Lygodactylus" "fischeri" "1"
"Philothamnus" "heterodermus" "1"
"Plestiodon" "sumichrasti" "1"
"Sceloporus" "teapensis" "1"
"Siphlophis" "worontzowi" "1"
"Tantilla" "vermiformis" "1"
"Trimeresurus" "insularis" "1"
"Bungarus" "bungaroides" "1"
"Cnemaspis" "assamensis" "1"
"Eutropis" "madaraszi" "1"
"Gekko" "monarchus" "1"
"Lamprolepis" "nieuwenhuisii" "1"
"Lygosoma" "quadrupes" "1"
"Oligodon" "barroni" "1"
"Parvoscincus" "hadros" "1"
"Parvoscincus" "leucospilos" "1"
"Sibynophis" "melanocephalus" "1"
"Sphenomorphus" "buenloicus" "1"
"Sphenomorphus" "dussumieri" "1"
"Sphenomorphus" "papuae" "1"
"Varanus" "rudicollis" "1"
"Xylophis" "captaini" "1"
"Amphisbaena" "caeca" "1"
"Anolis" "punctatus" "1"
"Anolis" "rubiginosus" "1"
"Anolis" "wermuthi" "1"
"Apostolepis" "pymi" "1"
"Atheris" "anisolepis" "1"
"Atractus" "chthonius" "1"
"Atractus" "elaps" "1"
"Atractus" "titanicus" "1"
"Basiliscus" "basiliscus" "1"
"Bothrops" "rhombeatus" "1"
"Celestus" "rozellae" "1"
"Compsophis" "boulengeri" "1"
"Cynisca" "liberiensis" "1"
"Cyrtodactylus" "fumosus" "1"
"Cyrtodactylus" "pantiensis" "1"
"Draco" "lineatus" "1"
"Drepanoides" "anomalus" "1"
"Erythrolamprus" "aesculapii" "1"
"Erythrolamprus" "trebbaui" "1"
"Ficimia" "variegata" "1"
"Glaphyromorphus" "fuscicaudis" "1"
"Gonatodes" "eladioi" "1"
"Gymnophthalmus" "lineatus" "1"
"Lepidoblepharis" "buchwaldi" "1"
"Lepidoblepharis" "ruthveni" "1"
"Leptosiaphos" "aloysiisabaudiae" "1"
"Leptosiaphos" "ianthinoxantha" "1"
"Lerista" "ingrami" "1"
"Lipinia" "subvittata" "1"
"Lipinia" "surda" "1"
"Macrocalamus" "lateralis" "1"
"Madascincus" "mouroundavae" "1"
"Magliophis" "exiguum" "1"
"Mastigodryas" "pulchriceps" "1"
"Melanophidium" "punctatum" "1"
"Micrurus" "collaris" "1"
"Micrurus" "steindachneri" "1"
"Nessia" "didactyla" "1"
"Paleosuchus" "trigonatus" "1"
"Phelsuma" "seippi" "1"
"Pseudogekko" "chavacano" "1"
"Siagonodon" "cupinensis" "1"
"Sphaerodactylus" "nicholsi" "1"
"Staurotypus" "salvinii" "1"
"Stenocercus" "bolivarensis" "1"
"Thamnodynastes" "gambotensis" "1"
"Thamnodynastes" "pallidus" "1"
"Trachylepis" "albilabris" "1"
"Trilepida" "dimidiatum" "1"
"Trimeresurus" "toba" "1"
"Typhlops" "catapontus" "1"
"Typhlops" "platycephalus" "1"
"Urocotyledon" "weileri" "1"
"Zonosaurus" "subunicolor" "1"
"Acanthosaura" "cardamomensis" "1"
"Aeluroscalabotes" "felinus" "1"
"Anolis" "altae" "1"
"Anolis" "barkeri" "1"
"Anolis" "binotatus" "1"
"Anolis" "kunayalae" "1"
"Anolis" "poecilopus" "1"
"Anolis" "rivalis" "1"
"Aspidura" "brachyorrhos" "1"
"Asthenodipsas" "laevis" "1"
"Asthenodipsas" "lasgalenensis" "1"
"Atractus" "melas" "1"
"Atractus" "obtusirostris" "1"
"Balanophis" "ceylonensis" "1"
"Bothrochilus" "meridionalis" "1"
"Brachymeles" "bonitae" "1"
"Calamaria" "schlegeli" "1"
"Calliophis" "bibroni" "1"
"Carettochelys" "insculpta" "1"
"Chironius" "challenger" "1"
"Cnemaspis" "chanthaburiensis" "1"
"Cryptoblepharus" "novaeguineae" "1"
"Cyrtodactylus" "agusanensis" "1"
"Cyrtodactylus" "semenanjungensis" "1"
"Dibamus" "leucurus" "1"
"Emoia" "aenea" "1"
"Enyalioides" "praestabilis" "1"
"Gehyra" "butleri" "1"
"Geophis" "hoffmanni" "1"
"Gonocephalus" "robinsonii" "1"
"Hemidactylus" "frenatus" "1"
"Hemiphyllodactylus" "insularis" "1"
"Hydrablabes" "periops" "1"
"Hypnale" "nepa" "1"
"Larutia" "miodactyla" "1"
"Lepidodactylus" "christiani" "1"
"Leptophis" "depressirostris" "1"
"Lipinia" "rabori" "1"
"Luperosaurus" "angliit" "1"
"Lycodon" "carinatus" "1"
"Lygosoma" "goaensis" "1"
"Madascincus" "nanus" "1"
"Malayotyphlops" "castanotus" "1"
"Mesaspis" "monticola" "1"
"Micrurus" "ancoralis" "1"
"Nessia" "layardi" "1"
"Notochelys" "platynota" "1"
"Papuascincus" "stanleyanus" "1"
"Pareas" "nuchalis" "1"
"Parvoscincus" "steerei" "1"
"Phoxophrys" "cephalum" "1"
"Polychrus" "gutturosus" "1"
"Rhinophis" "blythii" "1"
"Scincella" "incerta" "1"
"Sphaerodactylus" "scapularis" "1"
"Sphenomorphus" "acutus" "1"
"Sphenomorphus" "rarus" "1"
"Tantilla" "schistosa" "1"
"Trimeresurus" "nebularis" "1"
"Trimetopon" "slevini" "1"
"Uroplatus" "lineatus" "1"
"Varanus" "prasinus" "1"
"Vijayachelys" "silvatica" "1"
"Xenochrophis" "trianguligerus" "1"
"Afrotyphlops" "angolensis" "1"
"Afrotyphlops" "congestus" "1"
"Anilius" "scytale" "1"
"Anolis" "beckeri" "1"
"Anolis" "tropidogaster" "1"
"Anolis" "uniformis" "1"
"Aparallactus" "lineatus" "1"
"Atheris" "hispida" "1"
"Atractus" "riveroi" "1"
"Bachia" "peruana" "1"
"Bothrophthalmus" "lineatus" "1"
"Bothrops" "sanctaecrucis" "1"
"Brachymeles" "pathfinderi" "1"
"Carlia" "dogare" "1"
"Cercosaura" "argulus" "1"
"Chironius" "scurrulus" "1"
"Chironius" "septentrionalis" "1"
"Cnemaspis" "dilepis" "1"
"Copeoglossum" "nigropunctatum" "1"
"Corallus" "batesii" "1"
"Cryptoblepharus" "burdeni" "1"
"Enhydris" "enhydris" "1"
"Enyalioides" "laticeps" "1"
"Epictia" "tenella" "1"
"Erythrolamprus" "ingeri" "1"
"Erythrolamprus" "typhlus" "1"
"Feylinia" "currori" "1"
"Furcifer" "pardalis" "1"
"Furina" "tristis" "1"
"Grayia" "caesar" "1"
"Gymnophthalmus" "underwoodi" "1"
"Leptodeira" "annulata" "1"
"Leptotyphlops" "lepezi" "1"
"Lygosoma" "anguinum" "1"
"Micrurus" "mipartitus" "1"
"Micrurus" "spixii" "1"
"Oxybelis" "fulgidus" "1"
"Pseudoboodon" "boehmei" "1"
"Rhampholeon" "boulengeri" "1"
"Stenorrhina" "degenhardtii" "1"
"Trimeresurus" "wiroti" "1"
"Trioceros" "ituriensis" "1"
"Acanthosaura" "coronata" "1"
"Amastridium" "veliferum" "1"
"Anolis" "carpenteri" "1"
"Anolis" "lemurinus" "1"
"Aphaniotis" "acutirostris" "1"
"Boiga" "nigriceps" "1"
"Boiga" "ochracea" "1"
"Brachymeles" "schadenbergi" "1"
"Calliophis" "nigrescens" "1"
"Cnemidophorus" "cryptus" "1"
"Coniophanes" "bipunctatus" "1"
"Coniophanes" "quinquevittatus" "1"
"Corallus" "ruschenbergerii" "1"
"Crocodylus" "mindorensis" "1"
"Cryptoblepharus" "xenikos" "1"
"Cyrtodactylus" "consobrinoides" "1"
"Cyrtodactylus" "mimikanus" "1"
"Cyrtodactylus" "papuensis" "1"
"Dendragama" "boulengeri" "1"
"Dendrelaphis" "papuensis" "1"
"Dendrelaphis" "striatus" "1"
"Dendrelaphis" "terrificus" "1"
"Draco" "cornutus" "1"
"Draco" "walkeri" "1"
"Dryocalamus" "tristrigatus" "1"
"Emoia" "longicauda" "1"
"Emoia" "pallidiceps" "1"
"Eugongylus" "rufescens" "1"
"Eutropis" "rudis" "1"
"Furcifer" "bifidus" "1"
"Gekko" "smithii" "1"
"Geochelone" "platynota" "1"
"Gongylosoma" "baliodeirus" "1"
"Gonocephalus" "liogaster" "1"
"Hebius" "leucomystax" "1"
"Hypnale" "hypnale" "1"
"Lankascincus" "deignani" "1"
"Lankascincus" "gansi" "1"
"Lankascincus" "taylori" "1"
"Lepidoblepharis" "peraccae" "1"
"Lepturophis" "albofuscus" "1"
"Lipinia" "longiceps" "1"
"Lycodon" "zawi" "1"
"Morunasaurus" "groi" "1"
"Nessia" "monodactyla" "1"
"Oligodon" "dorsalis" "1"
"Oligodon" "modestus" "1"
"Oligodon" "signatus" "1"
"Ophiophagus" "hannah" "1"
"Otocryptis" "wiegmanni" "1"
"Ramphotyphlops" "lineatus" "1"
"Rhabdophis" "auriculata" "1"
"Rhabdophis" "chrysargoides" "1"
"Rhabdophis" "subminiatus" "1"
"Rhinoclemmys" "melanosterna" "1"
"Ristella" "beddomii" "1"
"Sphenomorphus" "courcyanum" "1"
"Sphenomorphus" "fasciatus" "1"
"Sphenomorphus" "megalops" "1"
"Sphenomorphus" "neuhaussi" "1"
"Trachemys" "venusta" "1"
"Trimeresurus" "erythrurus" "1"
"Tropidonophis" "novaeguineae" "1"
"Alopoglossus" "buckleyi" "1"
"Ameiva" "parecis" "1"
"Anadia" "escalerae" "1"
"Anolis" "heterodermus" "1"
"Anolis" "huilae" "1"
"Anolis" "phyllorhinus" "1"
"Anolis" "planiceps" "1"
"Anolis" "serranoi" "1"
"Aparallactus" "modestus" "1"
"Atheris" "squamigera" "1"
"Atractaspis" "irregularis" "1"
"Atractus" "duidensis" "1"
"Atractus" "major" "1"
"Bachia" "trisanale" "1"
"Bitis" "rhinoceros" "1"
"Boaedon" "virgatus" "1"
"Bothrophthalmus" "brunneus" "1"
"Bothrops" "pulchra" "1"
"Calumma" "boettgeri" "1"
"Cercosaura" "eigenmanni" "1"
"Chelonoidis" "denticulata" "1"
"Chelus" "fimbriata" "1"
"Chelydra" "rossignonii" "1"
"Cnemaspis" "kumpoli" "1"
"Coleodactylus" "septentrionalis" "1"
"Crisantophis" "nevermanni" "1"
"Crocodilurus" "amazonicus" "1"
"Cryptoblepharus" "cursor" "1"
"Cryptoblepharus" "renschi" "1"
"Ctenosaura" "quinquecarinata" "1"
"Cuora" "picturata" "1"
"Cycloderma" "aubryi" "1"
"Cyrtodactylus" "quadrivirgatus" "1"
"Dalophia" "gigantea" "1"
"Dendrelaphis" "underwoodi" "1"
"Dendrolycus" "elapoides" "1"
"Dibamus" "taylori" "1"
"Diploglossus" "fasciatus" "1"
"Dipsas" "variegata" "1"
"Drymobius" "margaritiferus" "1"
"Erythrolamprus" "breviceps" "1"
"Erythrolamprus" "reginae" "1"
"Eutropis" "englei" "1"
"Feylinia" "grandisquamis" "1"
"Gonatodes" "tapajonicus" "1"
"Gonocephalus" "bellii" "1"
"Helicops" "hagmanni" "1"
"Helicops" "yacu" "1"
"Hemidactylus" "tenkatei" "1"
"Kinosternon" "acutum" "1"
"Lepidoblepharis" "festae" "1"
"Leptophis" "ahaetulla" "1"
"Lycodon" "stormi" "1"
"Madascincus" "minutus" "1"
"Mastigodryas" "boddaerti" "1"
"Mesoclemmys" "gibba" "1"
"Mesoclemmys" "heliostemma" "1"
"Micrurus" "lemniscatus" "1"
"Monopeltis" "guentheri" "1"
"Neusticurus" "rudis" "1"
"Oxyrhopus" "occipitalis" "1"
"Paleosuchus" "palpebrosus" "1"
"Paracontias" "hildebrandti" "1"
"Parastenophis" "betsileanus" "1"
"Philodryas" "viridissima" "1"
"Philothamnus" "hughesi" "1"
"Podocnemis" "expansa" "1"
"Potamites" "juruazensis" "1"
"Psammophis" "occidentalis" "1"
"Pseudogonatodes" "guianensis" "1"
"Ptychozoon" "trinotaterra" "1"
"Siphlophis" "ayauma" "1"
"Sphenomorphus" "anomalopus" "1"
"Stenocercus" "dumerilii" "1"
"Taeniophallus" "occipitalis" "1"
"Tantilla" "jani" "1"
"Thamnodynastes" "ramonriveroi" "1"
"Thecadactylus" "solimoensis" "1"
"Toxicodryas" "blandingii" "1"
"Trachylepis" "bayonii" "1"
"Trachylepis" "maculilabris" "1"
"Trimeresurus" "purpureomaculatus" "1"
"Trioceros" "serratus" "1"
"Tropidodipsas" "fischeri" "1"
"Typhlophis" "squamosus" "1"
"Typhlops" "schwartzi" "1"
"Varzea" "altamazonica" "1"
"Varzea" "bistriata" "1"
"Acanthophis" "laevis" "1"
"Acanthosaura" "nataliae" "1"
"Ahaetulla" "fasciolata" "1"
"Anolis" "anchicayae" "1"
"Anolis" "granuliceps" "1"
"Anolis" "pachypus" "1"
"Anolis" "princeps" "1"
"Arthrosaura" "kockii" "1"
"Aspidura" "guentheri" "1"
"Asthenodipsas" "vertebralis" "1"
"Atractus" "obesus" "1"
"Basiliscus" "galeritus" "1"
"Basiliscus" "plumifrons" "1"
"Bitia" "hydroides" "1"
"Boiga" "gokool" "1"
"Bothriechis" "aurifer" "1"
"Brachymeles" "bicolor" "1"
"Bronchocela" "jubata" "1"
"Bungarus" "fasciatus" "1"
"Bungarus" "slowinskii" "1"
"Calamaria" "lovii" "1"
"Calamaria" "suluensis" "1"
"Calotes" "calotes" "1"
"Calumma" "cucullatum" "1"
"Cerberus" "rynchops" "1"
"Chelodina" "parkeri" "1"
"Cnemaspis" "littoralis" "1"
"Cryptoblepharus" "novohebridicus" "1"
"Cryptoblepharus" "poecilopleurus" "1"
"Cyclemys" "dentata" "1"
"Cyclemys" "fusca" "1"
"Cyrtodactylus" "deccanensis" "1"
"Cyrtodactylus" "ingeri" "1"
"Dasia" "subcaerulea" "1"
"Dipsas" "sanctijoannis" "1"
"Draco" "abbreviatus" "1"
"Draco" "cyanopterus" "1"
"Draco" "haematopogon" "1"
"Draco" "maximus" "1"
"Draco" "obscurus" "1"
"Draco" "reticulatus" "1"
"Echinosaura" "horrida" "1"
"Elapoidis" "fusca" "1"
"Emoia" "physicina" "1"
"Enuliophis" "sclateri" "1"
"Enyalioides" "microlepis" "1"
"Eunectes" "deschauenseei" "1"
"Eutropis" "cumingi" "1"
"Feylinia" "boulengeri" "1"
"Gehyra" "oceanica" "1"
"Gerarda" "prevostiana" "1"
"Gonatodes" "fuscus" "1"
"Holcosus" "bridgesii" "1"
"Lachesis" "stenophrys" "1"
"Lepidoblepharis" "xanthostigma" "1"
"Lepidodactylus" "aureolineatus" "1"
"Lygodactylus" "miops" "1"
"Micropechis" "ikaheka" "1"
"Ninia" "psephota" "1"
"Oligodon" "affinis" "1"
"Oligodon" "pulcherrimus" "1"
"Oligodon" "vertebralis" "1"
"Opisthotropis" "rugosa" "1"
"Phelsuma" "pusilla" "1"
"Pinoyscincus" "mindanensis" "1"
"Porthidium" "nasutum" "1"
"Pseudoxyrhopus" "heterurus" "1"
"Pseudoxyrhopus" "tritaeniatus" "1"
"Ramphotyphlops" "cumingii" "1"
"Sphenomorphus" "aignanus" "1"
"Sphenomorphus" "minutus" "1"
"Sphenomorphus" "undulatus" "1"
"Stegonotus" "parvus" "1"
"Tribolonotus" "pseudoponceleti" "1"
"Trimeresurus" "hageni" "1"
"Tropidonophis" "aenigmaticus" "1"
"Tropidonophis" "multiscutellatus" "1"
"Varanus" "samarensis" "1"
"Xenodon" "werneri" "1"
"Afrotyphlops" "liberiensis" "1"
"Agama" "lebretoni" "1"
"Alopoglossus" "atriventris" "1"
"Ameiva" "ameiva" "1"
"Ameiva" "bifrontata" "1"
"Amphiglossus" "mandokava" "1"
"Amphisbaena" "bassleri" "1"
"Anolis" "festae" "1"
"Anolis" "fuscoauratus" "1"
"Anolis" "ortonii" "1"
"Apostolepis" "tenuis" "1"
"Atractaspis" "corpulenta" "1"
"Atractaspis" "reticulata" "1"
"Atractus" "flammigerus" "1"
"Atractus" "microrhynchus" "1"
"Atractus" "occipitoalbus" "1"
"Bachia" "guianensis" "1"
"Bothrops" "atrox" "1"
"Buhoma" "depressiceps" "1"
"Carlia" "storri" "1"
"Cercosaura" "parkeri" "1"
"Chelonoidis" "carbonaria" "1"
"Chironius" "fuscus" "1"
"Cnemidophorus" "lemniscatus" "1"
"Crotalus" "simus" "1"
"Cryptoblepharus" "balinensis" "1"
"Cyrtodactylus" "sworderi" "1"
"Dipsadoboa" "duchesnii" "1"
"Dipsas" "schunkii" "1"
"Dipsas" "vermiculata" "1"
"Drymoluber" "dichrous" "1"
"Elapotinus" "picteti" "1"
"Enulius" "flavitorques" "1"
"Enyalius" "leechii" "1"
"Epicrates" "cenchria" "1"
"Epictia" "diaplocia" "1"
"Eunectes" "beniensis" "1"
"Eutropis" "grandis" "1"
"Gonionotophis" "laurenti" "1"
"Hapsidophrys" "lineatus" "1"
"Heosemys" "annandalii" "1"
"Hydraethiops" "melanogaster" "1"
"Ithycyphus" "perineti" "1"
"Kentropyx" "altamazonica" "1"
"Kinyongia" "excubitor" "1"
"Lepidophyma" "reticulatum" "1"
"Leposoma" "guianense" "1"
"Leposoma" "parietale" "1"
"Leucocephalon" "yuwonoi" "1"
"Lycophidion" "irroratum" "1"
"Lygodactylus" "depressus" "1"
"Lygosoma" "angeli" "1"
"Madascincus" "stumpffi" "1"
"Mastigodryas" "melanolomus" "1"
"Melanosuchus" "niger" "1"
"Micrurus" "annellatus" "1"
"Micrurus" "hemprichii" "1"
"Micrurus" "surinamensis" "1"
"Nactus" "eboracensis" "1"
"Natriciteres" "fuliginoides" "1"
"Neusticurus" "tatei" "1"
"Ninia" "sebae" "1"
"Oligodon" "saintgironsi" "1"
"Oxyrhopus" "leucomelas" "1"
"Pelusios" "gabonensis" "1"
"Phelsuma" "madagascariensis" "1"
"Philothamnus" "angolensis" "1"
"Plica" "umbra" "1"
"Polemon" "griseiceps" "1"
"Polychrus" "marmoratus" "1"
"Porthidium" "ophryomegas" "1"
"Potamites" "ecpleopus" "1"
"Psammophis" "phillipsi" "1"
"Pseudohaje" "goldii" "1"
"Sceloporus" "squamosus" "1"
"Siagonodon" "septemstriatus" "1"
"Sibon" "carri" "1"
"Sibon" "nebulatus" "1"
"Sphenomorphus" "lineopunctulatus" "1"
"Stenocercus" "erythrogaster" "1"
"Subsessor" "bocourti" "1"
"Thecadactylus" "rapicauda" "1"
"Thelotornis" "kirtlandii" "1"
"Trachemys" "adiutrix" "1"
"Trioceros" "cristatus" "1"
"Trioceros" "johnstoni" "1"
"Trioceros" "wiedersheimi" "1"
"Tropidurus" "bogerti" "1"
"Uracentron" "azureum" "1"
"Varanus" "nebulosus" "1"
"Varanus" "palawanensis" "1"
"Xenochrophis" "melanzostus" "1"
"Acrochordus" "granulatus" "1"
"Amphiglossus" "astrolabi" "1"
"Anolis" "aequatorialis" "1"
"Anolis" "ventrimaculatus" "1"
"Argyrophis" "muelleri" "1"
"Aspidomorphus" "muelleri" "1"
"Boiga" "drapiezii" "1"
"Boiga" "jaspidea" "1"
"Boiga" "quincunciata" "1"
"Brachymeles" "gracilis" "1"
"Brachymeles" "hilong" "1"
"Calotes" "ellioti" "1"
"Calotes" "nemoricola" "1"
"Carlia" "fusca" "1"
"Celestus" "enneagrammus" "1"
"Coelognathus" "radiatus" "1"
"Coniophanes" "fissidens" "1"
"Cyrtodactylus" "ayeyarwadyensis" "1"
"Cyrtodactylus" "epiroticus" "1"
"Cyrtodactylus" "sermowaiensis" "1"
"Cyrtodactylus" "yoshii" "1"
"Dasia" "grisea" "1"
"Dendrelaphis" "biloreatus" "1"
"Dendrelaphis" "fuliginosus" "1"
"Dendrelaphis" "luzonensis" "1"
"Dendrelaphis" "philippinensis" "1"
"Dendrophidion" "apharocybe" "1"
"Draco" "melanopogon" "1"
"Draco" "sumatranus" "1"
"Dryophiops" "philippina" "1"
"Emoia" "battersbyi" "1"
"Emoia" "cyanura" "1"
"Emoia" "jakati" "1"
"Emoia" "trossula" "1"
"Emoia" "tuitarere" "1"
"Erythrolamprus" "cobella" "1"
"Gekko" "mindorensis" "1"
"Gonocephalus" "beyschlagi" "1"
"Gonocephalus" "interruptus" "1"
"Gonocephalus" "semperi" "1"
"Gonocephalus" "sophiae" "1"
"Gonyosoma" "margaritatus" "1"
"Hebius" "monticola" "1"
"Hebius" "sarawacense" "1"
"Hydromorphus" "concolor" "1"
"Lepidodactylus" "novaeguineae" "1"
"Leptophis" "riveti" "1"
"Liopeltis" "tricolor" "1"
"Lipinia" "infralineolata" "1"
"Lipinia" "noctua" "1"
"Lycodon" "muelleri" "1"
"Lycodon" "subcinctus" "1"
"Malayopython" "reticulatus" "1"
"Manouria" "emys" "1"
"Morenia" "ocellata" "1"
"Nactus" "pelagicus" "1"
"Naja" "samarensis" "1"
"Nothopsis" "rugosus" "1"
"Oligodon" "everetti" "1"
"Oreocalamus" "hanitschi" "1"
"Pangshura" "sylhetensis" "1"
"Pelochelys" "signifera" "1"
"Rhinemys" "rufipes" "1"
"Riama" "columbiana" "1"
"Scaphiodontophis" "venustissimus" "1"
"Sphenomorphus" "fuscolineatus" "1"
"Sphenomorphus" "praesignis" "1"
"Sphenomorphus" "solomonis" "1"
"Sphenomorphus" "variegatus" "1"
"Trachischium" "monticola" "1"
"Tropidolaemus" "wagleri" "1"
"Tropidonophis" "picturatus" "1"
"Tropidophorus" "microlepis" "1"
"Varanus" "dumerilii" "1"
"Zonosaurus" "brygooi" "1"
"Abronia" "smithi" "1"
"Acanthophis" "rugosus" "1"
"Adelphicos" "quadrivirgatum" "1"
"Alluaudina" "bellyi" "1"
"Ameiva" "exsul" "1"
"Amerotyphlops" "reticulatus" "1"
"Amphiglossus" "elongatus" "1"
"Amphisbaena" "alba" "1"
"Amphisbaena" "bedai" "1"
"Amphisbaena" "mitchelli" "1"
"Amphisbaena" "vanzolinii" "1"
"Anadia" "brevifrontalis" "1"
"Anilios" "leucoproctus" "1"
"Anolis" "aeneus" "1"
"Anolis" "bitectus" "1"
"Anolis" "bombiceps" "1"
"Anolis" "charlesmyersi" "1"
"Anolis" "cristatellus" "1"
"Anolis" "cristifer" "1"
"Anolis" "cuvieri" "1"
"Anolis" "cyanopleurus" "1"
"Anolis" "deltae" "1"
"Anolis" "dissimilis" "1"
"Anolis" "evermanni" "1"
"Anolis" "krugi" "1"
"Anolis" "marsupialis" "1"
"Anolis" "mirus" "1"
"Anolis" "monticola" "1"
"Anolis" "propinquus" "1"
"Anolis" "pulchellus" "1"
"Anolis" "santamartae" "1"
"Anolis" "scypheus" "1"
"Anolis" "sericeus" "1"
"Anolis" "stratulus" "1"
"Anolis" "williamsmittermeierorum" "1"
"Anomalopus" "pluto" "1"
"Anomochilus" "weberi" "1"
"Aparallactus" "niger" "1"
"Apostolepis" "nigroterminata" "1"
"Apostolepis" "striata" "1"
"Argyrophis" "trangensis" "1"
"Arthrosaura" "reticulata" "1"
"Aspidoscelis" "cozumelae" "1"
"Atractaspis" "battersbyi" "1"
"Atractaspis" "boulengeri" "1"
"Atractus" "altagratiae" "1"
"Atractus" "balzani" "1"
"Atractus" "caxiuana" "1"
"Atractus" "emmeli" "1"
"Atractus" "insipidus" "1"
"Atractus" "multicinctus" "1"
"Atractus" "snethlageae" "1"
"Atractus" "steyermarki" "1"
"Atractus" "surucucu" "1"
"Atropoides" "occiduus" "1"
"Bachia" "huallagana" "1"
"Bachia" "pyburni" "1"
"Bachia" "scaea" "1"
"Bitis" "nasicornis" "1"
"Boaedon" "olivaceus" "1"
"Boiga" "schultzei" "1"
"Bothriechis" "thalassinus" "1"
"Bothrops" "chloromelas" "1"
"Brachymeles" "boholensis" "1"
"Brachymeles" "taylori" "1"
"Brachymeles" "tiboliorum" "1"
"Brachymeles" "vermis" "1"
"Brookesia" "minima" "1"
"Calamaria" "abstrusa" "1"
"Calamaria" "forcarti" "1"
"Calamaria" "joloensis" "1"
"Calamaria" "linnaei" "1"
"Calamaria" "palawanensis" "1"
"Calliophis" "gracilis" "1"
"Carlia" "bicarinata" "1"
"Chelodina" "pritchardi" "1"
"Chironius" "carinatus" "1"
"Chironius" "leucometapus" "1"
"Chironius" "multiventris" "1"
"Cnemaspis" "alwisi" "1"
"Cnemaspis" "chanardi" "1"
"Cnemaspis" "petrodroma" "1"
"Coloptychon" "rhombifer" "1"
"Compsophis" "laphystius" "1"
"Concinnia" "queenslandiae" "1"
"Copeoglossum" "aurae" "1"
"Corytophanes" "percarinatus" "1"
"Ctenosaura" "flavidorsalis" "1"
"Cyrtodactylus" "bidoupimontis" "1"
"Cyrtodactylus" "gordongekkoi" "1"
"Cyrtodactylus" "irregularis" "1"
"Cyrtodactylus" "lekaguli" "1"
"Cyrtodactylus" "pulchellus" "1"
"Cyrtodactylus" "redimiculus" "1"
"Cyrtodactylus" "tautbatorum" "1"
"Cyrtodactylus" "variegatus" "1"
"Dasia" "griffini" "1"
"Dendrelaphis" "levitoni" "1"
"Dendroaspis" "jamesoni" "1"
"Dermatemys" "mawii" "1"
"Dibamus" "montanus" "1"
"Dipsas" "catesbyi" "1"
"Dipsas" "chaparensis" "1"
"Dipsas" "maxillaris" "1"
"Dipsas" "tenuissima" "1"
"Draco" "palawanensis" "1"
"Dryocalamus" "philippinus" "1"
"Emoia" "kitcheneri" "1"
"Emoia" "oribata" "1"
"Epictia" "goudotii" "1"
"Epictia" "peruviana" "1"
"Eremiascincus" "butlerorum" "1"
"Erythrolamprus" "carajasensis" "1"
"Erythrolamprus" "epinephelus" "1"
"Erythrolamprus" "festae" "1"
"Erythrolamprus" "mimus" "1"
"Erythrolamprus" "poecilogyrus" "1"
"Euspondylus" "rahmi" "1"
"Euspondylus" "simonsii" "1"
"Eutrachelophis" "bassleri" "1"
"Exila" "nigropalmata" "1"
"Fordonia" "leucobalia" "1"
"Gastropholis" "echinata" "1"
"Gekko" "athymus" "1"
"Gekko" "palawanensis" "1"
"Gonatodes" "timidus" "1"
"Gonionotophis" "brussauxi" "1"
"Gonionotophis" "stenophthalmus" "1"
"Gymnophthalmus" "leucomystax" "1"
"Gymnophthalmus" "speciosus" "1"
"Helicops" "danieli" "1"
"Helicops" "leopardinus" "1"
"Hemidactylus" "ituriensis" "1"
"Hemidactylus" "kamdemtohami" "1"
"Hemidactylus" "mabouia" "1"
"Homalopsis" "nigroventralis" "1"
"Hormonotus" "modestus" "1"
"Hypsiscopus" "matannensis" "1"
"Insulasaurus" "wrighti" "1"
"Kinixys" "homeana" "1"
"Leiolepis" "boehmei" "1"
"Lepidoblepharis" "heyerorum" "1"
"Lepidodactylus" "lombocensis" "1"
"Lepidodactylus" "orientalis" "1"
"Lepidothyris" "hinkeli" "1"
"Lepidothyris" "striatus" "1"
"Leptodeira" "rubricata" "1"
"Leptodrymus" "pulcherrimus" "1"
"Leptophis" "coeruleodorsus" "1"
"Leptosiaphos" "vigintiserierum" "1"
"Letheobia" "leucosticta" "1"
"Letheobia" "wittei" "1"
"Liburnascincus" "scirtetis" "1"
"Liopeltis" "philippinus" "1"
"Liophidium" "pattoni" "1"
"Luperosaurus" "gulat" "1"
"Lycodon" "butleri" "1"
"Lycodryas" "granuliceps" "1"
"Lycophidion" "laterale" "1"
"Lygisaurus" "sesbrauna" "1"
"Lygosoma" "opisthorhodum" "1"
"Lygosoma" "veunsaiensis" "1"
"Magliophis" "stahli" "1"
"Marisora" "falconensis" "1"
"Marisora" "unimarginata" "1"
"Melanoseps" "occidentalis" "1"
"Mesoclemmys" "dahli" "1"
"Micrurus" "margaritiferus" "1"
"Micrurus" "nattereri" "1"
"Micrurus" "obscurus" "1"
"Micrurus" "ornatissimus" "1"
"Micrurus" "potyguara" "1"
"Micrurus" "putumayensis" "1"
"Miralia" "alternans" "1"
"Monopeltis" "schoutedeni" "1"
"Naja" "multifasciata" "1"
"Naja" "sputatrix" "1"
"Neusticurus" "racenisi" "1"
"Oligodon" "waandersi" "1"
"Opisthotropis" "daovantieni" "1"
"Osteolaemus" "tetraspis" "1"
"Oxyrhopus" "melanogenys" "1"
"Oxyrhopus" "petolarius" "1"
"Paracontias" "milloti" "1"
"Paroedura" "oviceps" "1"
"Peltocephalus" "dumerilianus" "1"
"Pelusios" "carinatus" "1"
"Philodryas" "georgeboulengeri" "1"
"Philodryas" "olfersii" "1"
"Philothamnus" "nitidus" "1"
"Phrynonax" "poecilonotus" "1"
"Phyllodactylus" "dixoni" "1"
"Plesiodipsas" "perijanensis" "1"
"Plica" "rayi" "1"
"Podocnemis" "erythrocephala" "1"
"Podocnemis" "sextuberculata" "1"
"Podocnemis" "unifilis" "1"
"Polemon" "bocourti" "1"
"Polemon" "robustus" "1"
"Potamites" "apodemus" "1"
"Potamites" "strangulatus" "1"
"Prosymna" "ambigua" "1"
"Pseudoboa" "martinsi" "1"
"Pseudoboa" "neuwiedii" "1"
"Pseudoxyrhopus" "analabe" "1"
"Psomophis" "genimaculatus" "1"
"Ptychoglossus" "bicolor" "1"
"Ptychoglossus" "gorgonae" "1"
"Rhabdophis" "callistus" "1"
"Rhadinella" "lachrymans" "1"
"Rhampholeon" "spectrum" "1"
"Rhinoclemmys" "punctularia" "1"
"Riama" "labionis" "1"
"Riama" "vieta" "1"
"Salvator" "merianae" "1"
"Sceloporus" "smaragdinus" "1"
"Scincella" "gemmingeri" "1"
"Scolecophis" "atrocinctus" "1"
"Sibynomorphus" "vagrans" "1"
"Sibynophis" "bivittatus" "1"
"Siebenrockiella" "leytensis" "1"
"Siphlophis" "cervinus" "1"
"Siphlophis" "compressus" "1"
"Sphaerodactylus" "callocricus" "1"
"Sphaerodactylus" "graptolaemus" "1"
"Sphenomorphus" "fragilis" "1"
"Stenocercus" "aculeatus" "1"
"Tantilla" "armillata" "1"
"Tantilla" "brevicauda" "1"
"Tantilla" "slavensi" "1"
"Tantillita" "lintoni" "1"
"Thrasops" "jacksonii" "1"
"Toxicocalamus" "buergersi" "1"
"Trachylepis" "polytropis" "1"
"Tretioscincus" "oriximinensis" "1"
"Trimeresurus" "fucatus" "1"
"Trimeresurus" "schultzei" "1"
"Trimeresurus" "venustus" "1"
"Trioceros" "pfefferi" "1"
"Trioceros" "quadricornis" "1"
"Tropidodipsas" "sartorii" "1"
"Tropidurus" "callathelys" "1"
"Tropidurus" "torquatus" "1"
"Tropidurus" "xanthochilus" "1"
"Tytthoscincus" "biparietalis" "1"
"Uranoscodon" "superciliosus" "1"
"Urocotyledon" "palmata" "1"
"Urotheca" "fulviceps" "1"
"Varanus" "melinus" "1"
"Varanus" "ornatus" "1"
"Varanus" "rasmusseni" "1"
"Varanus" "togianus" "1"
"Zygaspis" "dolichomenta" "1"
"Acanthosaura" "capra" "1"
"Acrochordus" "javanicus" "1"
"Acutotyphlops" "infralabialis" "1"
"Acutotyphlops" "kunuaensis" "1"
"Acutotyphlops" "solomonis" "1"
"Acutotyphlops" "subocularis" "1"
"Adelphicos" "veraepacis" "1"
"Amastridium" "sapperi" "1"
"Amphiglossus" "crenni" "1"
"Amphiglossus" "johannae" "1"
"Amyda" "cartilaginea" "1"
"Anadia" "ocellata" "1"
"Anolis" "antioquiae" "1"
"Anolis" "apletophallus" "1"
"Anolis" "caquetae" "1"
"Anolis" "chloris" "1"
"Anolis" "cobanensis" "1"
"Anolis" "eulaemus" "1"
"Anolis" "fasciatus" "1"
"Anolis" "intermedius" "1"
"Anolis" "limifrons" "1"
"Anolis" "luciae" "1"
"Anolis" "macrolepis" "1"
"Anolis" "maculiventris" "1"
"Anolis" "megalopithecus" "1"
"Anolis" "monteverde" "1"
"Anolis" "notopholis" "1"
"Anolis" "pentaprion" "1"
"Anolis" "tropidolepis" "1"
"Anolis" "vanzolinii" "1"
"Anomalepis" "mexicanus" "1"
"Aphaniotis" "ornata" "1"
"Apostolepis" "niceforoi" "1"
"Arthrosaura" "tyleri" "1"
"Arthrosaura" "versteegii" "1"
"Aspidomorphus" "lineaticollis" "1"
"Aspidomorphus" "schlegelii" "1"
"Atractus" "duboisi" "1"
"Atractus" "gaigeae" "1"
"Atractus" "limitaneus" "1"
"Atractus" "orcesi" "1"
"Atractus" "paisa" "1"
"Atractus" "vertebralis" "1"
"Atropoides" "picadoi" "1"
"Blaesodactylus" "antongilensis" "1"
"Boiga" "barnesii" "1"
"Boiga" "bengkuluensis" "1"
"Boiga" "bourreti" "1"
"Boiga" "dendrophila" "1"
"Boiga" "philippina" "1"
"Bothriechis" "nigroviridis" "1"
"Bothrochilus" "albertisii" "1"
"Bothrochilus" "boa" "1"
"Bothrops" "punctatus" "1"
"Brachylophus" "bulabula" "1"
"Brachymeles" "bicolandia" "1"
"Brachymeles" "makusog" "1"
"Brachymeles" "mindorensis" "1"
"Brachymeles" "orientalis" "1"
"Brachymeles" "paeforum" "1"
"Brachymeles" "samad" "1"
"Brachymeles" "samarensis" "1"
"Brachymeles" "talinis" "1"
"Brachymeles" "tungaoi" "1"
"Bronchocela" "celebensis" "1"
"Bronchocela" "marmorata" "1"
"Brookesia" "superciliaris" "1"
"Brookesia" "vadoni" "1"
"Bungarus" "niger" "1"
"Calamaria" "ceramensis" "1"
"Calamaria" "griswoldi" "1"
"Calamaria" "leucogaster" "1"
"Calamaria" "melanota" "1"
"Calamaria" "modesta" "1"
"Calamophis" "jobiensis" "1"
"Calliophis" "castoe" "1"
"Calliophis" "intestinalis" "1"
"Calotes" "chincollium" "1"
"Calotes" "grandisquamis" "1"
"Calumma" "marojezense" "1"
"Candoia" "superciliosa" "1"
"Carlia" "aenigma" "1"
"Carlia" "beccarii" "1"
"Carlia" "bomberai" "1"
"Carlia" "caesius" "1"
"Carlia" "eothen" "1"
"Carlia" "leucotaenia" "1"
"Carlia" "pulla" "1"
"Celestus" "cyanochloris" "1"
"Ceratophora" "stoddartii" "1"
"Cerberus" "microlepis" "1"
"Cercosaura" "dicra" "1"
"Cerrophidion" "sasai" "1"
"Cnemaspis" "anaikattiensis" "1"
"Cnemaspis" "flavolineata" "1"
"Cnemaspis" "indica" "1"
"Cnemaspis" "indraneildasii" "1"
"Cnemaspis" "koehleri" "1"
"Cnemaspis" "kolhapurensis" "1"
"Cnemaspis" "laoensis" "1"
"Cnemaspis" "monticola" "1"
"Cnemaspis" "vandeventeri" "1"
"Cnemaspis" "whittenorum" "1"
"Coelognathus" "flavolineatus" "1"
"Corallus" "blombergi" "1"
"Corucia" "zebrata" "1"
"Coryphophylax" "subcristatus" "1"
"Cuora" "amboinensis" "1"
"Cuora" "bourreti" "1"
"Cyclemys" "oldhamii" "1"
"Cyclocorus" "nuchalis" "1"
"Cylindrophis" "aruensis" "1"
"Cylindrophis" "ruffus" "1"
"Cyrtodactylus" "albofasciatus" "1"
"Cyrtodactylus" "baluensis" "1"
"Cyrtodactylus" "biordinis" "1"
"Cyrtodactylus" "boreoclivus" "1"
"Cyrtodactylus" "capreoloides" "1"
"Cyrtodactylus" "gubaot" "1"
"Cyrtodactylus" "halmahericus" "1"
"Cyrtodactylus" "jellesmae" "1"
"Cyrtodactylus" "loriae" "1"
"Cyrtodactylus" "louisiadensis" "1"
"Cyrtodactylus" "malayanus" "1"
"Cyrtodactylus" "marmoratus" "1"
"Cyrtodactylus" "matsuii" "1"
"Cyrtodactylus" "novaeguineae" "1"
"Cyrtodactylus" "nuaulu" "1"
"Cyrtodactylus" "philippinicus" "1"
"Cyrtodactylus" "pseudoquadrivirgatus" "1"
"Cyrtodactylus" "pubisulcus" "1"
"Cyrtodactylus" "salomonensis" "1"
"Cyrtodactylus" "sumuroi" "1"
"Cyrtodactylus" "wakeorum" "1"
"Cyrtodactylus" "zugi" "1"
"Dasia" "semicincta" "1"
"Dendrelaphis" "formosus" "1"
"Dendrelaphis" "gastrostictus" "1"
"Dendrelaphis" "girii" "1"
"Dendrelaphis" "grandoculis" "1"
"Dendrelaphis" "grismeri" "1"
"Dendrelaphis" "lorentzi" "1"
"Dendrelaphis" "modestus" "1"
"Dendrelaphis" "pictus" "1"
"Dendrophidion" "paucicarinatum" "1"
"Dibamus" "celebensis" "1"
"Dibamus" "seramensis" "1"
"Diploglossus" "bilobatus" "1"
"Diploglossus" "montisilvestris" "1"
"Dipsas" "bicolor" "1"
"Dipsas" "viguieri" "1"
"Dopasia" "buettikoferi" "1"
"Draco" "cristatellus" "1"
"Draco" "dussumieri" "1"
"Draco" "fimbriatus" "1"
"Draco" "quinquefasciatus" "1"
"Drymobius" "melanotropis" "1"
"Dryophiops" "rubescens" "1"
"Ebenavia" "inunguis" "1"
"Echinosaura" "orcesi" "1"
"Elseya" "branderhorsti" "1"
"Emoia" "bismarckensis" "1"
"Emoia" "bogerti" "1"
"Emoia" "brongersmai" "1"
"Emoia" "callisticta" "1"
"Emoia" "cyanogaster" "1"
"Emoia" "flavigularis" "1"
"Emoia" "irianensis" "1"
"Emoia" "kuekenthali" "1"
"Emoia" "mivarti" "1"
"Emoia" "mokosariniveikau" "1"
"Emoia" "nigromarginata" "1"
"Emoia" "parkeri" "1"
"Emoia" "popei" "1"
"Emoia" "pseudocyanura" "1"
"Emoia" "sanfordi" "1"
"Emoia" "tetrataenia" "1"
"Enyalioides" "cofanorum" "1"
"Epictia" "collaris" "1"
"Eryx" "whitakeri" "1"
"Eugongylus" "unilineatus" "1"
"Eutropis" "clivicola" "1"
"Eutropis" "indeprensa" "1"
"Eutropis" "multicarinata" "1"
"Eutropis" "multifasciata" "1"
"Fimbrios" "klossi" "1"
"Gehyra" "barea" "1"
"Gehyra" "membranacruralis" "1"
"Gehyra" "mutilata" "1"
"Gehyra" "vorax" "1"
"Gekko" "gecko" "1"
"Gekko" "scientiadventura" "1"
"Geomyersia" "glabra" "1"
"Geophis" "brachycephalus" "1"
"Geophis" "godmani" "1"
"Geophis" "nigroalbus" "1"
"Gonocephalus" "bornensis" "1"
"Gonocephalus" "doriae" "1"
"Gonyosoma" "prasinus" "1"
"Gyiophis" "vorisi" "1"
"Hebius" "groundwateri" "1"
"Helicops" "pastazae" "1"
"Helminthophis" "frontalis" "1"
"Hemidactylus" "aaronbaueri" "1"
"Hemidactylus" "albofasciatus" "1"
"Hemidactylus" "prashadi" "1"
"Hemidactylus" "pseudomuriceus" "1"
"Heosemys" "depressa" "1"
"Holcosus" "festivus" "1"
"Homalophis" "gyii" "1"
"Hydrosaurus" "weberi" "1"
"Hypsilurus" "binotatus" "1"
"Hypsilurus" "hikidanus" "1"
"Hypsilurus" "longi" "1"
"Hypsilurus" "magnus" "1"
"Imantodes" "chocoensis" "1"
"Indotestudo" "travancorica" "1"
"Indotyphlops" "leucomelas" "1"
"Insulasaurus" "victoria" "1"
"Kaestlea" "beddomii" "1"
"Kinosternon" "angustipons" "1"
"Lacertaspis" "gemmiventris" "1"
"Lachesis" "acrochorda" "1"
"Lamprolepis" "vyneri" "1"
"Lankascincus" "deraniyagalae" "1"
"Lankascincus" "dorsicatenatus" "1"
"Larutia" "trifasciata" "1"
"Lepidoblepharis" "emberawoundule" "1"
"Lepidoblepharis" "microlepis" "1"
"Lepidodactylus" "buleli" "1"
"Lepidodactylus" "euaensis" "1"
"Lepidodactylus" "flaviocularis" "1"
"Lepidodactylus" "labialis" "1"
"Lepidodactylus" "lugubris" "1"
"Lepidodactylus" "mutahi" "1"
"Lepidodactylus" "planicaudus" "1"
"Lepidodactylus" "pulcher" "1"
"Lepidodactylus" "shebae" "1"
"Lepidodactylus" "vanuatuensis" "1"
"Lepidophyma" "flavimaculatum" "1"
"Leposoma" "rugiceps" "1"
"Leposoma" "southi" "1"
"Leptophis" "nebulosus" "1"
"Lipinia" "inexpectata" "1"
"Lipinia" "macrotympanum" "1"
"Lipinia" "nitens" "1"
"Lipinia" "relicta" "1"
"Lipinia" "septentrionalis" "1"
"Lobulia" "brongersmai" "1"
"Lobulia" "subalpina" "1"
"Loveridgelaps" "elapoides" "1"
"Luperosaurus" "browni" "1"
"Lycodon" "jara" "1"
"Lycodon" "ophiophagus" "1"
"Lycodon" "paucifasciatus" "1"
"Lygisaurus" "curtus" "1"
"Lygisaurus" "novaeguineae" "1"
"Malayotyphlops" "ruber" "1"
"Marisora" "alliacea" "1"
"Mastigodryas" "danieli" "1"
"Mauremys" "annamensis" "1"
"Mesobaena" "huebneri" "1"
"Micropisthodon" "ochraceus" "1"
"Micrurus" "clarki" "1"
"Micrurus" "hippocrepis" "1"
"Micrurus" "mosquitensis" "1"
"Micrurus" "multifasciatus" "1"
"Micrurus" "spurrelli" "1"
"Morunasaurus" "annularis" "1"
"Naja" "sumatrana" "1"
"Nessia" "burtonii" "1"
"Ninia" "celata" "1"
"Ninia" "maculata" "1"
"Oligodon" "bitorquatus" "1"
"Oligodon" "maculatus" "1"
"Oligodon" "notospilus" "1"
"Opisthotropis" "typica" "1"
"Orlitia" "borneensis" "1"
"Otosaurus" "cumingi" "1"
"Oxyrhabdium" "modestum" "1"
"Paracontias" "holomelas" "1"
"Parahelicops" "annamensis" "1"
"Parapistocalamus" "hedigeri" "1"
"Paroedura" "sanctijohannis" "1"
"Parvoscincus" "arvindiesmosi" "1"
"Parvoscincus" "beyeri" "1"
"Parvoscincus" "boyingi" "1"
"Parvoscincus" "decipiens" "1"
"Parvoscincus" "igorotorum" "1"
"Parvoscincus" "laterimaculatus" "1"
"Parvoscincus" "tagapayo" "1"
"Perochirus" "ateles" "1"
"Phelsuma" "berghofi" "1"
"Phelsuma" "hoeschi" "1"
"Phelsuma" "nigra" "1"
"Phelsuma" "serraticauda" "1"
"Phoxophrys" "borneensis" "1"
"Phoxophrys" "spiniceps" "1"
"Pinoyscincus" "abdictus" "1"
"Pinoyscincus" "llanosi" "1"
"Pliocercus" "euryzonus" "1"
"Prasinohaema" "semoni" "1"
"Protobothrops" "sieversorum" "1"
"Psammodynastes" "pulverulentus" "1"
"Pseudocalotes" "tympanistriga" "1"
"Pseudorabdion" "albonuchalis" "1"
"Pseudorabdion" "oxycephalum" "1"
"Pseudorabdion" "sarasinorum" "1"
"Pseudoxenodon" "baramensis" "1"
"Pseudoxyrhopus" "microps" "1"
"Ptychoglossus" "danieli" "1"
"Ptychoglossus" "eurylepis" "1"
"Ptychoglossus" "festae" "1"
"Ptychozoon" "intermedium" "1"
"Ptychozoon" "nicobarensis" "1"
"Python" "curtus" "1"
"Rabdion" "forsteni" "1"
"Ramphotyphlops" "angusticeps" "1"
"Ramphotyphlops" "becki" "1"
"Ramphotyphlops" "flaviventer" "1"
"Ramphotyphlops" "multilineatus" "1"
"Rhabdophis" "chrysargos" "1"
"Rhabdophis" "spilogaster" "1"
"Rhabdops" "bicolor" "1"
"Rhadinaea" "pulveriventris" "1"
"Rhadinella" "serperaster" "1"
"Rhinobothryum" "bovallii" "1"
"Rhinoclemmys" "annulata" "1"
"Rhinoclemmys" "nasuta" "1"
"Rhinophis" "homolepis" "1"
"Rhinophis" "philippinus" "1"
"Riama" "anatoloros" "1"
"Riama" "raneyi" "1"
"Sibon" "argus" "1"
"Simalia" "tracyae" "1"
"Sinomicrurus" "hatori" "1"
"Sphaerodactylus" "lineolatus" "1"
"Sphaerodactylus" "millepunctatus" "1"
"Sphenomorphus" "anotus" "1"
"Sphenomorphus" "aruensis" "1"
"Sphenomorphus" "bignelli" "1"
"Sphenomorphus" "brunneus" "1"
"Sphenomorphus" "bukitensis" "1"
"Sphenomorphus" "concinnatus" "1"
"Sphenomorphus" "darlingtoni" "1"
"Sphenomorphus" "derooyae" "1"
"Sphenomorphus" "fragosus" "1"
"Sphenomorphus" "granulatus" "1"
"Sphenomorphus" "longicaudatus" "1"
"Sphenomorphus" "maindroni" "1"
"Sphenomorphus" "meyeri" "1"
"Sphenomorphus" "mimikanum" "1"
"Sphenomorphus" "muelleri" "1"
"Sphenomorphus" "nigrolineatus" "1"
"Sphenomorphus" "oligolepis" "1"
"Sphenomorphus" "simus" "1"
"Sphenomorphus" "tanneri" "1"
"Sphenomorphus" "taylori" "1"
"Sphenomorphus" "woodfordi" "1"
"Stegonotus" "diehli" "1"
"Stegonotus" "guentheri" "1"
"Stegonotus" "heterurus" "1"
"Stegonotus" "muelleri" "1"
"Stenocercus" "angulifer" "1"
"Takydromus" "hani" "1"
"Takydromus" "khasiensis" "1"
"Takydromus" "sexlineatus" "1"
"Tantilla" "impensa" "1"
"Tantilla" "psittaca" "1"
"Tantilla" "ruficeps" "1"
"Teuchocercus" "keyi" "1"
"Thamnosophis" "epistibes" "1"
"Trachylepis" "comorensis" "1"
"Tribolonotus" "annectens" "1"
"Tribolonotus" "blanchardi" "1"
"Tribolonotus" "gracilis" "1"
"Tribolonotus" "schmidti" "1"
"Trimeresurus" "barati" "1"
"Trimeresurus" "brongersmai" "1"
"Trimeresurus" "cardamomensis" "1"
"Trimeresurus" "rubeus" "1"
"Trimetopon" "pliolepis" "1"
"Trimetopon" "simile" "1"
"Tropidolaemus" "laticinctus" "1"
"Tropidolaemus" "philippensis" "1"
"Tropidolaemus" "subannulatus" "1"
"Tropidonophis" "dahlii" "1"
"Tropidonophis" "dendrophiops" "1"
"Tropidonophis" "doriae" "1"
"Tropidonophis" "montanus" "1"
"Tropidonophis" "negrosensis" "1"
"Tropidonophis" "parkeri" "1"
"Tropidonophis" "punctiventris" "1"
"Tropidonophis" "truncatus" "1"
"Tropidophorus" "assamensis" "1"
"Tropidophorus" "beccarii" "1"
"Tropidophorus" "brookei" "1"
"Tropidophorus" "cocincinensis" "1"
"Tropidophorus" "partelloi" "1"
"Uropeltis" "arcticeps" "1"
"Uropeltis" "ceylanicus" "1"
"Uroplatus" "giganteus" "1"
"Uroplatus" "phantasticus" "1"
"Urotheca" "guentheri" "1"
"Urotheca" "myersi" "1"
"Urotheca" "pachyura" "1"
"Varanus" "bangonorum" "1"
"Varanus" "beccarii" "1"
"Varanus" "bogerti" "1"
"Varanus" "cerambonensis" "1"
"Varanus" "cumingi" "1"
"Varanus" "dalubhasa" "1"
"Varanus" "kordensis" "1"
"Varanus" "marmoratus" "1"
"Varanus" "olivaceus" "1"
"Varanus" "salvadorii" "1"
"Varanus" "salvator" "1"
"Varanus" "spinulosus" "1"
"Varanus" "yuwonoi" "1"
"Varanus" "zugorum" "1"
"Xenelaphis" "ellipsifer" "1"
"Xylophis" "perroteti" "1"
"Xylophis" "stenorhynchus" "1"
"Zonosaurus" "maximus" "1"
"Alopoglossus" "copii" "1"
"Amerotyphlops" "brongersmianus" "1"
"Amerotyphlops" "paucisquamus" "1"
"Amphisbaena" "caiari" "1"
"Amphisbaena" "varia" "1"
"Anolis" "aquaticus" "1"
"Anolis" "calimae" "1"
"Anolis" "crassulus" "1"
"Anolis" "dollfusianus" "1"
"Anolis" "philopunctatus" "1"
"Anomochilus" "leonardi" "1"
"Arthrosaura" "synaptolepis" "1"
"Aspidura" "ceylonensis" "1"
"Atractus" "bocki" "1"
"Atractus" "boettgeri" "1"
"Atractus" "favae" "1"
"Atractus" "hoogmoedi" "1"
"Atractus" "latifrons" "1"
"Atractus" "manizalesensis" "1"
"Bachia" "dorbignyi" "1"
"Basiliscus" "vittatus" "1"
"Bitis" "gabonica" "1"
"Boa" "constrictor" "1"
"Bothrocophias" "microphthalmus" "1"
"Bothrolycus" "ater" "1"
"Bothrops" "taeniata" "1"
"Calumma" "malthe" "1"
"Carlia" "luctuosa" "1"
"Chamaelycus" "fasciatus" "1"
"Chelodina" "reimanni" "1"
"Clelia" "clelia" "1"
"Clelia" "scytalina" "1"
"Cnemaspis" "spinicollis" "1"
"Cnemidophorus" "gramivagus" "1"
"Cnemidophorus" "ruatanus" "1"
"Cophoscincopus" "simulans" "1"
"Crocodylus" "intermedius" "1"
"Crotalus" "durissus" "1"
"Ctenotus" "nullum" "1"
"Cyrtodactylus" "adorus" "1"
"Cyrtodactylus" "dumnuii" "1"
"Cyrtodactylus" "lateralis" "1"
"Dasypeltis" "confusa" "1"
"Dendrophidion" "dendrophis" "1"
"Dipsadoboa" "weileri" "1"
"Dipsas" "baliomelas" "1"
"Dipsas" "incerta" "1"
"Draco" "boschmai" "1"
"Draco" "guentheri" "1"
"Draco" "volans" "1"
"Drymobius" "rhombifer" "1"
"Emoia" "ruficauda" "1"
"Enyalioides" "palpebralis" "1"
"Erythrolamprus" "dorsocorallinus" "1"
"Erythrolamprus" "longiventris" "1"
"Erythrolamprus" "melanotus" "1"
"Feylinia" "elegans" "1"
"Gekko" "badenii" "1"
"Gerrhopilus" "mirus" "1"
"Glaphyromorphus" "crassicaudus" "1"
"Gonionotophis" "savorgnani" "1"
"Hapsidophrys" "smaragdina" "1"
"Helicops" "angulatus" "1"
"Helicops" "tapajonicus" "1"
"Holcosus" "niceforoi" "1"
"Imantodes" "cenchoa" "1"
"Imantodes" "gemmistratus" "1"
"Indotestudo" "forstenii" "1"
"Indotyphlops" "albiceps" "1"
"Japalura" "tricarinata" "1"
"Kentropyx" "striata" "1"
"Kinixys" "erosa" "1"
"Kualatahan" "pahangensis" "1"
"Lacertaspis" "chriswildi" "1"
"Lachesis" "muta" "1"
"Lampropeltis" "abnorma" "1"
"Lampropholis" "robertsi" "1"
"Leiolepis" "guentherpetersi" "1"
"Lepidoblepharis" "hoogmoedi" "1"
"Leposoma" "hexalepis" "1"
"Leposoma" "percarinatum" "1"
"Leptodeira" "nigrofasciata" "1"
"Letheobia" "somalica" "1"
"Liophidium" "rhodogaster" "1"
"Lygisaurus" "tanneri" "1"
"Lygodactylus" "bivittis" "1"
"Lygosoma" "herberti" "1"
"Mesoclemmys" "raniceps" "1"
"Micrurus" "averyi" "1"
"Micrurus" "paraensis" "1"
"Morunasaurus" "peruvianus" "1"
"Nessia" "sarasinorum" "1"
"Neusticurus" "bicarinatus" "1"
"Oligodon" "ocellatus" "1"
"Phelsuma" "abbotti" "1"
"Philothamnus" "carinatus" "1"
"Philothamnus" "dorsalis" "1"
"Phrynops" "geoffroanus" "1"
"Polemon" "gabonensis" "1"
"Pseudoxenodon" "inornatus" "1"
"Python" "brongersmai" "1"
"Riolama" "leucosticta" "1"
"Sibon" "dimidiatus" "1"
"Spilotes" "sulphureus" "1"
"Stenocercus" "scapularis" "1"
"Thrasops" "flavigularis" "1"
"Varanus" "komodoensis" "1"
"Xenodon" "severus" "1"
"Zonosaurus" "boettgeri" "1"
"Afrotyphlops" "decorosus" "1"
"Amphiglossus" "frontoparietalis" "1"
"Amphiglossus" "punctatus" "1"
"Anadia" "vittata" "1"
"Anilios" "erycinus" "1"
"Anolis" "biporcatus" "1"
"Anolis" "danieli" "1"
"Anolis" "fungosus" "1"
"Anolis" "gracilipes" "1"
"Anolis" "ibanezi" "1"
"Anolis" "limon" "1"
"Anolis" "lynchi" "1"
"Anolis" "microtus" "1"
"Anolis" "vittigerus" "1"
"Argyrophis" "hypsobothrius" "1"
"Batagur" "baska" "1"
"Boiga" "andamanensis" "1"
"Boiga" "angulata" "1"
"Boiga" "irregularis" "1"
"Boiga" "wallachi" "1"
"Bothrops" "marajoensis" "1"
"Brachymeles" "apus" "1"
"Brookesia" "griveaudi" "1"
"Bungarus" "andamanensis" "1"
"Bungarus" "flaviceps" "1"
"Calamaria" "bicolor" "1"
"Calamaria" "everetti" "1"
"Calamaria" "grabowskyi" "1"
"Calamaria" "hilleniusi" "1"
"Calamaria" "muelleri" "1"
"Calotes" "bachae" "1"
"Candoia" "aspera" "1"
"Candoia" "bibroni" "1"
"Candoia" "paulsoni" "1"
"Cantoria" "violacea" "1"
"Carlia" "aramia" "1"
"Carlia" "tutela" "1"
"Ceratophora" "aspera" "1"
"Clelia" "equatoriana" "1"
"Cnemaspis" "sisparensis" "1"
"Corallus" "annulatus" "1"
"Crocodylus" "porosus" "1"
"Crocodylus" "siamensis" "1"
"Cryptoblepharus" "eximius" "1"
"Cyclophiops" "doriae" "1"
"Cyrtodactylus" "aaroni" "1"
"Cyrtodactylus" "jarujini" "1"
"Cyrtodactylus" "khasiensis" "1"
"Dasia" "olivacea" "1"
"Dendrelaphis" "calligastra" "1"
"Dendrelaphis" "salomonis" "1"
"Dendrophidion" "clarkii" "1"
"Dendrophidion" "prolixum" "1"
"Dendrophidion" "vinitor" "1"
"Dibamus" "greeri" "1"
"Diploglossus" "monotropis" "1"
"Draco" "bimaculatus" "1"
"Draco" "norvillii" "1"
"Draco" "quadrasi" "1"
"Draco" "spilopterus" "1"
"Emoia" "arnoensis" "1"
"Emoia" "atrocostata" "1"
"Emoia" "aurulenta" "1"
"Emoia" "baudini" "1"
"Emoia" "caeruleocauda" "1"
"Emoia" "jamur" "1"
"Emoia" "klossi" "1"
"Emoia" "nigra" "1"
"Emoia" "obscura" "1"
"Emoia" "physicae" "1"
"Emoia" "sorex" "1"
"Emoia" "tropidolepis" "1"
"Emoia" "veracunda" "1"
"Enyalioides" "oshaughnessyi" "1"
"Eutropis" "rugifera" "1"
"Gehyra" "baliola" "1"
"Gongylosoma" "longicauda" "1"
"Gonocephalus" "kuhlii" "1"
"Gonyosoma" "jansenii" "1"
"Gonyosoma" "oxycephalum" "1"
"Gyiophis" "maculosa" "1"
"Hebius" "inas" "1"
"Hebius" "parallelum" "1"
"Hemidactylus" "eniangii" "1"
"Hemidactylus" "garnotii" "1"
"Hemidactylus" "pieresii" "1"
"Hemidactylus" "stejnegeri" "1"
"Hologerrhum" "philippinum" "1"
"Homalophis" "doriae" "1"
"Homalopsis" "semizonata" "1"
"Hypnale" "zara" "1"
"Hypsilurus" "schultzewestrumi" "1"
"Iguanognathus" "werneri" "1"
"Imantodes" "inornatus" "1"
"Insulasaurus" "arborens" "1"
"Kinosternon" "dunni" "1"
"Lamprolepis" "smaragdina" "1"
"Lampropeltis" "micropholis" "1"
"Lepidoblepharis" "williamsi" "1"
"Lepidodactylus" "magnus" "1"
"Leposoma" "snethlageae" "1"
"Leptosiaphos" "amieti" "1"
"Lialis" "jicari" "1"
"Lipinia" "cheesmanae" "1"
"Lipinia" "pulchella" "1"
"Lobulia" "elegans" "1"
"Lophocalotes" "ludekingi" "1"
"Lycodon" "hypsirhinoides" "1"
"Lycodryas" "carleti" "1"
"Lycodryas" "gaimardi" "1"
"Lyriocephalus" "scutatus" "1"
"Macropisthodon" "flaviceps" "1"
"Macropisthodon" "rhodomelas" "1"
"Malayotyphlops" "ruficaudus" "1"
"Mesoclemmys" "nasuta" "1"
"Micrurus" "alleni" "1"
"Morelia" "viridis" "1"
"Nactus" "multicarinatus" "1"
"Nactus" "sphaerodactylodes" "1"
"Naja" "sagittifera" "1"
"Ogmodon" "vitianus" "1"
"Oligodon" "annulifer" "1"
"Oligodon" "octolineatus" "1"
"Oligodon" "planiceps" "1"
"Oligodon" "sublineatus" "1"
"Orthriophis" "cantoris" "1"
"Papuascincus" "morokanus" "1"
"Phelsuma" "andamanense" "1"
"Phoxophrys" "nigrilabris" "1"
"Phoxophrys" "tuberculata" "1"
"Pinoyscincus" "jagori" "1"
"Prasinohaema" "virens" "1"
"Psammodynastes" "pictus" "1"
"Pseudocalotes" "dringi" "1"
"Pseudogekko" "pungkaypinit" "1"
"Pseudorabdion" "collaris" "1"
"Pseudorabdion" "longiceps" "1"
"Pseudorabdion" "mcnamarae" "1"
"Pseustes" "shropshirei" "1"
"Ptyas" "carinata" "1"
"Ptyas" "luzonensis" "1"
"Python" "breitensteini" "1"
"Rhabdophis" "lineatus" "1"
"Rhadinaea" "calligaster" "1"
"Salomonelaps" "par" "1"
"Scincella" "cherriei" "1"
"Scincella" "macrotis" "1"
"Sibon" "longifrenis" "1"
"Sphaerodactylus" "homolepis" "1"
"Sphenomorphus" "cinereus" "1"
"Sphenomorphus" "cranei" "1"
"Sphenomorphus" "jobiensis" "1"
"Sphenomorphus" "latifasciatus" "1"
"Sphenomorphus" "leptofasciatus" "1"
"Sphenomorphus" "nigriventris" "1"
"Sphenomorphus" "pratti" "1"
"Sphenomorphus" "puncticentralis" "1"
"Sphenomorphus" "tropidonotus" "1"
"Sphenomorphus" "wolfi" "1"
"Stegonotus" "borneensis" "1"
"Tantilla" "reticulata" "1"
"Toxicocalamus" "loriae" "1"
"Toxicocalamus" "preussi" "1"
"Tretanorhinus" "nigroluteus" "1"
"Tribolonotus" "ponceleti" "1"
"Trimeresurus" "cantori" "1"
"Trimeresurus" "malcolmi" "1"
"Trimeresurus" "sumatranus" "1"
"Trimeresurus" "vogeli" "1"
"Tropidonophis" "hypomelas" "1"
"Tropidophorus" "grayi" "1"
"Tropidophorus" "mocquardii" "1"
"Tytthoscincus" "hallieri" "1"
"Ungaliophis" "panamensis" "1"
"Uroplatus" "sameiti" "1"
"Urotheca" "decipiens" "1"
"Varanus" "doreanus" "1"
"Xenochrophis" "vittatus" "1"
"Xenodermus" "javanicus" "1"
"Alopoglossus" "angulatus" "1"
"Amerotyphlops" "minuisquamus" "1"
"Amphiglossus" "melanurus" "1"
"Amphisbaena" "amazonica" "1"
"Amphisbaena" "anomala" "1"
"Amphisbaena" "brasiliana" "1"
"Amphisbaena" "fuliginosa" "1"
"Anolis" "auratus" "1"
"Anolis" "macrophallus" "1"
"Anolis" "soinii" "1"
"Anolis" "sulcifrons" "1"
"Anolis" "transversalis" "1"
"Anolis" "vaupesianus" "1"
"Atheris" "broadleyi" "1"
"Atractus" "collaris" "1"
"Atractus" "schach" "1"
"Atractus" "torquatus" "1"
"Atractus" "trilineatus" "1"
"Bachia" "panoplia" "1"
"Bothrops" "matogrossensis" "1"
"Bothrops" "oligolepis" "1"
"Calabaria" "reinhardtii" "1"
"Calamaria" "albiventer" "1"
"Calotes" "liocephalus" "1"
"Cercosaura" "ocellata" "1"
"Chamaelycus" "parkeri" "1"
"Claudius" "angustatus" "1"
"Cnemaspis" "siamensis" "1"
"Corallus" "caninus" "1"
"Cynisca" "haugi" "1"
"Dipsadoboa" "underwoodi" "1"
"Dipsadoboa" "unicolor" "1"
"Dixonius" "vietnamensis" "1"
"Drymarchon" "corais" "1"
"Gonatodes" "riveroi" "1"
"Helicops" "polylepis" "1"
"Hemidactylus" "coalescens" "1"
"Hemidactylus" "palaichthus" "1"
"Imantodes" "lentiferus" "1"
"Kentropyx" "calcarata" "1"
"Leptodeira" "septentrionalis" "1"
"Leptophis" "cupreus" "1"
"Letheobia" "acutirostrata" "1"
"Liotyphlops" "albirostris" "1"
"Lygisaurus" "aeratus" "1"
"Lygisaurus" "macfarlani" "1"
"Lygodactylus" "madagascariensis" "1"
"Micrurus" "albicinctus" "1"
"Micrurus" "langsdorffi" "1"
"Micrurus" "pacaraimae" "1"
"Micrurus" "scutiventris" "1"
"Mochlus" "guineensis" "1"
"Ovophis" "convictus" "1"
"Oxyrhopus" "vanidicus" "1"
"Paracontias" "kankana" "1"
"Philodryas" "argentea" "1"
"Polemon" "fulvicollis" "1"
"Polemon" "gracilis" "1"
"Polemon" "notatus" "1"
"Polychrus" "liogaster" "1"
"Pseudothecadactylus" "australis" "1"
"Ptychoglossus" "brevifrontalis" "1"
"Ptychoglossus" "nicefori" "1"
"Rhamnophis" "aethiopissa" "1"
"Scaphiodontophis" "annulatus" "1"
"Sceloporus" "taeniocnemis" "1"
"Sphenomorphus" "scotophilus" "1"
"Sphenomorphus" "tersus" "1"
"Stenocercus" "fimbriatus" "1"
"Stenocercus" "iridescens" "1"
"Stenocercus" "prionotus" "1"
"Stenocercus" "roseiventris" "1"
"Taeniophallus" "brevirostris" "1"
"Taeniophallus" "quadriocellatus" "1"
"Tantilla" "melanocephala" "1"
"Tantilla" "taeniata" "1"
"Tarentola" "pastoria" "1"
"Toxicodryas" "pulverulenta" "1"
"Trachemys" "callirostris" "1"
"Tretioscincus" "bifasciatus" "1"
"Trioceros" "oweni" "1"
"Tropidurus" "hispidus" "1"
"Tropidurus" "insulanus" "1"
"Uroplatus" "ebenaui" "1"
"Zonosaurus" "rufipes" "1"
"Amapasaurus" "tetradactylus" "1"
"Anolis" "chocorum" "1"
"Anolis" "cupreus" "1"
"Anolis" "gaigei" "1"
"Anolis" "mariarum" "1"
"Aphaniotis" "fusca" "1"
"Aplopeltura" "boa" "1"
"Asthenodipsas" "malaccanus" "1"
"Bachia" "pallidiceps" "1"
"Bothriechis" "schlegelii" "1"
"Brachymeles" "tridactylus" "1"
"Brachyorrhos" "albus" "1"
"Bungarus" "lividus" "1"
"Calamaria" "alidae" "1"
"Calamaria" "bitorques" "1"
"Calamaria" "margaritophora" "1"
"Calamaria" "sumatrana" "1"
"Chrysopelea" "paradisi" "1"
"Ctenosaura" "similis" "1"
"Cyclemys" "gemeli" "1"
"Cyrtodactylus" "annulatus" "1"
"Dasia" "vittata" "1"
"Dendrelaphis" "kopsteini" "1"
"Dendrophidion" "percarinatum" "1"
"Dogania" "subplana" "1"
"Draco" "beccarii" "1"
"Draco" "spilonotus" "1"
"Emoia" "concolor" "1"
"Emoia" "impar" "1"
"Emoia" "kordoana" "1"
"Emoia" "maxima" "1"
"Enyalioides" "heterolepis" "1"
"Eutropis" "bontocensis" "1"
"Eutropis" "novemcarinata" "1"
"Gerrhopilus" "inornatus" "1"
"Harpesaurus" "borneensis" "1"
"Hebius" "arquus" "1"
"Hebius" "celebicum" "1"
"Hebius" "modestum" "1"
"Hemibungarus" "calligaster" "1"
"Hemidactylus" "platyurus" "1"
"Heosemys" "spinosa" "1"
"Holcosus" "leptophrys" "1"
"Hypsilurus" "dilophus" "1"
"Hypsilurus" "modestus" "1"
"Hypsilurus" "papuensis" "1"
"Japalura" "planidorsata" "1"
"Lanthanotus" "borneensis" "1"
"Lepidodactylus" "manni" "1"
"Lepidophyma" "mayae" "1"
"Lipinia" "auriculata" "1"
"Lipinia" "nototaenia" "1"
"Lipinia" "rouxi" "1"
"Lycodon" "dumerilii" "1"
"Lycodon" "effraenis" "1"
"Lygosoma" "bampfyldei" "1"
"Mabuya" "mabouya" "1"
"Malayotyphlops" "luzonensis" "1"
"Micrurus" "nigrocinctus" "1"
"Naja" "philippinensis" "1"
"Ninia" "atrata" "1"
"Ninia" "pavimentata" "1"
"Oligodon" "cyclurus" "1"
"Oligodon" "trilineatus" "1"
"Pareas" "carinatus" "1"
"Parvoscincus" "jimmymcguirei" "1"
"Phelsuma" "ravenala" "1"
"Phytolopsis" "punctata" "1"
"Pinoyscincus" "coxi" "1"
"Potamites" "cochranae" "1"
"Prasinohaema" "flavipes" "1"
"Pseudogekko" "brevipes" "1"
"Pseudogekko" "compresicorpus" "1"
"Ptychoglossus" "plicatus" "1"
"Ptychozoon" "horsfieldii" "1"
"Ristella" "rurkii" "1"
"Sibon" "annulatus" "1"
"Simalia" "amethistina" "1"
"Sphaerodactylus" "dunni" "1"
"Sphenomorphus" "multisquamatus" "1"
"Sphenomorphus" "tridigitus" "1"
"Stegonotus" "modestus" "1"
"Tantilla" "supracincta" "1"
"Toxicocalamus" "stanleyanus" "1"
"Trachyboa" "boulengeri" "1"
"Tribolonotus" "novaeguineae" "1"
"Trimeresurus" "borneensis" "1"
"Trimeresurus" "flavomaculatus" "1"
"Trimeresurus" "puniceus" "1"
"Tropidonophis" "mcdowelli" "1"
"Tropidophorus" "baconi" "1"
"Tropidophorus" "robinsoni" "1"
"Varanus" "caerulivirens" "1"
"Varanus" "finschi" "1"
"Xenopeltis" "unicolor" "1"
"Agama" "insularis" "1"
"Amerotyphlops" "tenuis" "1"
"Anolis" "apollinaris" "1"
"Atractus" "albuquerquei" "1"
"Bothrops" "asper" "1"
"Bronchocela" "smaragdina" "1"
"Brookesia" "therezieni" "1"
"Calamaria" "mecheli" "1"
"Chatogekko" "amazonicus" "1"
"Chironius" "exoletus" "1"
"Coleonyx" "mitratus" "1"
"Cyclemys" "pulchristriata" "1"
"Cylindrophis" "opisthorhodus" "1"
"Draco" "formosus" "1"
"Erythrolamprus" "pygmaeus" "1"
"Euspondylus" "guentheri" "1"
"Grayia" "ornata" "1"
"Gymnophthalmus" "cryptus" "1"
"Helicops" "apiaka" "1"
"Hemidactylus" "muriceus" "1"
"Hemiphyllodactylus" "margarethae" "1"
"Hydrodynastes" "gigas" "1"
"Iguana" "iguana" "1"
"Iphisa" "elegans" "1"
"Kinosternon" "leucostomum" "1"
"Lepidophyma" "tuxtlae" "1"
"Lepidothyris" "fernandi" "1"
"Letheobia" "praeocularis" "1"
"Mastigodryas" "bifossatus" "1"
"Mesoscincus" "managuae" "1"
"Micrurus" "elegans" "1"
"Monopeltis" "jugularis" "1"
"Naja" "annulata" "1"
"Ninia" "diademata" "1"
"Oxyrhopus" "formosus" "1"
"Panaspis" "breviceps" "1"
"Panopa" "carvalhoi" "1"
"Philothamnus" "ornatus" "1"
"Plica" "plica" "1"
"Pseustes" "sexcarinatus" "1"
"Rhadinella" "kinkelini" "1"
"Saproscincus" "czechurai" "1"
"Spilotes" "pullatus" "1"
"Stenocercus" "santander" "1"
"Thamnodynastes" "lanei" "1"
"Trachylepis" "bensonii" "1"
"Trachylepis" "makolowodei" "1"
"Trilepida" "macrolepis" "1"
"Trimorphodon" "quadruplex" "1"
"Xenodon" "rabdocephalus" "1"
"Xenopholis" "scalaris" "1"
"Ahaetulla" "prasina" "1"
"Anolis" "antonii" "1"
"Anolis" "humilis" "1"
"Anolis" "insignis" "1"
"Anolis" "latifrons" "1"
"Anolis" "lyra" "1"
"Anolis" "orcesi" "1"
"Atractus" "loveridgei" "1"
"Atractus" "nicefori" "1"
"Atractus" "zidoki" "1"
"Batagur" "affinis" "1"
"Boiga" "cynodon" "1"
"Calamaria" "borneensis" "1"
"Calliophis" "bivirgata" "1"
"Candoia" "carinata" "1"
"Carlia" "diguliensis" "1"
"Chelodina" "gunaleni" "1"
"Chironius" "grandisquamis" "1"
"Cnemaspis" "heteropholis" "1"
"Cnemaspis" "kendallii" "1"
"Cyclocorus" "lineatus" "1"
"Cyrtodactylus" "serratus" "1"
"Dendrelaphis" "caudolineatus" "1"
"Dendrelaphis" "cyanochloris" "1"
"Dendrelaphis" "walli" "1"
"Dendrophidion" "nuchale" "1"
"Dryocalamus" "subannulatus" "1"
"Echinosaura" "panamensis" "1"
"Elseya" "novaeguineae" "1"
"Elseya" "schultzei" "1"
"Erythrolamprus" "bizona" "1"
"Gekko" "vittatus" "1"
"Gerrhopilus" "ater" "1"
"Gerrhopilus" "hedraeus" "1"
"Hemidactylus" "echinus" "1"
"Holcosus" "anomalus" "1"
"Holcosus" "chaitzami" "1"
"Homalopsis" "buccata" "1"
"Hydrosaurus" "amboinensis" "1"
"Hypsilurus" "geelvinkianus" "1"
"Ithycyphus" "goudoti" "1"
"Lepidodactylus" "guppyi" "1"
"Liasis" "papuana" "1"
"Lipinia" "pulchra" "1"
"Lycodon" "capucinus" "1"
"Micrurus" "dumerilii" "1"
"Micrurus" "multiscutatus" "1"
"Nactus" "vankampeni" "1"
"Oxyrhabdium" "leporinum" "1"
"Prasinohaema" "prehensicauda" "1"
"Pseudocophotis" "sumatrana" "1"
"Ptyas" "fusca" "1"
"Ptychozoon" "kuhli" "1"
"Ramphotyphlops" "depressus" "1"
"Rhabdophis" "conspicillatus" "1"
"Rhadinaea" "decorata" "1"
"Sibynophis" "geminatus" "1"
"Siebenrockiella" "crassicollis" "1"
"Sphenomorphus" "temmincki" "1"
"Stoliczkia" "borneensis" "1"
"Tantilla" "alticola" "1"
"Tropidonophis" "statistictus" "1"
"Tytthoscincus" "atrigularis" "1"
"Varanus" "indicus" "1"
"Varanus" "jobiensis" "1"
"Varanus" "nuchalis" "1"
"Afrotyphlops" "steinhausi" "1"
"Amphisbaena" "polystegum" "1"
"Anolis" "christophei" "1"
"Anolis" "wellbornae" "1"
"Apostolepis" "nigrolineata" "1"
"Atractus" "natans" "1"
"Bothrocophias" "hyoprora" "1"
"Bothrops" "bilineata" "1"
"Bothrops" "brazili" "1"
"Calumma" "parsonii" "1"
"Cercosaura" "manicata" "1"
"Cercosaura" "vertebralis" "1"
"Coluber" "mentovarius" "1"
"Cophoscincopus" "durus" "1"
"Dendrophidion" "bivittatus" "1"
"Dendrophidion" "graciliverpa" "1"
"Dipsas" "andiana" "1"
"Eunectes" "murinus" "1"
"Geophis" "carinosus" "1"
"Gonatodes" "albogularis" "1"
"Gonatodes" "annularis" "1"
"Gonatodes" "concinnatus" "1"
"Gonionotophis" "poensis" "1"
"Helminthophis" "praeocularis" "1"
"Helophis" "schoutedeni" "1"
"Hemidactylus" "fasciatus" "1"
"Holaspis" "guentheri" "1"
"Kentropyx" "pelviceps" "1"
"Kinosternon" "scorpioides" "1"
"Laemanctus" "longipes" "1"
"Lepidoblepharis" "sanctaemartae" "1"
"Leptosiaphos" "rhodurus" "1"
"Letheobia" "caeca" "1"
"Liotyphlops" "anops" "1"
"Lygodactylus" "conraui" "1"
"Marisora" "brachypoda" "1"
"Mastigodryas" "pleei" "1"
"Micrurus" "isozonus" "1"
"Monopeltis" "galeata" "1"
"Ninia" "hudsoni" "1"
"Oxybelis" "aeneus" "1"
"Pelusios" "marani" "1"
"Phelsuma" "laticauda" "1"
"Platemys" "platycephala" "1"
"Podocnemis" "lewyana" "1"
"Podocnemis" "vogli" "1"
"Polemon" "collaris" "1"
"Poromera" "fordii" "1"
"Pseudoboa" "coronata" "1"
"Rhamnophis" "batesii" "1"
"Rhinoclemmys" "diademata" "1"
"Staurotypus" "triporcatus" "1"
"Taeniophallus" "nicagus" "1"
"Trachemys" "grayi" "1"
"Trachischium" "guentheri" "1"
"Tretioscincus" "agilis" "1"
"Tricheilostoma" "sundewalli" "1"
"Trioceros" "chapini" "1"
"Tupinambis" "teguixin" "1"
"Uracentron" "flaviceps" "1"
"Xenosaurus" "grandis" "1"
"Acanthosaura" "armata" "1"
"Ahaetulla" "fronticincta" "1"
"Anolis" "capito" "1"
"Anolis" "fitchi" "1"
"Anolis" "maculigula" "1"
"Anolis" "peraccae" "1"
"Atractus" "lasallei" "1"
"Atropoides" "mexicanus" "1"
"Bothrocophias" "myersi" "1"
"Brachymeles" "boulengeri" "1"
"Brachymeles" "elerae" "1"
"Bronchocela" "cristatella" "1"
"Calamaria" "virgulata" "1"
"Chironius" "flavopictus" "1"
"Chitra" "chitra" "1"
"Cnemaspis" "peninsularis" "1"
"Cyclemys" "enigmatica" "1"
"Dendrelaphis" "haasi" "1"
"Draco" "mindanensis" "1"
"Draco" "ornatus" "1"
"Emoia" "loveridgei" "1"
"Gehyra" "papuana" "1"
"Gonocephalus" "grandis" "1"
"Hebius" "petersii" "1"
"Hemidactylus" "craspedotus" "1"
"Lycodon" "cardamomensis" "1"
"Oligodon" "ancorus" "1"
"Oligodon" "purpurascens" "1"
"Oxybelis" "brevirostris" "1"
"Pelochelys" "bibroni" "1"
"Pelochelys" "cantorii" "1"
"Phelsuma" "guttata" "1"
"Pseudorabdion" "saravacense" "1"
"Ramphotyphlops" "olivaceus" "1"
"Scincella" "rufocaudatus" "1"
"Simalia" "boeleni" "1"
"Sphenomorphus" "sabanus" "1"
"Sphenomorphus" "schultzei" "1"
"Tomistoma" "schlegelii" "1"
"Trimeresurus" "strigatus" "1"
"Trioceros" "montium" "1"
"Tropidophorus" "misaminius" "1"
"Tropidophorus" "perplexus" "1"
"Uroplatus" "fimbriatus" "1"
"Xenochrophis" "maculatus" "1"
"Agama" "sylvana" "1"
"Anolis" "chrysolepis" "1"
"Anolis" "trachyderma" "1"
"Atractus" "poeppigi" "1"
"Bachia" "bicolor" "1"
"Causus" "lichtensteinii" "1"
"Chamaelycus" "christyi" "1"
"Corallus" "hortulanus" "1"
"Cyrtodactylus" "mandalayensis" "1"
"Dipsadoboa" "viridis" "1"
"Erythrolamprus" "taeniogaster" "1"
"Gonatodes" "humeralis" "1"
"Gonionotophis" "guirali" "1"
"Hemidactylus" "richardsonii" "1"
"Holcosus" "quadrilineatus" "1"
"Hydrodynastes" "bicinctus" "1"
"Hydrops" "triangularis" "1"
"Lygophis" "lineatus" "1"
"Malayemys" "subtrijuga" "1"
"Mastigodryas" "moratoi" "1"
"Micrurus" "medemi" "1"
"Phimophis" "guianensis" "1"
"Pseudoeryx" "plicatilis" "1"
"Pseudorabdion" "eiselti" "1"
"Sceloporus" "internasalis" "1"
"Sibon" "anthracops" "1"
"Anolis" "fraseri" "1"
"Anolis" "frenatus" "1"
"Batagur" "borneoensis" "1"
"Blythia" "reticulata" "1"
"Calamaria" "lumbricoidea" "1"
"Calumma" "gallus" "1"
"Carlia" "mysi" "1"
"Chrysopelea" "pelias" "1"
"Corytophanes" "cristatus" "1"
"Crocodylus" "novaeguineae" "1"
"Dendrophidion" "rufiterminorum" "1"
"Emoia" "submetallica" "1"
"Eugongylus" "albofasciolatus" "1"
"Hebius" "flavifrons" "1"
"Hypsilurus" "auritus" "1"
"Kentropyx" "borckiana" "1"
"Lipinia" "vulcania" "1"
"Madatyphlops" "ocularis" "1"
"Ptyctolaemus" "gularis" "1"
"Rhabdophis" "murudensis" "1"
"Rhinoclemmys" "funerea" "1"
"Tropidonophis" "elongatus" "1"
"Tropidophorus" "davaoensis" "1"
"Xenelaphis" "hexagonotus" "1"
"Xenochrophis" "punctulatus" "1"
"Amphisbaena" "slateri" "1"
"Amphisbaena" "steindachneri" "1"
"Anolis" "naufragus" "1"
"Anolis" "tandai" "1"
"Atractus" "alphonsehogei" "1"
"Atractus" "badius" "1"
"Bachia" "flavescens" "1"
"Borikenophis" "portoricensis" "1"
"Bothriechis" "marchi" "1"
"Brookesia" "betschi" "1"
"Bungarus" "candidus" "1"
"Calumma" "brevicorne" "1"
"Calumma" "furcifer" "1"
"Djokoiskandarus" "annulata" "1"
"Epicrates" "maurus" "1"
"Epictia" "ater" "1"
"Gonocephalus" "abbotti" "1"
"Leiolepis" "triploida" "1"
"Leposoma" "osvaldoi" "1"
"Lipinia" "quadrivittata" "1"
"Micrurus" "filiformis" "1"
"Micrurus" "narduccii" "1"
"Micrurus" "remotus" "1"
"Pararhadinaea" "melanogaster" "1"
"Paroedura" "gracilis" "1"
"Ptychoglossus" "vallensis" "1"
"Raclitia" "indica" "1"
"Rhinobothryum" "lentiginosum" "1"
"Sceloporus" "acanthinus" "1"
"Scincella" "silvicola" "1"
"Tantilla" "vulcani" "1"
"Anolis" "oxylophus" "1"
"Anolis" "woodi" "1"
"Atractus" "nigriventris" "1"
"Bothriechis" "lateralis" "1"
"Bungarus" "ceylonicus" "1"
"Cnemaspis" "ornata" "1"
"Cylindrophis" "maculatus" "1"
"Cyrtodactylus" "consobrinus" "1"
"Cyrtodactylus" "elok" "1"
"Draco" "indochinensis" "1"
"Emoia" "pseudopallidiceps" "1"
"Emoia" "reimschiisseli" "1"
"Fojia" "bumui" "1"
"Gehyra" "marginata" "1"
"Gerrhopilus" "depressiceps" "1"
"Gonatodes" "alexandermendesi" "1"
"Gonocephalus" "chamaeleontinus" "1"
"Hebius" "xenura" "1"
"Hemidactylus" "ansorgii" "1"
"Hemiphyllodactylus" "typus" "1"
"Lankascincus" "taprobanensis" "1"
"Lepidoblepharis" "intermedius" "1"
"Lepidodactylus" "herrei" "1"
"Leptosiaphos" "pauliani" "1"
"Luperosaurus" "cumingii" "1"
"Lygosoma" "corpulentum" "1"
"Oligodon" "deuvei" "1"
"Phelsuma" "parva" "1"
"Pseudechis" "papuanus" "1"
"Ptychoglossus" "myersi" "1"
"Ptychoglossus" "stenolepis" "1"
"Scincella" "victoriana" "1"
"Sphenomorphus" "loriae" "1"
"Tiliqua" "gigas" "1"
"Trilepida" "joshuai" "1"
"Trimeresurus" "sabahi" "1"
"Trioceros" "camerunensis" "1"
"Dipsas" "pavonina" "1"
"Gymnophthalmus" "vanzoi" "1"
"Micrurus" "psyches" "1"
"Phrynops" "tuberosus" "1"
"Trachemys" "emolli" "1"
"Anolis" "lionotus" "1"
"Anolis" "quaggulus" "1"
"Coelognathus" "erythrurus" "1"
"Hydrosaurus" "pustulatus" "1"
"Trimeresurus" "malabaricus" "1"
"Anolis" "tolimensis" "1"
"Corytophanes" "hernandesii" "1"
"Lacertaspis" "rohdei" "1"
"Pelusios" "chapini" "1"
"Chelydra" "acutirostris" "1"
"Cylindrophis" "melanotus" "1"
"Dibamus" "novaeguineae" "1"
"Lamprophis" "erlangeri" "1"
"Micrurus" "latifasciatus" "1"
"Naja" "pallida" "6"
"Eremiascincus" "fasciolatus" "6"
"Prosymna" "somalica" "6"
"Telescopus" "gezirae" "6"
"Ctenotus" "astarte" "6"
"Diplodactylus" "klugei" "6"
"Diplodactylus" "mitchelli" "6"
"Psammophis" "pulcher" "6"
"Tympanocryptis" "centralis" "6"
"Pseudonaja" "textilis" "6"
"Underwoodisaurus" "seorsus" "6"
"Agamodon" "anguliceps" "6"
"Brachyurophis" "fasciolatus" "6"
"Ctenophorus" "clayi" "6"
"Ctenotus" "pallescens" "6"
"Homopholis" "fasciata" "6"
"Lerista" "chalybura" "6"
"Lerista" "kennedyensis" "6"
"Liopholis" "kintorei" "6"
"Micrelaps" "boettgeri" "6"
"Pelusios" "broadleyi" "6"
"Tympanocryptis" "intima" "6"
"Bitis" "caudalis" "6"
"Heteronotia" "fasciolatus" "6"
"Madatyphlops" "cuneirostris" "6"
"Pedioplanis" "namaquensis" "6"
"Ptenopus" "garrulus" "6"
"Python" "anchietae" "6"
"Rhinotyphlops" "boylei" "6"
"Aspidites" "ramsayi" "6"
"Cryptoblepharus" "plagiocephalus" "6"
"Ctenotus" "hanloni" "6"
"Ctenotus" "quattuordecimlineatus" "6"
"Ctenotus" "schomburgkii" "6"
"Delma" "haroldi" "6"
"Demansia" "calodera" "6"
"Diplodactylus" "galaxias" "6"
"Egernia" "formosa" "6"
"Elapsoidea" "broadleyi" "6"
"Lerista" "petersoni" "6"
"Lucasium" "wombeyi" "6"
"Mochlus" "vinciguerrae" "6"
"Pogona" "minor" "6"
"Strophurus" "elderi" "6"
"Strophurus" "strophurus" "6"
"Trachylepis" "planifrons" "6"
"Varanus" "acanthurus" "6"
"Amblyodipsas" "ventrimaculata" "6"
"Karusasaurus" "jordani" "6"
"Rhoptropus" "boultoni" "6"
"Xenagama" "taylori" "6"
"Anilios" "ammodytes" "6"
"Anilios" "waitii" "6"
"Atractaspis" "magrettii" "6"
"Brachyurophis" "approximans" "6"
"Cryptoblepharus" "buchananii" "6"
"Ctenophorus" "reticulatus" "6"
"Ctenotus" "ariadnae" "6"
"Ctenotus" "rutilans" "6"
"Demansia" "shinei" "6"
"Eremiascincus" "musivus" "6"
"Gehyra" "pulingka" "6"
"Hemidactylus" "imbricatus" "6"
"Hemirhagerrhis" "hildebrandtii" "6"
"Lerista" "stictopleura" "6"
"Lerista" "xanthura" "6"
"Mochlus" "productum" "6"
"Namazonurus" "pustulatus" "6"
"Strophurus" "jeanae" "6"
"Agamodon" "compressus" "6"
"Ancylocranium" "somalicum" "6"
"Ctenotus" "hebetior" "6"
"Ctenotus" "strauchii" "6"
"Hemidactylus" "funaiolii" "6"
"Pachydactylus" "bicolor" "6"
"Psammophis" "trigrammus" "6"
"Varanus" "bushi" "6"
"Vermicella" "vermiformis" "6"
"Acanthocercus" "annectens" "6"
"Acontias" "gariepensis" "6"
"Agama" "persimilis" "6"
"Anilios" "hamatus" "6"
"Antaresia" "stimsoni" "6"
"Atractaspis" "fallax" "6"
"Atractaspis" "microlepidota" "6"
"Boaedon" "maculatus" "6"
"Chionactis" "palarostris" "6"
"Crenadactylus" "ocellatus" "6"
"Ctenophorus" "nuchalis" "6"
"Ctenotus" "colletti" "6"
"Ctenotus" "nasutus" "6"
"Cyrtopodion" "rhodocauda" "6"
"Delma" "nasuta" "6"
"Delma" "pax" "6"
"Diporiphora" "paraconvergens" "6"
"Gehyra" "minuta" "6"
"Hemidactylus" "tropidolepis" "6"
"Heteronotia" "binoei" "6"
"Lerista" "connivens" "6"
"Lerista" "desertorum" "6"
"Lerista" "zietzi" "6"
"Lycophidion" "namibianum" "6"
"Menetia" "greyii" "6"
"Menetia" "maini" "6"
"Pristurus" "crucifer" "6"
"Pseudechis" "australis" "6"
"Pseuderemias" "brenneri" "6"
"Telescopus" "dhara" "6"
"Acontias" "kgalagadi" "6"
"Agama" "aculeata" "6"
"Agama" "planiceps" "6"
"Demansia" "torquata" "6"
"Gerrhosaurus" "auritus" "6"
"Hemirhagerrhis" "viperina" "6"
"Lygodactylus" "bradfieldi" "6"
"Mochlus" "mabuiiforme" "6"
"Monopeltis" "sphenorhynchus" "6"
"Phyllorhynchus" "browni" "6"
"Acanthocercus" "guentherpetersi" "6"
"Aeluroglena" "cucullata" "6"
"Anilios" "centralis" "6"
"Anilios" "ganei" "6"
"Anilios" "margaretae" "6"
"Atractaspis" "scorteccii" "6"
"Carlia" "triacantha" "6"
"Cryptoblepharus" "australis" "6"
"Ctenophorus" "femoralis" "6"
"Ctenophorus" "rufescens" "6"
"Ctenotus" "aphrodite" "6"
"Ctenotus" "brooksi" "6"
"Ctenotus" "calurus" "6"
"Ctenotus" "iapetus" "6"
"Ctenotus" "pantherinus" "6"
"Ctenotus" "piankai" "6"
"Ctenotus" "saxatilis" "6"
"Ctenotus" "serotinus" "6"
"Cyclodomorphus" "melanops" "6"
"Delma" "grayii" "6"
"Delma" "tealei" "6"
"Diplodactylus" "bilybara" "6"
"Diplodactylus" "conspicillatus" "6"
"Diplodactylus" "fulleri" "6"
"Diplodactylus" "galeatus" "6"
"Diplodactylus" "laevis" "6"
"Diplodactylus" "ornatus" "6"
"Diporiphora" "vescus" "6"
"Egernia" "cygnitos" "6"
"Egernia" "pilbarensis" "6"
"Eremiascincus" "intermedius" "6"
"Heliobolus" "spekii" "6"
"Heteronotia" "atra" "6"
"Lerista" "amicorum" "6"
"Lerista" "nevinae" "6"
"Lerista" "onsloviana" "6"
"Lerista" "quadrivincula" "6"
"Lerista" "speciosa" "6"
"Lerista" "uniduo" "6"
"Liopholis" "striata" "6"
"Lucasium" "squarrosum" "6"
"Lucasium" "stenodactylum" "6"
"Meizodon" "plumbiceps" "6"
"Menetia" "surda" "6"
"Moloch" "horridus" "6"
"Morethia" "ruficauda" "6"
"Nephrurus" "vertebralis" "6"
"Notoscincus" "butleri" "6"
"Notoscincus" "ornatus" "6"
"Pachydactylus" "kobosensis" "6"
"Parasuta" "monachus" "6"
"Phrynosoma" "wigginsi" "6"
"Plestiodon" "lagunensis" "6"
"Pseudechis" "butleri" "6"
"Pseudonaja" "nuchalis" "6"
"Rieppeleon" "kerstenii" "6"
"Strophurus" "wilsoni" "6"
"Suta" "punctata" "6"
"Suta" "suta" "6"
"Trachylepis" "brevicollis" "6"
"Trachylepis" "sparsa" "6"
"Varanus" "gilleni" "6"
"Varanus" "panoptes" "6"
"Acanthophis" "wellsi" "6"
"Acontias" "percivali" "6"
"Diporiphora" "ameliae" "6"
"Lerista" "emmotti" "6"
"Lygodactylus" "lawrencei" "6"
"Naja" "nivea" "6"
"Phyllodactylus" "homolepidurus" "6"
"Proablepharus" "kinghorni" "6"
"Psammobates" "oculifer" "6"
"Psammophis" "trinasalis" "6"
"Rhinotyphlops" "schinzi" "6"
"Trachylepis" "acutilabris" "6"
"Trachylepis" "capensis" "6"
"Anilios" "pilbarensis" "6"
"Anilios" "splendidus" "6"
"Brachyurophis" "incinctus" "6"
"Carlia" "munda" "6"
"Ctenophorus" "caudicinctus" "6"
"Ctenophorus" "nguyarna" "6"
"Ctenotus" "dux" "6"
"Ctenotus" "greeri" "6"
"Ctenotus" "joanae" "6"
"Ctenotus" "leonhardii" "6"
"Ctenotus" "rufescens" "6"
"Delma" "borea" "6"
"Demansia" "rufescens" "6"
"Diplodactylus" "kenneallyi" "6"
"Diplodactylus" "tessellatus" "6"
"Egernia" "depressa" "6"
"Egernia" "eos" "6"
"Eremiascincus" "richardsonii" "6"
"Gehyra" "punctata" "6"
"Gehyra" "purpurascens" "6"
"Hemidactylus" "klauberi" "6"
"Hemidactylus" "macropholis" "6"
"Heteronotia" "spelea" "6"
"Lerista" "aericeps" "6"
"Lerista" "allochira" "6"
"Lerista" "bipes" "6"
"Lerista" "flammicauda" "6"
"Lerista" "kingi" "6"
"Lerista" "micra" "6"
"Lerista" "neander" "6"
"Lerista" "taeniata" "6"
"Lophognathus" "gilberti" "6"
"Lophognathus" "longirostris" "6"
"Mochlus" "paedocarinatum" "6"
"Myriopholis" "erythraeus" "6"
"Nephrurus" "amyae" "6"
"Nephrurus" "levis" "6"
"Oedura" "marmorata" "6"
"Pachydactylus" "fasciatus" "6"
"Psammophis" "biseriatus" "6"
"Pseudonaja" "modesta" "6"
"Pygopus" "nigriceps" "6"
"Rhinotyphlops" "ataeniatus" "6"
"Strophurus" "rankini" "6"
"Tiliqua" "multifasciata" "6"
"Tympanocryptis" "cephalus" "6"
"Tympanocryptis" "lineata" "6"
"Varanus" "eremius" "6"
"Varanus" "giganteus" "6"
"Varanus" "pilbarensis" "6"
"Ctenotus" "schevilli" "6"
"Demansia" "rimicola" "6"
"Gehyra" "moritzi" "6"
"Gonionotophis" "vernayi" "6"
"Kinosternon" "alamosae" "6"
"Monopeltis" "leonhardi" "6"
"Morelia" "bredli" "6"
"Pachydactylus" "reconditus" "6"
"Pedioplanis" "lineoocellata" "6"
"Psammophis" "leopardinus" "6"
"Strophurus" "krisalys" "6"
"Acanthophis" "pyrrhus" "6"
"Agama" "rueppelli" "6"
"Anilios" "endoterus" "6"
"Anilios" "grypus" "6"
"Ctenophorus" "scutulatus" "6"
"Ctenophorus" "yinnietharra" "6"
"Ctenotus" "alacer" "6"
"Ctenotus" "grandis" "6"
"Cyrtopodion" "kachhense" "6"
"Dasypeltis" "sahelensis" "6"
"Delma" "butleri" "6"
"Diporiphora" "amphiboluroides" "6"
"Egernia" "epsisolus" "6"
"Eremiascincus" "pallidus" "6"
"Eryx" "colubrinus" "6"
"Furina" "ornata" "6"
"Lerista" "labialis" "6"
"Lerista" "muelleri" "6"
"Lerista" "occulta" "6"
"Lerista" "rolfei" "6"
"Lerista" "verhmens" "6"
"Lerista" "vermicularis" "6"
"Lialis" "burtonis" "6"
"Lucasium" "immaculatum" "6"
"Madatyphlops" "calabresii" "6"
"Nephrurus" "laevissimus" "6"
"Oxyuranus" "microlepidotus" "6"
"Pogona" "vitticeps" "6"
"Proablepharus" "reginae" "6"
"Pseudonaja" "guttata" "6"
"Simoselaps" "anomalus" "6"
"Strophurus" "wellingtonae" "6"
"Suta" "fasciata" "6"
"Trachylepis" "spilogaster" "6"
"Varanus" "caudolineatus" "6"
"Varanus" "spenceri" "6"
"Varanus" "tristis" "6"
"Ctenotus" "pulchellus" "6"
"Heliobolus" "lugubris" "6"
"Matobosaurus" "maltzahni" "6"
"Monopeltis" "infuscata" "6"
"Naja" "nigricincta" "6"
"Trachylepis" "hoeschi" "6"
"Crossobamon" "orientalis" "6"
"Ctenophorus" "isolepis" "6"
"Ctenotus" "helenae" "6"
"Ctenotus" "leae" "6"
"Ctenotus" "maryani" "6"
"Delma" "desmosa" "6"
"Diporiphora" "lalliae" "6"
"Gehyra" "montium" "6"
"Gehyra" "pilbara" "6"
"Hemidactylus" "albopunctatus" "6"
"Lerista" "gascoynensis" "6"
"Lerista" "jacksoni" "6"
"Lerista" "rhodonoides" "6"
"Liopholis" "margaretae" "6"
"Morelia" "spilota" "6"
"Morethia" "boulengeri" "6"
"Varanus" "brevicauda" "6"
"Varanus" "gouldii" "6"
"Agama" "etoshae" "6"
"Colopus" "wahlbergii" "6"
"Coluber" "zebrinus" "6"
"Namibiana" "labialis" "6"
"Pachydactylus" "capensis" "6"
"Prosymna" "bivittata" "6"
"Trachylepis" "punctulata" "6"
"Ctenophorus" "parviceps" "6"
"Ctenotus" "mimetes" "6"
"Ctenotus" "rubicundus" "6"
"Ctenotus" "serventyi" "6"
"Delma" "tincta" "6"
"Diplodactylus" "savagei" "6"
"Diporiphora" "adductus" "6"
"Diporiphora" "valens" "6"
"Diporiphora" "winneckei" "6"
"Egernia" "stokesii" "6"
"Hemidactylus" "isolepis" "6"
"Holodactylus" "africanus" "6"
"Pogona" "mitchelli" "6"
"Pseudonaja" "mengdeni" "6"
"Rhynchoedura" "ornata" "6"
"Strophurus" "ciliaris" "6"
"Acontias" "rieppeli" "6"
"Herpetoreas" "sieboldii" "6"
"Lerista" "frosti" "6"
"Pedioplanis" "undata" "6"
"Prosymna" "frontalis" "6"
"Brachyurophis" "semifasciatus" "6"
"Cryptoblepharus" "ustulatus" "6"
"Ctenotus" "tanamiensis" "6"
"Ctenotus" "uber" "6"
"Delma" "elegans" "6"
"Diplodactylus" "pulcher" "6"
"Hemidactylus" "granchii" "6"
"Latastia" "caeruleopunctata" "6"
"Liopholis" "inornata" "6"
"Liopholis" "slateri" "6"
"Lygodactylus" "somalicus" "6"
"Naja" "ashei" "6"
"Psammophis" "tanganicus" "6"
"Pseuderemias" "smithii" "6"
"Pseuderemias" "striatus" "6"
"Tympanocryptis" "tetraporophora" "6"
"Vermicella" "snelli" "6"
"Antaresia" "perthensis" "6"
"Centrochelys" "sulcata" "6"
"Lerista" "clara" "6"
"Lerista" "varia" "6"
"Psammophis" "punctulatus" "6"
"Chelodina" "steindachneri" "6"
"Ctenotus" "septenarius" "6"
"Hemidactylus" "ruspolii" "6"
"Lerista" "macropisthopus" "6"
"Lygodactylus" "keniensis" "6"
"Nephrurus" "wheeleri" "6"
"Gehyra" "fenestra" "6"
"Platyceps" "brevis" "6"
"Ctenotus" "lateralis" "6"
"Sepsina" "alberti" "6"
"Hemirhagerrhis" "kelleri" "6"
"Lerista" "ips" "6"
"Liolaemus" "pagaburoi" "7"
"Tarentola" "rudis" "7"
"Ablepharus" "pannonicus" "7"
"Liolaemus" "donosobarrosi" "7"
"Acontias" "orientalis" "7"
"Eirenis" "aurolineatus" "7"
"Montivipera" "xanthina" "7"
"Phymaturus" "excelsus" "7"
"Platyceps" "collaris" "7"
"Acanthodactylus" "lineomaculatus" "7"
"Atlantolacerta" "andreanskyi" "7"
"Bassiana" "duperreyi" "7"
"Bassiana" "trilineata" "7"
"Chalcides" "parallelus" "7"
"Chelonoidis" "nigra" "7"
"Chioninia" "spinalis" "7"
"Crotalus" "viridis" "7"
"Ctenotus" "catenifer" "7"
"Darevskia" "kopetdaghica" "7"
"Eremias" "montana" "7"
"Eumeces" "algeriensis" "7"
"Liolaemus" "alticolor" "7"
"Liolaemus" "ornatus" "7"
"Liolaemus" "purul" "7"
"Psammobates" "geometricus" "7"
"Pseudalsophis" "dorsalis" "7"
"Quedenfeldtia" "trachyblepharus" "7"
"Ramigekko" "swartbergensis" "7"
"Tenuidactylus" "bogdanovi" "7"
"Uta" "stansburiana" "7"
"Amblyrhynchus" "cristatus" "7"
"Aprasia" "striolata" "7"
"Bitis" "atropos" "7"
"Chalcides" "polylepis" "7"
"Coluber" "taeniatus" "7"
"Cyclodomorphus" "praealtus" "7"
"Egernia" "napoleonis" "7"
"Eirenis" "decemlineatus" "7"
"Iranolacerta" "brandtii" "7"
"Liolaemus" "buergeri" "7"
"Liolaemus" "gracilis" "7"
"Liolaemus" "morenoi" "7"
"Liolaemus" "multicolor" "7"
"Liolaemus" "zapallarensis" "7"
"Mediodactylus" "spinicauda" "7"
"Ophisaurus" "koellikeri" "7"
"Phrynosoma" "hernandesi" "7"
"Platyceps" "najadum" "7"
"Pseudonaja" "affinis" "7"
"Terrapene" "ornata" "7"
"Testudo" "marginata" "7"
"Tetradactylus" "seps" "7"
"Trachylepis" "vittata" "7"
"Ablepharus" "bivittatus" "7"
"Acanthodactylus" "savignyi" "7"
"Anguis" "cephallonica" "7"
"Apathya" "cappadocica" "7"
"Bradypodion" "taeniabronchum" "7"
"Chalcides" "lanzai" "7"
"Chalcides" "manueli" "7"
"Ctenotus" "labillardieri" "7"
"Daboia" "palaestinae" "7"
"Darevskia" "kamii" "7"
"Delma" "molleri" "7"
"Eremias" "strauchi" "7"
"Eumeces" "schneideri" "7"
"Hemidactylus" "dawudazraqi" "7"
"Hemiergis" "gracilipes" "7"
"Kinosternon" "flavescens" "7"
"Lampropeltis" "californiae" "7"
"Lerista" "bougainvillii" "7"
"Liolaemus" "chaltin" "7"
"Liolaemus" "martorii" "7"
"Liolaemus" "tacnae" "7"
"Malpolon" "monspessulanus" "7"
"Montivipera" "bornmuelleri" "7"
"Philodryas" "simonsii" "7"
"Phoenicolacerta" "laevis" "7"
"Phrynosoma" "douglasii" "7"
"Phymaturus" "palluma" "7"
"Phymaturus" "zapalensis" "7"
"Pituophis" "catenifer" "7"
"Pristidactylus" "araucanus" "7"
"Sceloporus" "graciosus" "7"
"Telescopus" "fallax" "7"
"Thamnophis" "elegans" "7"
"Thamnophis" "hammondii" "7"
"Timon" "tangitanus" "7"
"Zamenis" "persicus" "7"
"Acanthodactylus" "blanci" "7"
"Acontias" "meleagris" "7"
"Amphibolurus" "norrisi" "7"
"Aprasia" "aurita" "7"
"Aspidoscelis" "tigris" "7"
"Aspidoscelis" "velox" "7"
"Blanus" "mariae" "7"
"Chalcides" "montanus" "7"
"Ctenophorus" "chapmani" "7"
"Daboia" "mauritanica" "7"
"Dolichophis" "jugularis" "7"
"Eirenis" "medus" "7"
"Eirenis" "modestus" "7"
"Eirenis" "rothii" "7"
"Goggia" "hewitti" "7"
"Hemorrhois" "hippocrepis" "7"
"Liolaemus" "josei" "7"
"Mauremys" "caspica" "7"
"Mediodactylus" "heterocercus" "7"
"Notechis" "scutatus" "7"
"Phrynosoma" "blainvillii" "7"
"Podarcis" "vaucheri" "7"
"Psammophylax" "rhombeatus" "7"
"Pseudechis" "porphyriacus" "7"
"Pseudonaja" "inframacula" "7"
"Pseudotomodon" "trigonatus" "7"
"Rhynchocalamus" "melanocephalus" "7"
"Tenuidactylus" "caspius" "7"
"Testudo" "graeca" "7"
"Xerotyphlops" "vermicularis" "7"
"Ablepharus" "budaki" "7"
"Ablepharus" "lindbergi" "7"
"Acanthodactylus" "beershebensis" "7"
"Acanthodactylus" "schreiberi" "7"
"Afroedura" "amatolica" "7"
"Afroedura" "hawequensis" "7"
"Afrogecko" "porphyreus" "7"
"Algyroides" "marchi" "7"
"Anatololacerta" "budaki" "7"
"Anatololacerta" "danfordi" "7"
"Anniella" "pulchra" "7"
"Aspidoscelis" "neomexicana" "7"
"Aspidoscelis" "pai" "7"
"Australolacerta" "australis" "7"
"Bitis" "albanica" "7"
"Bitis" "armata" "7"
"Blanus" "mettetali" "7"
"Blanus" "strauchi" "7"
"Bothrops" "ammodytoides" "7"
"Bradypodion" "gutturale" "7"
"Chalcides" "guentheri" "7"
"Chalcides" "mauritanicus" "7"
"Chioninia" "delalandii" "7"
"Conolophus" "marthae" "7"
"Conolophus" "subcristatus" "7"
"Ctenotus" "gemmula" "7"
"Cyrtopodion" "brevipes" "7"
"Delma" "hebesa" "7"
"Egernia" "kingii" "7"
"Eirenis" "collaris" "7"
"Eirenis" "punctatolineatus" "7"
"Gekko" "auriverrucosus" "7"
"Goggia" "essexi" "7"
"Gopherus" "agassizii" "7"
"Hellenolacerta" "graeca" "7"
"Hemicordylus" "nebulosus" "7"
"Hemidactylus" "bouvieri" "7"
"Hemiergis" "initialis" "7"
"Holbrookia" "maculata" "7"
"Lerista" "arenicola" "7"
"Lerista" "distinguenda" "7"
"Lerista" "viduata" "7"
"Liolaemus" "calchaqui" "7"
"Liolaemus" "elongatus" "7"
"Liolaemus" "forsteri" "7"
"Liolaemus" "mapuche" "7"
"Liolaemus" "nigroviridis" "7"
"Liolaemus" "pantherinus" "7"
"Liolaemus" "pleopholis" "7"
"Liolaemus" "quilmes" "7"
"Liolaemus" "scapularis" "7"
"Liolaemus" "tehuelche" "7"
"Liolaemus" "williamsi" "7"
"Macroprotodon" "abubakeri" "7"
"Macroprotodon" "brevis" "7"
"Mauremys" "leprosa" "7"
"Micrelaps" "muelleri" "7"
"Microlophus" "albemarlensis" "7"
"Monopeltis" "luandae" "7"
"Ophiomorus" "chernovi" "7"
"Ophiomorus" "latastii" "7"
"Paralaudakia" "bochariensis" "7"
"Paralaudakia" "lehmanni" "7"
"Phoenicolacerta" "kulzeri" "7"
"Phoenicolacerta" "troodica" "7"
"Phrynocephalus" "strauchi" "7"
"Phrynosoma" "coronatum" "7"
"Phyllodactylus" "galapagensis" "7"
"Phyllodactylus" "pulcher" "7"
"Phymaturus" "roigorum" "7"
"Phymaturus" "spurcus" "7"
"Psammodromus" "microdactylus" "7"
"Pseudalsophis" "slevini" "7"
"Pseudemoia" "rawlinsoni" "7"
"Pseudocordylus" "microlepidotus" "7"
"Ptyodactylus" "puiseuxi" "7"
"Pygopus" "lepidopodus" "7"
"Saurodactylus" "mauritanicus" "7"
"Scelotes" "anguineus" "7"
"Tachymenis" "attenuata" "7"
"Tarentola" "darwini" "7"
"Telescopus" "tessellatus" "7"
"Tetradactylus" "tetradactylus" "7"
"Trachylepis" "homalocephala" "7"
"Tropidosaura" "gularis" "7"
"Tropidosaura" "montana" "7"
"Tympanocryptis" "pinguicolla" "7"
"Typhlacontias" "rudebecki" "7"
"Afroedura" "tembulica" "7"
"Aspidoscelis" "neotesselata" "7"
"Blanus" "tingitanus" "7"
"Bradypodion" "damaranum" "7"
"Chamaeleo" "chamaeleon" "7"
"Cordylus" "cordylus" "7"
"Darevskia" "chlorogaster" "7"
"Delma" "impar" "7"
"Dolichophis" "schmidti" "7"
"Eremias" "nigrocellata" "7"
"Gambelia" "wislizenii" "7"
"Heterodon" "nasicus" "7"
"Lampropeltis" "gentilis" "7"
"Liolaemus" "darwinii" "7"
"Liolaemus" "kriegi" "7"
"Liolaemus" "sagei" "7"
"Liopholis" "multiscutata" "7"
"Macroprotodon" "mauritanicus" "7"
"Macrovipera" "lebetina" "7"
"Malpolon" "insignitus" "7"
"Microlophus" "theresiae" "7"
"Natrix" "maura" "7"
"Nucras" "taeniolata" "7"
"Ophisops" "occidentalis" "7"
"Pachydactylus" "maculatus" "7"
"Parasuta" "flagellum" "7"
"Phrynocephalus" "golubewii" "7"
"Phrynocephalus" "raddei" "7"
"Podarcis" "virescens" "7"
"Psammodromus" "algirus" "7"
"Pseudopus" "apodus" "7"
"Rhinoplocephalus" "bicolor" "7"
"Teira" "perspicillata" "7"
"Timon" "pater" "7"
"Vipera" "eriwanensis" "7"
"Vipera" "monticola" "7"
"Acanthodactylus" "bedriagai" "7"
"Acanthodactylus" "erythrurus" "7"
"Anatololacerta" "anatolica" "7"
"Anepischetosia" "maccoyi" "7"
"Aprasia" "repens" "7"
"Blanus" "cinereus" "7"
"Chalcides" "bedriagai" "7"
"Chalcides" "mionecton" "7"
"Coluber" "lateralis" "7"
"Coronella" "girondica" "7"
"Darevskia" "caspica" "7"
"Darevskia" "defilippii" "7"
"Delma" "inornata" "7"
"Eremias" "pleskei" "7"
"Lampropeltis" "zonata" "7"
"Leptotyphlops" "nigricans" "7"
"Lerista" "baynesi" "7"
"Liolaemus" "orientalis" "7"
"Lissolepis" "coventryi" "7"
"Macroprotodon" "cucullatus" "7"
"Ninurta" "coeruleopunctatus" "7"
"Phrynocephalus" "persicus" "7"
"Plestiodon" "multivirgatus" "7"
"Psammodromus" "blanci" "7"
"Psammodromus" "occidentalis" "7"
"Pseudemoia" "pagenstecheri" "7"
"Quedenfeldtia" "moerens" "7"
"Scelotes" "gronovii" "7"
"Trachylepis" "aurata" "7"
"Varanus" "rosenbergi" "7"
"Vipera" "latastei" "7"
"Ablepharus" "rueppellii" "7"
"Acanthodactylus" "tristrami" "7"
"Anilios" "pinguis" "7"
"Anniella" "stebbinsi" "7"
"Blanus" "aporus" "7"
"Chelodina" "colliei" "7"
"Crotalus" "oreganus" "7"
"Crotaphytus" "bicinctores" "7"
"Eirenis" "eiselti" "7"
"Elapognathus" "coronatus" "7"
"Eremias" "regeli" "7"
"Eulamprus" "tympanum" "7"
"Hemidactylus" "turcicus" "7"
"Hemorrhois" "nummifer" "7"
"Hypsiglena" "ochrorhyncha" "7"
"Lampropeltis" "pyromelana" "7"
"Letheobia" "simonii" "7"
"Liolaemus" "bitaeniatus" "7"
"Liolaemus" "capillitas" "7"
"Liopholis" "whitii" "7"
"Mesalina" "simoni" "7"
"Phrynosoma" "platyrhinos" "7"
"Phymaturus" "nevadoi" "7"
"Plestiodon" "gilberti" "7"
"Podarcis" "peloponnesiacus" "7"
"Pristidactylus" "scapulatus" "7"
"Sceloporus" "tristichus" "7"
"Scelotes" "bipes" "7"
"Scelotes" "caffer" "7"
"Stellagama" "stellio" "7"
"Trogonophis" "wiegmanni" "7"
"Xantusia" "vigilis" "7"
"Actinemys" "marmorata" "7"
"Algyroides" "moreoticus" "7"
"Bradypodion" "pumilum" "7"
"Chalcides" "mertensi" "7"
"Christinus" "marmoratus" "7"
"Diplodactylus" "polyophthalmus" "7"
"Eirenis" "lineomaculatus" "7"
"Elgaria" "multicarinata" "7"
"Eryx" "jaculus" "7"
"Eublepharis" "turcmenicus" "7"
"Hemicordylus" "capensis" "7"
"Hypsiglena" "chlorophaea" "7"
"Lerista" "microtis" "7"
"Liolaemus" "austromendocinus" "7"
"Paralaudakia" "erythrogaster" "7"
"Platyceps" "karelini" "7"
"Sceloporus" "occidentalis" "7"
"Strophurus" "spinigerus" "7"
"Tarentola" "mauritanica" "7"
"Tenuidactylus" "turcmenicus" "7"
"Tiliqua" "adelaidensis" "7"
"Tiliqua" "nigrolutea" "7"
"Afroedura" "halli" "7"
"Aprasia" "pulchella" "7"
"Cordylus" "oelofseni" "7"
"Ophisops" "elegans" "7"
"Plestiodon" "skiltonianus" "7"
"Acanthodactylus" "ahmaddisii" "7"
"Austrelaps" "labialis" "7"
"Chalcides" "minutus" "7"
"Chalcides" "pseudostriatus" "7"
"Drysdalia" "mastersii" "7"
"Hemorrhois" "ravergieri" "7"
"Liolaemus" "ramirezae" "7"
"Montivipera" "latifii" "7"
"Ophiomorus" "punctatissimus" "7"
"Paralaudakia" "caucasia" "7"
"Phoenicolacerta" "cyanisparsa" "7"
"Phyllodactylus" "lepidopygus" "7"
"Phymaturus" "payuniae" "7"
"Saurodactylus" "fasciatus" "7"
"Tenuidactylus" "fedtschenkoi" "7"
"Eryx" "elegans" "7"
"Parasuta" "nigriceps" "7"
"Pseudemoia" "baudini" "7"
"Sceloporus" "uniformis" "7"
"Trapelus" "agilis" "7"
"Crotalus" "stephensi" "7"
"Naja" "oxiana" "7"
"Chalcides" "colosii" "7"
"Psammophis" "schokari" "8"
"Spalerosophis" "diadema" "8"
"Acanthodactylus" "gongrorhynchatus" "8"
"Scincus" "scincus" "8"
"Micrurus" "tschudii" "8"
"Eublepharis" "macularius" "8"
"Dipsosaurus" "dorsalis" "8"
"Phyllorhynchus" "decurtatus" "8"
"Acanthodactylus" "aegyptius" "8"
"Chilomeniscus" "stramineus" "8"
"Eremias" "fasciata" "8"
"Hemidactylus" "robustus" "8"
"Mesalina" "watsonana" "8"
"Pseudocerastes" "persicus" "8"
"Lytorhynchus" "paradoxus" "8"
"Crotalus" "enyo" "8"
"Cyrtopodion" "kirmanense" "8"
"Hemidactylus" "yerburii" "8"
"Mesalina" "guttulata" "8"
"Philochortus" "neumanni" "8"
"Phrynocephalus" "clarkorum" "8"
"Tarentola" "deserti" "8"
"Uromastyx" "occidentalis" "8"
"Walterinnesia" "morgani" "8"
"Microlophus" "occipitalis" "8"
"Acanthodactylus" "felicis" "8"
"Agama" "robecchii" "8"
"Chalcides" "ragazzii" "8"
"Eremiascincus" "phantasmus" "8"
"Eryx" "jayakari" "8"
"Hemidactylus" "homoeolepis" "8"
"Hemidactylus" "somalicus" "8"
"Lytorhynchus" "gasperetti" "8"
"Phyllodactylus" "xanti" "8"
"Rhoptropus" "diporus" "8"
"Stenodactylus" "grandiceps" "8"
"Stenodactylus" "petrii" "8"
"Stenodactylus" "sthenodactylus" "8"
"Tarentola" "ephippiata" "8"
"Uromastyx" "yemenensis" "8"
"Varanus" "yemenensis" "8"
"Bothrops" "barnetti" "8"
"Dicrodon" "holmbergi" "8"
"Pseudalsophis" "elegans" "8"
"Bunopus" "blanfordii" "8"
"Pachydactylus" "atorquatus" "8"
"Trapelus" "rubrigularis" "8"
"Acanthodactylus" "opheodurus" "8"
"Crotalus" "cerberus" "8"
"Echis" "omanensis" "8"
"Microgecko" "depressus" "8"
"Mochlus" "grandisonianum" "8"
"Ophiomorus" "raithmai" "8"
"Pedioplanis" "husabensis" "8"
"Platysaurus" "broadleyi" "8"
"Stenodactylus" "arabicus" "8"
"Stenodactylus" "leptocosymbotes" "8"
"Trapelus" "jayakari" "8"
"Tropiocolotes" "steudneri" "8"
"Uromastyx" "thomasi" "8"
"Telescopus" "hoogstraali" "8"
"Agama" "anchietae" "8"
"Xenochrophis" "schnurrenbergeri" "8"
"Acanthodactylus" "aureus" "8"
"Acanthodactylus" "boskianus" "8"
"Agama" "impalearis" "8"
"Bunopus" "spatalurus" "8"
"Chamaeleo" "africanus" "8"
"Crotaphytus" "vestigium" "8"
"Ctenophorus" "tjantjalka" "8"
"Cyrtopodion" "agamuroides" "8"
"Cyrtopodion" "scabrum" "8"
"Echis" "borkini" "8"
"Hemidactylus" "arnoldi" "8"
"Holodactylus" "cornii" "8"
"Hypsiglena" "slevini" "8"
"Mesalina" "adramitana" "8"
"Namazonurus" "namaquensis" "8"
"Phrynocephalus" "scutellatus" "8"
"Pseudotrapelus" "sinaitus" "8"
"Ptyodactylus" "hasselquistii" "8"
"Ptyodactylus" "ragazzii" "8"
"Rhinogecko" "femoralis" "8"
"Rhynchoedura" "eyrensis" "8"
"Scincus" "mitranus" "8"
"Spalerosophis" "dolichospilus" "8"
"Tarentola" "annularis" "8"
"Tarentola" "fascicularis" "8"
"Telescopus" "tripolitanus" "8"
"Trachylepis" "hemmingi" "8"
"Trapelus" "mutabilis" "8"
"Tropiocolotes" "bisharicus" "8"
"Uromastyx" "alfredschmidti" "8"
"Acanthodactylus" "pardalis" "8"
"Pachydactylus" "gaiasensis" "8"
"Phyllodactylus" "reissii" "8"
"Hemidactylus" "puccionii" "8"
"Mochlus" "somalicum" "8"
"Philochortus" "hardeggeri" "8"
"Phrynocephalus" "euptilopus" "8"
"Acanthocercus" "adramitanus" "8"
"Acanthodactylus" "busacki" "8"
"Acanthodactylus" "cantoris" "8"
"Bogertophis" "rosaliae" "8"
"Chalcides" "boulengeri" "8"
"Crotalus" "cerastes" "8"
"Crotalus" "mitchellii" "8"
"Crotalus" "ruber" "8"
"Crotaphytus" "nebrius" "8"
"Eirenis" "africana" "8"
"Hemidactylus" "citernii" "8"
"Hemidactylus" "flaviviridis" "8"
"Hemidactylus" "foudaii" "8"
"Latastia" "boscai" "8"
"Laudakia" "melanura" "8"
"Macropholidus" "huancabambae" "8"
"Mesalina" "pasteuri" "8"
"Myriopholis" "algeriensis" "8"
"Myriopholis" "macrorhyncha" "8"
"Ophidiocephalus" "taeniatus" "8"
"Ophiomorus" "brevipes" "8"
"Pachydactylus" "haackei" "8"
"Pachydactylus" "serval" "8"
"Phrynocephalus" "ornatus" "8"
"Pristurus" "celerrimus" "8"
"Pristurus" "phillipsii" "8"
"Pseuderemias" "mucronata" "8"
"Scelotes" "capensis" "8"
"Stenodactylus" "pulcher" "8"
"Stenodactylus" "yemenensis" "8"
"Teratoscincus" "microlepis" "8"
"Trachylepis" "tessellata" "8"
"Tropiocolotes" "nattereri" "8"
"Tropiocolotes" "tripolitanus" "8"
"Uma" "scoparia" "8"
"Uromastyx" "geyri" "8"
"Uromastyx" "macfadyeni" "8"
"Uromastyx" "ocellata" "8"
"Uromastyx" "ornata" "8"
"Varanus" "griseus" "8"
"Micrurus" "mertensi" "8"
"Oxyrhopus" "fitzingeri" "8"
"Tantilla" "capistrata" "8"
"Platyceps" "ventromaculatus" "8"
"Spalerosophis" "arenarius" "8"
"Acanthocercus" "yemensis" "8"
"Acanthodactylus" "dumerilii" "8"
"Acanthodactylus" "taghitensis" "8"
"Acanthodactylus" "yemenicus" "8"
"Agama" "boueti" "8"
"Agamodon" "arabicus" "8"
"Amphisbaena" "townsendi" "8"
"Aspidoscelis" "labialis" "8"
"Bunopus" "tuberculatus" "8"
"Coleonyx" "switaki" "8"
"Crotaphytus" "dickersonae" "8"
"Ctenophorus" "gibba" "8"
"Echis" "pyramidum" "8"
"Eryx" "muelleri" "8"
"Gambelia" "copeii" "8"
"Hemidactylus" "minutus" "8"
"Latastia" "taylori" "8"
"Lytorhynchus" "diadema" "8"
"Mesalina" "brevirostris" "8"
"Mesalina" "martini" "8"
"Myriopholis" "blanfordi" "8"
"Myriopholis" "boueti" "8"
"Naja" "arabica" "8"
"Narudasia" "festiva" "8"
"Phrynosoma" "goodei" "8"
"Phrynosoma" "mcallii" "8"
"Phyllodactylus" "nocticolus" "8"
"Platyceps" "sinai" "8"
"Platyceps" "thomasi" "8"
"Platyceps" "variabilis" "8"
"Pristurus" "popovi" "8"
"Pristurus" "rupestris" "8"
"Pristurus" "saada" "8"
"Ptyodactylus" "guttatus" "8"
"Pythonodipsas" "carinata" "8"
"Rhinogecko" "misonnei" "8"
"Trapelus" "flavimaculatus" "8"
"Trapelus" "tournevillei" "8"
"Tropiocolotes" "somalicus" "8"
"Uma" "notata" "8"
"Uma" "rufopunctata" "8"
"Uromastyx" "dispar" "8"
"Bothrops" "pictus" "8"
"Phyllodactylus" "clinatus" "8"
"Phyllodactylus" "microphyllus" "8"
"Trapelus" "savignii" "8"
"Acanthocercus" "phillipsii" "8"
"Geoclemys" "hamiltonii" "8"
"Hemidactylus" "barodanus" "8"
"Latastia" "cherchii" "8"
"Stenodactylus" "affinis" "8"
"Afroablepharus" "wilsoni" "8"
"Asaccus" "caudivolvulus" "8"
"Atractaspis" "engaddensis" "8"
"Echis" "coloratus" "8"
"Echis" "khosatzkii" "8"
"Elgaria" "cedrosensis" "8"
"Hemitheconyx" "taylori" "8"
"Mesalina" "ayunensis" "8"
"Naja" "nubiae" "8"
"Pachydactylus" "montanus" "8"
"Pedioplanis" "inornata" "8"
"Petrosaurus" "repens" "8"
"Philochortus" "zolii" "8"
"Phrynocephalus" "arabicus" "8"
"Platyceps" "florulentus" "8"
"Polychrus" "peruvianus" "8"
"Pseuderemias" "savagei" "8"
"Pseuderemias" "septemstriata" "8"
"Pseudoceramodactylus" "khobarensis" "8"
"Pseudotrapelus" "aqabensis" "8"
"Ptyodactylus" "oudrii" "8"
"Rafetus" "euphraticus" "8"
"Rhagerhis" "moilensis" "8"
"Rhoptropus" "bradfieldi" "8"
"Sceloporus" "orcutti" "8"
"Scincus" "hemprichii" "8"
"Tantilla" "planiceps" "8"
"Tarentola" "boehmei" "8"
"Tenuidactylus" "voraginosus" "8"
"Trachemys" "nebulosa" "8"
"Tropiocolotes" "scortecci" "8"
"Uromastyx" "nigriventris" "8"
"Microlophus" "peruvianus" "8"
"Philochortus" "phillipsi" "8"
"Saara" "hardwickii" "8"
"Acanthodactylus" "arabicus" "8"
"Acanthodactylus" "blanfordii" "8"
"Acanthodactylus" "longipes" "8"
"Afroedura" "africana" "8"
"Agama" "hartmanni" "8"
"Agama" "spinosa" "8"
"Atractaspis" "andersonii" "8"
"Chamaeleo" "calyptratus" "8"
"Diplometopon" "zarudnyi" "8"
"Echis" "leucogaster" "8"
"Elgaria" "paucicarinata" "8"
"Eremias" "acutirostris" "8"
"Leptotyphlops" "nursii" "8"
"Ophisops" "elbaensis" "8"
"Philochortus" "intermedius" "8"
"Phrynocephalus" "maculatus" "8"
"Pituophis" "vertebralis" "8"
"Pristurus" "carteri" "8"
"Pristurus" "flavipunctatus" "8"
"Pristurus" "minimus" "8"
"Pristurus" "ornithocephalus" "8"
"Pseuderemias" "erythrosticta" "8"
"Sauromalus" "ater" "8"
"Sceloporus" "zosteromus" "8"
"Scincopus" "fasciatus" "8"
"Stenodactylus" "doriae" "8"
"Stenodactylus" "slevini" "8"
"Tarentola" "mindiae" "8"
"Teratoscincus" "keyserlingii" "8"
"Trachylepis" "septemtaeniata" "8"
"Tricheilostoma" "bicolor" "8"
"Uromastyx" "princeps" "8"
"Urosaurus" "graciosus" "8"
"Xantusia" "wigginsi" "8"
"Amphisbaena" "occidentalis" "8"
"Dicrodon" "guttulatum" "8"
"Epictia" "tesselata" "8"
"Liolaemus" "insolitus" "8"
"Walterinnesia" "aegyptia" "8"
"Acanthodactylus" "tilburyi" "8"
"Pachydactylus" "griffini" "8"
"Pachydactylus" "mclachlani" "8"
"Pedioplanis" "breviceps" "8"
"Varanus" "nesterovi" "8"
"Acanthodactylus" "masirae" "8"
"Acanthodactylus" "micropholis" "8"
"Acanthodactylus" "orientalis" "8"
"Acanthodactylus" "schmidti" "8"
"Agama" "tassiliensis" "8"
"Aspidoscelis" "hyperythra" "8"
"Cerastes" "vipera" "8"
"Chalcides" "delislei" "8"
"Chalcides" "sepsoides" "8"
"Chalcides" "sphenopsiformis" "8"
"Chionactis" "occipitalis" "8"
"Eristicophis" "macmahoni" "8"
"Hemidactylus" "lemurinus" "8"
"Hemidactylus" "sinaitus" "8"
"Mesalina" "olivieri" "8"
"Ophiomorus" "tridactylus" "8"
"Pachydactylus" "werneri" "8"
"Psammophis" "aegyptius" "8"
"Saara" "asmussi" "8"
"Stenodactylus" "mauritanicus" "8"
"Tarentola" "neglecta" "8"
"Trapelus" "agnetae" "8"
"Tropiocolotes" "nubicus" "8"
"Uromastyx" "acanthinura" "8"
"Uromastyx" "benti" "8"
"Microlophus" "heterolepis" "8"
"Eurylepis" "taeniolata" "8"
"Saara" "loricata" "8"
"Acanthodactylus" "haasi" "8"
"Acanthodactylus" "hardyi" "8"
"Acanthodactylus" "scutellatus" "8"
"Agama" "boulengeri" "8"
"Atractaspis" "leucomelas" "8"
"Bipes" "biporus" "8"
"Callisaurus" "draconoides" "8"
"Coluber" "fuliginosus" "8"
"Ctenophorus" "maculosus" "8"
"Laudakia" "nupta" "8"
"Lerista" "elongata" "8"
"Lichanura" "trivirgata" "8"
"Mesalina" "rubropunctata" "8"
"Pachydactylus" "rugosus" "8"
"Phrynocephalus" "luteoguttatus" "8"
"Scincus" "albifasciatus" "8"
"Trapelus" "ruderatus" "8"
"Trapelus" "schmitzi" "8"
"Trimorphodon" "lyrophanes" "8"
"Callopistes" "flavipunctatus" "8"
"Mastigodryas" "heathii" "8"
"Tachymenis" "elongata" "8"
"Acanthodactylus" "grandis" "8"
"Acanthodactylus" "maculatus" "8"
"Acanthodactylus" "senegalensis" "8"
"Chalcides" "levitoni" "8"
"Chamaeleo" "arabicus" "8"
"Coleonyx" "variegatus" "8"
"Colopus" "kochii" "8"
"Eirenis" "coronella" "8"
"Eirenis" "persicus" "8"
"Hemidactylus" "persicus" "8"
"Latastia" "doriai" "8"
"Lytorhynchus" "maynardi" "8"
"Namibiana" "occidentalis" "8"
"Platyceps" "elegantissimus" "8"
"Trachylepis" "hildebrandtii" "8"
"Trapelus" "megalonyx" "8"
"Uromastyx" "aegyptia" "8"
"Urosaurus" "nigricaudus" "8"
"Dipsas" "oreas" "8"
"Agamura" "persica" "8"
"Cerastes" "gasperettii" "8"
"Chalcides" "ocellatus" "8"
"Eremias" "persica" "8"
"Eumeces" "blythianus" "8"
"Hemidactylus" "festivus" "8"
"Latastia" "longicaudata" "8"
"Paralaudakia" "microlepis" "8"
"Platyceps" "tessellata" "8"
"Pseudocerastes" "fieldi" "8"
"Trapelus" "boehmei" "8"
"Tropiocolotes" "algericus" "8"
"Dicrodon" "heterolepis" "8"
"Medopheos" "edracanthus" "8"
"Microlophus" "thoracicus" "8"
"Microlophus" "tigris" "8"
"Phyllodactylus" "kofordi" "8"
"Cryptoblepharus" "ochrus" "8"
"Hemorrhois" "algirus" "8"
"Epictia" "subcrotilla" "8"
"Cerastes" "cerastes" "8"
"Uromastyx" "shobraki" "8"
"Myriopholis" "cairi" "8"
"Platyceps" "rhodorachis" "8"
"Charina" "umbratica" "9"
"Agama" "atra" "9"
"Bitis" "rubida" "9"
"Liolaemus" "riojanus" "9"
"Tenuidactylus" "longipes" "9"
"Agama" "hispida" "9"
"Aprasia" "pseudopulchella" "9"
"Cordylus" "minor" "9"
"Echiopsis" "curta" "9"
"Lerista" "tridactyla" "9"
"Aurivela" "tergolaevigata" "9"
"Chondrodactylus" "bibronii" "9"
"Christinus" "alexanderi" "9"
"Hemidactylus" "alkiyumii" "9"
"Lerista" "dorsalis" "9"
"Liolaemus" "laurenti" "9"
"Liolaemus" "millcayac" "9"
"Nucras" "livida" "9"
"Pachydactylus" "purcelli" "9"
"Philodryas" "trilineata" "9"
"Scelotes" "kasneri" "9"
"Cyrtopodion" "kiabii" "9"
"Diplodactylus" "furcosus" "9"
"Lucasium" "damaeum" "9"
"Microgecko" "persicus" "9"
"Namazonurus" "peersi" "9"
"Pachydactylus" "scutatus" "9"
"Trachylepis" "sulcata" "9"
"Trachylepis" "variegata" "9"
"Typhlosaurus" "lomiae" "9"
"Anilios" "australis" "9"
"Bradypodion" "ventrale" "9"
"Chionactis" "annulata" "9"
"Ctenophorus" "adelaidensis" "9"
"Diplodactylus" "wiru" "9"
"Lytorhynchus" "ridgewayi" "9"
"Meroles" "knoxii" "9"
"Meroles" "suborbitalis" "9"
"Microgecko" "latifi" "9"
"Morethia" "obscura" "9"
"Pachydactylus" "caraculicus" "9"
"Pachydactylus" "kladaroderma" "9"
"Prosymna" "sundevalli" "9"
"Psammobates" "tentorius" "9"
"Pygopus" "schraderi" "9"
"Rhoptropus" "barnardi" "9"
"Strophurus" "assimilis" "9"
"Acontias" "litoralis" "9"
"Anilios" "bicolor" "9"
"Anilios" "ligatus" "9"
"Brachyurophis" "australis" "9"
"Ctenophorus" "salinarum" "9"
"Ctenotus" "orientalis" "9"
"Ctenotus" "regius" "9"
"Eirenis" "coronelloides" "9"
"Goggia" "lineata" "9"
"Goggia" "microlepidota" "9"
"Karusasaurus" "polyzonus" "9"
"Liolaemus" "cuyanus" "9"
"Liolaemus" "pseudoanomalus" "9"
"Morethia" "adelaidensis" "9"
"Pachydactylus" "oreophilus" "9"
"Parasuta" "spectabilis" "9"
"Pedioplanis" "laticeps" "9"
"Teratoscincus" "bedriagai" "9"
"Tiliqua" "occipitalis" "9"
"Acanthophis" "antarcticus" "9"
"Acontias" "namaquensis" "9"
"Afroedura" "bogerti" "9"
"Afroedura" "tirasensis" "9"
"Anniella" "geronimensis" "9"
"Apathya" "yassujica" "9"
"Asaccus" "platyrhynchus" "9"
"Aspidelaps" "lubricus" "9"
"Cordylus" "cloetei" "9"
"Cordylus" "mclachlani" "9"
"Ctenophorus" "cristatus" "9"
"Ctenotus" "xenopleura" "9"
"Cyrtopodion" "fortmunroi" "9"
"Dipsina" "multimaculata" "9"
"Gambelia" "sila" "9"
"Hemiergis" "decresiensis" "9"
"Hemiergis" "millewae" "9"
"Homopus" "areolatus" "9"
"Lamprophis" "fiskii" "9"
"Lerista" "puncticauda" "9"
"Liolaemus" "lentus" "9"
"Lucasium" "maini" "9"
"Nephrurus" "deleani" "9"
"Nucras" "tessellata" "9"
"Omanosaura" "jayakari" "9"
"Pachydactylus" "austeni" "9"
"Pachydactylus" "barnardi" "9"
"Pachydactylus" "weberi" "9"
"Paroplocephalus" "atriceps" "9"
"Pedioplanis" "gaerdesi" "9"
"Pedioplanis" "huntleyi" "9"
"Pristurus" "gallagheri" "9"
"Psammophis" "notostictus" "9"
"Strophurus" "intermedius" "9"
"Typhlosaurus" "caecus" "9"
"Xantusia" "henshawi" "9"
"Acontias" "lineatus" "9"
"Aprasia" "inaurita" "9"
"Asaccus" "gallagheri" "9"
"Asaccus" "tangestanensis" "9"
"Bunopus" "crassicauda" "9"
"Cordylosaurus" "subtessellatus" "9"
"Ctenophorus" "maculatus" "9"
"Ctenotus" "atlas" "9"
"Ctenotus" "impar" "9"
"Delma" "australis" "9"
"Diporiphora" "reginae" "9"
"Gehyra" "lazelli" "9"
"Hierophis" "andreanus" "9"
"Homopus" "signatus" "9"
"Lamprophis" "guttatus" "9"
"Leiosaurus" "catamarcensis" "9"
"Nephrurus" "stellatus" "9"
"Omanosaura" "cyanura" "9"
"Pachydactylus" "oculatus" "9"
"Pedioplanis" "burchelli" "9"
"Pogona" "nullarbor" "9"
"Siagonodon" "borrichianus" "9"
"Simoselaps" "bimaculatus" "9"
"Telescopus" "beetzi" "9"
"Aurivela" "longicauda" "9"
"Chersina" "angulata" "9"
"Cordylus" "macropholis" "9"
"Ctenophorus" "decresii" "9"
"Ctenophorus" "fionni" "9"
"Ctenotus" "brachyonyx" "9"
"Ctenotus" "olympicus" "9"
"Cyclodomorphus" "venustus" "9"
"Cyrtopodion" "kohsulaimanai" "9"
"Diporiphora" "linga" "9"
"Egernia" "richardi" "9"
"Gehyra" "variegata" "9"
"Gehyra" "versicolor" "9"
"Gerrhosaurus" "typicus" "9"
"Hemiergis" "peronii" "9"
"Homopus" "boulengeri" "9"
"Lerista" "edwardsae" "9"
"Lerista" "picturata" "9"
"Lerista" "terdigitata" "9"
"Lucasium" "bungabinna" "9"
"Pachydactylus" "carinatus" "9"
"Platysaurus" "capensis" "9"
"Psammophis" "leightoni" "9"
"Scelotes" "sexlineatus" "9"
"Tympanocryptis" "houstoni" "9"
"Chondrodactylus" "angulifer" "9"
"Ctenophorus" "pictus" "9"
"Diplodactylus" "granariensis" "9"
"Goggia" "hexapora" "9"
"Lerista" "punctatovittata" "9"
"Liolaemus" "grosseorum" "9"
"Lucasium" "byrnei" "9"
"Namibiana" "gracilior" "9"
"Ouroborus" "cataphractus" "9"
"Pachydactylus" "labialis" "9"
"Pachydactylus" "mariquensis" "9"
"Pristidactylus" "fasciatus" "9"
"Pseudonaja" "aspidorhyncha" "9"
"Tiliqua" "rugosa" "9"
"Trachylepis" "laevis" "9"
"Trachylepis" "occidentalis" "9"
"Afroedura" "karroica" "9"
"Chamaeleo" "namaquensis" "9"
"Ctenophorus" "mckenziei" "9"
"Ctenophorus" "vadnappa" "9"
"Cyrtopodion" "watsoni" "9"
"Demansia" "psammophis" "9"
"Diplodactylus" "calcicolus" "9"
"Egernia" "striolata" "9"
"Eirenis" "rechingeri" "9"
"Homonota" "underwoodi" "9"
"Liolaemus" "anomalus" "9"
"Liolaemus" "koslowskyi" "9"
"Pachydactylus" "acuminatus" "9"
"Pachydactylus" "formosus" "9"
"Petrosaurus" "mearnsi" "9"
"Rhynchoedura" "angusta" "9"
"Simoselaps" "bertholdi" "9"
"Telescopus" "finkeldeyi" "9"
"Telescopus" "rhinopoma" "9"
"Thamnophis" "gigas" "9"
"Underwoodisaurus" "milii" "9"
"Cryptoblepharus" "pannosus" "9"
"Delma" "fraseri" "9"
"Morethia" "butleri" "9"
"Ophiomorus" "persicus" "9"
"Acontias" "tristis" "9"
"Bradypodion" "occidentale" "9"
"Ctenophorus" "fordi" "9"
"Goggia" "rupicola" "9"
"Hemidactylus" "hajarensis" "9"
"Hesperoedura" "reticulata" "9"
"Parasuta" "gouldii" "9"
"Psammophis" "namibensis" "9"
"Spalerosophis" "microlepis" "9"
"Chondrodactylus" "fitzsimonsi" "9"
"Delma" "petersoni" "9"
"Anilios" "bituberculatus" "9"
"Pachydactylus" "geitje" "9"
"Pachydactylus" "namaquensis" "9"
"Sceloporus" "goldmani" "10"
"Holbrookia" "approximans" "10"
"Trimorphodon" "biscutatus" "10"
"Lerista" "christinae" "10"
"Sceloporus" "arenicolus" "10"
"Trimorphodon" "vilkinsonii" "10"
"Xantusia" "bezyi" "10"
"Xenagama" "batillifera" "10"
"Demansia" "reticulata" "10"
"Lerista" "haroldi" "10"
"Lerista" "yuna" "10"
"Rhynchocalamus" "arabicus" "10"
"Sceloporus" "cyanostictus" "10"
"Stenocercus" "puyango" "10"
"Trachemys" "gaigeae" "10"
"Vermicella" "calonotus" "10"
"Aprasia" "smithi" "10"
"Ctenotus" "alleni" "10"
"Eublepharis" "angramainyu" "10"
"Lerista" "eupoda" "10"
"Lerista" "praepedita" "10"
"Phrynosoma" "cornutum" "10"
"Rhinocheilus" "lecontei" "10"
"Sceloporus" "bimaculosus" "10"
"Sceloporus" "edbelli" "10"
"Aspidoscelis" "marmorata" "10"
"Coluber" "bilineatus" "10"
"Cophosaurus" "texanus" "10"
"Ctenotus" "youngsoni" "10"
"Ctenotus" "zastictus" "10"
"Heterodon" "kennerlyi" "10"
"Kinosternon" "durangoense" "10"
"Kinosternon" "sonoriense" "10"
"Lerista" "lineopunctulata" "10"
"Lucasium" "alboguttatum" "10"
"Micruroides" "euryxanthus" "10"
"Sceloporus" "clarkii" "10"
"Strophurus" "michaelseni" "10"
"Thamnophis" "marcianus" "10"
"Urosaurus" "ornatus" "10"
"Aprasia" "haroldi" "10"
"Arizona" "elegans" "10"
"Aspidoscelis" "inornata" "10"
"Aspidoscelis" "sonorae" "10"
"Coluber" "flagellum" "10"
"Coniophanes" "longinquus" "10"
"Lerista" "gerrardii" "10"
"Mediodactylus" "heteropholis" "10"
"Menetia" "amaura" "10"
"Sceloporus" "cowlesi" "10"
"Sceloporus" "merriami" "10"
"Simoselaps" "littoralis" "10"
"Thamnophis" "rufipunctatus" "10"
"Aprasia" "picturata" "10"
"Asaccus" "nasrullahi" "10"
"Aspidoscelis" "uniparens" "10"
"Barisia" "levicollis" "10"
"Bogertophis" "subocularis" "10"
"Chelodina" "longicollis" "10"
"Coleonyx" "brevis" "10"
"Coleonyx" "reticulatus" "10"
"Ctenophorus" "butlerorum" "10"
"Ctenosaura" "hemilopha" "10"
"Ctenotus" "australis" "10"
"Cyclodomorphus" "celatus" "10"
"Cyrtopodion" "gastrophole" "10"
"Hemidactylus" "ulii" "10"
"Hypsiglena" "jani" "10"
"Lampropeltis" "alterna" "10"
"Lampropeltis" "splendida" "10"
"Lerista" "humphriesi" "10"
"Liolaemus" "pipanaco" "10"
"Liolaemus" "robertmertensi" "10"
"Lophognathus" "burnsi" "10"
"Mediodactylus" "aspratilis" "10"
"Mintonophis" "pakistanicus" "10"
"Petrosaurus" "thalassinus" "10"
"Phyllodactylus" "unctus" "10"
"Plestiodon" "obsoletus" "10"
"Pristurus" "mazbah" "10"
"Rena" "boettgeri" "10"
"Sceloporus" "hunsakeri" "10"
"Sibynomorphus" "vagus" "10"
"Tantilla" "cucullata" "10"
"Tantilla" "hobartsmithi" "10"
"Tantilla" "nigriceps" "10"
"Thamnophis" "cyrtopsis" "10"
"Trachemys" "taylori" "10"
"Asaccus" "griseonotus" "10"
"Aspidoscelis" "exsanguis" "10"
"Crotalus" "scutulatus" "10"
"Ctenophorus" "ornatus" "10"
"Delma" "concinna" "10"
"Gerrhonotus" "infernalis" "10"
"Kinosternon" "hirtipes" "10"
"Lerista" "planiventralis" "10"
"Lucasium" "steindachneri" "10"
"Pantherophis" "emoryi" "10"
"Salvadora" "grahamiae" "10"
"Uma" "exsul" "10"
"Aprasia" "rostrata" "10"
"Aspidoscelis" "burti" "10"
"Aspidoscelis" "flagellicauda" "10"
"Aspidoscelis" "xanthonota" "10"
"Crotalus" "atrox" "10"
"Crotalus" "molossus" "10"
"Ctenotus" "fallens" "10"
"Elgaria" "velazquezi" "10"
"Emydura" "macquarii" "10"
"Gopherus" "morafkai" "10"
"Gyalopion" "canum" "10"
"Homopus" "femoralis" "10"
"Kinosternon" "arizonense" "10"
"Morethia" "lineoocellata" "10"
"Pantherophis" "bairdi" "10"
"Phrynosoma" "modestum" "10"
"Pletholax" "gracilis" "10"
"Pogona" "minima" "10"
"Rena" "dissectus" "10"
"Sceloporus" "consobrinus" "10"
"Timon" "princeps" "10"
"Trimorphodon" "lambda" "10"
"Aspidoscelis" "scalaris" "10"
"Crotaphytus" "collaris" "10"
"Elgaria" "kingii" "10"
"Heloderma" "suspectum" "10"
"Lerista" "elegans" "10"
"Lerista" "kendricki" "10"
"Pseudocerastes" "urarachnoides" "10"
"Rena" "humilis" "10"
"Sceloporus" "ornatus" "10"
"Sonora" "semiannulata" "10"
"Tantilla" "atriceps" "10"
"Ablepharus" "grayanus" "10"
"Asaccus" "elisae" "10"
"Ctenotus" "severus" "10"
"Rhynchoedura" "ormsbyi" "10"
"Anilios" "leptosomus" "10"
"Aspidoscelis" "tesselata" "10"
"Crotalus" "lepidus" "10"
"Crotalus" "tigris" "10"
"Gopherus" "flavomarginatus" "10"
"Microgecko" "helenae" "10"
"Salvadora" "hexalepis" "10"
"Sceloporus" "poinsettii" "10"
"Aspidoscelis" "maxima" "10"
"Cyclodomorphus" "branchialis" "10"
"Lerista" "nichollsi" "10"
"Liolaemus" "salinicola" "10"
"Phrynosoma" "solare" "10"
"Sceloporus" "couchii" "10"
"Sceloporus" "magister" "10"
"Terrapene" "coahuila" "10"
"Sceloporus" "parvus" "10"
"Sceloporus" "samcolemani" "10"
"Elgaria" "panamintina" "11"
"Liolaemus" "etheridgei" "11"
"Chamaeleo" "monachus" "11"
"Ditypophis" "vivax" "11"
"Haemodracon" "riebeckii" "11"
"Haemodracon" "trachyrhinus" "11"
"Hakaria" "simonyi" "11"
"Hemerophis" "socotrae" "11"
"Hemidactylus" "inintellectus" "11"
"Hemidactylus" "pumilio" "11"
"Mesalina" "balfouri" "11"
"Myriopholis" "filiformis" "11"
"Myriopholis" "macrura" "11"
"Myriopholis" "wilsoni" "11"
"Pachycalamus" "brevis" "11"
"Pristurus" "abdelkuri" "11"
"Pristurus" "guichardi" "11"
"Pristurus" "insignis" "11"
"Pristurus" "obsti" "11"
"Pristurus" "sokotranus" "11"
"Stenodactylus" "stenurus" "11"
"Telescopus" "nigriceps" "11"
"Trachylepis" "socotrana" "11"
"Xerotyphlops" "socotranus" "11"
"Pristurus" "collaris" "11"
"Lytorhynchus" "kennedyi" "11"
"Daboia" "deserti" "11"
"Acanthodactylus" "robustus" "11"
"Echis" "carinatus" "2_7"
"Lycodon" "striatus" "2_8"
"Boiga" "trigonata" "2_9"
"Indotyphlops" "porrectus" "2_10"
"Eryx" "johnii" "2_11"
"Cnemidophorus" "gaigei" "12"
"Xenosaurus" "tzacualtipantecus" "12"
"Glaphyromorphus" "pumilus" "12"
"Hydrops" "caesurus" "12"
"Nerodia" "taxispilota" "12"
"Rhampholeon" "nchisiensis" "12"
"Varanus" "timorensis" "12"
"Anolis" "equestris" "12"
"Lycophidion" "acutirostre" "12"
"Philodryas" "laticeps" "12"
"Stenocercus" "crassicaudatus" "12"
"Urostrophus" "vautieri" "12"
"Xenocalamus" "michellii" "12"
"Acanthochelys" "radiolata" "12"
"Anolis" "angusticeps" "12"
"Anolis" "chamaeleonides" "12"
"Anolis" "lucius" "12"
"Argyrophis" "siamensis" "12"
"Brookesia" "ebenaui" "12"
"Calotes" "ceylonensis" "12"
"Cyrtodactylus" "yakhuna" "12"
"Geophis" "rhodogaster" "12"
"Kinosternon" "creaseri" "12"
"Leiocephalus" "personatus" "12"
"Letheobia" "graueri" "12"
"Lipinia" "vittigera" "12"
"Madascincus" "ankodabensis" "12"
"Monopeltis" "vanderysti" "12"
"Platysaurus" "maculatus" "12"
"Sibynomorphus" "turgidus" "12"
"Tantilla" "moesta" "12"
"Trachylepis" "pulcherrima" "12"
"Agama" "parafricana" "12"
"Amblyodipsas" "katangensis" "12"
"Amerotyphlops" "stadelmani" "12"
"Amphiglossus" "ardouini" "12"
"Amphisbaena" "barbouri" "12"
"Anolis" "anisolepis" "12"
"Anolis" "argillaceus" "12"
"Anolis" "armouri" "12"
"Anolis" "compressicauda" "12"
"Anolis" "homolechis" "12"
"Anolis" "squamulatus" "12"
"Apalone" "ferox" "12"
"Arrhyton" "redimitum" "12"
"Astrochelys" "yniphora" "12"
"Atheris" "katangensis" "12"
"Boaedon" "upembae" "12"
"Caparaonia" "itaiquara" "12"
"Carlia" "decora" "12"
"Carlia" "johnstonei" "12"
"Chrysopelea" "ornata" "12"
"Cnemaspis" "elgonensis" "12"
"Crotalus" "pusillus" "12"
"Crotalus" "stejnegeri" "12"
"Cryptoblepharus" "fuhni" "12"
"Cynisca" "kraussi" "12"
"Cyrtodactylus" "intermedius" "12"
"Cyrtodactylus" "slowinskii" "12"
"Enhydris" "subtaeniata" "12"
"Eremiascincus" "brongersmai" "12"
"Eutropis" "tammanna" "12"
"Gekko" "petricolus" "12"
"Geophis" "fulvoguttatus" "12"
"Hebius" "deschauenseei" "12"
"Helicops" "infrataeniatus" "12"
"Imantodes" "tenuissimus" "12"
"Kinyongia" "carpenteri" "12"
"Leiocephalus" "pratensis" "12"
"Leiocephalus" "stictigaster" "12"
"Leptophis" "modestus" "12"
"Lycodryas" "citrinus" "12"
"Lycophidion" "uzungwense" "12"
"Melanochelys" "tricarinata" "12"
"Mochlus" "brevicaudis" "12"
"Mussurana" "quimi" "12"
"Natriciteres" "bipostocularis" "12"
"Oedura" "gracilis" "12"
"Oligodon" "inornatus" "12"
"Ophiodes" "fragilis" "12"
"Opisthotropis" "spenceri" "12"
"Phalotris" "multipunctatus" "12"
"Rhadinella" "montecristi" "12"
"Rhadinella" "schistosa" "12"
"Sceloporus" "druckercolini" "12"
"Sitana" "devakai" "12"
"Sphaerodactylus" "continentalis" "12"
"Sphaerodactylus" "copei" "12"
"Trachylepis" "boulengeri" "12"
"Trimeresurus" "kanburiensis" "12"
"Trioceros" "melleri" "12"
"Tropidophis" "wrighti" "12"
"Typhlops" "hectus" "12"
"Uroplatus" "malama" "12"
"Amphisbaena" "mertensii" "12"
"Anilios" "kimberleyensis" "12"
"Anolis" "litoralis" "12"
"Anolis" "luteogularis" "12"
"Anolis" "porcus" "12"
"Anolis" "rodriguezii" "12"
"Anolis" "sminthus" "12"
"Apostolepis" "dimidiata" "12"
"Argyrophis" "diardii" "12"
"Bungarus" "magnimaculatus" "12"
"Carlia" "sexdentata" "12"
"Carphodactylus" "laevis" "12"
"Chitra" "indica" "12"
"Cnemaspis" "uzungwae" "12"
"Coelognathus" "subradiatus" "12"
"Coniophanes" "meridanus" "12"
"Cordylus" "angolensis" "12"
"Crotaphopeltis" "tornieri" "12"
"Ctenotus" "quinkan" "12"
"Cyclura" "nubila" "12"
"Dasypeltis" "medici" "12"
"Duberria" "shirana" "12"
"Echinanthera" "melanostigma" "12"
"Erythrolamprus" "frenatus" "12"
"Gehyra" "multiporosa" "12"
"Gehyra" "occidentalis" "12"
"Hemidactylus" "albivertebralis" "12"
"Hemidactylus" "kyaboboensis" "12"
"Hydromedusa" "tectifera" "12"
"Kinosternon" "chimalhuaca" "12"
"Liolaemus" "azarai" "12"
"Lycodonomorphus" "leleupi" "12"
"Lygosoma" "haroldyoungi" "12"
"Mesoclemmys" "vanderhaegei" "12"
"Mimophis" "mahfalensis" "12"
"Nilssonia" "hurum" "12"
"Oligodon" "taeniatus" "12"
"Philodryas" "aestiva" "12"
"Plagiopholis" "nuchalis" "12"
"Porthidium" "yucatanicum" "12"
"Sceloporus" "lunae" "12"
"Sceloporus" "lundelli" "12"
"Scincella" "melanosticta" "12"
"Sphaerodactylus" "elegans" "12"
"Tantilla" "boipiranga" "12"
"Trachylepis" "striata" "12"
"Trilepida" "fuliginosa" "12"
"Trioceros" "hoehnelii" "12"
"Tropidophis" "semicinctus" "12"
"Afrotyphlops" "anomalus" "12"
"Afrotyphlops" "obtusus" "12"
"Ameiva" "taeniura" "12"
"Amphiglossus" "gastrostictus" "12"
"Amphisbaena" "roberti" "12"
"Anolis" "chlorocyanus" "12"
"Anolis" "loysiana" "12"
"Anolis" "porcatus" "12"
"Anolis" "pumilus" "12"
"Atractus" "zebrinus" "12"
"Brachyurophis" "morrisi" "12"
"Cacophis" "churchilli" "12"
"Calotes" "versicolor" "12"
"Calumma" "crypticum" "12"
"Celestus" "curtissi" "12"
"Celestus" "sepsoides" "12"
"Coniophanes" "schmidti" "12"
"Crotalus" "tzabcan" "12"
"Ctenotus" "ehmanni" "12"
"Ctenotus" "terrareginae" "12"
"Dendrelaphis" "tristis" "12"
"Diporiphora" "albilabris" "12"
"Ditaxodon" "taeniatus" "12"
"Enyalius" "bilineatus" "12"
"Eremiascincus" "emigrans" "12"
"Eublepharis" "satpuraensis" "12"
"Gehyra" "fehlmanni" "12"
"Gehyra" "xenopus" "12"
"Gongylosoma" "scripta" "12"
"Grypotyphlops" "acutus" "12"
"Holaspis" "laevis" "12"
"Liodytes" "alleni" "12"
"Liopholidophis" "rhadinaea" "12"
"Lycophidion" "meleagris" "12"
"Lygisaurus" "malleolus" "12"
"Lygodactylus" "grotei" "12"
"Lygosoma" "albopunctata" "12"
"Melanochelys" "trijuga" "12"
"Monopeltis" "welwitschii" "12"
"Morethia" "storri" "12"
"Nilssonia" "gangetica" "12"
"Oedura" "filicipoda" "12"
"Phelsuma" "quadriocellata" "12"
"Philodryas" "agassizii" "12"
"Platysaurus" "pungweensis" "12"
"Plestiodon" "reynoldsi" "12"
"Pseudohaje" "nigra" "12"
"Rhinoclemmys" "pulcherrima" "12"
"Sepsina" "tetradactyla" "12"
"Sibynophis" "sagittarius" "12"
"Sphaerodactylus" "scaber" "12"
"Sphenomorphus" "mimicus" "12"
"Sphenomorphus" "stellatus" "12"
"Stenorrhina" "freminvillei" "12"
"Tarentola" "americana" "12"
"Thrasops" "occidentalis" "12"
"Trachemys" "stejnegeri" "12"
"Trachylepis" "aureogularis" "12"
"Trilepida" "koppesi" "12"
"Trioceros" "werneri" "12"
"Tropidodipsas" "fasciata" "12"
"Tropidurus" "catalanensis" "12"
"Tropidurus" "itambere" "12"
"Typhlops" "sulcatus" "12"
"Varanus" "bengalensis" "12"
"Acanthocercus" "cyanogaster" "12"
"Adolfus" "jacksoni" "12"
"Amphisbaena" "cubana" "12"
"Amphisbaena" "innocens" "12"
"Amphisbaena" "microcephalum" "12"
"Amphisbaena" "prunicolor" "12"
"Anolis" "allisoni" "12"
"Anolis" "baleatus" "12"
"Anolis" "extremus" "12"
"Anolis" "laeviventris" "12"
"Anolis" "noblei" "12"
"Anolis" "tigrinus" "12"
"Anolis" "unilobatus" "12"
"Aparallactus" "werneri" "12"
"Aspronema" "dorsivittatum" "12"
"Bachia" "talpa" "12"
"Batagur" "kachuga" "12"
"Bothrops" "alternatus" "12"
"Bothrops" "itapetiningae" "12"
"Bronchocela" "vietnamensis" "12"
"Calliophis" "maculiceps" "12"
"Chilorhinophis" "gerardi" "12"
"Coleonyx" "elegans" "12"
"Coniophanes" "imperialis" "12"
"Ctenosaura" "acanthura" "12"
"Cubophis" "cantherigerus" "12"
"Cyclura" "cornuta" "12"
"Dipsas" "sazimai" "12"
"Echinanthera" "amoena" "12"
"Echinanthera" "cephalostriata" "12"
"Ecpleopus" "gaudichaudii" "12"
"Enyalius" "brasiliensis" "12"
"Eurolophosaurus" "nanuzae" "12"
"Eutropis" "dissimilis" "12"
"Eutropis" "trivittata" "12"
"Ficimia" "publia" "12"
"Furcifer" "willsii" "12"
"Gavialis" "gangeticus" "12"
"Gonatodes" "vittatus" "12"
"Hemidactylus" "depressus" "12"
"Hypsirhynchus" "parvifrons" "12"
"Ichnotropis" "bivittata" "12"
"Lampropeltis" "extenuata" "12"
"Leposoma" "scincoides" "12"
"Leptotyphlops" "emini" "12"
"Leptotyphlops" "latirostris" "12"
"Lycodonomorphus" "whytii" "12"
"Lycophidion" "nigromaculatum" "12"
"Lycophidion" "ornatum" "12"
"Lygodactylus" "heterurus" "12"
"Mastigodryas" "dorsalis" "12"
"Micrurus" "baliocoryphus" "12"
"Micrurus" "diastema" "12"
"Micrurus" "frontalis" "12"
"Nerodia" "floridana" "12"
"Oligodon" "pseudotaeniatus" "12"
"Ophiodes" "striatus" "12"
"Ophisaurus" "compressus" "12"
"Ophisaurus" "ventralis" "12"
"Panaspis" "cabindae" "12"
"Pelusios" "cupulatta" "12"
"Pelusios" "subniger" "12"
"Phalotris" "matogrossensis" "12"
"Psammophis" "angolensis" "12"
"Psammophis" "condanarus" "12"
"Psammophis" "orientalis" "12"
"Psammophylax" "togoensis" "12"
"Ptyas" "mucosa" "12"
"Rhinoclemmys" "areolata" "12"
"Saltuarius" "cornutus" "12"
"Sanzinia" "madagascariensis" "12"
"Sceloporus" "chrysostictus" "12"
"Siphlophis" "pulcher" "12"
"Sphaerodactylus" "notatus" "12"
"Symphimus" "mayae" "12"
"Tantilla" "cuniculator" "12"
"Trioceros" "affinis" "12"
"Tropidophis" "paucisquamis" "12"
"Tropidophorus" "berdmorei" "12"
"Uromacerina" "ricardinii" "12"
"Xenopholis" "undulatus" "12"
"Abronia" "montecristoi" "12"
"Acanthocercus" "atricollis" "12"
"Adolfus" "alleni" "12"
"Afrotyphlops" "nigrocandidus" "12"
"Afrotyphlops" "rondoensis" "12"
"Agama" "finchi" "12"
"Agama" "mossambica" "12"
"Agkistrodon" "russeolus" "12"
"Amalosia" "obscura" "12"
"Ameiva" "lineolata" "12"
"Ameiva" "praesignis" "12"
"Amerotyphlops" "costaricensis" "12"
"Amphiglossus" "alluaudi" "12"
"Amphisbaena" "hiata" "12"
"Amphisbaena" "leeseri" "12"
"Anadia" "pulchella" "12"
"Anilios" "yirrikalae" "12"
"Anolis" "alutaceus" "12"
"Anolis" "anatoloros" "12"
"Anolis" "barbouri" "12"
"Anolis" "bremeri" "12"
"Anolis" "brevirostris" "12"
"Anolis" "clivicola" "12"
"Anolis" "cybotes" "12"
"Anolis" "hendersoni" "12"
"Anolis" "mestrei" "12"
"Anolis" "olssoni" "12"
"Anolis" "ophiolepis" "12"
"Anolis" "paternus" "12"
"Anolis" "pseudotigrinus" "12"
"Anolis" "semilineatus" "12"
"Anolis" "spectrum" "12"
"Anolis" "vermiculatus" "12"
"Anolis" "websteri" "12"
"Aparallactus" "moeruensis" "12"
"Aparallactus" "turneri" "12"
"Apostolepis" "albicollaris" "12"
"Apostolepis" "cerradoensis" "12"
"Apostolepis" "goiasensis" "12"
"Apostolepis" "intermedia" "12"
"Aristelliger" "georgeensis" "12"
"Atheris" "matildae" "12"
"Atheris" "nitschei" "12"
"Atractaspis" "congica" "12"
"Atropoides" "olmec" "12"
"Bitis" "parviocula" "12"
"Blaesodactylus" "boivini" "12"
"Boiga" "cyanea" "12"
"Bothriechis" "rowleyi" "12"
"Brachymeles" "miriamae" "12"
"Brookesia" "lineata" "12"
"Bungarus" "sindanus" "12"
"Caaeteboia" "amarali" "12"
"Calloselasma" "rhodostoma" "12"
"Calotes" "liolepis" "12"
"Calumma" "andringitraense" "12"
"Calumma" "globifer" "12"
"Calumma" "guillaumeti" "12"
"Calumma" "peltierorum" "12"
"Calumma" "tsycorne" "12"
"Carlia" "rimula" "12"
"Causus" "bilineatus" "12"
"Celestus" "carraui" "12"
"Celestus" "costatus" "12"
"Celestus" "stenurus" "12"
"Celestus" "warreni" "12"
"Cercosaura" "schreibersii" "12"
"Chilabothrus" "angulifer" "12"
"Chilabothrus" "fordii" "12"
"Chilabothrus" "striatus" "12"
"Chilorhinophis" "butleri" "12"
"Chirindia" "ewerbecki" "12"
"Chirindia" "rondoensis" "12"
"Chironius" "quadricarinatus" "12"
"Chrysopelea" "taprobanica" "12"
"Clelia" "plumbea" "12"
"Compsophis" "fatsibe" "12"
"Compsophis" "infralineatus" "12"
"Compsophis" "zeny" "12"
"Concinnia" "frerei" "12"
"Cordylus" "nyikae" "12"
"Cordylus" "ukingensis" "12"
"Crocodylus" "palustris" "12"
"Crotalus" "tlaloci" "12"
"Ctenosaura" "alfredschmidti" "12"
"Ctenotus" "mastigura" "12"
"Ctenotus" "mesotes" "12"
"Cyclodomorphus" "maxima" "12"
"Cyrtodactylus" "darmandvillei" "12"
"Cyrtodactylus" "feae" "12"
"Cyrtodactylus" "papilionoides" "12"
"Dasia" "haliana" "12"
"Dasypeltis" "palmarum" "12"
"Delma" "labialis" "12"
"Demansia" "simplex" "12"
"Dendroaspis" "angusticeps" "12"
"Dendroaspis" "viridis" "12"
"Dibamus" "smithi" "12"
"Diploglossus" "delasagra" "12"
"Diporiphora" "convergens" "12"
"Diporiphora" "superba" "12"
"Dipsadoboa" "brevirostris" "12"
"Dipsadoboa" "flavida" "12"
"Dipsas" "alternans" "12"
"Dipsas" "praeornata" "12"
"Dixonius" "melanostictus" "12"
"Dromicodryas" "bernieri" "12"
"Elapomorphus" "wuchereri" "12"
"Enhydris" "chanardi" "12"
"Enyalius" "perditus" "12"
"Erythrolamprus" "jaegeri" "12"
"Eublepharis" "hardwickii" "12"
"Eunectes" "notaeus" "12"
"Eutropis" "innotata" "12"
"Eutropis" "macularia" "12"
"Furcifer" "oustaleti" "12"
"Furcifer" "petteri" "12"
"Gehyra" "spheniscus" "12"
"Gekko" "canaensis" "12"
"Gekko" "siamensis" "12"
"Geophis" "bicolor" "12"
"Geophis" "laticinctus" "12"
"Glaphyromorphus" "nigricaudis" "12"
"Gonatodes" "falconensis" "12"
"Gonatodes" "rozei" "12"
"Gymnodactylus" "darwinii" "12"
"Gymnodactylus" "guttulatus" "12"
"Hardella" "thurjii" "12"
"Helicops" "modestus" "12"
"Hemidactylus" "albituberculatus" "12"
"Hemidactylus" "benguellensis" "12"
"Hemidactylus" "hunae" "12"
"Hemidactylus" "lamaensis" "12"
"Hemidactylus" "platycephalus" "12"
"Hypsilurus" "boydii" "12"
"Hypsirhynchus" "scalaris" "12"
"Ialtris" "haetianus" "12"
"Isopachys" "roulei" "12"
"Kinyongia" "tenuis" "12"
"Lampropholis" "coggeri" "12"
"Latastia" "johnstonii" "12"
"Leiocephalus" "raviceps" "12"
"Leptosiaphos" "dewittei" "12"
"Leptosiaphos" "hackarsi" "12"
"Leptosiaphos" "meleagris" "12"
"Leptotyphlops" "kafubi" "12"
"Lerista" "kalumburu" "12"
"Lerista" "praefrontalis" "12"
"Letheobia" "gracilis" "12"
"Letheobia" "lumbriciformis" "12"
"Liophidium" "torquatum" "12"
"Liopholidophis" "varius" "12"
"Liotyphlops" "wilderi" "12"
"Lygisaurus" "laevis" "12"
"Lygodactylus" "conradti" "12"
"Lygodactylus" "guibei" "12"
"Lygodactylus" "kimhowelli" "12"
"Lygodactylus" "luteopicturatus" "12"
"Lygodactylus" "rarus" "12"
"Lygosoma" "koratense" "12"
"Madascincus" "melanopleura" "12"
"Malayemys" "macrocephala" "12"
"Mesaspis" "moreletii" "12"
"Mesoscincus" "schwartzei" "12"
"Micrurus" "corallinus" "12"
"Micrurus" "fulvius" "12"
"Mixcoatlus" "barbouri" "12"
"Mixcoatlus" "browni" "12"
"Monopeltis" "scalper" "12"
"Morelia" "carinata" "12"
"Morenia" "petersi" "12"
"Mussurana" "bicolor" "12"
"Myron" "richardsonii" "12"
"Naja" "siamensis" "12"
"Natriciteres" "sylvatica" "12"
"Opisthotropis" "boonsongi" "12"
"Oxyrhopus" "clathratus" "12"
"Paraphimophis" "rusticus" "12"
"Paratapinophis" "praemaxillaris" "12"
"Paroedura" "homalorhina" "12"
"Paroedura" "ibityensis" "12"
"Pelusios" "castanoides" "12"
"Pelusios" "upembae" "12"
"Phalotris" "mertensi" "12"
"Phelsuma" "lineata" "12"
"Philothamnus" "hoplogaster" "12"
"Pituophis" "ruthveni" "12"
"Plestiodon" "ochoterenae" "12"
"Plestiodon" "parvulus" "12"
"Pliocercus" "elapoides" "12"
"Pogona" "microlepidota" "12"
"Proctoporus" "lacertus" "12"
"Psammophis" "ansorgii" "12"
"Psammophis" "mossambicus" "12"
"Psammophylax" "acutus" "12"
"Pseudothecadactylus" "cavaticus" "12"
"Psychosaura" "macrorhyncha" "12"
"Rhadinella" "godmani" "12"
"Rhampholeon" "gorongosae" "12"
"Rhampholeon" "moyeri" "12"
"Rhinophis" "punctatus" "12"
"Rieppeleon" "brevicaudatus" "12"
"Saproscincus" "basiliscus" "12"
"Saproscincus" "eungellensis" "12"
"Saproscincus" "hannahae" "12"
"Saproscincus" "tetradactylus" "12"
"Sceloporus" "albiventris" "12"
"Sceloporus" "bulleri" "12"
"Sceloporus" "malachiticus" "12"
"Sceloporus" "woodi" "12"
"Scincella" "punctatolineata" "12"
"Scolecoseps" "acontias" "12"
"Senticolis" "triaspis" "12"
"Sibynophis" "collaris" "12"
"Sitana" "ponticeriana" "12"
"Sphaerodactylus" "difficilis" "12"
"Sphaerodactylus" "richardi" "12"
"Sphaerodactylus" "streptophorus" "12"
"Sphaerodactylus" "townsendi" "12"
"Sphenomorphus" "striolatus" "12"
"Strophurus" "mcmillani" "12"
"Taeniophallus" "affinis" "12"
"Tarentola" "crombiei" "12"
"Trachylepis" "angolensis" "12"
"Trachylepis" "boettgeri" "12"
"Trachylepis" "rodenburgi" "12"
"Trachylepis" "tavaratra" "12"
"Trilepida" "jani" "12"
"Trimeresurus" "trigonocephalus" "12"
"Trioceros" "ellioti" "12"
"Trioceros" "goetzei" "12"
"Trioceros" "harennae" "12"
"Trioceros" "schoutedeni" "12"
"Tropidophis" "feicki" "12"
"Tropidophis" "maculatus" "12"
"Tropidophis" "melanurus" "12"
"Tropidophorus" "thai" "12"
"Tropidurus" "montanus" "12"
"Typhlops" "hypomethes" "12"
"Typhlops" "pusillus" "12"
"Tytthoscincus" "parvus" "12"
"Ungaliophis" "continentalis" "12"
"Uromacer" "oxyrhynchus" "12"
"Uroplatus" "malahelo" "12"
"Varanus" "flavescens" "12"
"Xenochrophis" "cerasogaster" "12"
"Xenodon" "neuwiedii" "12"
"Zonosaurus" "haraldmeieri" "12"
"Zonosaurus" "madagascariensis" "12"
"Abronia" "deppii" "12"
"Acanthosaura" "crucigera" "12"
"Acrantophis" "madagascariensis" "12"
"Adolfus" "africanus" "12"
"Afrotyphlops" "mucruso" "12"
"Amblyodipsas" "rodhaini" "12"
"Amphisbaena" "infraorbitale" "12"
"Anisolepis" "grilli" "12"
"Anisolepis" "longicauda" "12"
"Anolis" "alayoni" "12"
"Anolis" "aliniger" "12"
"Anolis" "cupeyalensis" "12"
"Anolis" "gibbiceps" "12"
"Anolis" "impetigosus" "12"
"Anolis" "tropidonotus" "12"
"Apostolepis" "assimilis" "12"
"Arrhyton" "taeniatum" "12"
"Arrhyton" "vittatum" "12"
"Aspidoscelis" "maslini" "12"
"Aspidoscelis" "motaguae" "12"
"Atheris" "ceratophora" "12"
"Atractus" "pantostictus" "12"
"Bachia" "geralista" "12"
"Barkudia" "insularis" "12"
"Boaedon" "radfordi" "12"
"Boiruna" "maculata" "12"
"Bothrops" "venezuelensis" "12"
"Brachysaura" "minor" "12"
"Brasiliscincus" "agilis" "12"
"Cadea" "blanoides" "12"
"Caiman" "latirostris" "12"
"Calotes" "emma" "12"
"Calotes" "mystaceus" "12"
"Cerrophidion" "godmani" "12"
"Cerrophidion" "wilsoni" "12"
"Chamaeleo" "necasi" "12"
"Chamaesaura" "miopropus" "12"
"Chirindia" "swynnertoni" "12"
"Chironius" "bicarinatus" "12"
"Chironius" "laevicollis" "12"
"Colobodactylus" "dalcyanus" "12"
"Congolacerta" "vauereselli" "12"
"Cordylus" "marunguensis" "12"
"Cricosaura" "typica" "12"
"Crocodylus" "acutus" "12"
"Crocodylus" "rhombifer" "12"
"Cryptoblepharus" "schlegelianus" "12"
"Ctenotus" "astictus" "12"
"Cyclemys" "atripons" "12"
"Cylindrophis" "boulengeri" "12"
"Cyrtodactylus" "interdigitalis" "12"
"Dendrelaphis" "nigroserratus" "12"
"Dendrelaphis" "subocularis" "12"
"Dipsas" "brevifacies" "12"
"Draco" "blanfordii" "12"
"Draco" "timorensis" "12"
"Drymarchon" "melanurus" "12"
"Dryocalamus" "davisonii" "12"
"Echinanthera" "undulata" "12"
"Elachistodon" "westermanni" "12"
"Emoia" "similis" "12"
"Enhydris" "jagorii" "12"
"Enhydris" "longicauda" "12"
"Enyalius" "catenatus" "12"
"Erpeton" "tentaculatum" "12"
"Eutropis" "carinata" "12"
"Geckolepis" "maculata" "12"
"Gekko" "grossmanni" "12"
"Gerrhosaurus" "bulsi" "12"
"Gonatodes" "ceciliae" "12"
"Gonionotophis" "klingi" "12"
"Graptemys" "sabinensis" "12"
"Haitiophis" "anomalus" "12"
"Hemidactylus" "scabriceps" "12"
"Heterodactylus" "lundii" "12"
"Holcosus" "undulatus" "12"
"Homalopsis" "mereljcoxi" "12"
"Indotestudo" "elongata" "12"
"Isopachys" "borealis" "12"
"Kentropyx" "paulensis" "12"
"Kinosternon" "baurii" "12"
"Kinosternon" "herrerai" "12"
"Kinyongia" "adolfifriderici" "12"
"Laemanctus" "serratus" "12"
"Leiolepis" "guttata" "12"
"Leptodeira" "frenata" "12"
"Leptoseps" "osellai" "12"
"Leptosiaphos" "dungeri" "12"
"Leptotyphlops" "macrops" "12"
"Leptotyphlops" "merkeri" "12"
"Lerista" "borealis" "12"
"Lerista" "carpentariae" "12"
"Letheobia" "kibarae" "12"
"Liotyphlops" "beui" "12"
"Loveridgea" "ionidesii" "12"
"Lycodon" "aulicus" "12"
"Lygodactylus" "angolensis" "12"
"Lygodactylus" "montanus" "12"
"Lygosoma" "isodactylum" "12"
"Melanoseps" "loveridgei" "12"
"Micrurus" "browni" "12"
"Micrurus" "camilae" "12"
"Myriopholis" "ionidesi" "12"
"Nactus" "cheverti" "12"
"Naja" "christyi" "12"
"Pangshura" "smithii" "12"
"Pangshura" "tentoria" "12"
"Pelusios" "niger" "12"
"Pelusios" "rhodesianus" "12"
"Philothamnus" "punctatus" "12"
"Plestiodon" "egregius" "12"
"Polemon" "acanthias" "12"
"Psammophis" "indochinensis" "12"
"Ptychozoon" "lionotum" "12"
"Rhachidelus" "brazili" "12"
"Rhampholeon" "platyceps" "12"
"Rhampholeon" "temporalis" "12"
"Sibynomorphus" "ventrimaculatus" "12"
"Sibynophis" "triangularis" "12"
"Simalia" "kinghorni" "12"
"Sphaerodactylus" "argus" "12"
"Sphaerodactylus" "intermedius" "12"
"Sphaerodactylus" "molei" "12"
"Sphaerodactylus" "savagei" "12"
"Sphenomorphus" "maculatus" "12"
"Stenocercus" "caducus" "12"
"Tantilla" "relicta" "12"
"Thamnodynastes" "strigatus" "12"
"Thelotornis" "mossambicanus" "12"
"Tretanorhinus" "variabilis" "12"
"Tricheilostoma" "broadleyi" "12"
"Trimeresurus" "macrops" "12"
"Tropidophorus" "hangnam" "12"
"Tropidurus" "guarani" "12"
"Tupinambis" "palustris" "12"
"Uroplatus" "sikorae" "12"
"Zonosaurus" "anelanelany" "12"
"Zonosaurus" "tsingy" "12"
"Afrotyphlops" "schmidti" "12"
"Agama" "congica" "12"
"Agama" "montana" "12"
"Ahaetulla" "nasuta" "12"
"Ameiva" "auberi" "12"
"Ameivula" "nativo" "12"
"Anolis" "isolepis" "12"
"Anolis" "ricordii" "12"
"Aparallactus" "guentheri" "12"
"Atheris" "rungweensis" "12"
"Atractus" "reticulatus" "12"
"Bitis" "heraldica" "12"
"Bothrops" "fonsecai" "12"
"Bothrops" "neuwiedi" "12"
"Bothrops" "osbornei" "12"
"Brookesia" "thieli" "12"
"Caraiba" "andreae" "12"
"Cercosaura" "quadrilineata" "12"
"Chamaesaura" "tenuior" "12"
"Conopsis" "lineata" "12"
"Coronelaps" "lepidus" "12"
"Cryptoblepharus" "litoralis" "12"
"Ctenotus" "burbidgei" "12"
"Ctenotus" "hilli" "12"
"Cycloderma" "frenatum" "12"
"Cyrtodactylus" "brevipalmatus" "12"
"Cyrtodactylus" "tuberculatus" "12"
"Diporiphora" "margaretae" "12"
"Dipsas" "albifrons" "12"
"Draco" "taeniopterus" "12"
"Drymobius" "chloroticus" "12"
"Elapsoidea" "guentherii" "12"
"Enhydris" "innominata" "12"
"Ficimia" "olivacea" "12"
"Gehyra" "lacerata" "12"
"Gerrhosaurus" "multilineatus" "12"
"Gerrhosaurus" "nigrolineatus" "12"
"Gomesophis" "brasiliensis" "12"
"Gopherus" "polyphemus" "12"
"Hemidactylus" "longicephalus" "12"
"Hemidactylus" "triedrus" "12"
"Hypsirhynchus" "ferox" "12"
"Indotyphlops" "schmutzi" "12"
"Lamprophis" "abyssinicus" "12"
"Langaha" "pseudoalluaudi" "12"
"Leiocephalus" "cubensis" "12"
"Leiocephalus" "schreibersii" "12"
"Leiolepis" "belliana" "12"
"Lerista" "stylis" "12"
"Liodytes" "pygaea" "12"
"Liotyphlops" "schubarti" "12"
"Lissemys" "scutata" "12"
"Lycodon" "osmanhilli" "12"
"Lycodonomorphus" "bicolor" "12"
"Lycophidion" "nanus" "12"
"Lygodactylus" "angularis" "12"
"Lygodactylus" "broadleyi" "12"
"Lygophis" "meridionalis" "12"
"Madagascarophis" "colubrinus" "12"
"Manouria" "impressa" "12"
"Micrurus" "circinalis" "12"
"Micrurus" "dissoleucus" "12"
"Monopeltis" "remaclei" "12"
"Naja" "kaouthia" "12"
"Nerodia" "clarkii" "12"
"Oxyrhopus" "guibei" "12"
"Pachydactylus" "katanganus" "12"
"Pedioplanis" "haackei" "12"
"Pelusios" "nanus" "12"
"Pelusios" "williamsi" "12"
"Phalotris" "lativittatus" "12"
"Philodryas" "livida" "12"
"Philodryas" "mattogrossensis" "12"
"Placosoma" "cipoense" "12"
"Proatheris" "superciliaris" "12"
"Psammophylax" "variabilis" "12"
"Pseudelaphe" "flavirufa" "12"
"Rhachisaurus" "brachylepis" "12"
"Rhadinaea" "taeniata" "12"
"Rhineura" "floridana" "12"
"Siphlophis" "longicaudatus" "12"
"Sphaerodactylus" "glaucus" "12"
"Thamnodynastes" "hypoconia" "12"
"Trachemys" "decorata" "12"
"Trachemys" "decussata" "12"
"Trilepida" "salgueiroi" "12"
"Trimeresurus" "popeiorum" "12"
"Trimorphodon" "paucimaculatus" "12"
"Tropidodipsas" "annuliferus" "12"
"Tropidophis" "pardalis" "12"
"Typhlops" "biminiensis" "12"
"Urotheca" "lateristriga" "12"
"Xenochrophis" "asperrimus" "12"
"Xenochrophis" "sanctijohannis" "12"
"Zonosaurus" "aeneus" "12"
"Amphisbaena" "manni" "12"
"Amphisbaena" "wuchereri" "12"
"Anelytropsis" "papillosus" "12"
"Anolis" "allogus" "12"
"Anolis" "argenteolus" "12"
"Anolis" "centralis" "12"
"Anolis" "coelestinus" "12"
"Argyrogena" "fasciolata" "12"
"Aspidoscelis" "angusticeps" "12"
"Atractus" "paraguayensis" "12"
"Atretium" "schistosum" "12"
"Batagur" "dhongoka" "12"
"Boiga" "nuchalis" "12"
"Bothrops" "jararaca" "12"
"Brookesia" "stumpffi" "12"
"Calumma" "nasutum" "12"
"Celestus" "bivittatus" "12"
"Cnemaspis" "podihuna" "12"
"Cnemaspis" "timoriensis" "12"
"Dixonius" "siamensis" "12"
"Elapomorphus" "quinquelineatus" "12"
"Eremiascincus" "antoniorum" "12"
"Eryx" "conicus" "12"
"Eutropis" "longicaudata" "12"
"Ferania" "sieboldii" "12"
"Gastropholis" "vittata" "12"
"Gonatodes" "caudiscutatus" "12"
"Hemidactylus" "maculatus" "12"
"Kinixys" "zombensis" "12"
"Lankascincus" "fallax" "12"
"Leiocephalus" "macropus" "12"
"Leptosiaphos" "graueri" "12"
"Lophognathus" "maculilabris" "12"
"Lycodon" "laoensis" "12"
"Lygosoma" "bowringii" "12"
"Melanoseps" "ater" "12"
"Oligodon" "calamarius" "12"
"Oligodon" "fasciolatus" "12"
"Otocryptis" "nigristigma" "12"
"Pangshura" "tecta" "12"
"Philothamnus" "macrops" "12"
"Philothamnus" "ruandae" "12"
"Phisalixella" "arctifasciata" "12"
"Placosoma" "glabellum" "12"
"Psammophis" "zambiensis" "12"
"Pseudoboodon" "lemniscatus" "12"
"Pseudogonatodes" "lunulatus" "12"
"Pygopus" "robertsi" "12"
"Rhabdops" "olivaceus" "12"
"Sibon" "sanniolus" "12"
"Thamnosophis" "infrasignatus" "12"
"Trachylepis" "ivensii" "12"
"Trioceros" "rudis" "12"
"Tropidodryas" "striaticeps" "12"
"Tropidophis" "haetianus" "12"
"Xenodon" "histricus" "12"
"Ameiva" "chrysolaema" "12"
"Amphiglossus" "anosyensis" "12"
"Amphisbaena" "albocingulata" "12"
"Anolis" "jubar" "12"
"Aristelliger" "cochranae" "12"
"Aristelliger" "expectatus" "12"
"Aristelliger" "lar" "12"
"Atheris" "chlorechis" "12"
"Bachia" "heteropa" "12"
"Bothrops" "pauloensis" "12"
"Chilabothrus" "gracilis" "12"
"Coelognathus" "helena" "12"
"Crotalus" "adamanteus" "12"
"Cryptoblepharus" "leschenault" "12"
"Cyrtodactylus" "nebulosus" "12"
"Cyrtodactylus" "triedrus" "12"
"Dipsadoboa" "shrevei" "12"
"Dromicodryas" "quadrilineatus" "12"
"Dryocalamus" "nympha" "12"
"Enyalius" "pictus" "12"
"Helicops" "gomesi" "12"
"Hemidactylus" "aquilonius" "12"
"Hemidactylus" "tanganicus" "12"
"Heterodactylus" "imbricatus" "12"
"Ialtris" "dorsalis" "12"
"Isopachys" "anguinoides" "12"
"Kinyongia" "oxyrhina" "12"
"Leiocephalus" "carinatus" "12"
"Leptophis" "mexicanus" "12"
"Leptosiaphos" "kilimensis" "12"
"Lerista" "walkeri" "12"
"Lycodon" "travancoricus" "12"
"Madatyphlops" "mucronatus" "12"
"Oligodon" "joynsoni" "12"
"Oligodon" "mouhoti" "12"
"Phyllodactylus" "ventralis" "12"
"Polemon" "barthii" "12"
"Porthidium" "lansbergii" "12"
"Psammophilus" "blanfordanus" "12"
"Pseudemys" "nelsoni" "12"
"Pseudemys" "peninsularis" "12"
"Rieppeleon" "brachyurus" "12"
"Salvadora" "intermedia" "12"
"Salvator" "duseni" "12"
"Sceloporus" "cozumelae" "12"
"Simophis" "rhinostoma" "12"
"Smaug" "regius" "12"
"Sphaerodactylus" "darlingtoni" "12"
"Sphenomorphus" "melanopogon" "12"
"Spondylurus" "lineolatus" "12"
"Thamnophis" "fulvus" "12"
"Trachylepis" "bocagii" "12"
"Trachylepis" "megalura" "12"
"Tropidodipsas" "philippii" "12"
"Tropidophis" "preciosus" "12"
"Tropidophorus" "laotus" "12"
"Typhlops" "coecatus" "12"
"Uromacer" "catesbyi" "12"
"Ameivula" "littoralis" "12"
"Anolis" "sagrei" "12"
"Boiga" "hoeseli" "12"
"Boiga" "siamensis" "12"
"Calodactylodes" "aureus" "12"
"Chamaeleo" "anchietae" "12"
"Chironius" "foveatus" "12"
"Cnemaspis" "quattuorseriata" "12"
"Crocodylus" "moreletii" "12"
"Drymarchon" "couperi" "12"
"Elasmodactylus" "tuberculosus" "12"
"Eumecia" "anchietae" "12"
"Eutropis" "bibronii" "12"
"Gonionotophis" "chanleri" "12"
"Helicops" "carinicaudus" "12"
"Hemidactylus" "parvimaculatus" "12"
"Hydromedusa" "maximiliani" "12"
"Liopholidophis" "sexlineatus" "12"
"Mesoclemmys" "hogei" "12"
"Polemon" "christyi" "12"
"Sepsophis" "punctatus" "12"
"Sphaerodactylus" "nigropunctatus" "12"
"Stegonotus" "florensis" "12"
"Stenocercus" "quinarius" "12"
"Thamnodynastes" "rutilus" "12"
"Afroablepharus" "seydeli" "12"
"Afrotyphlops" "gierrai" "12"
"Amphiglossus" "macrocercus" "12"
"Anolis" "anfiloquioi" "12"
"Anolis" "microlepidotus" "12"
"Anolis" "smallwoodi" "12"
"Buhoma" "procterae" "12"
"Buhoma" "vauerocegae" "12"
"Cnemaspis" "kumarasinghei" "12"
"Cordylus" "tropidosternum" "12"
"Ctenosaura" "palearis" "12"
"Cyrtodactylus" "jeyporensis" "12"
"Cyrtodactylus" "laevigatus" "12"
"Cyrtodactylus" "oldhami" "12"
"Furcifer" "minor" "12"
"Hemidactylus" "lankae" "12"
"Isopachys" "gyldenstolpei" "12"
"Kinyongia" "xenorhina" "12"
"Leiocephalus" "lunatus" "12"
"Leiocephalus" "melanochlorus" "12"
"Mastigodryas" "amarali" "12"
"Ninia" "espinali" "12"
"Phyllurus" "ossa" "12"
"Plica" "caribeana" "12"
"Prosymna" "meleagris" "12"
"Pseudoxyrhopus" "sokosoko" "12"
"Rhadinaea" "flavilata" "12"
"Sibynomorphus" "neuwiedi" "12"
"Sphaerodactylus" "cinereus" "12"
"Tantillita" "canula" "12"
"Uroplatus" "alluaudi" "12"
"Xenosaurus" "rackhami" "12"
"Bothrops" "jararacussu" "12"
"Bothrops" "marmoratus" "12"
"Carlia" "peronii" "12"
"Lissemys" "ceylonensis" "12"
"Rhabdophis" "nigrocinctus" "12"
"Rhinophis" "oxyrhynchus" "12"
"Uromacer" "frenatus" "12"
"Ameiva" "atrigularis" "12"
"Amerotyphlops" "microstomus" "12"
"Calumma" "gastrotaenia" "12"
"Dendrelaphis" "caudolineolatus" "12"
"Heterodon" "simus" "12"
"Plestiodon" "indubitus" "12"
"Tropidodryas" "serra" "12"
"Letheobia" "pallida" "12"
"Lepidophyma" "occulor" "13"
"Mixcoatlus" "melanurus" "13"
"Eublepharis" "fuscus" "13"
"Micrurus" "peruvianus" "13"
"Pseudemys" "gorzugi" "13"
"Xenodon" "pulcher" "13"
"Phalotris" "concolor" "13"
"Astrochelys" "radiata" "13"
"Bothrops" "pirajai" "13"
"Delma" "plebeia" "13"
"Denisonia" "maculata" "13"
"Myuchelys" "bellii" "13"
"Gerrhopilus" "beddomii" "13"
"Daboia" "russelii" "13"
"Plectrurus" "perroteti" "13"
"Smaug" "warreni" "13"
"Telescopus" "semiannulatus" "13"
"Tropidurus" "spinulosus" "13"
"Platyceps" "gracilis" "13"
"Boiga" "flaviviridis" "13"
"Geocalamus" "modestus" "13"
"Lerista" "vittata" "13"
"Liopeltis" "calamaria" "13"
"Simoselaps" "minimus" "13"
"Afroedura" "broadleyi" "13"
"Agama" "kirkii" "13"
"Amphisbaena" "frontalis" "13"
"Anolis" "annectens" "13"
"Antaioserpens" "warro" "13"
"Apostolepis" "multicincta" "13"
"Chirindia" "langi" "13"
"Cnemaspis" "nairi" "13"
"Colobosauroides" "cearensis" "13"
"Drymarchon" "caudomaculatus" "13"
"Elusor" "macrurus" "13"
"Epictia" "borapeliotes" "13"
"Furina" "diadema" "13"
"Holbrookia" "elegans" "13"
"Kaestlea" "palnica" "13"
"Lampropeltis" "annulata" "13"
"Leptotyphlops" "aethiopicus" "13"
"Leptotyphlops" "conjunctus" "13"
"Lerista" "rochfordensis" "13"
"Lygodactylus" "methueni" "13"
"Mesaspis" "viridiflava" "13"
"Micrurus" "ephippifer" "13"
"Namibiana" "latifrons" "13"
"Paroedura" "maingoka" "13"
"Platysaurus" "relictus" "13"
"Proscelotes" "eggeli" "13"
"Pygomeles" "braconnieri" "13"
"Rena" "unguirostris" "13"
"Riama" "oculata" "13"
"Sceloporus" "olivaceus" "13"
"Scelotes" "vestigifer" "13"
"Smaug" "depressus" "13"
"Trachylepis" "lacertiformis" "13"
"Tympanocryptis" "condaminensis" "13"
"Urocotyledon" "wolterstorffi" "13"
"Vhembelacerta" "rupicola" "13"
"Abronia" "mixteca" "13"
"Anguis" "incomptus" "13"
"Anolis" "quercorum" "13"
"Cnemaspis" "barbouri" "13"
"Coeranoscincus" "frontalis" "13"
"Ctenosaura" "oaxacana" "13"
"Dieurostus" "dussumieri" "13"
"Glaphyromorphus" "mjobergi" "13"
"Lampropholis" "mirabilis" "13"
"Leiocephalus" "barahonensis" "13"
"Lepidophyma" "gaigeae" "13"
"Oligodon" "splendidus" "13"
"Phyllodactylus" "pumilus" "13"
"Pygmaeascincus" "sadlieri" "13"
"Rhoptropus" "montanus" "13"
"Stenocercus" "limitaris" "13"
"Stenocercus" "ornatus" "13"
"Techmarscincus" "jigurru" "13"
"Anilios" "unguirostris" "13"
"Atractaspis" "duerdeni" "13"
"Broadleysaurus" "major" "13"
"Causus" "defilippii" "13"
"Contomastix" "vittata" "13"
"Ctenotus" "ingrami" "13"
"Diploglossus" "lessonae" "13"
"Geckolepis" "typica" "13"
"Gonatodes" "atricucullaris" "13"
"Hemidactylus" "squamulatus" "13"
"Hemidactylus" "treutleri" "13"
"Kentropyx" "lagartija" "13"
"Kinyongia" "uthmoelleri" "13"
"Leptotyphlops" "jacobseni" "13"
"Limnophis" "bangweolicus" "13"
"Madagascarophis" "meridionalis" "13"
"Oligodon" "taeniolatus" "13"
"Platysaurus" "guttatus" "13"
"Rhynchoedura" "mentalis" "13"
"Sanzinia" "volontany" "13"
"Sceloporus" "minor" "13"
"Scincella" "forbesora" "13"
"Scriptosaura" "catimbau" "13"
"Strobilurus" "torquatus" "13"
"Thelotornis" "capensis" "13"
"Trachemys" "yaquia" "13"
"Trachylepis" "dichroma" "13"
"Monopeltis" "anchietae" "13"
"Ctenotus" "monticola" "13"
"Cyrtodactylus" "annandalei" "13"
"Dasypeltis" "abyssina" "13"
"Hemidactylus" "karenorum" "13"
"Lygodactylus" "manni" "13"
"Acanthochelys" "pallidipectoris" "13"
"Acontias" "cregoi" "13"
"Agama" "armata" "13"
"Agama" "lionotus" "13"
"Anilios" "proximus" "13"
"Anomalopus" "mackayi" "13"
"Aspronema" "cochabambae" "13"
"Boaedon" "capensis" "13"
"Brachyophis" "revoili" "13"
"Caiman" "yacare" "13"
"Calliophis" "melanurus" "13"
"Chamaeleo" "zeylanicus" "13"
"Chelodina" "expansa" "13"
"Crotalus" "aquilus" "13"
"Cryptophis" "nigrostriatus" "13"
"Elasmodactylus" "tetensis" "13"
"Erythrolamprus" "albertguentheri" "13"
"Eutrachelophis" "steinbachi" "13"
"Glaphyromorphus" "punctulatus" "13"
"Hemiaspis" "damelii" "13"
"Homopholis" "mulleri" "13"
"Homoroselaps" "dorsalis" "13"
"Indotyphlops" "pammeces" "13"
"Lamprophis" "aurora" "13"
"Lerista" "allanae" "13"
"Liophidium" "trilineatum" "13"
"Liophidium" "vaillanti" "13"
"Lycodryas" "pseudogranuliceps" "13"
"Lycophidion" "hellmichi" "13"
"Lygodactylus" "klugei" "13"
"Lygodactylus" "scheffleri" "13"
"Lygodactylus" "verticillatus" "13"
"Lygosoma" "punctata" "13"
"Meizodon" "semiornatus" "13"
"Mochlus" "tanae" "13"
"Nerodia" "paucimaculata" "13"
"Ophisops" "minor" "13"
"Paroedura" "picta" "13"
"Philothamnus" "natalensis" "13"
"Phisalixella" "tulearensis" "13"
"Pseudemys" "texana" "13"
"Python" "molurus" "13"
"Sceloporus" "jarrovii" "13"
"Sceloporus" "serrifer" "13"
"Sceloporus" "torquatus" "13"
"Scelotes" "mossambicus" "13"
"Uropeltis" "macrolepis" "13"
"Zygaspis" "ferox" "13"
"Apostolepis" "arenaria" "13"
"Terrapene" "nelsoni" "13"
"Uropeltis" "phipsonii" "13"
"Agama" "mwanzae" "13"
"Amphisbaena" "nigricauda" "13"
"Bitis" "worthingtoni" "13"
"Calotes" "htunwini" "13"
"Cnemaspis" "africana" "13"
"Cordylus" "machadoi" "13"
"Gastropholis" "prasina" "13"
"Geophis" "dubius" "13"
"Kinyongia" "fischeri" "13"
"Leiolepis" "peguensis" "13"
"Lerista" "apoda" "13"
"Oligodon" "torquatus" "13"
"Prosymna" "pitmani" "13"
"Xenagama" "zonura" "13"
"Xenochrophis" "bellula" "13"
"Acontias" "occidentalis" "13"
"Afroedura" "marleyi" "13"
"Afrotyphlops" "blanfordii" "13"
"Amphiglossus" "andranovahensis" "13"
"Anomalopus" "brevicollis" "13"
"Anotosaura" "collaris" "13"
"Apostolepis" "cearensis" "13"
"Atractaspis" "bibronii" "13"
"Bellatorias" "frerei" "13"
"Bothrops" "muriciensis" "13"
"Cacophis" "harriettae" "13"
"Calotes" "rouxii" "13"
"Calyptotis" "lepidorostrum" "13"
"Calyptotis" "temporalis" "13"
"Carlia" "rubigo" "13"
"Chondrodactylus" "pulitzerae" "13"
"Cnemaspis" "tropidogaster" "13"
"Coleonyx" "fasciatus" "13"
"Concinnia" "martini" "13"
"Crotalus" "pricei" "13"
"Crotalus" "ravus" "13"
"Cryptoblepharus" "pulcher" "13"
"Cryptoblepharus" "virgatus" "13"
"Cyrtopodion" "rohtasfortai" "13"
"Dendrelaphis" "bifrenalis" "13"
"Diplodactylus" "vittatus" "13"
"Duberria" "lutrix" "13"
"Egernia" "rugosa" "13"
"Elseya" "irwini" "13"
"Enyalius" "bibronii" "13"
"Erythrolamprus" "viridis" "13"
"Eutropis" "beddomii" "13"
"Furcifer" "verrucosus" "13"
"Geocalamus" "acutus" "13"
"Gerrhonotus" "liocephalus" "13"
"Gerrhosaurus" "flavigularis" "13"
"Gymnodactylus" "vanzolinii" "13"
"Hemidactylus" "bayonii" "13"
"Hemidactylus" "brasilianus" "13"
"Hemidactylus" "gracilis" "13"
"Heterodactylus" "septentrionalis" "13"
"Homonota" "borellii" "13"
"Inyoka" "swazicus" "13"
"Lampropholis" "delicata" "13"
"Leptotyphlops" "incognitus" "13"
"Letheobia" "erythraea" "13"
"Liolaemus" "cranwelli" "13"
"Liolaemus" "fittkaui" "13"
"Liolaemus" "variegatus" "13"
"Lygodactylus" "chobiensis" "13"
"Macropholidus" "ruthveni" "13"
"Micrurus" "serranus" "13"
"Myuchelys" "latisternum" "13"
"Naja" "naja" "13"
"Nucras" "holubi" "13"
"Oedura" "tryoni" "13"
"Ophisops" "beddomei" "13"
"Panaspis" "megalurus" "13"
"Paroedura" "bastardi" "13"
"Pelusios" "sinuatus" "13"
"Philodryas" "psammophidea" "13"
"Phrynosoma" "ditmarsi" "13"
"Phyllopezus" "lutzae" "13"
"Phyllopezus" "periosus" "13"
"Platysaurus" "imperator" "13"
"Plestiodon" "callicephalus" "13"
"Pristurus" "simonettai" "13"
"Prosymna" "ruspolii" "13"
"Prosymna" "stuhlmanni" "13"
"Psammophilus" "dorsalis" "13"
"Psammophylax" "tritaeniatus" "13"
"Pyxis" "arachnoides" "13"
"Rhampholeon" "marshalli" "13"
"Rhinotyphlops" "lalandei" "13"
"Rhinotyphlops" "unitaeniatus" "13"
"Salea" "horsfieldii" "13"
"Sceloporus" "grammicus" "13"
"Sceloporus" "jalapae" "13"
"Sceloporus" "variabilis" "13"
"Scelotes" "bidigittatus" "13"
"Smaug" "mossambicus" "13"
"Strophurus" "taenicauda" "13"
"Thamnophis" "scaliger" "13"
"Tracheloptychus" "madagascariensis" "13"
"Trachylepis" "aureopunctata" "13"
"Trachylepis" "elegans" "13"
"Trachylepis" "ferrarai" "13"
"Vermicella" "annulata" "13"
"Zonosaurus" "trilineatus" "13"
"Zygaspis" "vandami" "13"
"Typhlacontias" "rohani" "13"
"Anolis" "nigrolineatus" "13"
"Lerista" "separanda" "13"
"Lygosoma" "popae" "13"
"Micrurus" "bocourti" "13"
"Otocryptis" "beddomei" "13"
"Porthidium" "dunni" "13"
"Ristella" "guentheri" "13"
"Sceloporus" "edwardtaylori" "13"
"Thelotornis" "usambaricus" "13"
"Tomodon" "orestes" "13"
"Abronia" "taeniata" "13"
"Acontias" "gracilicauda" "13"
"Acontias" "plumbeus" "13"
"Acratosaura" "mentalis" "13"
"Afroedura" "loveridgei" "13"
"Afroedura" "multiporis" "13"
"Afroedura" "transvaalica" "13"
"Afrotyphlops" "bibronii" "13"
"Afrotyphlops" "schlegelii" "13"
"Agama" "kaimosae" "13"
"Agama" "turuensis" "13"
"Amalosia" "jacovae" "13"
"Amerotyphlops" "yonenagae" "13"
"Amphiglossus" "splendidus" "13"
"Amphisbaena" "vermicularis" "13"
"Androngo" "trivittatus" "13"
"Anolis" "sacamecatensis" "13"
"Anolis" "williamsii" "13"
"Anomalopus" "verreauxi" "13"
"Antaresia" "maculosa" "13"
"Aparallactus" "capensis" "13"
"Apostolepis" "ambiniger" "13"
"Apostolepis" "dorbignyi" "13"
"Aprasia" "clairae" "13"
"Aspidelaps" "scutatus" "13"
"Aspidoscelis" "gularis" "13"
"Aspidoscelis" "laredoensis" "13"
"Atractus" "caete" "13"
"Atractus" "potschi" "13"
"Barisia" "imbricata" "13"
"Boiruna" "sertaneja" "13"
"Bothrops" "diporus" "13"
"Bothrops" "erythromelas" "13"
"Brachyophidium" "rhodogaster" "13"
"Bradypodion" "transvaalense" "13"
"Carlia" "vivax" "13"
"Cnemidophorus" "arenivagus" "13"
"Coleodactylus" "natalensis" "13"
"Coluber" "aurigulus" "13"
"Concinnia" "sokosoma" "13"
"Concinnia" "tenuis" "13"
"Coniophanes" "dromiciformis" "13"
"Conopsis" "biserialis" "13"
"Conopsis" "nasus" "13"
"Crotaphopeltis" "braestrupi" "13"
"Cryptoblepharus" "tytthos" "13"
"Ctenotus" "allotropis" "13"
"Ctenotus" "delli" "13"
"Ctenotus" "robustus" "13"
"Cyrtopodion" "aravallensis" "13"
"Delma" "torquata" "13"
"Denisonia" "devisi" "13"
"Diporiphora" "australis" "13"
"Diporiphora" "nobbi" "13"
"Duberria" "variegata" "13"
"Ebenavia" "maintimainty" "13"
"Echinanthera" "cephalomaculata" "13"
"Elapsoidea" "boulengeri" "13"
"Epictia" "teaguei" "13"
"Erythrolamprus" "guentheri" "13"
"Euspondylus" "acutirostris" "13"
"Furcifer" "antimena" "13"
"Gehyra" "catenata" "13"
"Gehyra" "dubia" "13"
"Geochelone" "elegans" "13"
"Geophis" "mutitorques" "13"
"Graptemys" "caglei" "13"
"Heteroliodon" "occipitalis" "13"
"Homopholis" "arnoldi" "13"
"Homopholis" "wahlbergii" "13"
"Homopholis" "walbergii" "13"
"Kinixys" "spekii" "13"
"Leioheterodon" "geayi" "13"
"Lerista" "wilkinsi" "13"
"Liburnascincus" "mundivensis" "13"
"Lioheterophis" "iheringi" "13"
"Liophidium" "chabaudi" "13"
"Liopholis" "modesta" "13"
"Lycophidion" "pygmaeum" "13"
"Lygisaurus" "foliorum" "13"
"Lygisaurus" "zuma" "13"
"Lygodactylus" "decaryi" "13"
"Lygodactylus" "graniticolus" "13"
"Lygodactylus" "stevensoni" "13"
"Lygosoma" "guentheri" "13"
"Lygosoma" "pembanum" "13"
"Lygosoma" "pruthi" "13"
"Lygosoma" "vosmaeri" "13"
"Matoatoa" "brevipes" "13"
"Mesoclemmys" "tuberculata" "13"
"Micrurus" "tener" "13"
"Myriopholis" "longicauda" "13"
"Naja" "mossambica" "13"
"Namibiana" "rostrata" "13"
"Nangura" "spinosa" "13"
"Nerodia" "harteri" "13"
"Nucras" "caesicaudata" "13"
"Ophiodes" "intermedius" "13"
"Ophioscincus" "cooloolensis" "13"
"Oplurus" "cyclurus" "13"
"Oplurus" "fierinensis" "13"
"Pachydactylus" "vansoni" "13"
"Paroedura" "androyensis" "13"
"Pedioplanis" "rubens" "13"
"Phalotris" "tricolor" "13"
"Phelsuma" "hielscheri" "13"
"Phelsuma" "standingi" "13"
"Philodryas" "baroni" "13"
"Platyceps" "taylori" "13"
"Platysaurus" "lebomboensis" "13"
"Platysaurus" "minor" "13"
"Plestiodon" "dugesii" "13"
"Prosymna" "janii" "13"
"Prosymna" "lineata" "13"
"Psammophis" "subtaeniatus" "13"
"Python" "natalensis" "13"
"Rena" "dulcis" "13"
"Rhadinaea" "fulvivittis" "13"
"Rhadinaea" "hesperia" "13"
"Rhamphiophis" "rostratus" "13"
"Rhamphiophis" "rubropunctatus" "13"
"Rhampholeon" "spinosus" "13"
"Riama" "luctuosa" "13"
"Ristella" "travancorica" "13"
"Sceloporus" "anahuacus" "13"
"Sceloporus" "cyanogenys" "13"
"Sceloporus" "insignis" "13"
"Sceloporus" "megalepidurus" "13"
"Sceloporus" "spinosus" "13"
"Scelotes" "limpopoensis" "13"
"Smaug" "breyeri" "13"
"Smaug" "giganteus" "13"
"Stenocercus" "empetrus" "13"
"Stigmochelys" "pardalis" "13"
"Storeria" "storerioides" "13"
"Tantalophis" "discolor" "13"
"Tantilla" "bocourti" "13"
"Tantilla" "wilcoxi" "13"
"Teius" "suquiensis" "13"
"Thamnodynastes" "almae" "13"
"Thamnophis" "exsul" "13"
"Trachylepis" "gravenhorstii" "13"
"Trachylepis" "margaritifera" "13"
"Trachylepis" "varia" "13"
"Tropidurus" "hygomi" "13"
"Tumbunascincus" "luteilateralis" "13"
"Uropeltis" "ellioti" "13"
"Varanus" "varius" "13"
"Xenagama" "wilmsi" "13"
"Xenocalamus" "sabiensis" "13"
"Xenodon" "semicinctus" "13"
"Zygaspis" "quadrifrons" "13"
"Aspidoscelis" "opatae" "13"
"Ctenotus" "striaticeps" "13"
"Dalophia" "longicauda" "13"
"Demansia" "flagellatio" "13"
"Egernia" "hosmeri" "13"
"Elapsoidea" "chelazziorum" "13"
"Leptodeira" "punctata" "13"
"Adelophis" "copei" "13"
"Agama" "caudospinosa" "13"
"Amphisbaena" "xera" "13"
"Anadia" "petersi" "13"
"Ancylocranium" "ionidesi" "13"
"Anolis" "alumina" "13"
"Anolis" "poncensis" "13"
"Anolis" "singularis" "13"
"Atractus" "carrioni" "13"
"Calotes" "irawadi" "13"
"Carlia" "jarnoldae" "13"
"Carlia" "rubrigularis" "13"
"Celestus" "agasepsoides" "13"
"Cnemaspis" "wynadensis" "13"
"Concinnia" "tigrinus" "13"
"Cryptoblepharus" "adamsi" "13"
"Cyrtodactylus" "brevidactylus" "13"
"Cyrtodactylus" "mcdonaldi" "13"
"Cyrtodactylus" "peguensis" "13"
"Delma" "mitella" "13"
"Enulius" "oligostichus" "13"
"Hemidactylus" "modestus" "13"
"Hemidactylus" "thayene" "13"
"Holcosus" "orcesi" "13"
"Ialtris" "agyrtes" "13"
"Leiocephalus" "semilineatus" "13"
"Lygisaurus" "rococo" "13"
"Mastigodryas" "reticulatus" "13"
"Mesaspis" "gadovii" "13"
"Oligodon" "cruentatus" "13"
"Pholidobolus" "affinis" "13"
"Polychrus" "femoralis" "13"
"Porthidium" "arcosae" "13"
"Pygmaeascincus" "koshlandae" "13"
"Rhoptropus" "benguellensis" "13"
"Riama" "vespertina" "13"
"Sceloporus" "dugesii" "13"
"Sceloporus" "formosus" "13"
"Scolecoseps" "boulengeri" "13"
"Sonora" "michoacanensis" "13"
"Sphaerodactylus" "altavelensis" "13"
"Sphaerodactylus" "leucaster" "13"
"Spondylurus" "nitidus" "13"
"Stenocercus" "huancabambae" "13"
"Tantilla" "marcovani" "13"
"Tantilla" "triseriata" "13"
"Tantillita" "brevissima" "13"
"Thamnodynastes" "paraguanae" "13"
"Thrasops" "schmidti" "13"
"Varanus" "sparnus" "13"
"Acontias" "bicolor" "13"
"Acontias" "richardi" "13"
"Acrantophis" "dumerili" "13"
"Acratosaura" "spinosa" "13"
"Afroedura" "haackei" "13"
"Ahaetulla" "pulverulenta" "13"
"Ameiva" "nodam" "13"
"Ameivula" "abaetensis" "13"
"Anilios" "affinis" "13"
"Anolis" "onca" "13"
"Apostolepis" "breviceps" "13"
"Aspidoscelis" "stictogramma" "13"
"Bachia" "barbouri" "13"
"Bachia" "intermedia" "13"
"Boiga" "ceylonensis" "13"
"Boiga" "forsteni" "13"
"Bothrops" "leucurus" "13"
"Brasiliscincus" "heathi" "13"
"Calyptotis" "scutirostrum" "13"
"Carlia" "pectoralis" "13"
"Carlia" "schmeltzii" "13"
"Chelonoidis" "chilensis" "13"
"Cnemaspis" "goaensis" "13"
"Concinnia" "brachyosoma" "13"
"Contomastix" "lacertoides" "13"
"Copeoglossum" "arajara" "13"
"Cordylus" "jonesii" "13"
"Crocodylus" "niloticus" "13"
"Cryptoblepharus" "voeltzkowi" "13"
"Cryptoblepharus" "zoticus" "13"
"Ctenotus" "angusticeps" "13"
"Ctenotus" "taeniolatus" "13"
"Cyrtopodion" "montiumsalsorum" "13"
"Dipsadoboa" "aulica" "13"
"Erythrolamprus" "andinus" "13"
"Erythrolamprus" "ceii" "13"
"Eulamprus" "quoyii" "13"
"Eutropis" "nagarjuni" "13"
"Gerrhosaurus" "intermedius" "13"
"Gonionotophis" "capensis" "13"
"Hemiaspis" "signata" "13"
"Hemidactylus" "leschenaultii" "13"
"Hemidactylus" "mercatorius" "13"
"Hemidactylus" "smithi" "13"
"Heterodon" "gloydi" "13"
"Holbrookia" "lacerata" "13"
"Holbrookia" "propinqua" "13"
"Hoplocephalus" "bitorquatus" "13"
"Indotyphlops" "braminus" "13"
"Latastia" "petersiana" "13"
"Leioheterodon" "madagascariensis" "13"
"Leiosaurus" "paronae" "13"
"Leposoma" "puk" "13"
"Leptotyphlops" "distanti" "13"
"Leptotyphlops" "nigroterminus" "13"
"Lycodonomorphus" "obscuriventris" "13"
"Lygodactylus" "ocellatus" "13"
"Lygodactylus" "waterbergensis" "13"
"Macropisthodon" "plumbicolor" "13"
"Madascincus" "igneocaudatus" "13"
"Madatyphlops" "arenarius" "13"
"Madatyphlops" "boettgeri" "13"
"Madatyphlops" "decorsei" "13"
"Matobosaurus" "validus" "13"
"Mochlus" "sundevalli" "13"
"Monopeltis" "zambezensis" "13"
"Naja" "anchietae" "13"
"Nilssonia" "leithii" "13"
"Ophioscincus" "ophioscincus" "13"
"Ophisops" "leschenaultii" "13"
"Ophisops" "microlepis" "13"
"Pachydactylus" "tigrinus" "13"
"Pantherophis" "alleghaniensis" "13"
"Phelsuma" "modesta" "13"
"Philothamnus" "battersbyi" "13"
"Phimophis" "vittatus" "13"
"Phrynosoma" "braconnieri" "13"
"Phyllodactylus" "davisi" "13"
"Phyllurus" "caudiannulatus" "13"
"Pituophis" "deppei" "13"
"Platysaurus" "intermedius" "13"
"Platysaurus" "orientalis" "13"
"Platysaurus" "torquatus" "13"
"Proctoporus" "xestus" "13"
"Psammophis" "brevirostris" "13"
"Psammophis" "jallae" "13"
"Pseudechis" "colletti" "13"
"Psychosaura" "agmosticha" "13"
"Salvadora" "bairdi" "13"
"Sceloporus" "mucronatus" "13"
"Scelotes" "uluguruensis" "13"
"Stenocercus" "marmoratus" "13"
"Stenolepis" "ridleyi" "13"
"Thamnodynastes" "sertanejo" "13"
"Thamnophis" "melanogaster" "13"
"Trachylepis" "binotata" "13"
"Trioceros" "laterispinis" "13"
"Tropidurus" "mucujensis" "13"
"Xenocalamus" "bicolor" "13"
"Xenocalamus" "transvaalensis" "13"
"Xenochrophis" "piscator" "13"
"Cordylus" "rivae" "13"
"Crotaphopeltis" "barotseensis" "13"
"Lampropeltis" "polyzona" "13"
"Pachydactylus" "tsodiloensis" "13"
"Ahaetulla" "dispar" "13"
"Alopoglossus" "festae" "13"
"Anolis" "nebulosus" "13"
"Aparallactus" "nigriceps" "13"
"Carlia" "rhomboidalis" "13"
"Chitra" "vandijki" "13"
"Crotalus" "totonacus" "13"
"Hemidactylus" "anamallensis" "13"
"Leptodeira" "splendida" "13"
"Lygosoma" "lineolatum" "13"
"Oligodon" "theobaldi" "13"
"Phyllodactylus" "wirshingi" "13"
"Plestiodon" "brevirostris" "13"
"Rhampholeon" "uluguruensis" "13"
"Acanthochelys" "macrocephala" "13"
"Afroablepharus" "wahlbergi" "13"
"Afrotyphlops" "fornasinii" "13"
"Agama" "makarikarika" "13"
"Amblyodipsas" "microphthalma" "13"
"Amblyodipsas" "polylepis" "13"
"Amphisbaena" "heterozonata" "13"
"Amphisbaena" "wiedi" "13"
"Anolis" "scapularis" "13"
"Anotosaura" "vanzolinia" "13"
"Bungarus" "caeruleus" "13"
"Chalarodon" "madagascariensis" "13"
"Chamaeleo" "dilepis" "13"
"Chondrodactylus" "turneri" "13"
"Cnemaspis" "jerdonii" "13"
"Coleodactylus" "meridionalis" "13"
"Cordylus" "rhodesianus" "13"
"Coronella" "brachyura" "13"
"Cryptoblepharus" "africanus" "13"
"Cyrtodactylus" "collegalensis" "13"
"Dalophia" "pistillum" "13"
"Elapsoidea" "sundevallii" "13"
"Epicrates" "alvarezi" "13"
"Epicrates" "assisi" "13"
"Furcifer" "lateralis" "13"
"Furcifer" "major" "13"
"Furina" "dunmalli" "13"
"Gerrhonotus" "ophiurus" "13"
"Gonionotophis" "nyassae" "13"
"Gopherus" "berlandieri" "13"
"Gyalopion" "quadrangulare" "13"
"Gymnodactylus" "geckoides" "13"
"Hemidactylus" "tasmani" "13"
"Ichnotropis" "capensis" "13"
"Intellagama" "lesueurii" "13"
"Ithycyphus" "oursi" "13"
"Kinosternon" "integrum" "13"
"Lampropeltis" "mexicana" "13"
"Langaha" "alluaudi" "13"
"Leposoma" "annectans" "13"
"Leposoma" "baturitensis" "13"
"Leposoma" "nanodactylus" "13"
"Leptotyphlops" "scutifrons" "13"
"Leptotyphlops" "telloi" "13"
"Lerista" "chordae" "13"
"Lerista" "fragilis" "13"
"Lissemys" "punctata" "13"
"Lycodonomorphus" "rufulus" "13"
"Lycophidion" "capense" "13"
"Lycophidion" "variegatum" "13"
"Lygodactylus" "capensis" "13"
"Lygodactylus" "nigropunctatus" "13"
"Meroles" "squamulosus" "13"
"Micrurus" "ibiboboca" "13"
"Micrurus" "pyrrhocryptus" "13"
"Monopeltis" "capensis" "13"
"Naja" "annulifera" "13"
"Nebulifera" "robusta" "13"
"Nucras" "ornata" "13"
"Oedura" "monilis" "13"
"Oplurus" "saxicola" "13"
"Parasuta" "dwyeri" "13"
"Philochortus" "spinalis" "13"
"Plestiodon" "lynxe" "13"
"Plestiodon" "tetragrammus" "13"
"Pseudaspis" "cana" "13"
"Pseudechis" "guttatus" "13"
"Pseudoboodon" "gascae" "13"
"Psilophthalmus" "paeminosus" "13"
"Pygmaeascincus" "timlowi" "13"
"Salvator" "rufescens" "13"
"Sceloporus" "lemosespinali" "13"
"Sceloporus" "scalaris" "13"
"Sceloporus" "slevini" "13"
"Scelotes" "arenicolus" "13"
"Sibynomorphus" "lavillai" "13"
"Sibynophis" "subpunctatus" "13"
"Tantilla" "rubra" "13"
"Teius" "teyou" "13"
"Tiliqua" "scincoides" "13"
"Trachylepis" "chimbana" "13"
"Trachylepis" "vato" "13"
"Trimorphodon" "tau" "13"
"Trioceros" "jacksonii" "13"
"Tropidurus" "cocorobensis" "13"
"Tropidurus" "melanopleurus" "13"
"Urostrophus" "gallardoi" "13"
"Voeltzkowia" "fierinensis" "13"
"Ichnotropis" "grandiceps" "13"
"Rodriguesophis" "scriptorcibatus" "13"
"Acanthocercus" "branchi" "13"
"Agkistrodon" "taylori" "13"
"Batagur" "trivittata" "13"
"Cnemaspis" "gracilis" "13"
"Conopsis" "acuta" "13"
"Hebius" "beddomei" "13"
"Kaestlea" "laterimaculata" "13"
"Naja" "mandalayensis" "13"
"Nilssonia" "formosa" "13"
"Rena" "myopica" "13"
"Sceloporus" "heterolepis" "13"
"Acontias" "aurantiacus" "13"
"Anilios" "wiedii" "13"
"Anomalopus" "leuckartii" "13"
"Boiga" "beddomei" "13"
"Chironius" "maculoventris" "13"
"Coluber" "schotti" "13"
"Crotalus" "polystictus" "13"
"Crotalus" "willardi" "13"
"Crotaphytus" "reticulatus" "13"
"Cryptophis" "boschmai" "13"
"Ctenotus" "arcanus" "13"
"Ctenotus" "rosarium" "13"
"Dryadosaura" "nordestina" "13"
"Enyalius" "erythroceneus" "13"
"Eroticoscincus" "graciloides" "13"
"Erythrolamprus" "mossoroensis" "13"
"Erythrolamprus" "sagittifer" "13"
"Ficimia" "streckeri" "13"
"Hemisphaeriodon" "gerrardii" "13"
"Kinyongia" "tavetana" "13"
"Leioheterodon" "modestus" "13"
"Lerista" "colliveri" "13"
"Liolaemus" "chacoensis" "13"
"Malacochersus" "tornieri" "13"
"Micrurus" "diana" "13"
"Monopeltis" "decosteri" "13"
"Nothobachia" "ablephara" "13"
"Nucras" "intertexta" "13"
"Oplurus" "quadrimaculatus" "13"
"Pachydactylus" "affinis" "13"
"Pachydactylus" "oshaughnessyi" "13"
"Paradelma" "orientalis" "13"
"Philodryas" "varia" "13"
"Platysaurus" "ocellatus" "13"
"Pogona" "barbata" "13"
"Pogona" "henrylawsoni" "13"
"Proscelotes" "arnoldi" "13"
"Prosymna" "visseri" "13"
"Psammophis" "leithii" "13"
"Saltuarius" "salebrosus" "13"
"Sceloporus" "cautus" "13"
"Sceloporus" "nelsoni" "13"
"Sceloporus" "virgatus" "13"
"Sepsina" "copei" "13"
"Smaug" "vandami" "13"
"Stenocercus" "doellojuradoi" "13"
"Thamnodynastes" "chaquensis" "13"
"Trioceros" "deremensis" "13"
"Uvidicolus" "sphyrurus" "13"
"Varanus" "albigularis" "13"
"Zygaspis" "violacea" "13"
"Gehyra" "robusta" "13"
"Prosymna" "angolensis" "13"
"Ctenotus" "eutaenius" "13"
"Geophis" "dugesii" "13"
"Kaestlea" "travancorica" "13"
"Lerista" "zonulata" "13"
"Lycodryas" "guentheri" "13"
"Sitana" "deccanensis" "13"
"Sonora" "mutabilis" "13"
"Thamnophis" "chrysocephalus" "13"
"Afroablepharus" "maculicollis" "13"
"Ameivula" "abalosi" "13"
"Amphisbaena" "angustifrons" "13"
"Amphisbaena" "bolivica" "13"
"Amphisbaena" "camura" "13"
"Amphisbaena" "pretrei" "13"
"Anilios" "broomi" "13"
"Blaesodactylus" "sakalava" "13"
"Chamaeleo" "calcaricarens" "13"
"Cnemaspis" "mysoriensis" "13"
"Cordylus" "beraduccii" "13"
"Cordylus" "vittifer" "13"
"Crotalus" "intermedius" "13"
"Diporiphora" "phaeospinosa" "13"
"Furcifer" "labordi" "13"
"Furina" "barnardi" "13"
"Hemidactylus" "agrius" "13"
"Kinixys" "lobatsiana" "13"
"Lampropholis" "adonis" "13"
"Lycodon" "flavomaculatus" "13"
"Lygosoma" "lineata" "13"
"Madagascarophis" "ocellatus" "13"
"Micrelaps" "bicoloratus" "13"
"Morethia" "taeniopleura" "13"
"Ophisops" "jerdonii" "13"
"Paroedura" "vahiny" "13"
"Pelusios" "bechuanicus" "13"
"Phelsuma" "mutabilis" "13"
"Rheodytes" "leukops" "13"
"Sepsina" "bayoni" "13"
"Tantilla" "yaquia" "13"
"Thamnophis" "eques" "13"
"Thamnophis" "pulchrilatus" "13"
"Trachylepis" "depressa" "13"
"Trachylepis" "dumasi" "13"
"Trachylepis" "punctatissima" "13"
"Tropidurus" "semitaeniatus" "13"
"Uropeltis" "liura" "13"
"Voeltzkowia" "rubrocaudata" "13"
"Zonosaurus" "laticaudatus" "13"
"Zygaspis" "kafuensis" "13"
"Afrotyphlops" "tanganicanus" "13"
"Anomalopus" "gowi" "13"
"Cyrtodactylus" "malcolmsmithi" "13"
"Hemidactylus" "graniticolus" "13"
"Hemidactylus" "laticaudatus" "13"
"Hemiphyllodactylus" "aurantiacus" "13"
"Lerista" "cinerea" "13"
"Rhadinaea" "laureata" "13"
"Sceloporus" "asper" "13"
"Sibynophis" "bistrigatus" "13"
"Trimeresurus" "macrolepis" "13"
"Amphiglossus" "ornaticeps" "13"
"Barisia" "ciliaris" "13"
"Graptemys" "versa" "13"
"Hemidactylus" "reticulatus" "13"
"Lampropeltis" "ruthveni" "13"
"Monopeltis" "rhodesiana" "13"
"Oligodon" "arnensis" "13"
"Pachydactylus" "punctatus" "13"
"Phrynosoma" "orbiculare" "13"
"Psammophis" "longifrons" "13"
"Pseudoxyrhopus" "quinquelineatus" "13"
"Strophurus" "williamsi" "13"
"Trimeresurus" "gramineus" "13"
"Tropidurus" "erythrocephalus" "13"
"Varanus" "semiremex" "13"
"Voeltzkowia" "lineata" "13"
"Diporiphora" "pindan" "13"
"Amphisbaena" "borelli" "13"
"Nucras" "boulengeri" "13"
"Oplurus" "grandidieri" "13"
"Afroedura" "langi" "13"
"Agama" "mucosoensis" "13"
"Amblyodipsas" "dimidiata" "13"
"Amphisbaena" "pericensis" "13"
"Chironius" "diamantina" "13"
"Concinnia" "amplus" "13"
"Ctenotus" "capricorni" "13"
"Diplodactylus" "nebulosus" "13"
"Elseya" "albagula" "13"
"Lygosoma" "ashwamedhi" "13"
"Lygosoma" "laeviceps" "13"
"Mochlus" "simonettai" "13"
"Phelsuma" "breviceps" "13"
"Phyllodactylus" "muralis" "13"
"Pseudocordylus" "transvaalensis" "13"
"Pyxis" "planicauda" "13"
"Rhampholeon" "viridis" "13"
"Salea" "anamallayana" "13"
"Sceloporus" "aeneus" "13"
"Stenocercus" "imitator" "13"
"Tracheloptychus" "petersi" "13"
"Zonosaurus" "karsteni" "13"
"Anilios" "aspinus" "13"
"Ancylocranium" "barkeri" "13"
"Hypsiglena" "affinis" "13"
"Kinyongia" "magomberae" "13"
"Lerista" "ameles" "13"
"Lygodactylus" "gravis" "13"
"Lygodactylus" "mombasicus" "13"
"Plestiodon" "dicei" "13"
"Sceloporus" "aureolus" "13"
"Thamnophis" "bogerti" "13"
"Atractus" "ronnie" "13"
"Duberria" "rhodesiana" "13"
"Hemidactylus" "giganteus" "13"
"Nephrurus" "asper" "13"
"Sceloporus" "smithi" "13"
"Lepidophyma" "sylvaticum" "13"
"Lygodactylus" "tuberosus" "13"
"Micrelaps" "vaillanti" "13"
"Storeria" "hidalgoensis" "13"
"Anolis" "whitemani" "13"
"Coniophanes" "lateritius" "13"
"Crotalus" "armstrongi" "13"
"Sympholis" "lippiens" "13"
"Aspidoscelis" "communis" "14"
"Sceloporus" "melanorhinus" "14"
"Telescopus" "variegatus" "14"
"Trachylepis" "buettneri" "14"
"Thamnophis" "godmani" "14"
"Dracaena" "paraguayensis" "14"
"Gehyra" "koira" "14"
"Micrablepharus" "atticolus" "14"
"Rodriguesophis" "chui" "14"
"Amphiglossus" "tanysoma" "14"
"Ameivula" "mumbuca" "14"
"Amphisbaena" "neglecta" "14"
"Anilios" "micrommus" "14"
"Anilios" "yampiensis" "14"
"Anolis" "stevepoei" "14"
"Cnemaspis" "occidentalis" "14"
"Lycophidion" "albomaculatum" "14"
"Micrablepharus" "maximiliani" "14"
"Micrurus" "bogerti" "14"
"Pseudothecadactylus" "lindneri" "14"
"Trachylepis" "nancycoutuae" "14"
"Trachylepis" "tandrefana" "14"
"Tropidurus" "helenae" "14"
"Brookesia" "dentata" "14"
"Diplodactylus" "hillii" "14"
"Langaha" "madagascariensis" "14"
"Uroplatus" "guentheri" "14"
"Anolis" "meridionalis" "14"
"Aspidoscelis" "deppei" "14"
"Aspidoscelis" "lineattissima" "14"
"Atractaspis" "micropholis" "14"
"Bachia" "cacerensis" "14"
"Crocodylus" "johnsoni" "14"
"Crotalus" "basiliscus" "14"
"Cryptoblepharus" "megastictus" "14"
"Dasypeltis" "latericia" "14"
"Demansia" "quaesitor" "14"
"Hoplocercus" "spinosus" "14"
"Letheobia" "crossii" "14"
"Liburnascincus" "coensis" "14"
"Madascincus" "polleni" "14"
"Naja" "senegalensis" "14"
"Sceloporus" "pyrocephalus" "14"
"Stenocercus" "sinesaccus" "14"
"Stenocercus" "squarrosus" "14"
"Eremiascincus" "douglasi" "14"
"Uroplatus" "henkeli" "14"
"Acrochordus" "arafurae" "14"
"Anolis" "brasiliensis" "14"
"Anolis" "nebuloides" "14"
"Antaresia" "childreni" "14"
"Aspidoscelis" "costata" "14"
"Aspidoscelis" "guttata" "14"
"Bachia" "micromela" "14"
"Carlia" "amax" "14"
"Carlia" "longipes" "14"
"Chelodina" "canni" "14"
"Chelodina" "novaeguineae" "14"
"Conophis" "vittatus" "14"
"Crotalus" "culminatus" "14"
"Ctenotus" "decaneurus" "14"
"Dalophia" "angolensis" "14"
"Demansia" "vestigiata" "14"
"Diplodactylus" "custos" "14"
"Egernia" "douglasi" "14"
"Elseya" "lavarackorum" "14"
"Erymnochelys" "madagascariensis" "14"
"Lerista" "simillima" "14"
"Limnophis" "bicolor" "14"
"Loxocemus" "bicolor" "14"
"Micrurus" "brasiliensis" "14"
"Oedura" "coggeri" "14"
"Panaspis" "nimbaensis" "14"
"Phalotris" "nasutus" "14"
"Phyllodactylus" "bordai" "14"
"Plestiodon" "parviauriculatus" "14"
"Procellosaurinus" "tetradactylus" "14"
"Pseudoficimia" "frontalis" "14"
"Rhinoleptus" "koniagui" "14"
"Sceloporus" "horridus" "14"
"Scincella" "assatus" "14"
"Sepsina" "angolensis" "14"
"Trachemys" "ornata" "14"
"Tropidurus" "oreadicus" "14"
"Tupinambis" "quadrilineatus" "14"
"Varanus" "scalaris" "14"
"Xenodon" "nattereri" "14"
"Amphiglossus" "reticulatus" "14"
"Furcifer" "rhinoceratus" "14"
"Gehyra" "pamela" "14"
"Acanthodactylus" "boueti" "14"
"Agama" "africana" "14"
"Anolis" "cuprinus" "14"
"Atractaspis" "phillipsi" "14"
"Bachia" "oxyrhina" "14"
"Bitis" "arietans" "14"
"Brachyurophis" "roperi" "14"
"Carlia" "gracilis" "14"
"Causus" "resimus" "14"
"Chelodina" "oblonga" "14"
"Coniophanes" "piceivittis" "14"
"Cophoscincopus" "greeri" "14"
"Cryptoblepharus" "metallicus" "14"
"Ctenotus" "halysis" "14"
"Dasypeltis" "atra" "14"
"Demansia" "papuensis" "14"
"Dendroaspis" "polylepis" "14"
"Diporiphora" "bennettii" "14"
"Dispholidus" "typus" "14"
"Elapsoidea" "semiannulata" "14"
"Elseya" "dentata" "14"
"Hemidactylus" "angulatus" "14"
"Hemidactylus" "brookii" "14"
"Hemidactylus" "matschiei" "14"
"Kentropyx" "viridistriga" "14"
"Kinixys" "belliana" "14"
"Lerista" "greeri" "14"
"Liotyphlops" "ternetzii" "14"
"Lophognathus" "temporalis" "14"
"Lygophis" "dilepis" "14"
"Mochlus" "afer" "14"
"Myriopholis" "narirostris" "14"
"Philothamnus" "semivariegatus" "14"
"Phimophis" "guerini" "14"
"Phyllodactylus" "lanei" "14"
"Phyllodactylus" "tuberculosus" "14"
"Polemon" "neuwiedi" "14"
"Procellosaurinus" "erythrocercus" "14"
"Pseudoboa" "nigra" "14"
"Rhinoclemmys" "rubida" "14"
"Sceloporus" "ochoterenae" "14"
"Sceloporus" "utiformis" "14"
"Stegonotus" "cucullatus" "14"
"Symphimus" "leucostomus" "14"
"Trionyx" "triunguis" "14"
"Tropidurus" "pinima" "14"
"Varanus" "glauerti" "14"
"Anolis" "matudai" "14"
"Ctenotus" "vertebralis" "14"
"Epictia" "albipuncta" "14"
"Lygodactylus" "tolampyae" "14"
"Menetia" "concinna" "14"
"Sceloporus" "carinatus" "14"
"Xenosaurus" "agrenon" "14"
"Acanthodactylus" "guineensis" "14"
"Acontias" "jappi" "14"
"Afrotyphlops" "brevis" "14"
"Afrotyphlops" "lineolatus" "14"
"Agama" "cristata" "14"
"Agama" "gracilimembris" "14"
"Agama" "paragama" "14"
"Agama" "sankaranica" "14"
"Agkistrodon" "bilineatus" "14"
"Ameivula" "ocellifera" "14"
"Amerotyphlops" "amoipira" "14"
"Amphisbaena" "silvestrii" "14"
"Anilios" "troglodytes" "14"
"Anolis" "dunni" "14"
"Anolis" "immaculogularis" "14"
"Anolis" "laevis" "14"
"Aparallactus" "jacksonii" "14"
"Aparallactus" "lunulatus" "14"
"Apostolepis" "serrana" "14"
"Aspidoscelis" "calidipes" "14"
"Aspidoscelis" "sackii" "14"
"Bipes" "canaliculatus" "14"
"Bothrops" "lutzi" "14"
"Carlia" "rufilatus" "14"
"Causus" "maculatus" "14"
"Chalcides" "pulchellus" "14"
"Chalcides" "thierryi" "14"
"Chamaeleo" "gracilis" "14"
"Chamaeleo" "senegalensis" "14"
"Chelodina" "walloyarrina" "14"
"Cnemaspis" "alantika" "14"
"Cnemaspis" "gigas" "14"
"Coleodactylus" "brachystoma" "14"
"Colobosauroides" "carvalhoi" "14"
"Crocodylus" "suchus" "14"
"Cryptoblepharus" "daedalos" "14"
"Cryptoblepharus" "exochus" "14"
"Cryptoblepharus" "juno" "14"
"Cryptoblepharus" "mertensi" "14"
"Cryptoblepharus" "wulbu" "14"
"Ctenosaura" "clarki" "14"
"Ctenosaura" "defensor" "14"
"Ctenotus" "borealis" "14"
"Ctenotus" "essingtonii" "14"
"Ctenotus" "inornatus" "14"
"Dipsas" "gaigeae" "14"
"Elapsoidea" "trapei" "14"
"Emydura" "victoriae" "14"
"Eremiascincus" "isolepis" "14"
"Erythrolamprus" "almadensis" "14"
"Erythrolamprus" "maryellenae" "14"
"Euspondylus" "maculatus" "14"
"Gehyra" "australis" "14"
"Gymnodactylus" "amarali" "14"
"Helicops" "trivittatus" "14"
"Hemitheconyx" "caudicinctus" "14"
"Hydrodynastes" "melanogigas" "14"
"Kinixys" "nogueyi" "14"
"Lepidophyma" "smithii" "14"
"Leptodeira" "maculata" "14"
"Leptodeira" "uribei" "14"
"Leptotyphlops" "tanae" "14"
"Lycophidion" "depressirostre" "14"
"Lygodactylus" "wetzeli" "14"
"Meizodon" "regularis" "14"
"Monopeltis" "adercae" "14"
"Naja" "haje" "14"
"Natriciteres" "variegata" "14"
"Notomabuya" "frenata" "14"
"Nucras" "scalaris" "14"
"Oplurus" "cuvieri" "14"
"Orraya" "occultus" "14"
"Oxyrhopus" "rhombifer" "14"
"Oxyuranus" "scutellatus" "14"
"Pelusios" "adansonii" "14"
"Pelusios" "castaneus" "14"
"Philothamnus" "bequaerti" "14"
"Philothamnus" "heterolepidotus" "14"
"Philothamnus" "irregularis" "14"
"Philothamnus" "pobeguini" "14"
"Phrynosoma" "asio" "14"
"Proablepharus" "naranjicaudus" "14"
"Psammophis" "sibilans" "14"
"Pygopus" "steelescotti" "14"
"Rena" "maxima" "14"
"Rodriguesophis" "iglesiasi" "14"
"Salvadora" "mexicana" "14"
"Scaphiophis" "raffreyi" "14"
"Sceloporus" "macdougalli" "14"
"Sceloporus" "siniferus" "14"
"Strophurus" "robinsoni" "14"
"Strophurus" "taeniatus" "14"
"Thamnophis" "postremus" "14"
"Trachylepis" "affinis" "14"
"Trioceros" "kinetensis" "14"
"Varanus" "exanthematicus" "14"
"Varanus" "mitchelli" "14"
"Varanus" "niloticus" "14"
"Varanus" "storri" "14"
"Vermicella" "intermedia" "14"
"Ameivula" "pyrrhogularis" "14"
"Anadia" "marmorata" "14"
"Apostolepis" "christineae" "14"
"Bellatorias" "obiri" "14"
"Cophoscincopus" "senegalensis" "14"
"Ctenotus" "coggeri" "14"
"Ctenotus" "kurnbudj" "14"
"Ctenotus" "storri" "14"
"Cynisca" "leucura" "14"
"Dalophia" "luluae" "14"
"Furcifer" "angeli" "14"
"Kinosternon" "abaxillare" "14"
"Latastia" "ornata" "14"
"Letheobia" "sudanensis" "14"
"Lucasium" "occultum" "14"
"Maracaiba" "zuliae" "14"
"Menetia" "alanae" "14"
"Paroedura" "stumpffi" "14"
"Phalotris" "sansebastiani" "14"
"Phelsuma" "borai" "14"
"Siagonodon" "acutirostris" "14"
"Simalia" "oenpelliensis" "14"
"Sirenoscincus" "yamagishii" "14"
"Strophurus" "horneri" "14"
"Tetradactylus" "ellenbergeri" "14"
"Tropidurus" "chromatops" "14"
"Voeltzkowia" "mira" "14"
"Acanthophis" "hawkei" "14"
"Afronatrix" "anoscopus" "14"
"Afrotyphlops" "punctatus" "14"
"Agama" "agama" "14"
"Agama" "bocourti" "14"
"Agama" "doriae" "14"
"Agkistrodon" "howardgloydi" "14"
"Anilios" "diversus" "14"
"Anilios" "torresianus" "14"
"Apostolepis" "gaboi" "14"
"Aspidites" "melanocephalus" "14"
"Bachia" "bresslaui" "14"
"Bachia" "psamophila" "14"
"Boaedon" "fuliginosus" "14"
"Boaedon" "lineatus" "14"
"Brookesia" "brygooi" "14"
"Chelosania" "brunnea" "14"
"Chlamydosaurus" "kingii" "14"
"Crotaphopeltis" "hotamboeia" "14"
"Cryptophis" "pallidiceps" "14"
"Ctenosaura" "pectinata" "14"
"Ctenotus" "spaldingi" "14"
"Ctenotus" "stuarti" "14"
"Ctenotus" "zebrilla" "14"
"Cyclanorbis" "elegans" "14"
"Dasypeltis" "scabra" "14"
"Demansia" "olivacea" "14"
"Diporiphora" "bilineata" "14"
"Epicrates" "crassus" "14"
"Erythrolamprus" "mertensi" "14"
"Eurolophosaurus" "amathites" "14"
"Gehyra" "nana" "14"
"Glaphyromorphus" "darwiniensis" "14"
"Grayia" "smithii" "14"
"Grayia" "tholloni" "14"
"Heloderma" "horridum" "14"
"Kentropyx" "vanzoi" "14"
"Kinosternon" "oaxacae" "14"
"Leptophis" "diplotropis" "14"
"Lerista" "griffini" "14"
"Lerista" "karlschmidti" "14"
"Lerista" "orientalis" "14"
"Liasis" "olivaceus" "14"
"Lygisaurus" "abscondita" "14"
"Manciola" "guaporicola" "14"
"Micrurus" "distans" "14"
"Mochlus" "mocquardi" "14"
"Myriopholis" "braccianii" "14"
"Naja" "nigricollis" "14"
"Natriciteres" "olivacea" "14"
"Paroedura" "karstophila" "14"
"Paroedura" "tanjaka" "14"
"Philodryas" "nattereri" "14"
"Philodryas" "patagoniensis" "14"
"Polychrus" "acutirostris" "14"
"Psammophis" "elegans" "14"
"Psammophis" "lineatus" "14"
"Psammophis" "rukwae" "14"
"Psammophis" "sudanensis" "14"
"Pseudechis" "weigeli" "14"
"Pseudonaja" "ingrami" "14"
"Psomophis" "joberti" "14"
"Python" "sebae" "14"
"Rhamphiophis" "oxyrhynchus" "14"
"Rhynchoedura" "sexapora" "14"
"Scaphiophis" "albopunctatus" "14"
"Sibynomorphus" "mikanii" "14"
"Trachylepis" "perrotetii" "14"
"Trachylepis" "wingati" "14"
"Trioceros" "bitaeniatus" "14"
"Tropidurus" "psammonastes" "14"
"Xenodon" "matogrossensis" "14"
"Xenodon" "merremi" "14"
"Ctenotus" "arnhemensis" "14"
"Ctenotus" "gagudju" "14"
"Letheobia" "rufescens" "14"
"Oedura" "gemmata" "14"
"Paroedura" "vazimba" "14"
"Phelsuma" "dubia" "14"
"Thamnosophis" "lateralis" "14"
"Amphisbaena" "bilabialatus" "14"
"Apostolepis" "flavotorquata" "14"
"Apostolepis" "vittata" "14"
"Atractus" "edioi" "14"
"Bachia" "scolecoides" "14"
"Calyptommatus" "confusionibus" "14"
"Calyptommatus" "leiolepis" "14"
"Calyptommatus" "nicterus" "14"
"Calyptommatus" "sinebrachiatus" "14"
"Carlia" "rostralis" "14"
"Cerberus" "australis" "14"
"Chelodina" "burrungandjii" "14"
"Chelodina" "kuchlingi" "14"
"Crotaphopeltis" "degeni" "14"
"Ctenotus" "quirinus" "14"
"Dasypeltis" "gansi" "14"
"Dipsas" "bucephala" "14"
"Echis" "ocellatus" "14"
"Elapsoidea" "loveridgei" "14"
"Emydura" "tanybaraga" "14"
"Furcifer" "viridis" "14"
"Hemirhagerrhis" "nototaenia" "14"
"Heteronotia" "planiceps" "14"
"Hypsiglena" "torquata" "14"
"Lerista" "storri" "14"
"Liasis" "fuscus" "14"
"Lycophidion" "multimaculatum" "14"
"Lycophidion" "semicinctum" "14"
"Myriopholis" "adleri" "14"
"Oxyrhopus" "trigeminus" "14"
"Pelomedusa" "subrufa" "14"
"Placosoma" "cordylinum" "14"
"Proablepharus" "tenuis" "14"
"Pseudoferania" "polylepis" "14"
"Python" "regius" "14"
"Thamnophis" "valida" "14"
"Trachylepis" "pendeana" "14"
"Trachylepis" "quinquetaeniata" "14"
"Tropidonophis" "mairii" "14"
"Tropidurus" "etheridgei" "14"
"Typhlacontias" "gracilis" "14"
"Vanzosaura" "rubricauda" "14"
"Cryptoblepharus" "cygnatus" "14"
"Agama" "boensis" "14"
"Agama" "weidholzi" "14"
"Amalosia" "rhombifer" "14"
"Amblyodipsas" "unicolor" "14"
"Amphiglossus" "meva" "14"
"Causus" "rhombeatus" "14"
"Chalcides" "bottegi" "14"
"Chamaeleo" "laevigatus" "14"
"Crotaphopeltis" "hippocrepis" "14"
"Cryptagama" "aurita" "14"
"Cryptoblepharus" "ruber" "14"
"Cynisca" "feae" "14"
"Dalophia" "ellenbergeri" "14"
"Echis" "jogeri" "14"
"Emydura" "subglobosa" "14"
"Glaphyromorphus" "cracens" "14"
"Hypoptophis" "wilsonii" "14"
"Letheobia" "debilis" "14"
"Lygodactylus" "gutturalis" "14"
"Lygophis" "paucidens" "14"
"Micrurus" "laticollaris" "14"
"Myriopholis" "albiventer" "14"
"Naja" "katiensis" "14"
"Nephrurus" "sheai" "14"
"Oedura" "castelnaui" "14"
"Panaspis" "togoensis" "14"
"Phyllopezus" "pollicaris" "14"
"Pituophis" "lineaticollis" "14"
"Siphlophis" "leucocephalus" "14"
"Tantilla" "calamarina" "14"
"Trachylepis" "irregularis" "14"
"Urosaurus" "bicarinatus" "14"
"Varanus" "glebopalma" "14"
"Varanus" "kingorum" "14"
"Varanus" "mertensi" "14"
"Varanus" "primordius" "14"
"Vermicella" "multifasciata" "14"
"Xenocalamus" "mechowii" "14"
"Apostolepis" "polylepis" "14"
"Acanthophis" "praelongus" "14"
"Ameivula" "jalapensis" "14"
"Anilios" "chamodracaena" "14"
"Anilios" "guentheri" "14"
"Apostolepis" "ammodites" "14"
"Atractaspis" "aterrima" "14"
"Atractaspis" "dahomeyensis" "14"
"Atractaspis" "watsoni" "14"
"Atractus" "taeniatus" "14"
"Bothrops" "moojeni" "14"
"Cnemaspis" "dickersonae" "14"
"Colobosaura" "modesta" "14"
"Ctenotus" "brevipes" "14"
"Ctenotus" "militaris" "14"
"Ctenotus" "tantillus" "14"
"Dasypeltis" "fasciata" "14"
"Dendrelaphis" "punctulatus" "14"
"Diporiphora" "arnhemica" "14"
"Diporiphora" "magna" "14"
"Drymoluber" "brazili" "14"
"Elapsoidea" "laticincta" "14"
"Eremiascincus" "pardalis" "14"
"Gehyra" "borroloola" "14"
"Gonionotophis" "crossi" "14"
"Gonionotophis" "grantii" "14"
"Ithycyphus" "miniatus" "14"
"Lycophidion" "taylori" "14"
"Manolepis" "putnami" "14"
"Mecistops" "cataphractus" "14"
"Meizodon" "coronatus" "14"
"Naja" "melanoleuca" "14"
"Sceloporus" "gadoviae" "14"
"Sonora" "aemula" "14"
"Trilepida" "brasiliensis" "14"
"Tympanocryptis" "uniformis" "14"
"Apostolepis" "longicaudata" "14"
"Feylinia" "macrolepis" "14"
"Geckolepis" "polylepis" "14"
"Tantilla" "semicincta" "14"
"Chironius" "flavolineatus" "14"
"Cyclanorbis" "senegalensis" "14"
"Demansia" "angusticeps" "14"
"Eurolophosaurus" "divaricatus" "14"
"Heliobolus" "nitidus" "14"
"Lycodonomorphus" "subtaeniatus" "14"
"Lygodactylus" "picturatus" "14"
"Phalotris" "labiomaculatus" "14"
"Phelsuma" "kochi" "14"
"Prosymna" "greigerti" "14"
"Psammophis" "praeornatus" "14"
"Pseudoleptodeira" "latifasciata" "14"
"Suta" "ordensis" "14"
"Xenopholis" "werdingorum" "14"
"Zygaspis" "nigra" "14"
"Apostolepis" "phillipsae" "14"
"Apostolepis" "nelsonjorgei" "14"
"Bamanophis" "dorri" "14"
"Chironius" "laurenti" "14"
"Ctenotus" "rimacolus" "14"
"Helicops" "scalaris" "14"
"Mesoclemmys" "zuliae" "14"
"Thamnodynastes" "dixoni" "14"
"Urosaurus" "gadovi" "14"
"Varanus" "baritji" "14"
"Diplodactylus" "barraganae" "14"
"Salvadora" "lemniscata" "14"
"Phrynosoma" "taurus" "14"
"Tarentola" "parvicarinata" "14"
"Cyclophiops" "major" "15"
"Elaphe" "bimaculata" "15"
"Hebius" "clerki" "15"
"Sternotherus" "odoratus" "15"
"Eurydactylodes" "vieillardi" "15"
"Lampropholis" "amicula" "15"
"Liolaemus" "araucaniensis" "15"
"Marmorosphax" "tricolor" "15"
"Pseudoxenodon" "karlschmidti" "15"
"Scincella" "lateralis" "15"
"Calamaria" "buchi" "15"
"Cuora" "mouhotii" "15"
"Oligodon" "venustus" "15"
"Rhabdophis" "adleri" "15"
"Scincella" "ochracea" "15"
"Sphenomorphus" "nigrolabris" "15"
"Amphiesmoides" "ornaticeps" "15"
"Anilios" "silvia" "15"
"Caledoniscincus" "austrocaledonicus" "15"
"Caledoniscincus" "haplorhinus" "15"
"Coluber" "constrictor" "15"
"Cyclophiops" "multicinctus" "15"
"Flaviemys" "purvisi" "15"
"Graptemys" "pulchra" "15"
"Holcosus" "septemlineatus" "15"
"Japalura" "splendida" "15"
"Liolaemus" "neuquensis" "15"
"Lioscincus" "nigrofasciolatum" "15"
"Micrurus" "bernadi" "15"
"Montatheris" "hindii" "15"
"Mussurana" "montana" "15"
"Nannoscincus" "gracilis" "15"
"Opisthotropis" "maculosa" "15"
"Plestiodon" "fasciatus" "15"
"Pseudemys" "concinna" "15"
"Rhacodactylus" "leachianus" "15"
"Takydromus" "kuehnei" "15"
"Takydromus" "septentrionalis" "15"
"Tropidophorus" "guangxiensis" "15"
"Tropidoscincus" "aubrianus" "15"
"Atractus" "gigas" "15"
"Calotes" "aurantolabium" "15"
"Colobodactylus" "taunayi" "15"
"Dopasia" "hainanensis" "15"
"Furcifer" "balteatus" "15"
"Geophis" "semidoliatus" "15"
"Oligodon" "lacroixi" "15"
"Rhadinella" "hannsteini" "15"
"Riama" "laevis" "15"
"Riama" "meleagris" "15"
"Scincella" "rupicola" "15"
"Synophis" "bicolor" "15"
"Achalinus" "rufescens" "15"
"Amphisbaena" "hogei" "15"
"Caledoniscincus" "atropunctatus" "15"
"Chrysemys" "dorsalis" "15"
"Hebius" "atemporale" "15"
"Lampropeltis" "getula" "15"
"Liolaemus" "coeruleus" "15"
"Liolaemus" "lemniscatus" "15"
"Lygophis" "flavifrenatus" "15"
"Mauremys" "mutica" "15"
"Ophisaurus" "mimicus" "15"
"Pareas" "chinensis" "15"
"Phrynops" "williamsi" "15"
"Plagiopholis" "delacouri" "15"
"Scincella" "reevesii" "15"
"Eutropis" "gansi" "15"
"Oligodon" "nagao" "15"
"Pseudoxyrhopus" "oblectator" "15"
"Rhacodactylus" "auriculatus" "15"
"Taeniophallus" "persimilis" "15"
"Achalinus" "ater" "15"
"Anadia" "rhombifera" "15"
"Apalone" "spinifera" "15"
"Calotes" "jerdoni" "15"
"Cuora" "aurocapitata" "15"
"Cuora" "flavomarginata" "15"
"Cuora" "pani" "15"
"Goniurosaurus" "lichtenfelderi" "15"
"Homonota" "uruguayensis" "15"
"Kinosternon" "subrubrum" "15"
"Liolaemus" "chillanensis" "15"
"Liolaemus" "lutzae" "15"
"Liolaemus" "tenuis" "15"
"Lycodon" "ruhstrati" "15"
"Lygodactylus" "pictus" "15"
"Oligodon" "ornatus" "15"
"Ophioscincus" "truncatus" "15"
"Pseudoxenodon" "bambusicola" "15"
"Riama" "colomaromani" "15"
"Riama" "striata" "15"
"Saltuarius" "swaini" "15"
"Saproscincus" "oriarus" "15"
"Sphenomorphus" "indicus" "15"
"Terrapene" "carolina" "15"
"Xenochrophis" "flavipunctatus" "15"
"Calumma" "oshaughnessyi" "15"
"Clelia" "hussami" "15"
"Cnemaspis" "beddomei" "15"
"Dopasia" "ludovici" "15"
"Eremiascincus" "timorensis" "15"
"Gonyosoma" "boulengeri" "15"
"Liopeltis" "stoliczkae" "15"
"Lioscincus" "novaecaledoniae" "15"
"Lycodon" "rosozonatus" "15"
"Micrurus" "silviae" "15"
"Philodryas" "arnaldoi" "15"
"Pholidobolus" "prefrontalis" "15"
"Pseudocalotes" "brevipes" "15"
"Saproscincus" "challengeri" "15"
"Xenodon" "guentheri" "15"
"Amphiesma" "stolatum" "15"
"Amphisbaena" "munoai" "15"
"Amphisbaena" "trachura" "15"
"Anisolepis" "undulatus" "15"
"Atropoides" "nummifer" "15"
"Bungarus" "multicinctus" "15"
"Dopasia" "gracilis" "15"
"Enyalius" "iheringii" "15"
"Hebius" "khasiense" "15"
"Hebius" "sauteri" "15"
"Lampropholis" "couperi" "15"
"Liodytes" "rigida" "15"
"Liolaemus" "chiliensis" "15"
"Naja" "atra" "15"
"Nerodia" "erythrogaster" "15"
"Oligodon" "chinensis" "15"
"Opisthotropis" "maxwelli" "15"
"Pantherophis" "guttatus" "15"
"Pelodiscus" "axenaria" "15"
"Phalotris" "lemniscatus" "15"
"Pituophis" "melanoleucus" "15"
"Plestiodon" "laticeps" "15"
"Ptyas" "korros" "15"
"Riama" "simotera" "15"
"Saltuarius" "moritzi" "15"
"Saproscincus" "rosei" "15"
"Sinonatrix" "aequifasciata" "15"
"Sordellina" "punctata" "15"
"Storeria" "dekayi" "15"
"Trimeresurus" "gumprechti" "15"
"Tropidophorus" "hainanus" "15"
"Virginia" "valeriae" "15"
"Zonosaurus" "ornatus" "15"
"Corallus" "cropanii" "15"
"Erythrolamprus" "atraventer" "15"
"Graptemys" "pearlensis" "15"
"Leptosiaphos" "blochmanni" "15"
"Lycodon" "septentrionalis" "15"
"Pseudogonatodes" "peruvianus" "15"
"Rhabdophis" "callichroma" "15"
"Abronia" "vasconcelosii" "15"
"Acanthochelys" "spixii" "15"
"Achalinus" "hainanus" "15"
"Alligator" "mississippiensis" "15"
"Amphisbaena" "dubia" "15"
"Anadia" "pamplonensis" "15"
"Anolis" "euskalerriari" "15"
"Anolis" "nicefori" "15"
"Anolis" "schiedii" "15"
"Aspidoscelis" "sexlineata" "15"
"Atractus" "serranus" "15"
"Atractus" "variegatus" "15"
"Atretium" "yunnanensis" "15"
"Bavayia" "crassicollis" "15"
"Boiga" "multifasciata" "15"
"Calamaria" "septentrionalis" "15"
"Calyptotis" "ruficauda" "15"
"Chilabothrus" "exsul" "15"
"Coeranoscincus" "reticulatus" "15"
"Contomastix" "leachei" "15"
"Contomastix" "vacariensis" "15"
"Correlophus" "ciliatus" "15"
"Diplolaemus" "leopardinus" "15"
"Dipsas" "gracilis" "15"
"Echinanthera" "cyanopleura" "15"
"Elaphe" "carinata" "15"
"Emoia" "loyaltiensis" "15"
"Emoia" "slevini" "15"
"Farancia" "erytrogramma" "15"
"Gekko" "japonicus" "15"
"Geoemyda" "spengleri" "15"
"Geophis" "immaculatus" "15"
"Goniurosaurus" "kuroiwae" "15"
"Goniurosaurus" "luii" "15"
"Graptemys" "oculifera" "15"
"Graptemys" "ouachitensis" "15"
"Hebius" "venningi" "15"
"Heterodon" "platirhinos" "15"
"Hoplocephalus" "bungaroides" "15"
"Japalura" "grahami" "15"
"Liopeltis" "frenatus" "15"
"Liotyphlops" "caissara" "15"
"Macropisthodon" "rudis" "15"
"Mauremys" "nigricans" "15"
"Mauremys" "reevesii" "15"
"Micrurus" "sangilensis" "15"
"Myrrophis" "chinensis" "15"
"Myuchelys" "georgesi" "15"
"Ophisaurus" "attenuatus" "15"
"Opisthotropis" "andersonii" "15"
"Pantherophis" "obsoletus" "15"
"Pantherophis" "spiloides" "15"
"Pareas" "boulengeri" "15"
"Pareas" "stanleyi" "15"
"Pelodiscus" "parviformis" "15"
"Phelsuma" "barbouri" "15"
"Phyllurus" "platurus" "15"
"Plagiopholis" "styani" "15"
"Platysternon" "megacephalum" "15"
"Protobothrops" "cornutus" "15"
"Protobothrops" "jerdonii" "15"
"Pseudemys" "floridana" "15"
"Pseudemys" "rubriventris" "15"
"Pseudoboa" "serrana" "15"
"Ptychophis" "flavovirgatus" "15"
"Ramphotyphlops" "willeyi" "15"
"Rhabdophis" "himalayanus" "15"
"Saphenophis" "boursieri" "15"
"Shinisaurus" "crocodilurus" "15"
"Sibynophis" "chinensis" "15"
"Sinomicrurus" "kelloggi" "15"
"Sinomicrurus" "macclellandi" "15"
"Sinonatrix" "percarinata" "15"
"Sinonatrix" "yunnanensis" "15"
"Spalerosophis" "atriceps" "15"
"Stenocercus" "guentheri" "15"
"Stenocercus" "lache" "15"
"Sternotherus" "depressus" "15"
"Sternotherus" "minor" "15"
"Taeniophallus" "poecilopogon" "15"
"Takydromus" "sylvaticus" "15"
"Tantilla" "oolitica" "15"
"Thamnodynastes" "longicaudus" "15"
"Trioceros" "sternfeldi" "15"
"Alsophis" "antillensis" "15"
"Ameiva" "dorsalis" "15"
"Anolis" "garmani" "15"
"Anolis" "grahami" "15"
"Anolis" "lineatopus" "15"
"Anolis" "opalinus" "15"
"Anolis" "valencienni" "15"
"Atractus" "francoi" "15"
"Atractus" "guentheri" "15"
"Atractus" "trihedrurus" "15"
"Azemiops" "kharini" "15"
"Bavayia" "montana" "15"
"Bothrops" "cotiara" "15"
"Brachylophus" "fasciatus" "15"
"Brachylophus" "vitiensis" "15"
"Caledoniscincus" "aquilonius" "15"
"Caledoniscincus" "festivus" "15"
"Calotes" "maria" "15"
"Carlia" "babarensis" "15"
"Celestus" "crusculus" "15"
"Celestus" "hewardi" "15"
"Draco" "maculatus" "15"
"Eurydactylodes" "agricolae" "15"
"Eutropis" "chapaensis" "15"
"Gekko" "palmatus" "15"
"Geophis" "turbidus" "15"
"Gymnophthalmus" "pleei" "15"
"Hypsirhynchus" "callilaemus" "15"
"Hypsirhynchus" "funereus" "15"
"Iguana" "delicatissima" "15"
"Lepidoblepharis" "duolepis" "15"
"Lepidodactylus" "pumilus" "15"
"Liotyphlops" "trefauti" "15"
"Mniarogekko" "chahoua" "15"
"Opisthotropis" "guangxiensis" "15"
"Ovophis" "tonkinensis" "15"
"Pholidobolus" "macbrydei" "15"
"Plestiodon" "quadrilineatus" "15"
"Pseudemys" "alabamensis" "15"
"Pseudocalotes" "austeniana" "15"
"Pseudotyphlops" "philippinus" "15"
"Ptyas" "dipsas" "15"
"Rhacodactylus" "trachyrhynchus" "15"
"Sacalia" "quadriocellata" "15"
"Sitana" "sivalensis" "15"
"Sphaerodactylus" "goniorhynchus" "15"
"Sphaerodactylus" "parkeri" "15"
"Sphaerodactylus" "vincenti" "15"
"Sphenomorphus" "cryptotis" "15"
"Sphenomorphus" "tritaeniatus" "15"
"Trachemys" "terrapen" "15"
"Tropidophis" "grapiuna" "15"
"Typhlops" "jamaicensis" "15"
"Varanus" "rainerguentheri" "15"
"Agkistrodon" "contortrix" "15"
"Anadia" "bogotensis" "15"
"Apalone" "mutica" "15"
"Archelaphe" "bella" "15"
"Ateuchosaurus" "chinensis" "15"
"Atractus" "crassicaudatus" "15"
"Bavayia" "robusta" "15"
"Bavayia" "sauvagii" "15"
"Bellatorias" "major" "15"
"Boiga" "multomaculata" "15"
"Calamodontophis" "paucidens" "15"
"Cemophora" "coccinea" "15"
"Contia" "tenuis" "15"
"Cryptoblepharus" "novocaledonicus" "15"
"Dibamus" "bourreti" "15"
"Epictia" "munoai" "15"
"Euprepiophis" "mandarinus" "15"
"Gekko" "hokouensis" "15"
"Goniurosaurus" "hainanensis" "15"
"Gonyosoma" "frenatus" "15"
"Graptemys" "nigrinoda" "15"
"Hebius" "popei" "15"
"Hemidactylus" "bowringii" "15"
"Liolaemus" "cyanogaster" "15"
"Liopholis" "montana" "15"
"Micrurus" "decoratus" "15"
"Myrrophis" "bennettii" "15"
"Nerodia" "cyclopion" "15"
"Oligodon" "formosanus" "15"
"Opisthotropis" "lateralis" "15"
"Orthriophis" "taeniurus" "15"
"Pantherophis" "slowinskii" "15"
"Pareas" "hamptoni" "15"
"Plestiodon" "elegans" "15"
"Plestiodon" "liui" "15"
"Pseudocalotes" "microlepis" "15"
"Pseudoxenodon" "macrops" "15"
"Pseudoxenodon" "stejnegeri" "15"
"Psomophis" "obtusus" "15"
"Ptyas" "dhumnades" "15"
"Takydromus" "intermedius" "15"
"Tomodon" "dorsatum" "15"
"Trachemys" "dorbigni" "15"
"Trachemys" "scripta" "15"
"Trachylepis" "madagascariensis" "15"
"Trimeresurus" "albolabris" "15"
"Xenopeltis" "hainanensis" "15"
"Alexandresaurus" "camacan" "15"
"Anolis" "petersii" "15"
"Aristelliger" "praesignis" "15"
"Caledoniscincus" "orestes" "15"
"Chilabothrus" "subflavus" "15"
"Cuora" "galbinifrons" "15"
"Draco" "bourouniensis" "15"
"Gekko" "melli" "15"
"Geophis" "nasalis" "15"
"Graptemys" "ernsti" "15"
"Hypsirhynchus" "ater" "15"
"Japalura" "variegata" "15"
"Lepidodactylus" "oortii" "15"
"Oligodon" "forbesi" "15"
"Oligodon" "unicolor" "15"
"Pseudoboa" "haasi" "15"
"Tropidophorus" "sinicus" "15"
"Agkistrodon" "piscivorus" "15"
"Alligator" "sinensis" "15"
"Boiga" "kraepelini" "15"
"Calamaria" "pavimentata" "15"
"Carphophis" "amoenus" "15"
"Crotalus" "horridus" "15"
"Furcifer" "campani" "15"
"Gloydius" "brevicaudus" "15"
"Haldea" "striatula" "15"
"Leiolepis" "reevesii" "15"
"Liolaemus" "occipitalis" "15"
"Lycodon" "flavozonatus" "15"
"Lycodon" "meridionale" "15"
"Macrochelys" "temminckii" "15"
"Malaclemys" "terrapin" "15"
"Nerodia" "fasciata" "15"
"Oligodon" "cinereus" "15"
"Opheodrys" "aestivus" "15"
"Physignathus" "cocincinus" "15"
"Plestiodon" "anthracinus" "15"
"Plestiodon" "inexpectatus" "15"
"Pseudoxyrhopus" "imerinae" "15"
"Scincella" "modesta" "15"
"Sphenomorphus" "incognitus" "15"
"Stenocercus" "trachycephalus" "15"
"Tantilla" "coronata" "15"
"Trimeresurus" "stejnegeri" "15"
"Calamodontophis" "ronaldoi" "15"
"Hemidactylus" "vietnamensis" "15"
"Indotyphlops" "jerdoni" "15"
"Japalura" "chapaensis" "15"
"Oligodon" "albocinctus" "15"
"Palleon" "nasus" "15"
"Plestiodon" "tamdaoensis" "15"
"Stenocercus" "azureus" "15"
"Tropidoscincus" "boreus" "15"
"Achalinus" "spinalis" "15"
"Daboia" "siamensis" "15"
"Deinagkistrodon" "acutus" "15"
"Deirochelys" "reticularia" "15"
"Dopasia" "harti" "15"
"Farancia" "abacura" "15"
"Graptemys" "barbouri" "15"
"Hebius" "bitaeniatum" "15"
"Hebius" "boulengeri" "15"
"Hebius" "optatum" "15"
"Japalura" "fasciata" "15"
"Lampropeltis" "nigra" "15"
"Leiolepis" "rubritaeniata" "15"
"Lepidoblepharis" "colombianus" "15"
"Micrurus" "altirostris" "15"
"Ophiodes" "vertebralis" "15"
"Pareas" "margaritophorus" "15"
"Pelodiscus" "sinensis" "15"
"Protobothrops" "mucrosquamatus" "15"
"Python" "bivittatus" "15"
"Sinonatrix" "annularis" "15"
"Boiga" "guangxiensis" "15"
"Dendrelaphis" "ngansonensis" "15"
"Opisthotropis" "balteata" "15"
"Saproscincus" "spectabilis" "15"
"Synophis" "lasallei" "15"
"Tropidophorus" "baviensis" "15"
"Acanthosaura" "lepidogaster" "15"
"Amphisbaena" "gracilis" "15"
"Anolis" "carolinensis" "15"
"Azemiops" "feae" "15"
"Cacophis" "krefftii" "15"
"Erythrolamprus" "semiaureus" "15"
"Gekko" "chinensis" "15"
"Gekko" "subpalmatus" "15"
"Hebius" "craspedogaster" "15"
"Hemiphyllodactylus" "yunnanensis" "15"
"Hypsiscopus" "plumbea" "15"
"Liolaemus" "arambarensis" "15"
"Liopholidophis" "dolicocercus" "15"
"Lycodon" "futsingensis" "15"
"Mauremys" "sinensis" "15"
"Oreocryptophis" "porphyraceus" "15"
"Ovophis" "monticola" "15"
"Phoboscincus" "garnieri" "15"
"Plestiodon" "chinensis" "15"
"Pseudocalotes" "kakhienensis" "15"
"Regina" "septemvittata" "15"
"Sacalia" "bealei" "15"
"Sistrurus" "miliarius" "15"
"Thamnophis" "atratus" "15"
"Tomodon" "ocellatus" "15"
"Opisthotropis" "jacobi" "15"
"Orthriophis" "moellendorffi" "15"
"Palea" "steindachneri" "15"
"Bothrops" "pubescens" "15"
"Brasiliscincus" "caissara" "15"
"Egernia" "mcpheei" "15"
"Gekko" "reevesii" "15"
"Oligodon" "eberhardti" "15"
"Opisthotropis" "kuatunensis" "15"
"Opisthotropis" "latouchii" "15"
"Plagiopholis" "blakewayi" "15"
"Pristidactylus" "torquatus" "15"
"Taeniophallus" "bilineatus" "15"
"Graptemys" "gibbonsi" "15"
"Pholidobolus" "montium" "15"
"Bavayia" "cyclura" "15"
"Brookesia" "ramanantsoai" "15"
"Cuora" "trifasciata" "15"
"Graptemys" "flavimaculata" "15"
"Lampropeltis" "calligaster" "15"
"Leiolepis" "ngovantrii" "15"
"Liopholidophis" "grandidieri" "15"
"Lycodon" "fasciatus" "15"
"Oligodon" "catenatus" "15"
"Oligodon" "lungshenensis" "15"
"Rafetus" "swinhoei" "15"
"Bothriechis" "bicolor" "15"
"Sphenomorphus" "consobrinus" "15"
"Lampropeltis" "elapsoides" "15"
"Phelsuma" "grandis" "15"
"Atractus" "thalesdelemai" "15"
"Sceloporus" "undulatus" "15"
"Niveoscincus" "microlepidotus" "16"
"Liolaemus" "leopardinus" "16"
"Darevskia" "unisexualis" "16"
"Eremias" "suphani" "16"
"Gloydius" "ussuriensis" "16"
"Nerodia" "sipedon" "16"
"Vipera" "aspis" "16"
"Laudakia" "sacra" "16"
"Algyroides" "nigropunctatus" "16"
"Darevskia" "uzzelli" "16"
"Mokopirirakau" "kahutarae" "16"
"Naultinus" "stellatus" "16"
"Plestiodon" "finitimus" "16"
"Podarcis" "cretensis" "16"
"Euprepiophis" "conspicillata" "16"
"Liopholis" "guthega" "16"
"Calotes" "medogensis" "16"
"Chelydra" "serpentina" "16"
"Opheodrys" "vernalis" "16"
"Oriocalotes" "paulus" "16"
"Pelodiscus" "maackii" "16"
"Protobothrops" "kaulbacki" "16"
"Darevskia" "pontica" "16"
"Liolaemus" "robustus" "16"
"Mauremys" "japonica" "16"
"Altiphylax" "levitoni" "16"
"Asymblepharus" "sikimmensis" "16"
"Euprepiophis" "perlacea" "16"
"Gloydius" "strauchi" "16"
"Iberolacerta" "bonnali" "16"
"Lampropeltis" "triangulum" "16"
"Natrix" "tessellata" "16"
"Oligosoma" "grande" "16"
"Oligosoma" "otagense" "16"
"Podarcis" "bocagei" "16"
"Takydromus" "wolteri" "16"
"Thamnophis" "sauritus" "16"
"Thamnophis" "sirtalis" "16"
"Woodworthia" "brunneus" "16"
"Chalcides" "chalcides" "16"
"Japalura" "micangshanensis" "16"
"Podarcis" "erhardii" "16"
"Gekko" "tawaensis" "16"
"Gloydius" "blomhoffii" "16"
"Oligosoma" "aeneum" "16"
"Oligosoma" "infrapunctatum" "16"
"Achalinus" "meiguensis" "16"
"Anguis" "veronensis" "16"
"Darevskia" "brauneri" "16"
"Darevskia" "daghestanica" "16"
"Darevskia" "derjugini" "16"
"Elaphe" "schrenckii" "16"
"Hierophis" "viridiflavus" "16"
"Iberolacerta" "horvathi" "16"
"Iberolacerta" "monticola" "16"
"Liolaemus" "pictus" "16"
"Natrix" "natrix" "16"
"Ovophis" "zayuensis" "16"
"Rhabdophis" "nuchalis" "16"
"Sistrurus" "catenatus" "16"
"Thamnophis" "ordinoides" "16"
"Ablepharus" "kitaibelii" "16"
"Anguis" "graeca" "16"
"Darevskia" "portschinskii" "16"
"Darevskia" "valentini" "16"
"Liolaemus" "bellii" "16"
"Mediodactylus" "kotschyi" "16"
"Podarcis" "waglerianus" "16"
"Psammodromus" "hispanicus" "16"
"Vipera" "barani" "16"
"Lycodon" "orientalis" "16"
"Naultinus" "elegans" "16"
"Scincella" "vandenburghi" "16"
"Alsophylax" "tadjikiensis" "16"
"Anguis" "colchica" "16"
"Anguis" "fragilis" "16"
"Asymblepharus" "eremchenkoi" "16"
"Chalcides" "striatus" "16"
"Chrysemys" "picta" "16"
"Cyclodomorphus" "casuarinae" "16"
"Cyrtopodion" "mansarulus" "16"
"Darevskia" "bendimahiensis" "16"
"Darevskia" "clarkorum" "16"
"Dinarolacerta" "mosorensis" "16"
"Glyptemys" "muhlenbergii" "16"
"Hebius" "metusium" "16"
"Japalura" "andersoniana" "16"
"Lacerta" "schreiberi" "16"
"Lycodon" "gongshan" "16"
"Mokopirirakau" "granulatus" "16"
"Naultinus" "gemmeus" "16"
"Niveoscincus" "ocellatus" "16"
"Niveoscincus" "orocryptus" "16"
"Oligosoma" "acrinasum" "16"
"Oligosoma" "judgei" "16"
"Oligosoma" "lineoocellatum" "16"
"Oligosoma" "polychroma" "16"
"Oligosoma" "waimatense" "16"
"Oocatochus" "rufodorsatus" "16"
"Rhabdophis" "leonardi" "16"
"Scincella" "tsinlingensis" "16"
"Storeria" "occipitomaculata" "16"
"Thamnophis" "brachystoma" "16"
"Trimeresurus" "medoensis" "16"
"Trimeresurus" "septentrionalis" "16"
"Vipera" "darevskii" "16"
"Vipera" "dinniki" "16"
"Vipera" "kaznakovi" "16"
"Vipera" "lotievi" "16"
"Zamenis" "longissimus" "16"
"Zootoca" "vivipara" "16"
"Ablepharus" "darvazi" "16"
"Archaeolacerta" "bedriagae" "16"
"Cyrtopodion" "medogense" "16"
"Darevskia" "lindholmi" "16"
"Dolichophis" "caspius" "16"
"Elaphe" "sauromates" "16"
"Gekko" "taibaiensis" "16"
"Iberolacerta" "cyreni" "16"
"Lacerta" "strigata" "16"
"Liolaemus" "chavin" "16"
"Liolaemus" "curicensis" "16"
"Liolaemus" "fitzgeraldi" "16"
"Liolaemus" "polystictus" "16"
"Montivipera" "raddei" "16"
"Parvilacerta" "parva" "16"
"Podarcis" "hispanicus" "16"
"Timon" "lepidus" "16"
"Anolis" "ruizii" "16"
"Dactylocnemis" "pacificus" "16"
"Naultinus" "grayii" "16"
"Naultinus" "punctatus" "16"
"Oligosoma" "microlepis" "16"
"Oligosoma" "suteri" "16"
"Podarcis" "guadarramae" "16"
"Pseudemoia" "cryodroma" "16"
"Woodworthia" "chrysosireticus" "16"
"Woodworthia" "maculatus" "16"
"Coronella" "austriaca" "16"
"Darevskia" "caucasica" "16"
"Darevskia" "mixta" "16"
"Darevskia" "saxicola" "16"
"Diadophis" "punctatus" "16"
"Drysdalia" "coronoides" "16"
"Elgaria" "coerulea" "16"
"Emys" "orbicularis" "16"
"Graptemys" "geographica" "16"
"Japalura" "flaviceps" "16"
"Japalura" "major" "16"
"Lacerta" "viridis" "16"
"Lycodon" "rufozonatus" "16"
"Montaspis" "gilvomaculata" "16"
"Naultinus" "manukanus" "16"
"Naultinus" "tuberculatus" "16"
"Oligodon" "melanozonatus" "16"
"Podarcis" "melisellensis" "16"
"Teira" "dugesii" "16"
"Ablepharus" "chernovi" "16"
"Darevskia" "alpina" "16"
"Darevskia" "praticola" "16"
"Eirenis" "thospitis" "16"
"Elaphe" "anomala" "16"
"Lacerta" "trilineata" "16"
"Pantherophis" "ramspotti" "16"
"Phymaturus" "maulense" "16"
"Phymaturus" "verdugo" "16"
"Podarcis" "tauricus" "16"
"Testudo" "hermanni" "16"
"Zamenis" "hohenackeri" "16"
"Zamenis" "situla" "16"
"Contia" "longicaudae" "16"
"Elaphe" "climacophora" "16"
"Oligosoma" "striatum" "16"
"Plestiodon" "latiscutatus" "16"
"Darevskia" "dryada" "16"
"Japalura" "kumaonensis" "16"
"Niveoscincus" "greeni" "16"
"Pantherophis" "vulpinus" "16"
"Pseudemoia" "entrecasteauxii" "16"
"Rhabdophis" "tigrinus" "16"
"Scincella" "monticola" "16"
"Vipera" "berus" "16"
"Vipera" "seoanei" "16"
"Gekko" "swinhonis" "16"
"Lacerta" "media" "16"
"Plestiodon" "capito" "16"
"Podarcis" "liolepis" "16"
"Rhinechis" "scalaris" "16"
"Thamnophis" "radix" "16"
"Vipera" "ammodytes" "16"
"Elaphe" "quadrivirgata" "16"
"Hoplodactylus" "duvaucelii" "16"
"Takydromus" "tachydromoides" "16"
"Charina" "bottae" "16"
"Clemmys" "guttata" "16"
"Cyrtopodion" "himalayanum" "16"
"Cyrtopodion" "lawderanum" "16"
"Emydoidea" "blandingii" "16"
"Gloydius" "saxatilis" "16"
"Lacerta" "bilineata" "16"
"Scincella" "potanini" "16"
"Takydromus" "amurensis" "16"
"Darevskia" "parvula" "16"
"Darevskia" "raddei" "16"
"Elaphe" "quatuorlineata" "16"
"Euleptes" "europaea" "16"
"Liolaemus" "ceii" "16"
"Podarcis" "siculus" "16"
"Scincella" "huanrenensis" "16"
"Vipera" "transcaucasiana" "16"
"Plestiodon" "japonicus" "16"
"Cyrtodactylus" "fasciolatum" "16"
"Elaphe" "davidi" "16"
"Hebius" "vibakari" "16"
"Niveoscincus" "metallicus" "16"
"Oligosoma" "longipes" "16"
"Oligosoma" "maccanni" "16"
"Oligosoma" "zelandicum" "16"
"Paralaudakia" "badakhshana" "16"
"Pseudocalotes" "kingdonwardi" "16"
"Scincella" "doriae" "16"
"Thamnophis" "butleri" "16"
"Trachischium" "laeve" "16"
"Darevskia" "armeniaca" "16"
"Lycodon" "multizonatus" "16"
"Mauremys" "rivulata" "16"
"Zamenis" "lineatus" "16"
"Podarcis" "carbonelli" "16"
"Austrelaps" "superbus" "16"
"Cyrtopodion" "potoharense" "16"
"Dalmatolacerta" "oxycephala" "16"
"Hierophis" "gemonensis" "16"
"Lacerta" "agilis" "16"
"Niveoscincus" "pretiosus" "16"
"Oligosoma" "chloronoton" "16"
"Oligosoma" "inconspicuum" "16"
"Paralaudakia" "himalayana" "16"
"Podarcis" "muralis" "16"
"Algyroides" "fitzingeri" "16"
"Phymaturus" "vociferator" "16"
"Podarcis" "tiliguerta" "16"
"Clonophis" "kirtlandii" "16"
"Darevskia" "rostombekowi" "16"
"Glyptemys" "insculpta" "16"
"Mokopirirakau" "cryptozoicus" "16"
"Naultinus" "rudis" "16"
"Plestiodon" "tunganus" "16"
"Darevskia" "rudis" "16"
"Laudakia" "nuristanica" "16"
"Podarcis" "lilfordi" "16"
"Stenocercus" "chrysopygus" "16"
"Trachischium" "fuscum" "16"
"Emys" "trinacris" "16"
"Darevskia" "dahli" "16"
"Atractus" "roulei" "17"
"Carlia" "tetradactyla" "17"
"Hebius" "johannis" "17"
"Japalura" "yunnanensis" "17"
"Liolaemus" "incaicus" "17"
"Liolaemus" "monticola" "17"
"Liolaemus" "stolzmanni" "17"
"Liolaemus" "thomasi" "17"
"Euspondylus" "caideni" "17"
"Rankinia" "diemensis" "17"
"Abronia" "oaxacae" "17"
"Afroedura" "major" "17"
"Anadia" "bitaeniata" "17"
"Anolis" "cuscoensis" "17"
"Atractus" "pauciscutatus" "17"
"Blanus" "alexandri" "17"
"Chilabothrus" "strigilatus" "17"
"Dasypeltis" "inornata" "17"
"Dendrophidion" "brunneum" "17"
"Diplodactylus" "lateroides" "17"
"Erythrolamprus" "janaleeae" "17"
"Hemiergis" "talbingoensis" "17"
"Liolaemus" "wari" "17"
"Melanoseps" "uzungwensis" "17"
"Micrurus" "catamayensis" "17"
"Proctoporus" "sucullucu" "17"
"Pseudocordylus" "spinosus" "17"
"Riama" "stigmatoral" "17"
"Sceloporus" "shannonorum" "17"
"Scelotes" "fitzsimonsi" "17"
"Stenocercus" "melanopygus" "17"
"Trachylepis" "brauni" "17"
"Trioceros" "incornutus" "17"
"Anolis" "boettgeri" "17"
"Anolis" "distichus" "17"
"Chamaesaura" "anguina" "17"
"Erythrolamprus" "taeniurus" "17"
"Eulamprus" "heatwolei" "17"
"Graptemys" "pseudogeographica" "17"
"Lacerta" "pamphylica" "17"
"Lycodonomorphus" "inornatus" "17"
"Nerodia" "rhombifer" "17"
"Phyllodactylus" "thompsoni" "17"
"Afroedura" "nivaria" "17"
"Anolis" "gemmosus" "17"
"Bothrocophias" "andianus" "17"
"Chamaesaura" "aenea" "17"
"Chironius" "monticola" "17"
"Conopsis" "megalodon" "17"
"Cyclodomorphus" "michaeli" "17"
"Dipsas" "peruana" "17"
"Eulamprus" "kosciuskoi" "17"
"Hemachatus" "haemachatus" "17"
"Lampropeltis" "holbrooki" "17"
"Liolaemus" "nitidus" "17"
"Liolaemus" "tandiliensis" "17"
"Plestiodon" "septentrionalis" "17"
"Sphaerodactylus" "macrolepis" "17"
"Spondylurus" "sloanii" "17"
"Stenocercus" "torquatus" "17"
"Sternotherus" "carinatus" "17"
"Tachymenis" "affinis" "17"
"Trioceros" "tempeli" "17"
"Amphisbaena" "darwini" "17"
"Atractus" "bocourti" "17"
"Atractus" "nigricaudus" "17"
"Atractus" "peruvianus" "17"
"Bassiana" "platynota" "17"
"Cubophis" "vudii" "17"
"Epictia" "tricolor" "17"
"Erythrolamprus" "problematicus" "17"
"Hoplocephalus" "stephensii" "17"
"Liolaemus" "ortizii" "17"
"Liolaemus" "walkeri" "17"
"Liopholis" "pulchra" "17"
"Macrelaps" "microlepidotus" "17"
"Oxyrhopus" "erdisii" "17"
"Psammophis" "crucifer" "17"
"Regina" "grahamii" "17"
"Riama" "hyposticta" "17"
"Silvascincus" "murrayi" "17"
"Silvascincus" "tryoni" "17"
"Stenocercus" "festae" "17"
"Tachymenis" "peruviana" "17"
"Typhlops" "richardi" "17"
"Abronia" "lythrochila" "17"
"Acontias" "breviceps" "17"
"Acontias" "poecilus" "17"
"Ameiva" "concolor" "17"
"Anatololacerta" "pelasgiana" "17"
"Anilios" "nigrescens" "17"
"Anolis" "oligaspis" "17"
"Anolis" "ordinatus" "17"
"Anolis" "scriptus" "17"
"Anolis" "smaragdinus" "17"
"Anomalepis" "aspinosus" "17"
"Bothrocophias" "campbelli" "17"
"Bradypodion" "melanocephalum" "17"
"Bradypodion" "nemorale" "17"
"Bradypodion" "setaroi" "17"
"Calamaria" "yunnanensis" "17"
"Carphophis" "vermis" "17"
"Chilabothrus" "chrysogaster" "17"
"Crotalus" "triseriatus" "17"
"Ctenotus" "ora" "17"
"Cuora" "mccordi" "17"
"Dipsas" "elegans" "17"
"Drymoluber" "apurimacensis" "17"
"Dryocalamus" "gracilis" "17"
"Egernia" "saxatilis" "17"
"Eirenis" "barani" "17"
"Elapognathus" "minor" "17"
"Euspondylus" "nellycarrillae" "17"
"Gloydius" "monticola" "17"
"Harrisoniascincus" "zia" "17"
"Homonota" "whitii" "17"
"Japalura" "dymondi" "17"
"Lampropholis" "caligula" "17"
"Leiocephalus" "cuneus" "17"
"Lepidoblepharis" "grandis" "17"
"Lerista" "lineata" "17"
"Liolaemus" "fuscus" "17"
"Liolaemus" "melanogaster" "17"
"Lycodonomorphus" "laevissimus" "17"
"Lygodactylus" "bernardi" "17"
"Lygophis" "elegantissimus" "17"
"Lygophis" "vanzolinii" "17"
"Nucras" "lalandii" "17"
"Petracola" "waka" "17"
"Phalotris" "bilineatus" "17"
"Phyllodactylus" "interandinus" "17"
"Phyllodactylus" "johnwrighti" "17"
"Phyllopezus" "maranjonensis" "17"
"Plagiopholis" "unipostocularis" "17"
"Plestiodon" "bilineatus" "17"
"Plestiodon" "copei" "17"
"Pristidactylus" "achalensis" "17"
"Proctoporus" "guentheri" "17"
"Proctoporus" "iridescens" "17"
"Pseudemydura" "umbrina" "17"
"Pseudocordylus" "langi" "17"
"Pseudogonatodes" "barbouri" "17"
"Riama" "unicolor" "17"
"Scelotes" "bourquini" "17"
"Scelotes" "guentheri" "17"
"Sibynomorphus" "oligozonatus" "17"
"Sibynomorphus" "petersi" "17"
"Stenocercus" "boettgeri" "17"
"Tachymenis" "tarmensis" "17"
"Tantilla" "gracilis" "17"
"Thamnophis" "couchii" "17"
"Thamnophis" "proximus" "17"
"Tropidophis" "curtus" "17"
"Tropidosaura" "cottrelli" "17"
"Tropidurus" "arenarius" "17"
"Amphisbaena" "kingii" "17"
"Anolis" "jacare" "17"
"Atractus" "modestus" "17"
"Bradypodion" "kentanicum" "17"
"Cacophis" "squamulosus" "17"
"Drysdalia" "rhodogaster" "17"
"Egernia" "cunninghami" "17"
"Eulamprus" "leuraensis" "17"
"Euspondylus" "spinalis" "17"
"Hebius" "octolineatum" "17"
"Hemiergis" "quadrilineata" "17"
"Japalura" "varcoae" "17"
"Liolaemus" "disjunctus" "17"
"Liolaemus" "multimaculatus" "17"
"Liolaemus" "schroederi" "17"
"Lygophis" "anomalus" "17"
"Niveoscincus" "coventryi" "17"
"Phrynops" "hilarii" "17"
"Phyllodactylus" "delsolari" "17"
"Proctoporus" "bolivianus" "17"
"Pseudemoia" "spenceri" "17"
"Pseudocordylus" "subviridis" "17"
"Sphaerodactylus" "corticola" "17"
"Tetradactylus" "africanus" "17"
"Thamnophis" "scalaris" "17"
"Trimeresurus" "yunnanensis" "17"
"Typhlops" "lumbricalis" "17"
"Xenodon" "dorbignyi" "17"
"Afroedura" "pondolia" "17"
"Amblyodipsas" "concolor" "17"
"Amphibolurus" "muricatus" "17"
"Amplorhinus" "multimaculatus" "17"
"Anomalopus" "swansoni" "17"
"Austrelaps" "ramsayi" "17"
"Bradypodion" "thamnobates" "17"
"Cryptophis" "nigrescens" "17"
"Epictia" "striatula" "17"
"Gekko" "scabridus" "17"
"Hypsilurus" "spinipes" "17"
"Ophryacus" "undulatus" "17"
"Petracola" "ventrimaculatus" "17"
"Tropidechis" "carinatus" "17"
"Amalosia" "lesueurii" "17"
"Bradypodion" "dracomontanum" "17"
"Epictia" "australis" "17"
"Kinixys" "natalensis" "17"
"Lamprophis" "fuscus" "17"
"Lampropholis" "guichenoti" "17"
"Liolaemus" "gravenhorstii" "17"
"Liolaemus" "wiegmannii" "17"
"Lissolepis" "luctuosa" "17"
"Oxyrhopus" "marcapatae" "17"
"Pareas" "monticola" "17"
"Teius" "oculatus" "17"
"Thamnophis" "sumichrasti" "17"
"Tropidoclonion" "lineatum" "17"
"Aprasia" "parapulchella" "17"
"Ctenotus" "eurydice" "17"
"Eirenis" "levantinus" "17"
"Homoroselaps" "lacteus" "17"
"Saiphos" "equalis" "17"
"Sceloporus" "bicanthalis" "17"
"Scelotes" "mirus" "17"
"Cuora" "zhoui" "17"
"Leptotyphlops" "sylvicolus" "17"
"Protobothrops" "xiangchengensis" "17"
"Pseudocordylus" "melanotus" "17"
"Ptyas" "nigromarginata" "17"
"Saproscincus" "mustelinus" "17"
"Sibynomorphus" "oneilli" "17"
"Stenocercus" "frittsi" "17"
"Stenocercus" "pectinatus" "17"
"Tetradactylus" "breyeri" "17"
"Atheris" "barbouri" "17"
"Bradypodion" "caffer" "17"
"Chamaesaura" "macrolepis" "17"
"Cuora" "yunnanensis" "17"
"Microlophus" "stolzmanni" "17"
"Smaug" "barbertonensis" "17"
"Stenocercus" "apurimacus" "17"
"Thamnophis" "nigronuchalis" "17"
"Tropidophis" "taczanowskyi" "17"
"Tropidosaura" "essexi" "17"
"Altiphylax" "stoliczkai" "18"
"Eremias" "scripta" "18"
"Eremias" "vermiculata" "18"
"Garthia" "penai" "18"
"Pachydactylus" "rangei" "18"
"Teratoscincus" "scincus" "18"
"Eremias" "przewalskii" "18"
"Eremias" "yarkandensis" "18"
"Eryx" "miliaris" "18"
"Liolaemus" "atacamensis" "18"
"Liolaemus" "dorbignyi" "18"
"Liolaemus" "erguetae" "18"
"Liolaemus" "manueli" "18"
"Liolaemus" "nigriceps" "18"
"Liolaemus" "poconchilensis" "18"
"Liolaemus" "poecilochromus" "18"
"Liolaemus" "signifer" "18"
"Phrynocephalus" "vlangalii" "18"
"Phymaturus" "laurenti" "18"
"Afroedura" "namaquensis" "18"
"Namazonurus" "lawrenci" "18"
"Ablepharus" "deserti" "18"
"Homopus" "solus" "18"
"Liolaemus" "molinai" "18"
"Liolaemus" "ruibali" "18"
"Microlophus" "theresioides" "18"
"Philodryas" "chamissonis" "18"
"Phrynocephalus" "forsythii" "18"
"Phyllodactylus" "gerrhopygus" "18"
"Pristidactylus" "valeriae" "18"
"Alsophylax" "laevis" "18"
"Namazonurus" "campbelli" "18"
"Bitis" "peringueyi" "18"
"Callopistes" "maculatus" "18"
"Chalcides" "viridanus" "18"
"Meroles" "micropholidotus" "18"
"Microlophus" "koepckeorum" "18"
"Phyllodactylus" "inaequalis" "18"
"Ptenopus" "carpi" "18"
"Pachydactylus" "monicae" "18"
"Rhoptropella" "ocellata" "18"
"Bitis" "cornuta" "18"
"Eremias" "quadrifrons" "18"
"Eryx" "tataricus" "18"
"Liolaemus" "constanzae" "18"
"Mediodactylus" "russowii" "18"
"Meroles" "cuneirostris" "18"
"Pachydactylus" "sansteynae" "18"
"Pachydactylus" "scherzi" "18"
"Phrynocephalus" "versicolor" "18"
"Psammophis" "lineolatus" "18"
"Typhlosaurus" "meyeri" "18"
"Alsophylax" "loricatus" "18"
"Testudo" "kleinmanni" "18"
"Alsophylax" "przewalskii" "18"
"Bitis" "schneideri" "18"
"Gerrhosaurus" "skoogi" "18"
"Liolaemus" "audituvelatus" "18"
"Liolaemus" "chlorostictus" "18"
"Liolaemus" "gracielae" "18"
"Liolaemus" "hajeki" "18"
"Liolaemus" "juanortizi" "18"
"Liolaemus" "kuhlmanni" "18"
"Liolaemus" "patriciaiturrae" "18"
"Liolaemus" "paulinae" "18"
"Liolaemus" "puritamensis" "18"
"Meroles" "anchietae" "18"
"Mesalina" "bahaeldini" "18"
"Microlophus" "quadrivittatus" "18"
"Microlophus" "tarapacensis" "18"
"Pedioplanis" "benguellensis" "18"
"Philodryas" "tachymenoides" "18"
"Phyllodactylus" "sentosus" "18"
"Sibynomorphus" "williamsi" "18"
"Tenuidactylus" "dadunensis" "18"
"Tenuidactylus" "elongatus" "18"
"Teratoscincus" "przewalskii" "18"
"Kolekanos" "plumicaudus" "18"
"Leiosaurus" "jaguaris" "18"
"Phrynocephalus" "reticulatus" "18"
"Phrynocephalus" "rossikowi" "18"
"Typhlacontias" "punctatissimus" "18"
"Typhlosaurus" "vermis" "18"
"Alsophylax" "szczerbaki" "18"
"Bothrops" "jonathani" "18"
"Ctenoblepharys" "adspersa" "18"
"Eremias" "intermedia" "18"
"Gallotia" "atlantica" "18"
"Liolaemus" "hellmichi" "18"
"Liolaemus" "jamesi" "18"
"Liolaemus" "lorenzmuelleri" "18"
"Liolaemus" "nigromaculatus" "18"
"Meroles" "ctenodactylus" "18"
"Meroles" "reticulatus" "18"
"Microlophus" "atacamensis" "18"
"Pachydactylus" "vanzyli" "18"
"Phrynocephalus" "axillaris" "18"
"Tarentola" "angustimentalis" "18"
"Teratoscincus" "roborowskii" "18"
"Pachydactylus" "visseri" "18"
"Rhoptropus" "taeniostictus" "18"
"Crossobamon" "eversmanni" "18"
"Epictia" "rufidorsa" "18"
"Liolaemus" "platei" "18"
"Orientocoluber" "spinalis" "18"
"Ptenopus" "kochi" "18"
"Rhoptropus" "afer" "18"
"Tachymenis" "chilensis" "18"
"Typhlosaurus" "braini" "18"
"Bitis" "xeropaga" "18"
"Liolaemus" "andinus" "18"
"Liolaemus" "pachecoi" "18"
"Liolaemus" "schmidti" "18"
"Rhoptropus" "biporosus" "18"
"Typhlacontias" "brevipes" "18"
"Eremias" "lineolata" "18"
"Agama" "knobeli" "18"
"Liolaemus" "rosenmanni" "18"
"Liolaemus" "scrocchii" "18"
"Paralaudakia" "stoliczkana" "18"
"Phrynocephalus" "interscapularis" "18"
"Tarentola" "chazaliae" "18"
"Garthia" "gaudichaudii" "18"
"Liolaemus" "puna" "18"
"Goggia" "gemmula" "18"
"Typhlacontias" "johnsonii" "18"
"Eremias" "szczerbaki" "2"
"Laudakia" "tuberculata" "2"
"Liolaemus" "parvus" "2"
"Liolaemus" "chehuachekenk" "2"
"Gloydius" "intermedius" "2"
"Laudakia" "agrorensis" "2"
"Thermophis" "baileyi" "2"
"Vipera" "ursinii" "2"
"Alsophylax" "pipiens" "2"
"Liolaemus" "xanthoviridis" "2"
"Asymblepharus" "ladacensis" "2"
"Eremias" "multiocellata" "2"
"Gloydius" "halys" "2"
"Diplolaemus" "bibronii" "2"
"Eremias" "grammica" "2"
"Homonota" "darwinii" "2"
"Liolaemus" "kingii" "2"
"Asymblepharus" "himalayanus" "2"
"Orthriophis" "hodgsoni" "2"
"Liolaemus" "bibronii" "2"
"Liolaemus" "boulengeri" "2"
"Liolaemus" "escarchadosi" "2"
"Liolaemus" "lineomaculatus" "2"
"Liolaemus" "sarmientoi" "2"
"Liolaemus" "tari" "2"
"Trapelus" "sanguinolentus" "2"
"Altiphylax" "tokobajevi" "2"
"Eremias" "brenchleyi" "2"
"Liolaemus" "morandae" "2"
"Phrynocephalus" "putjatai" "2"
"Phrynocephalus" "roborowskii" "2"
"Vipera" "renardi" "2"
"Liolaemus" "robertoi" "2"
"Homonota" "fasciata" "2"
"Liolaemus" "baguali" "2"
"Liolaemus" "gallardoi" "2"
"Liolaemus" "hatcheri" "2"
"Liolaemus" "magellanicus" "2"
"Liolaemus" "maldonadae" "2"
"Liolaemus" "tristis" "2"
"Liolaemus" "uptoni" "2"
"Phymaturus" "indistinctus" "2"
"Eremias" "buechneri" "2"
"Asymblepharus" "alaicus" "2"
"Elaphe" "dione" "2"
"Laudakia" "pakistanica" "2"
"Liolaemus" "archeforus" "2"
"Liolaemus" "silvanae" "2"
"Cyrtodactylus" "tibetanus" "2"
"Oligodon" "erythrogaster" "2"
"Trachischium" "tenuiceps" "2"
"Diplolaemus" "darwinii" "2"
"Eremias" "velox" "2"
"Leiosaurus" "bellii" "2"
"Liolaemus" "canqueli" "2"
"Liolaemus" "senguer" "2"
"Phrynocephalus" "mystaceus" "2"
"Gloydius" "himalayanus" "2"
"Phrynocephalus" "przewalskii" "2"
"Testudo" "horsfieldii" "2"
"Liolaemus" "fitzingerii" "2"
"Phrynocephalus" "guttatus" "2"
"Eremias" "nikolskii" "2"
"Eremias" "stummeri" "2"
"Mediodactylus" "narynensis" "2"
"Mediodactylus" "walli" "2"
"Phrynocephalus" "theobaldi" "2"
"Eremias" "arguta" "2"
"Liolaemus" "vallecurensis" "2"
"Eremias" "argus" "2"
"Herpetoreas" "platyceps" "2"
"Phrynocephalus" "erythrurus" "2"
"Phrynocephalus" "helioscopus" "2"
"Scincella" "przewalskii" "2"
"Sphenomorphus" "taiwanensis" "3"
"Plestiodon" "barbouri" "3"
"Protobothrops" "flavoviridis" "3"
"Sinomicrurus" "japonicus" "3"
"Japalura" "polygonata" "3"
"Japalura" "brevipes" "3"
"Takydromus" "sauteri" "3"
"Achalinus" "niger" "3"
"Cyrtodactylus" "rubidus" "3"
"Emoia" "adspersa" "3"
"Emoia" "samoensis" "3"
"Emoia" "tongana" "3"
"Eutropis" "andamanensis" "3"
"Gekko" "kikuchii" "3"
"Gekko" "yakuensis" "3"
"Hebius" "miyajimae" "3"
"Hebius" "pryeri" "3"
"Japalura" "swinhonis" "3"
"Lycodon" "semicarinatus" "3"
"Ovophis" "makazayazaya" "3"
"Parvoscincus" "luzonense" "3"
"Plestiodon" "oshimensis" "3"
"Rhabdophis" "swinhonis" "3"
"Scincella" "formosensis" "3"
"Takydromus" "luyeanus" "3"
"Takydromus" "smaragdinus" "3"
"Takydromus" "viridipunctatus" "3"
"Trimeresurus" "andersonii" "3"
"Trimeresurus" "gracilis" "3"
"Xenochrophis" "tytleri" "3"
"Achalinus" "formosanus" "3"
"Argyrophis" "koshunensis" "3"
"Emoia" "lawesi" "3"
"Takydromus" "hsuehshanensis" "3"
"Sinomicrurus" "sauteri" "3"
"Cyrtodactylus" "gubernatoris" "3"
"Pareas" "formosensis" "3"
"Takydromus" "formosanus" "3"
"Achalinus" "werneri" "3"
"Ateuchosaurus" "pellopleurus" "3"
"Cyclophiops" "semicarinatus" "3"
"Japalura" "makii" "3"
"Japalura" "sagittifera" "3"
"Ovophis" "okinavensis" "3"
"Plestiodon" "marginatus" "3"
"Takydromus" "stejnegeri" "3"
"Homonota" "andicola" "4"
"Liolaemus" "petrophilus" "4"
"Darevskia" "schaekeli" "4"
"Liolaemus" "rothi" "4"
"Pristidactylus" "nigroiugulus" "4"
"Liolaemus" "inacayali" "4"
"Diplolaemus" "sexcinctus" "4"
"Liolaemus" "goetschi" "4"
"Liolaemus" "pseudolemniscatus" "4"
"Chalcides" "sexlineatus" "4"
"Gallotia" "stehlini" "4"
"Liolaemus" "casamiquelai" "4"
"Liolaemus" "lavillai" "4"
"Liolaemus" "somuncurae" "4"
"Liolaemus" "telsen" "4"
"Phymaturus" "calcogaster" "4"
"Phymaturus" "somuncurensis" "4"
"Liolaemus" "espinozai" "4"
"Liolaemus" "olongasta" "4"
"Phymaturus" "camilae" "4"
"Phymaturus" "ceii" "4"
"Phymaturus" "patagonicus" "4"
"Liolaemus" "melanops" "4"
"Amphisbaena" "plumbea" "4"
"Liolaemus" "gununakuna" "4"
"Liolaemus" "irregularis" "4"
"Tarentola" "boettgeri" "4"
"Cynisca" "leonina" "5"
"Cynisca" "oligopholis" "5"
"Hemidactylus" "kundaensis" "5"
"2126.78267973856:100000" "1425.30542080398:1557.78897585103" "1"
"2126.78267973856:100000" "1557.78897585103:1653.14611143102" "1"
"2126.78267973856:100000" "1238.02144900861:1425.30542080398" "1"
"1552.73039215686:2126.78267973856" "1425.30542080398:1557.78897585103" "1"
"1552.73039215686:2126.78267973856" "1557.78897585103:1653.14611143102" "1"
"2126.78267973856:100000" "1653.14611143102:1731.58940401864" "1"
"1552.73039215686:2126.78267973856" "1653.14611143102:1731.58940401864" "1"
"1552.73039215686:2126.78267973856" "1731.58940401864:1824.14907744636" "1"
"2126.78267973856:100000" "1731.58940401864:1824.14907744636" "1"
"2126.78267973856:100000" "1824.14907744636:1958.03649856711" "1"
"244.421568627451:288.56862745098" "1824.14907744636:1958.03649856711" "6"
"288.56862745098:340.25" "1958.03649856711:100000" "6"
"244.421568627451:288.56862745098" "1731.58940401864:1824.14907744636" "6"
"340.25:397.751633986928" "1958.03649856711:100000" "6"
"340.25:397.751633986928" "1824.14907744636:1958.03649856711" "6"
"288.56862745098:340.25" "1824.14907744636:1958.03649856711" "6"
"197.580065359477:244.421568627451" "1731.58940401864:1824.14907744636" "6"
"197.580065359477:244.421568627451" "1653.14611143102:1731.58940401864" "6"
"197.580065359477:244.421568627451" "1824.14907744636:1958.03649856711" "6"
"397.751633986928:462.194444444444" "1824.14907744636:1958.03649856711" "6"
"244.421568627451:288.56862745098" "1958.03649856711:100000" "6"
"397.751633986928:462.194444444444" "1958.03649856711:100000" "6"
"340.25:397.751633986928" "1731.58940401864:1824.14907744636" "6"
"288.56862745098:340.25" "1731.58940401864:1824.14907744636" "6"
"462.194444444444:523.740196078431" "1958.03649856711:100000" "6"
"197.580065359477:244.421568627451" "1958.03649856711:100000" "6"
"666:807.042483660131" "1035.47842311934:1238.02144900861" "7"
"288.56862745098:340.25" "1238.02144900861:1425.30542080398" "7"
"244.421568627451:288.56862745098" "1238.02144900861:1425.30542080398" "7"
"340.25:397.751633986928" "1238.02144900861:1425.30542080398" "7"
"397.751633986928:462.194444444444" "1238.02144900861:1425.30542080398" "7"
"197.580065359477:244.421568627451" "1238.02144900861:1425.30542080398" "7"
"141.78738946559:197.580065359477" "1238.02144900861:1425.30542080398" "7"
"586.720588235294:666" "1035.47842311934:1238.02144900861" "7"
"462.194444444444:523.740196078431" "1238.02144900861:1425.30542080398" "7"
"586.720588235294:666" "1238.02144900861:1425.30542080398" "7"
"523.740196078431:586.720588235294" "1035.47842311934:1238.02144900861" "7"
"523.740196078431:586.720588235294" "1238.02144900861:1425.30542080398" "7"
"340.25:397.751633986928" "1035.47842311934:1238.02144900861" "7"
"397.751633986928:462.194444444444" "1035.47842311934:1238.02144900861" "7"
"462.194444444444:523.740196078431" "1035.47842311934:1238.02144900861" "7"
"288.56862745098:340.25" "1035.47842311934:1238.02144900861" "7"
"244.421568627451:288.56862745098" "1035.47842311934:1238.02144900861" "7"
"340.25:397.751633986928" "875.473724561415:1035.47842311934" "7"
"288.56862745098:340.25" "875.473724561415:1035.47842311934" "7"
"75.9149859943978:141.78738946559" "1731.58940401864:1824.14907744636" "8"
"75.9149859943978:141.78738946559" "1824.14907744636:1958.03649856711" "8"
"141.78738946559:197.580065359477" "1731.58940401864:1824.14907744636" "8"
"141.78738946559:197.580065359477" "1824.14907744636:1958.03649856711" "8"
"141.78738946559:197.580065359477" "1653.14611143102:1731.58940401864" "8"
"75.9149859943978:141.78738946559" "1557.78897585103:1653.14611143102" "8"
"75.9149859943978:141.78738946559" "1653.14611143102:1731.58940401864" "8"
"-1:75.9149859943978" "1958.03649856711:100000" "8"
"-1:75.9149859943978" "1824.14907744636:1958.03649856711" "8"
"-1:75.9149859943978" "1557.78897585103:1653.14611143102" "8"
"-1:75.9149859943978" "1425.30542080398:1557.78897585103" "8"
"-1:75.9149859943978" "1731.58940401864:1824.14907744636" "8"
"-1:75.9149859943978" "1653.14611143102:1731.58940401864" "8"
"75.9149859943978:141.78738946559" "1958.03649856711:100000" "8"
"141.78738946559:197.580065359477" "1958.03649856711:100000" "8"
"244.421568627451:288.56862745098" "1425.30542080398:1557.78897585103" "9"
"197.580065359477:244.421568627451" "1425.30542080398:1557.78897585103" "9"
"141.78738946559:197.580065359477" "1425.30542080398:1557.78897585103" "9"
"288.56862745098:340.25" "1425.30542080398:1557.78897585103" "9"
"141.78738946559:197.580065359477" "1557.78897585103:1653.14611143102" "9"
"197.580065359477:244.421568627451" "1557.78897585103:1653.14611143102" "9"
"340.25:397.751633986928" "1425.30542080398:1557.78897585103" "9"
"288.56862745098:340.25" "1557.78897585103:1653.14611143102" "10"
"244.421568627451:288.56862745098" "1557.78897585103:1653.14611143102" "10"
"397.751633986928:462.194444444444" "1425.30542080398:1557.78897585103" "10"
"244.421568627451:288.56862745098" "1653.14611143102:1731.58940401864" "10"
"462.194444444444:523.740196078431" "1425.30542080398:1557.78897585103" "10"
"288.56862745098:340.25" "1653.14611143102:1731.58940401864" "10"
"340.25:397.751633986928" "1557.78897585103:1653.14611143102" "10"
"397.751633986928:462.194444444444" "1557.78897585103:1653.14611143102" "10"
"340.25:397.751633986928" "1653.14611143102:1731.58940401864" "10"
"75.9149859943978:141.78738946559" "1425.30542080398:1557.78897585103" "11"
"1233.5170326195:1552.73039215686" "1425.30542080398:1557.78897585103" "12"
"1233.5170326195:1552.73039215686" "1557.78897585103:1653.14611143102" "12"
"1003.98861480076:1233.5170326195" "1557.78897585103:1653.14611143102" "12"
"1233.5170326195:1552.73039215686" "1653.14611143102:1731.58940401864" "12"
"1003.98861480076:1233.5170326195" "1653.14611143102:1731.58940401864" "12"
"1003.98861480076:1233.5170326195" "1731.58940401864:1824.14907744636" "12"
"1003.98861480076:1233.5170326195" "1425.30542080398:1557.78897585103" "12"
"807.042483660131:1003.98861480076" "1425.30542080398:1557.78897585103" "13"
"807.042483660131:1003.98861480076" "1557.78897585103:1653.14611143102" "13"
"807.042483660131:1003.98861480076" "1653.14611143102:1731.58940401864" "13"
"807.042483660131:1003.98861480076" "1731.58940401864:1824.14907744636" "13"
"666:807.042483660131" "1425.30542080398:1557.78897585103" "13"
"666:807.042483660131" "1653.14611143102:1731.58940401864" "13"
"666:807.042483660131" "1557.78897585103:1653.14611143102" "13"
"666:807.042483660131" "1731.58940401864:1824.14907744636" "13"
"586.720588235294:666" "1731.58940401864:1824.14907744636" "13"
"666:807.042483660131" "1824.14907744636:1958.03649856711" "13"
"586.720588235294:666" "1653.14611143102:1731.58940401864" "13"
"586.720588235294:666" "1557.78897585103:1653.14611143102" "13"
"523.740196078431:586.720588235294" "1653.14611143102:1731.58940401864" "13"
"586.720588235294:666" "1425.30542080398:1557.78897585103" "13"
"586.720588235294:666" "1824.14907744636:1958.03649856711" "13"
"523.740196078431:586.720588235294" "1731.58940401864:1824.14907744636" "13"
"462.194444444444:523.740196078431" "1557.78897585103:1653.14611143102" "13"
"462.194444444444:523.740196078431" "1653.14611143102:1731.58940401864" "13"
"462.194444444444:523.740196078431" "1824.14907744636:1958.03649856711" "13"
"523.740196078431:586.720588235294" "1557.78897585103:1653.14611143102" "13"
"462.194444444444:523.740196078431" "1731.58940401864:1824.14907744636" "13"
"397.751633986928:462.194444444444" "1653.14611143102:1731.58940401864" "13"
"523.740196078431:586.720588235294" "1824.14907744636:1958.03649856711" "13"
"523.740196078431:586.720588235294" "1425.30542080398:1557.78897585103" "13"
"397.751633986928:462.194444444444" "1731.58940401864:1824.14907744636" "13"
"1233.5170326195:1552.73039215686" "1731.58940401864:1824.14907744636" "14"
"1233.5170326195:1552.73039215686" "1824.14907744636:1958.03649856711" "14"
"807.042483660131:1003.98861480076" "1824.14907744636:1958.03649856711" "14"
"1552.73039215686:2126.78267973856" "1824.14907744636:1958.03649856711" "14"
"1003.98861480076:1233.5170326195" "1824.14907744636:1958.03649856711" "14"
"807.042483660131:1003.98861480076" "1958.03649856711:100000" "14"
"666:807.042483660131" "1958.03649856711:100000" "14"
"1003.98861480076:1233.5170326195" "1958.03649856711:100000" "14"
"586.720588235294:666" "1958.03649856711:100000" "14"
"523.740196078431:586.720588235294" "1958.03649856711:100000" "14"
"1233.5170326195:1552.73039215686" "1958.03649856711:100000" "14"
"1552.73039215686:2126.78267973856" "1958.03649856711:100000" "14"
"1552.73039215686:2126.78267973856" "1238.02144900861:1425.30542080398" "15"
"1233.5170326195:1552.73039215686" "1238.02144900861:1425.30542080398" "15"
"1552.73039215686:2126.78267973856" "1035.47842311934:1238.02144900861" "15"
"1233.5170326195:1552.73039215686" "1035.47842311934:1238.02144900861" "15"
"1003.98861480076:1233.5170326195" "1035.47842311934:1238.02144900861" "15"
"807.042483660131:1003.98861480076" "875.473724561415:1035.47842311934" "16"
"666:807.042483660131" "875.473724561415:1035.47842311934" "16"
"1233.5170326195:1552.73039215686" "875.473724561415:1035.47842311934" "16"
"1003.98861480076:1233.5170326195" "875.473724561415:1035.47842311934" "16"
"1552.73039215686:2126.78267973856" "875.473724561415:1035.47842311934" "16"
"586.720588235294:666" "875.473724561415:1035.47842311934" "16"
"523.740196078431:586.720588235294" "875.473724561415:1035.47842311934" "16"
"666:807.042483660131" "736.69511968146:875.473724561415" "16"
"807.042483660131:1003.98861480076" "736.69511968146:875.473724561415" "16"
"462.194444444444:523.740196078431" "875.473724561415:1035.47842311934" "16"
"1003.98861480076:1233.5170326195" "736.69511968146:875.473724561415" "16"
"397.751633986928:462.194444444444" "875.473724561415:1035.47842311934" "16"
"586.720588235294:666" "736.69511968146:875.473724561415" "16"
"1233.5170326195:1552.73039215686" "736.69511968146:875.473724561415" "16"
"1552.73039215686:2126.78267973856" "736.69511968146:875.473724561415" "16"
"2126.78267973856:100000" "736.69511968146:875.473724561415" "16"
"462.194444444444:523.740196078431" "736.69511968146:875.473724561415" "16"
"523.740196078431:586.720588235294" "736.69511968146:875.473724561415" "16"
"397.751633986928:462.194444444444" "736.69511968146:875.473724561415" "16"
"666:807.042483660131" "629.885332810593:736.69511968146" "16"
"586.720588235294:666" "629.885332810593:736.69511968146" "16"
"1003.98861480076:1233.5170326195" "629.885332810593:736.69511968146" "16"
"523.740196078431:586.720588235294" "629.885332810593:736.69511968146" "16"
"807.042483660131:1003.98861480076" "629.885332810593:736.69511968146" "16"
"1233.5170326195:1552.73039215686" "629.885332810593:736.69511968146" "16"
"586.720588235294:666" "545.055591664021:629.885332810593" "16"
"2126.78267973856:100000" "629.885332810593:736.69511968146" "16"
"666:807.042483660131" "545.055591664021:629.885332810593" "16"
"462.194444444444:523.740196078431" "545.055591664021:629.885332810593" "16"
"523.740196078431:586.720588235294" "545.055591664021:629.885332810593" "16"
"1552.73039215686:2126.78267973856" "629.885332810593:736.69511968146" "16"
"807.042483660131:1003.98861480076" "545.055591664021:629.885332810593" "16"
"666:807.042483660131" "465.840827170844:545.055591664021" "16"
"586.720588235294:666" "465.840827170844:545.055591664021" "16"
"523.740196078431:586.720588235294" "465.840827170844:545.055591664021" "16"
"1233.5170326195:1552.73039215686" "545.055591664021:629.885332810593" "16"
"807.042483660131:1003.98861480076" "465.840827170844:545.055591664021" "16"
"1003.98861480076:1233.5170326195" "465.840827170844:545.055591664021" "16"
"1233.5170326195:1552.73039215686" "465.840827170844:545.055591664021" "16"
"397.751633986928:462.194444444444" "465.840827170844:545.055591664021" "16"
"462.194444444444:523.740196078431" "465.840827170844:545.055591664021" "16"
"666:807.042483660131" "376.561983970707:465.840827170844" "16"
"523.740196078431:586.720588235294" "376.561983970707:465.840827170844" "16"
"197.580065359477:244.421568627451" "376.561983970707:465.840827170844" "16"
"807.042483660131:1003.98861480076" "376.561983970707:465.840827170844" "16"
"462.194444444444:523.740196078431" "376.561983970707:465.840827170844" "16"
"586.720588235294:666" "376.561983970707:465.840827170844" "16"
"1233.5170326195:1552.73039215686" "376.561983970707:465.840827170844" "16"
"397.751633986928:462.194444444444" "376.561983970707:465.840827170844" "16"
"2126.78267973856:100000" "465.840827170844:545.055591664021" "16"
"1003.98861480076:1233.5170326195" "376.561983970707:465.840827170844" "16"
"1552.73039215686:2126.78267973856" "376.561983970707:465.840827170844" "16"
"462.194444444444:523.740196078431" "285.307602786285:376.561983970707" "16"
"2126.78267973856:100000" "376.561983970707:465.840827170844" "16"
"288.56862745098:340.25" "376.561983970707:465.840827170844" "16"
"523.740196078431:586.720588235294" "285.307602786285:376.561983970707" "16"
"586.720588235294:666" "285.307602786285:376.561983970707" "16"
"1552.73039215686:2126.78267973856" "285.307602786285:376.561983970707" "16"
"1003.98861480076:1233.5170326195" "285.307602786285:376.561983970707" "16"
"340.25:397.751633986928" "285.307602786285:376.561983970707" "16"
"666:807.042483660131" "285.307602786285:376.561983970707" "16"
"1233.5170326195:1552.73039215686" "285.307602786285:376.561983970707" "16"
"807.042483660131:1003.98861480076" "285.307602786285:376.561983970707" "16"
"2126.78267973856:100000" "285.307602786285:376.561983970707" "16"
"586.720588235294:666" "171.585216237594:285.307602786285" "16"
"523.740196078431:586.720588235294" "171.585216237594:285.307602786285" "16"
"1003.98861480076:1233.5170326195" "1238.02144900861:1425.30542080398" "17"
"807.042483660131:1003.98861480076" "1238.02144900861:1425.30542080398" "17"
"807.042483660131:1003.98861480076" "1035.47842311934:1238.02144900861" "17"
"666:807.042483660131" "1238.02144900861:1425.30542080398" "17"
"-1:75.9149859943978" "1238.02144900861:1425.30542080398" "18"
"-1:75.9149859943978" "1035.47842311934:1238.02144900861" "18"
"75.9149859943978:141.78738946559" "1238.02144900861:1425.30542080398" "18"
"75.9149859943978:141.78738946559" "1035.47842311934:1238.02144900861" "18"
"75.9149859943978:141.78738946559" "875.473724561415:1035.47842311934" "18"
"-1:75.9149859943978" "875.473724561415:1035.47842311934" "18"
"75.9149859943978:141.78738946559" "736.69511968146:875.473724561415" "18"
"75.9149859943978:141.78738946559" "285.307602786285:376.561983970707" "18"
"141.78738946559:197.580065359477" "875.473724561415:1035.47842311934" "2"
"141.78738946559:197.580065359477" "736.69511968146:875.473724561415" "2"
"197.580065359477:244.421568627451" "875.473724561415:1035.47842311934" "2"
"197.580065359477:244.421568627451" "736.69511968146:875.473724561415" "2"
"244.421568627451:288.56862745098" "875.473724561415:1035.47842311934" "2"
"397.751633986928:462.194444444444" "629.885332810593:736.69511968146" "2"
"340.25:397.751633986928" "736.69511968146:875.473724561415" "2"
"288.56862745098:340.25" "736.69511968146:875.473724561415" "2"
"462.194444444444:523.740196078431" "629.885332810593:736.69511968146" "2"
"288.56862745098:340.25" "629.885332810593:736.69511968146" "2"
"244.421568627451:288.56862745098" "736.69511968146:875.473724561415" "2"
"244.421568627451:288.56862745098" "629.885332810593:736.69511968146" "2"
"141.78738946559:197.580065359477" "629.885332810593:736.69511968146" "2"
"340.25:397.751633986928" "629.885332810593:736.69511968146" "2"
"288.56862745098:340.25" "545.055591664021:629.885332810593" "2"
"197.580065359477:244.421568627451" "629.885332810593:736.69511968146" "2"
"340.25:397.751633986928" "545.055591664021:629.885332810593" "2"
"1003.98861480076:1233.5170326195" "545.055591664021:629.885332810593" "2"
"75.9149859943978:141.78738946559" "629.885332810593:736.69511968146" "2"
"397.751633986928:462.194444444444" "545.055591664021:629.885332810593" "2"
"141.78738946559:197.580065359477" "545.055591664021:629.885332810593" "2"
"244.421568627451:288.56862745098" "545.055591664021:629.885332810593" "2"
"75.9149859943978:141.78738946559" "545.055591664021:629.885332810593" "2"
"244.421568627451:288.56862745098" "465.840827170844:545.055591664021" "2"
"340.25:397.751633986928" "465.840827170844:545.055591664021" "2"
"2126.78267973856:100000" "545.055591664021:629.885332810593" "2"
"75.9149859943978:141.78738946559" "465.840827170844:545.055591664021" "2"
"197.580065359477:244.421568627451" "545.055591664021:629.885332810593" "2"
"-1:75.9149859943978" "736.69511968146:875.473724561415" "2"
"288.56862745098:340.25" "465.840827170844:545.055591664021" "2"
"197.580065359477:244.421568627451" "465.840827170844:545.055591664021" "2"
"-1:75.9149859943978" "465.840827170844:545.055591664021" "2"
"141.78738946559:197.580065359477" "465.840827170844:545.055591664021" "2"
"-1:75.9149859943978" "545.055591664021:629.885332810593" "2"
"-1:75.9149859943978" "629.885332810593:736.69511968146" "2"
"75.9149859943978:141.78738946559" "376.561983970707:465.840827170844" "2"
"1552.73039215686:2126.78267973856" "545.055591664021:629.885332810593" "2"
"340.25:397.751633986928" "376.561983970707:465.840827170844" "2"
"397.751633986928:462.194444444444" "285.307602786285:376.561983970707" "2"
"1552.73039215686:2126.78267973856" "465.840827170844:545.055591664021" "2"
"141.78738946559:197.580065359477" "376.561983970707:465.840827170844" "2"
"-1:75.9149859943978" "376.561983970707:465.840827170844" "2"
"244.421568627451:288.56862745098" "376.561983970707:465.840827170844" "2"
"2126.78267973856:100000" "1035.47842311934:1238.02144900861" "3"
"2126.78267973856:100000" "875.473724561415:1035.47842311934" "3"
"141.78738946559:197.580065359477" "1035.47842311934:1238.02144900861" "4"
"197.580065359477:244.421568627451" "1035.47842311934:1238.02144900861" "4"
"2126.78267973856:100000" "1958.03649856711:100000" "5"
