# Supplementary material for: Regularities in species’ niches reveal the world’s climate regions
Source: eLife. 2021 Feb 8;10:e58397. doi: 10.7554/eLife.58397 (PMC7963475; doi:10.7554/eLife.58397)
Supplement: Figure 2—source data 1. [file elife-58397-fig2-data1.zip › modules/tetrapoda_modules.txt]

"Genus or Precipitation(min:max)" "Specie or PET(min:max)" "Module"
"Engystomops" "randi" "1"
"Spizella" "wortheni" "1"
"Lepidophyma" "occulor" "1"
"Mixcoatlus" "melanurus" "1"
"Incilius" "tutelarius" "1"
"Phrynobatrachus" "uzungwensis" "1"
"Cnemidophorus" "gaigei" "1"
"Uperoleia" "littlejohni" "1"
"Arthroleptis" "affinis" "1"
"Bokermannohyla" "alvarengai" "1"
"Parophasma" "galinieri" "1"
"Ara" "rubrogenys" "1"
"Arvicanthis" "nairobae" "1"
"Cisticola" "carruthersi" "1"
"Hydrops" "caesurus" "1"
"Rhynchotus" "maculicollis" "1"
"Aspidoscelis" "communis" "1"
"Xenodon" "pulcher" "1"
"Hypsiboas" "goianus" "1"
"Craugastor" "laevissimus" "1"
"Laterallus" "xenopterus" "1"
"Rhogeessa" "aeneus" "1"
"Anolis" "equestris" "1"
"Euspondylus" "caideni" "1"
"Tantilla" "moesta" "1"
"Boophis" "xerophilus" "1"
"Ptychadena" "trinodis" "1"
"Pseudosaltator" "rufiventris" "1"
"Megascops" "seductus" "1"
"Oxyura" "maccoa" "1"
"Penelope" "barbata" "1"
"Grallaria" "albigula" "1"
"Nesocharis" "capistrata" "1"
"Epomophorus" "gambianus" "1"
"Kobus" "kob" "1"
"Petrogale" "mareeba" "1"
"Dipodomys" "phillipsii" "1"
"Dermanura" "tolteca" "1"
"Astrochelys" "radiata" "1"
"Boiga" "flaviviridis" "1"
"Dendrophidion" "brunneum" "1"
"Geckolepis" "typica" "1"
"Gerrhopilus" "beddomii" "1"
"Phalotris" "concolor" "1"
"Platyceps" "gracilis" "1"
"Thamnophis" "godmani" "1"
"Trachylepis" "buettneri" "1"
"Tropidurus" "spinulosus" "1"
"Rhinella" "icterica" "1"
"Phyllomedusa" "burmeisteri" "1"
"Ptychadena" "christyi" "1"
"Pharomachrus" "mocinno" "1"
"Synallaxis" "albilora" "1"
"Quiscalus" "nicaraguensis" "1"
"Sporophila" "nigrorufa" "1"
"Pogonornis" "melanopterus" "1"
"Elaenia" "mesoleuca" "1"
"Dysithamnus" "plumbeus" "1"
"Ctenomys" "steinbachi" "1"
"Daubentonia" "madagascariensis" "1"
"Glaphyromorphus" "pumilus" "1"
"Lycophidion" "acutirostre" "1"
"Philodryas" "laticeps" "1"
"Stenocercus" "crassicaudatus" "1"
"Xenocalamus" "michellii" "1"
"Incilius" "occidentalis" "1"
"Leptodactylus" "laticeps" "1"
"Hyperolius" "pusillus" "1"
"Lithobates" "berlandieri" "1"
"Coua" "verreauxi" "1"
"Galerida" "modesta" "1"
"Pternistis" "harwoodi" "1"
"Ptyonoprogne" "fuligula" "1"
"Pheugopedius" "paucimaculatus" "1"
"Laniarius" "nigerrimus" "1"
"Anthreptes" "neglectus" "1"
"Melozone" "albicollis" "1"
"Agapornis" "lilianae" "1"
"Phyllastrephus" "fischeri" "1"
"Burhinus" "grallarius" "1"
"Caprimulgus" "fraenatus" "1"
"Mirafra" "cheniana" "1"
"Epomophorus" "minimus" "1"
"Phoniscus" "papuensis" "1"
"Laephotis" "botswanae" "1"
"Lepus" "callotis" "1"
"Eremoryzomys" "polius" "1"
"Corynorhinus" "mexicanus" "1"
"Sciurus" "colliaei" "1"
"Taterillus" "congicus" "1"
"Histiotus" "laephotis" "1"
"Mormopterus" "loriae" "1"
"Delma" "plebeia" "1"
"Diplodactylus" "hillii" "1"
"Eublepharis" "fuscus" "1"
"Gehyra" "koira" "1"
"Lerista" "allanae" "1"
"Liopeltis" "calamaria" "1"
"Lycophidion" "albomaculatum" "1"
"Mastigodryas" "pulchriceps" "1"
"Micrurus" "peruvianus" "1"
"Myuchelys" "bellii" "1"
"Telescopus" "semiannulatus" "1"
"Trachylepis" "dichroma" "1"
"Tropidurus" "helenae" "1"
"Physalaemus" "nattereri" "1"
"Geokichla" "oberlaenderi" "1"
"Meleagris" "ocellata" "1"
"Asthenes" "ayacuchensis" "1"
"Arborophila" "chloropus" "1"
"Plerotes" "anchietae" "1"
"Eulemur" "fulvus" "1"
"Hipposideros" "lylei" "1"
"Anolis" "chamaeleonides" "1"
"Anolis" "lucius" "1"
"Kinosternon" "creaseri" "1"
"Lipinia" "vittigera" "1"
"Micrablepharus" "atticolus" "1"
"Monopeltis" "vanderysti" "1"
"Sceloporus" "lundelli" "1"
"Isthmura" "boneti" "1"
"Aquiloeurycea" "scandens" "1"
"Litoria" "splendida" "1"
"Incilius" "perplexus" "1"
"Rhinella" "rumbolli" "1"
"Odontophrynus" "lavillai" "1"
"Scaphiophryne" "brevis" "1"
"Ambystoma" "ordinarium" "1"
"Bolitoglossa" "macrinii" "1"
"Phrynobatrachus" "latifrons" "1"
"Gallus" "sonneratii" "1"
"Lybius" "undatus" "1"
"Rhinoptilus" "bitorquatus" "1"
"Trogon" "ambiguus" "1"
"Turnix" "castanotus" "1"
"Turtur" "abyssinicus" "1"
"Batis" "mixta" "1"
"Xiphocolaptes" "falcirostris" "1"
"Zosterops" "winifredae" "1"
"Hypargos" "margaritatus" "1"
"Knipolegus" "striaticeps" "1"
"Macrosphenus" "kretschmeri" "1"
"Geothlypis" "speciosa" "1"
"Pheucticus" "aureoventris" "1"
"Turdoides" "hypoleuca" "1"
"Agapornis" "nigrigenis" "1"
"Agapornis" "fischeri" "1"
"Cynanthus" "doubledayi" "1"
"Bucorvus" "abyssinicus" "1"
"Antrostomus" "ridgwayi" "1"
"Prinia" "sylvatica" "1"
"Cephalophus" "adersi" "1"
"Ctenomys" "latro" "1"
"Reithrodontomys" "hirsutus" "1"
"Mastomys" "shortridgei" "1"
"Lemniscomys" "zebra" "1"
"Graphiurus" "murinus" "1"
"Cratogeomys" "merriami" "1"
"Peromyscus" "ochraventer" "1"
"Pipistrellus" "rusticus" "1"
"Pseudantechinus" "mimulus" "1"
"Rhogeessa" "mira" "1"
"Notocitellus" "adocetus" "1"
"Tadarida" "fulminans" "1"
"Herpestes" "smithii" "1"
"Arvicanthis" "ansorgei" "1"
"Cratogeomys" "perotensis" "1"
"Cryptotis" "phillipsii" "1"
"Ctenomys" "budini" "1"
"Abronia" "mixteca" "1"
"Afroedura" "broadleyi" "1"
"Ameivula" "mumbuca" "1"
"Amphisbaena" "frontalis" "1"
"Anguis" "incomptus" "1"
"Anilios" "micrommus" "1"
"Anilios" "yampiensis" "1"
"Anolis" "annectens" "1"
"Anolis" "rubiginosus" "1"
"Apostolepis" "cearensis" "1"
"Brookesia" "dentata" "1"
"Bungarus" "caeruleus" "1"
"Chirindia" "langi" "1"
"Cnemaspis" "nairi" "1"
"Coeranoscincus" "frontalis" "1"
"Colobosauroides" "cearensis" "1"
"Cryptoblepharus" "megastictus" "1"
"Ctenosaura" "oaxacana" "1"
"Ctenotus" "monticola" "1"
"Denisonia" "maculata" "1"
"Diporiphora" "albilabris" "1"
"Diporiphora" "bennettii" "1"
"Drymarchon" "caudomaculatus" "1"
"Eremiascincus" "douglasi" "1"
"Geocalamus" "modestus" "1"
"Grypotyphlops" "acutus" "1"
"Homopholis" "arnoldi" "1"
"Kaestlea" "palnica" "1"
"Kinyongia" "uthmoelleri" "1"
"Leiocephalus" "barahonensis" "1"
"Lepidophyma" "gaigeae" "1"
"Leptotyphlops" "aethiopicus" "1"
"Lerista" "rochfordensis" "1"
"Lerista" "vittata" "1"
"Lygodactylus" "methueni" "1"
"Micrurus" "ephippifer" "1"
"Oligodon" "splendidus" "1"
"Paroedura" "maingoka" "1"
"Platysaurus" "relictus" "1"
"Pygmaeascincus" "sadlieri" "1"
"Rhoptropus" "montanus" "1"
"Rodriguesophis" "chui" "1"
"Sanzinia" "volontany" "1"
"Sceloporus" "melanorhinus" "1"
"Scelotes" "fitzsimonsi" "1"
"Scelotes" "vestigifer" "1"
"Simoselaps" "minimus" "1"
"Smaug" "depressus" "1"
"Smaug" "warreni" "1"
"Stenocercus" "limitaris" "1"
"Stenocercus" "ornatus" "1"
"Stenocercus" "puyango" "1"
"Trachylepis" "nancycoutuae" "1"
"Trioceros" "hoehnelii" "1"
"Tympanocryptis" "condaminensis" "1"
"Urocotyledon" "wolterstorffi" "1"
"Vhembelacerta" "rupicola" "1"
"Pristimantis" "serendipitus" "1"
"Scinax" "acuminatus" "1"
"Kassina" "schioetzi" "1"
"Leptopelis" "cynnamomeus" "1"
"Paracassina" "obscura" "1"
"Aglyptodactylus" "laticeps" "1"
"Xenopus" "tropicalis" "1"
"Boulengerula" "uluguruensis" "1"
"Leptopelis" "flavomaculatus" "1"
"Eupherusa" "cyanophrys" "1"
"Eupherusa" "poliocerca" "1"
"Glaucidium" "castaneum" "1"
"Pogonotriccus" "venezuelanus" "1"
"Mentocrex" "beankaensis" "1"
"Penelope" "purpurascens" "1"
"Picus" "chlorolophus" "1"
"Ptilopachus" "nahani" "1"
"Strix" "fulvescens" "1"
"Tachybaptus" "dominicus" "1"
"Treron" "bicinctus" "1"
"Suiriri" "affinis" "1"
"Turdinus" "calcicola" "1"
"Microspingus" "cinereus" "1"
"Schoutedenapus" "myoptilus" "1"
"Synallaxis" "maranonica" "1"
"Anabazenops" "fuscus" "1"
"Basileuterus" "hypoleucus" "1"
"Myophonus" "horsfieldii" "1"
"Actophilornis" "albinucha" "1"
"Aulacorhynchus" "prasinus" "1"
"Aviceda" "madagascariensis" "1"
"Chiroxiphia" "lanceolata" "1"
"Lanius" "souzae" "1"
"Petrogale" "burbidgei" "1"
"Hesperoptenus" "tickelli" "1"
"Hipposideros" "durgadasi" "1"
"Lepilemur" "edwardsi" "1"
"Dendromus" "messorius" "1"
"Paratriaenops" "furculus" "1"
"Sylvilagus" "varynaensis" "1"
"Rhinolophus" "maendeleo" "1"
"Dasypus" "yepesi" "1"
"Oligoryzomys" "moojeni" "1"
"Cerradomys" "scotti" "1"
"Paremballonura" "tiavato" "1"
"Amblyodipsas" "katangensis" "1"
"Amphisbaena" "barbouri" "1"
"Anolis" "compressicauda" "1"
"Anolis" "squamulatus" "1"
"Anolis" "stevepoei" "1"
"Argyrophis" "siamensis" "1"
"Astrochelys" "yniphora" "1"
"Carlia" "johnstonei" "1"
"Cnemaspis" "elgonensis" "1"
"Crotalus" "stejnegeri" "1"
"Cryptoblepharus" "fuhni" "1"
"Cynisca" "kraussi" "1"
"Dracaena" "paraguayensis" "1"
"Eremiascincus" "brongersmai" "1"
"Gekko" "petricolus" "1"
"Imantodes" "tenuissimus" "1"
"Kinyongia" "carpenteri" "1"
"Leiocephalus" "personatus" "1"
"Leiocephalus" "pratensis" "1"
"Letheobia" "stejnegeri" "1"
"Lycodryas" "citrinus" "1"
"Mochlus" "brevicaudis" "1"
"Mussurana" "quimi" "1"
"Natriciteres" "bipostocularis" "1"
"Oedura" "gracilis" "1"
"Oligodon" "inornatus" "1"
"Ophiodes" "fragilis" "1"
"Opisthotropis" "spenceri" "1"
"Phalotris" "multipunctatus" "1"
"Platysaurus" "maculatus" "1"
"Porthidium" "yucatanicum" "1"
"Sceloporus" "druckercolini" "1"
"Sphaerodactylus" "continentalis" "1"
"Techmarscincus" "jigurru" "1"
"Trachylepis" "pulcherrima" "1"
"Typhlops" "hectus" "1"
"Varanus" "bengalensis" "1"
"Dryophytes" "euphorbiaceus" "1"
"Mantidactylus" "curtus" "1"
"Amietia" "delalandii" "1"
"Litoria" "latopalmata" "1"
"Xenopus" "laevis" "1"
"Dendropsophus" "sartori" "1"
"Pseudis" "fusca" "1"
"Heterixalus" "carbonei" "1"
"Hyperolius" "sheldricki" "1"
"Craugastor" "tarahumaraensis" "1"
"Eleutherodactylus" "verrucipes" "1"
"Physalaemus" "albifrons" "1"
"Breviceps" "sylvestris" "1"
"Lithobates" "forreri" "1"
"Furnarius" "cristatus" "1"
"Columbina" "picui" "1"
"Corythaixoides" "personatus" "1"
"Certhilauda" "chuana" "1"
"Zosterops" "poliogastrus" "1"
"Geothlypis" "nelsoni" "1"
"Hylopezus" "ochroleucus" "1"
"Stomiopera" "flava" "1"
"Macropygia" "phasianella" "1"
"Panyptila" "sanctihieronymi" "1"
"Pterocles" "quadricinctus" "1"
"Turnix" "olivii" "1"
"Veniliornis" "mixtus" "1"
"Corvinella" "corvina" "1"
"Emberiza" "affinis" "1"
"Estrilda" "rhodopyga" "1"
"Neochmia" "ruficauda" "1"
"Rhynchospiza" "strigiceps" "1"
"Amazilia" "chionogaster" "1"
"Amazilia" "violiceps" "1"
"Caprimulgus" "indicus" "1"
"Lagonosticta" "sanguinodorsalis" "1"
"Anodorhynchus" "leari" "1"
"Ceblepyris" "caesius" "1"
"Melaniparus" "guineensis" "1"
"Thamnophilus" "shumbae" "1"
"Batis" "senegalensis" "1"
"Phyllomys" "blainvillii" "1"
"Giraffa" "camelopardalis" "1"
"Mungos" "gambianus" "1"
"Funisciurus" "substriatus" "1"
"Atelerix" "frontalis" "1"
"Gerbillus" "harwoodi" "1"
"Petrogale" "sharmani" "1"
"Proechimys" "canicollis" "1"
"Rhinolophus" "eloquens" "1"
"Neotamias" "bulleri" "1"
"Macropus" "dorsalis" "1"
"Petauroides" "volans" "1"
"Trichosurus" "vulpecula" "1"
"Galagoides" "granti" "1"
"Equus" "quagga" "1"
"Callicebus" "pallescens" "1"
"Dologale" "dybowskii" "1"
"Helogale" "parvula" "1"
"Neoromicia" "melckorum" "1"
"Galagoides" "cocos" "1"
"Anolis" "quercorum" "1"
"Crotalus" "aquilus" "1"
"Crotalus" "basiliscus" "1"
"Crotalus" "culminatus" "1"
"Crotalus" "pusillus" "1"
"Demansia" "papuensis" "1"
"Demansia" "quaesitor" "1"
"Dendrelaphis" "bifrenalis" "1"
"Dendroaspis" "angusticeps" "1"
"Diporiphora" "nobbi" "1"
"Elusor" "macrurus" "1"
"Furcifer" "verrucosus" "1"
"Lampropeltis" "annulata" "1"
"Lampropholis" "mirabilis" "1"
"Langaha" "madagascariensis" "1"
"Limnophis" "bangweolicus" "1"
"Limnophis" "bicolor" "1"
"Lygodactylus" "klugei" "1"
"Lygodactylus" "manni" "1"
"Lygosoma" "punctata" "1"
"Madatyphlops" "cuneirostris" "1"
"Mesaspis" "viridiflava" "1"
"Micrurus" "bogerti" "1"
"Monopeltis" "anchietae" "1"
"Montatheris" "hindii" "1"
"Oedura" "coggeri" "1"
"Pelusios" "adansonii" "1"
"Phyllodactylus" "pumilus" "1"
"Plectrurus" "perroteti" "1"
"Plestiodon" "lynxe" "1"
"Proscelotes" "eggeli" "1"
"Pseudothecadactylus" "lindneri" "1"
"Rhinotyphlops" "lalandei" "1"
"Salea" "horsfieldii" "1"
"Salvadora" "bairdi" "1"
"Sceloporus" "pyrocephalus" "1"
"Scriptosaura" "catimbau" "1"
"Stenocercus" "squarrosus" "1"
"Telescopus" "variegatus" "1"
"Trachylepis" "lacertiformis" "1"
"Trachylepis" "tandrefana" "1"
"Uroplatus" "guentheri" "1"
"Craugastor" "amniscola" "1"
"Hypsiboas" "albopunctatus" "1"
"Cryptobatrachus" "boulengeri" "1"
"Limnonectes" "gyldenstolpei" "1"
"Limnonectes" "taylori" "1"
"Scinax" "luizotavioi" "1"
"Litoria" "andiirrmalin" "1"
"Osteopilus" "vastus" "1"
"Plectrohyla" "pentheter" "1"
"Hyperolius" "concolor" "1"
"Leptopelis" "modestus" "1"
"Eleutherodactylus" "weinlandi" "1"
"Engystomops" "pustulosus" "1"
"Occidozyga" "magnapustulosa" "1"
"Ptychadena" "perplicata" "1"
"Incilius" "porteri" "1"
"Crax" "alberti" "1"
"Harpactes" "fasciatus" "1"
"Horizocerus" "albocristatus" "1"
"Hedydipna" "collaris" "1"
"Euphonia" "trinitatis" "1"
"Pogonotriccus" "eximius" "1"
"Cypsnagra" "hirundinacea" "1"
"Cinnyris" "coccinigastrus" "1"
"Pheugopedius" "rutilus" "1"
"Patagioenas" "inornata" "1"
"Picumnus" "squamulatus" "1"
"Siphonorhis" "brewsteri" "1"
"Uropelia" "campestris" "1"
"Zoonavena" "sylvatica" "1"
"Anthus" "lutescens" "1"
"Lepidocolaptes" "affinis" "1"
"Phyllastrephus" "viridiceps" "1"
"Zimmerius" "petersi" "1"
"Molothrus" "armenti" "1"
"Saltator" "grandis" "1"
"Myzomela" "dammermani" "1"
"Clytospiza" "monteiri" "1"
"Dicaeum" "erythrorhynchos" "1"
"Hirundo" "nigrorufa" "1"
"Lagonosticta" "nitidula" "1"
"Melanopareia" "maranonica" "1"
"Linurgus" "olivaceus" "1"
"Pomatorhinus" "horsfieldii" "1"
"Pinarocorys" "nigricans" "1"
"Plocepasser" "rufoscapulatus" "1"
"Polioptila" "dumicola" "1"
"Prinia" "hodgsonii" "1"
"Sporophila" "bouvronides" "1"
"Tangara" "cyanoventris" "1"
"Campethera" "scriptoricauda" "1"
"Knipolegus" "franciscanus" "1"
"Gyps" "tenuirostris" "1"
"Macrosphenus" "kempi" "1"
"Tyrannus" "caudifasciatus" "1"
"Hylomyscus" "denniae" "1"
"Marmosops" "fuscatus" "1"
"Crocidura" "thalia" "1"
"Otonyctomys" "hatti" "1"
"Pseudoryzomys" "simplex" "1"
"Oecomys" "flavicans" "1"
"Euryoryzomys" "lamia" "1"
"Tonatia" "bidens" "1"
"Nycticebus" "bengalensis" "1"
"Thylamys" "velutinus" "1"
"Genetta" "angolensis" "1"
"Lepilemur" "aeeclis" "1"
"Rhipidomys" "cariri" "1"
"Myzopoda" "schliemanni" "1"
"Chacodelphys" "formosa" "1"
"Fukomys" "foxi" "1"
"Ateles" "geoffroyi" "1"
"Callicebus" "oenanthe" "1"
"Agama" "parafricana" "1"
"Anolis" "distichus" "1"
"Anolis" "rodriguezii" "1"
"Arrhyton" "redimitum" "1"
"Atheris" "katangensis" "1"
"Carlia" "dogare" "1"
"Carlia" "sexdentata" "1"
"Coniophanes" "meridanus" "1"
"Cordylus" "angolensis" "1"
"Ctenotus" "quinkan" "1"
"Eutropis" "tammanna" "1"
"Hebius" "deschauenseei" "1"
"Helicops" "infrataeniatus" "1"
"Hemidactylus" "kyaboboensis" "1"
"Letheobia" "graueri" "1"
"Liburnascincus" "coensis" "1"
"Lycophidion" "nigromaculatum" "1"
"Madascincus" "polleni" "1"
"Oligodon" "taeniatus" "1"
"Phelsuma" "madagascariensis" "1"
"Philodryas" "agassizii" "1"
"Scincella" "melanosticta" "1"
"Sibynomorphus" "turgidus" "1"
"Sphaerodactylus" "copei" "1"
"Trachylepis" "aureogularis" "1"
"Trioceros" "melleri" "1"
"Tropidophis" "semicinctus" "1"
"Tropidophis" "wrighti" "1"
"Poyntonophrynus" "fenoulheti" "1"
"Hyloxalus" "infraguttatus" "1"
"Cochranella" "nola" "1"
"Exerodonta" "smaragdina" "1"
"Heterixalus" "luteostriatus" "1"
"Hyperolius" "cystocandicans" "1"
"Hyperolius" "viridiflavus" "1"
"Lepidobatrachus" "laevis" "1"
"Rupirana" "cardosoi" "1"
"Lithobates" "tarahumarae" "1"
"Breviceps" "sopranus" "1"
"Dyscophus" "insularis" "1"
"Microhyla" "rubra" "1"
"Xenopus" "borealis" "1"
"Ptychadena" "erlangeri" "1"
"Mertensophryne" "nairobiensis" "1"
"Ptychadena" "nilotica" "1"
"Colaptes" "aeruginosus" "1"
"Coracopsis" "nigra" "1"
"Cypseloides" "storeri" "1"
"Cypsiurus" "parvus" "1"
"Dryolimnas" "cuvieri" "1"
"Eurystomus" "glaucurus" "1"
"Falco" "alopex" "1"
"Falco" "newtoni" "1"
"Francolinus" "pondicerianus" "1"
"Phoeniculus" "purpureus" "1"
"Galloperdix" "spadicea" "1"
"Geranoaetus" "melanoleucus" "1"
"Guttera" "pucherani" "1"
"Chamaetylas" "fuelleborni" "1"
"Andropadus" "importunus" "1"
"Spinus" "notatus" "1"
"Cossypha" "albicapillus" "1"
"Nyctiphrynus" "mcleodii" "1"
"Ptilotula" "flavescens" "1"
"Lophotis" "ruficrista" "1"
"Cinnyris" "sovimanga" "1"
"Cyanomitra" "verreauxii" "1"
"Melaniparus" "albiventris" "1"
"Poecile" "sclateri" "1"
"Ptiliogonys" "cinereus" "1"
"Chlorophoneus" "sulfureopectus" "1"
"Geokichla" "gurneyi" "1"
"Melanerpes" "cactorum" "1"
"Porphyrio" "alleni" "1"
"Ortalis" "canicollis" "1"
"Otus" "bakkamoena" "1"
"Philortyx" "fasciatus" "1"
"Phoenicopterus" "roseus" "1"
"Pternistis" "icterorhynchus" "1"
"Sypheotides" "indicus" "1"
"Trichoglossus" "chlorolepidotus" "1"
"Trogon" "mesurus" "1"
"Lalage" "leucomela" "1"
"Lamprotornis" "mevesii" "1"
"Myiophobus" "crypterythrus" "1"
"Progne" "sinaloae" "1"
"Sakesphorus" "cristatus" "1"
"Synallaxis" "chinchipensis" "1"
"Synallaxis" "cinerea" "1"
"Accipiter" "badius" "1"
"Myiopsitta" "monachus" "1"
"Psittacara" "erythrogenys" "1"
"Pternistis" "hildebrandti" "1"
"Anaplectes" "leuconotos" "1"
"Arremon" "franciscanus" "1"
"Calamonastes" "stierlingi" "1"
"Onychognathus" "morio" "1"
"Accipiter" "tachiro" "1"
"Conopophaga" "ardesiaca" "1"
"Empidonax" "fulvifrons" "1"
"Hirundo" "megaensis" "1"
"Lamprotornis" "nitens" "1"
"Macronyx" "croceus" "1"
"Mirafra" "hypermetra" "1"
"Myioborus" "miniatus" "1"
"Pipilo" "ocai" "1"
"Amadina" "fasciata" "1"
"Atlapetes" "citrinellus" "1"
"Polioptila" "albiloris" "1"
"Poephila" "cincta" "1"
"Pseudocolopteryx" "dinelliana" "1"
"Saltator" "aurantiirostris" "1"
"Callipepla" "douglasii" "1"
"Synallaxis" "candei" "1"
"Todirostrum" "viridanum" "1"
"Ardea" "goliath" "1"
"Tyrannus" "couchii" "1"
"Thalassornis" "leuconotus" "1"
"Streptoprocne" "biscutata" "1"
"Amaurornis" "marginalis" "1"
"Atthis" "heloisa" "1"
"Bostrychia" "hagedash" "1"
"Bycanistes" "bucinator" "1"
"Centropus" "toulou" "1"
"Coracina" "macei" "1"
"Clibanornis" "erythrocephalus" "1"
"Lepidocolaptes" "angustirostris" "1"
"Ceryle" "rudis" "1"
"Ardeotis" "nigriceps" "1"
"Ammomanes" "phoenicura" "1"
"Sphecotheres" "vieilloti" "1"
"Netta" "erythrophthalma" "1"
"Chaerephon" "bemmeleni" "1"
"Chalinolobus" "nigrogriseus" "1"
"Panthera" "pardus" "1"
"Eudorcas" "albonotata" "1"
"Eidolon" "helvum" "1"
"Vespadelus" "troughtoni" "1"
"Eumops" "dabbenei" "1"
"Loxodonta" "africana" "1"
"Hipposideros" "speoris" "1"
"Hipposideros" "stenotis" "1"
"Kobus" "ellipsiprymnus" "1"
"Mops" "condylurus" "1"
"Tragelaphus" "scriptus" "1"
"Dasymys" "incomtus" "1"
"Mus" "tenellus" "1"
"Phyllotis" "wolffsohni" "1"
"Crocidura" "cyanea" "1"
"Nelsonia" "neotomodon" "1"
"Otomops" "martiensseni" "1"
"Petaurus" "breviceps" "1"
"Papio" "papio" "1"
"Reithrodontomys" "microdon" "1"
"Sorex" "ventralis" "1"
"Rhinolophus" "deckenii" "1"
"Sylvilagus" "cunicularius" "1"
"Scotophilus" "viridis" "1"
"Syncerus" "caffer" "1"
"Tadarida" "aegyptiaca" "1"
"Triaenops" "rufus" "1"
"Paraechinus" "nudiventris" "1"
"Callicebus" "barbarabrownae" "1"
"Onychogalea" "unguifera" "1"
"Suncus" "stoliczkanus" "1"
"Paracynictis" "selousi" "1"
"Pipistrellus" "anchietae" "1"
"Fukomys" "anselli" "1"
"Otomys" "lacustris" "1"
"Sorex" "veraecrucis" "1"
"Semnopithecus" "priam" "1"
"Moschiola" "indica" "1"
"Thyroptera" "devivoi" "1"
"Ctenomys" "sylvanus" "1"
"Sorex" "orizabae" "1"
"Thylamys" "pulchellus" "1"
"Balantiopteryx" "plicata" "1"
"Akodon" "simulator" "1"
"Alouatta" "ululata" "1"
"Acanthochelys" "pallidipectoris" "1"
"Anomalopus" "brevicollis" "1"
"Anomalopus" "mackayi" "1"
"Apostolepis" "multicincta" "1"
"Aspidoscelis" "lineattissima" "1"
"Aspronema" "cochabambae" "1"
"Atractaspis" "duerdeni" "1"
"Atractaspis" "micropholis" "1"
"Barisia" "imbricata" "1"
"Caiman" "yacare" "1"
"Calliophis" "nigrescens" "1"
"Calotes" "rouxii" "1"
"Chelodina" "novaeguineae" "1"
"Cnemaspis" "barbouri" "1"
"Coluber" "bilineatus" "1"
"Cryptoblepharus" "virgatus" "1"
"Cyrtodactylus" "annandalei" "1"
"Dalophia" "angolensis" "1"
"Denisonia" "devisi" "1"
"Diplodactylus" "custos" "1"
"Dispholidus" "typus" "1"
"Duberria" "lutrix" "1"
"Elapsoidea" "boulengeri" "1"
"Elasmodactylus" "tetensis" "1"
"Epictia" "borapeliotes" "1"
"Eutrachelophis" "steinbachi" "1"
"Eutropis" "carinata" "1"
"Gastropholis" "prasina" "1"
"Geophis" "dubius" "1"
"Glaphyromorphus" "mjobergi" "1"
"Gymnophthalmus" "lineatus" "1"
"Homopholis" "mulleri" "1"
"Homoroselaps" "dorsalis" "1"
"Indotyphlops" "pammeces" "1"
"Kentropyx" "lagartija" "1"
"Leptotyphlops" "jacobseni" "1"
"Lerista" "simillima" "1"
"Lycophidion" "depressirostre" "1"
"Lygisaurus" "malleolus" "1"
"Lygodactylus" "scheffleri" "1"
"Lygodactylus" "tolampyae" "1"
"Lygodactylus" "verticillatus" "1"
"Madagascarophis" "meridionalis" "1"
"Myuchelys" "latisternum" "1"
"Nerodia" "paucimaculata" "1"
"Oligodon" "torquatus" "1"
"Phyllopezus" "lutzae" "1"
"Pituophis" "deppei" "1"
"Platysaurus" "guttatus" "1"
"Plestiodon" "parviauriculatus" "1"
"Prosymna" "pitmani" "1"
"Psammophis" "elegans" "1"
"Psammophis" "orientalis" "1"
"Psammophis" "subtaeniatus" "1"
"Pseudoficimia" "frontalis" "1"
"Pygomeles" "braconnieri" "1"
"Rhynchoedura" "mentalis" "1"
"Sceloporus" "edwardtaylori" "1"
"Sceloporus" "jarrovii" "1"
"Sceloporus" "olivaceus" "1"
"Sceloporus" "serrifer" "1"
"Scincella" "assatus" "1"
"Sepsina" "angolensis" "1"
"Strobilurus" "torquatus" "1"
"Strophurus" "taeniatus" "1"
"Trioceros" "werneri" "1"
"Uropeltis" "ellioti" "1"
"Uropeltis" "macrolepis" "1"
"Varanus" "mitchelli" "1"
"Zygaspis" "ferox" "1"
"Sylvirana" "cubitalis" "1"
"Uperodon" "taprobanicus" "1"
"Dendropsophus" "tritaeniatus" "1"
"Scinax" "nasicus" "1"
"Eleutherodactylus" "flavescens" "1"
"Eleutherodactylus" "ruthae" "1"
"Leptodactylus" "syphax" "1"
"Chiasmocleis" "mehelyi" "1"
"Glyphoglossus" "molossus" "1"
"Phrynobatrachus" "villiersi" "1"
"Xenopus" "petersii" "1"
"Ptychadena" "obscura" "1"
"Hylarana" "lateralis" "1"
"Pithecopus" "azureus" "1"
"Arthroleptis" "xenodactyloides" "1"
"Charadrius" "wilsonia" "1"
"Clanga" "hastata" "1"
"Dendrocopos" "atratus" "1"
"Dendropicos" "lugubris" "1"
"Esacus" "recurvirostris" "1"
"Bradypterus" "lopezi" "1"
"Anthus" "brachyurus" "1"
"Campylorhynchus" "nuchalis" "1"
"Cercotrichas" "hartlaubi" "1"
"Euschistospiza" "dybowskii" "1"
"Icterus" "dominicensis" "1"
"Lophura" "diardi" "1"
"Bradornis" "boehmi" "1"
"Hartlaubius" "auratus" "1"
"Pheugopedius" "eisenmanni" "1"
"Nomonyx" "dominicus" "1"
"Pyrrhura" "devillei" "1"
"Taoniscus" "nanus" "1"
"Trachylaemus" "goffinii" "1"
"Turnix" "suscitator" "1"
"Zenaida" "auriculata" "1"
"Formicivora" "intermedia" "1"
"Vidua" "maryae" "1"
"Basileuterus" "cabanisi" "1"
"Rhipidura" "diluta" "1"
"Colinus" "leucopogon" "1"
"Cranioleuca" "subcristata" "1"
"Sitta" "castanea" "1"
"Cisticola" "woosnami" "1"
"Cranioleuca" "pallida" "1"
"Garrulax" "leucolophus" "1"
"Garrulax" "strepitans" "1"
"Iridosornis" "jelskii" "1"
"Lamprotornis" "acuticaudus" "1"
"Microligea" "palustris" "1"
"Habia" "fuscicauda" "1"
"Halcyon" "smyrnensis" "1"
"Neolestes" "torquatus" "1"
"Oriolus" "percivali" "1"
"Paroaria" "nigrogenis" "1"
"Piranga" "roseogularis" "1"
"Atlapetes" "canigenis" "1"
"Pseudoseisura" "unirufa" "1"
"Saltator" "orenocensis" "1"
"Sheppardia" "aequatorialis" "1"
"Tangara" "cyanotis" "1"
"Tyrannus" "dominicensis" "1"
"Anas" "bernieri" "1"
"Anodorhynchus" "hyacinthinus" "1"
"Antrostomus" "badius" "1"
"Aratinga" "auricapillus" "1"
"Baryphthengus" "ruficapillus" "1"
"Bycanistes" "cylindricus" "1"
"Caprimulgus" "atripennis" "1"
"Dysithamnus" "leucostictus" "1"
"Apalis" "nigriceps" "1"
"Cyanocorax" "cristatellus" "1"
"Cisticola" "cinnamomeus" "1"
"Apalis" "binotata" "1"
"Myiarchus" "stolidus" "1"
"Pachycephala" "melanura" "1"
"Coccyzus" "longirostris" "1"
"Rucervus" "duvaucelii" "1"
"Kerivoula" "africana" "1"
"Leopoldamys" "neilli" "1"
"Melursus" "ursinus" "1"
"Malacomys" "cansdalei" "1"
"Molossus" "sinaloae" "1"
"Isoodon" "auratus" "1"
"Gerbilliscus" "inclusus" "1"
"Crocidura" "nigeriae" "1"
"Myotis" "rosseti" "1"
"Trachypithecus" "phayrei" "1"
"Mazama" "pandora" "1"
"Sapajus" "libidinosus" "1"
"Lasiurus" "minor" "1"
"Carollia" "sowelli" "1"
"Microgale" "brevicaudata" "1"
"Callithrix" "flaviceps" "1"
"Centurio" "senex" "1"
"Amerotyphlops" "stadelmani" "1"
"Anilios" "kimberleyensis" "1"
"Anolis" "chlorocyanus" "1"
"Anolis" "extremus" "1"
"Apostolepis" "dimidiata" "1"
"Bachia" "talpa" "1"
"Boaedon" "upembae" "1"
"Brachyurophis" "morrisi" "1"
"Carlia" "longipes" "1"
"Coniophanes" "piceivittis" "1"
"Dibamus" "taylori" "1"
"Drymobius" "margaritiferus" "1"
"Enhydris" "subtaeniata" "1"
"Enulius" "flavitorques" "1"
"Erythrolamprus" "frenatus" "1"
"Gehyra" "fehlmanni" "1"
"Gehyra" "multiporosa" "1"
"Gehyra" "occidentalis" "1"
"Gehyra" "xenopus" "1"
"Gongylosoma" "scripta" "1"
"Kinosternon" "acutum" "1"
"Kinosternon" "chimalhuaca" "1"
"Letheobia" "crossii" "1"
"Lycodonomorphus" "leleupi" "1"
"Lygodactylus" "grotei" "1"
"Micrurus" "frontalis" "1"
"Polemon" "neuwiedi" "1"
"Pseudohaje" "nigra" "1"
"Sepsina" "tetradactyla" "1"
"Sibynophis" "sagittarius" "1"
"Sphaerodactylus" "elegans" "1"
"Sphenomorphus" "mimicus" "1"
"Tantilla" "boipiranga" "1"
"Tantilla" "cuniculator" "1"
"Trachylepis" "boulengeri" "1"
"Trachylepis" "maculilabris" "1"
"Trilepida" "fuliginosa" "1"
"Tropidurus" "itambere" "1"
"Uromacerina" "ricardinii" "1"
"Xenopholis" "undulatus" "1"
"Xenopus" "muelleri" "1"
"Physalaemus" "kroyeri" "1"
"Sclerophrys" "langanoensis" "1"
"Litoria" "brevipes" "1"
"Uperoleia" "borealis" "1"
"Litoria" "meiriana" "1"
"Crinia" "remota" "1"
"Anaxyrus" "compactilis" "1"
"Mertensophryne" "lonnbergi" "1"
"Epipedobates" "anthonyi" "1"
"Tlalocohyla" "godmani" "1"
"Leptopelis" "concolor" "1"
"Leptopelis" "viridis" "1"
"Ceratophrys" "cranwelli" "1"
"Phrynobatrachus" "cryptotis" "1"
"Leptodactylus" "spixi" "1"
"Physalaemus" "cicada" "1"
"Pseudopaludicola" "pusilla" "1"
"Uperodon" "variegatus" "1"
"Phrynobatrachus" "natalensis" "1"
"Scaphiophryne" "calcarata" "1"
"Phrynobatrachus" "acridoides" "1"
"Phrynobatrachus" "anotis" "1"
"Lithobates" "bwana" "1"
"Ptychadena" "porosissima" "1"
"Lithobates" "spectabilis" "1"
"Lithobates" "zweifeli" "1"
"Adelotus" "brevis" "1"
"Chlorostilbon" "auriceps" "1"
"Colaptes" "melanolaimus" "1"
"Columbina" "buckleyi" "1"
"Coracias" "benghalensis" "1"
"Coturnix" "coromandelica" "1"
"Cursorius" "temminckii" "1"
"Dendropicos" "namaquus" "1"
"Eriocnemis" "glaucopoides" "1"
"Eubucco" "glaucogularis" "1"
"Glareola" "ocularis" "1"
"Glaucidium" "gnoma" "1"
"Guira" "guira" "1"
"Heliomaster" "constantii" "1"
"Indicator" "variegatus" "1"
"Acrocephalus" "gracilirostris" "1"
"Baeolophus" "wollweberi" "1"
"Cisticola" "tinniens" "1"
"Cisticola" "lais" "1"
"Colluricincla" "woodwardi" "1"
"Melaenornis" "fischeri" "1"
"Drymocichla" "incana" "1"
"Euplectes" "axillaris" "1"
"Ptyonoprogne" "concolor" "1"
"Stomiopera" "unicolor" "1"
"Leptosomus" "discolor" "1"
"Leuconotopicus" "arizonae" "1"
"Lophoceros" "nasutus" "1"
"Lophoictinia" "isura" "1"
"Knipolegus" "cabanisi" "1"
"Cinnyris" "moreaui" "1"
"Oreothlypis" "superciliosa" "1"
"Gymnoris" "superciliaris" "1"
"Crithagra" "reichenowi" "1"
"Crithagra" "striolata" "1"
"Thryophilus" "sinaloa" "1"
"Lybius" "chaplini" "1"
"Macheiramphus" "alcinus" "1"
"Merops" "oreobates" "1"
"Myiopsitta" "luchsi" "1"
"Pavo" "cristatus" "1"
"Vanellus" "crassirostris" "1"
"Picumnus" "pygmaeus" "1"
"Poicephalus" "crassus" "1"
"Pternistis" "griseostriatus" "1"
"Psittacara" "mitratus" "1"
"Ptilopsis" "granti" "1"
"Rynchops" "albicollis" "1"
"Rynchops" "flavirostris" "1"
"Tauraco" "leucolophus" "1"
"Tauraco" "fischeri" "1"
"Threskiornis" "aethiopicus" "1"
"Trichoglossus" "moluccanus" "1"
"Tricholaema" "diademata" "1"
"Tricholaema" "lacrymosa" "1"
"Mirafra" "africana" "1"
"Arremon" "nigriceps" "1"
"Emberiza" "goslingi" "1"
"Euplectes" "laticauda" "1"
"Lagonosticta" "nigricollis" "1"
"Lagonosticta" "umbrinodorsalis" "1"
"Oenanthe" "frenata" "1"
"Riparia" "paludicola" "1"
"Pycnonotus" "xantholaemus" "1"
"Poospiza" "whitii" "1"
"Thlypopsis" "inornata" "1"
"Lamprotornis" "caudatus" "1"
"Corythornis" "vintsioides" "1"
"Camptostoma" "imberbe" "1"
"Prinia" "erythroptera" "1"
"Eremopterix" "hova" "1"
"Sarothrura" "boehmi" "1"
"Turnix" "pyrrhothorax" "1"
"Agelaioides" "fringillarius" "1"
"Acrocephalus" "newtoni" "1"
"Catharus" "aurantiirostris" "1"
"Cisticola" "cherina" "1"
"Corvus" "albicollis" "1"
"Dryoscopus" "cubla" "1"
"Elminia" "albonotata" "1"
"Antigone" "rubicunda" "1"
"Heteromunia" "pectoralis" "1"
"Lagonosticta" "rufopicta" "1"
"Lamprotornis" "chalybaeus" "1"
"Laniarius" "ferrugineus" "1"
"Leptopterus" "chabert" "1"
"Balearica" "regulorum" "1"
"Crinifer" "zonurus" "1"
"Motacilla" "flaviventris" "1"
"Formicivora" "iheringi" "1"
"Oriturus" "superciliosus" "1"
"Phyllastrephus" "flavostriatus" "1"
"Ploceus" "subaureus" "1"
"Ploceus" "vitellinus" "1"
"Ploceus" "xanthops" "1"
"Poeoptera" "kenricki" "1"
"Pseudoseisura" "lophotes" "1"
"Quelea" "erythrops" "1"
"Rhopocichla" "atriceps" "1"
"Saxicoloides" "fulicatus" "1"
"Schetba" "rufa" "1"
"Sicalis" "luteocephala" "1"
"Struthidea" "cinerea" "1"
"Terpsiphone" "mutata" "1"
"Thamnophilus" "zarumae" "1"
"Turdoides" "tenebrosa" "1"
"Pogoniulus" "simplex" "1"
"Vanga" "curvirostris" "1"
"Streptopelia" "vinacea" "1"
"Pternistis" "bicalcaratus" "1"
"Pternistis" "castaneicollis" "1"
"Anastomus" "lamelligerus" "1"
"Apus" "horus" "1"
"Apus" "niansae" "1"
"Apus" "balstoni" "1"
"Asio" "capensis" "1"
"Asio" "madagascariensis" "1"
"Basilinna" "leucotis" "1"
"Bubo" "bengalensis" "1"
"Buteo" "brachypterus" "1"
"Chauna" "torquata" "1"
"Caprimulgus" "pectoralis" "1"
"Caprimulgus" "climacurus" "1"
"Centropus" "grillii" "1"
"Chrysocolaptes" "festivus" "1"
"Alaudala" "somalica" "1"
"Ploceus" "rubiginosus" "1"
"Vanellus" "albiceps" "1"
"Celeus" "ochraceus" "1"
"Psophocichla" "litsitsirupa" "1"
"Apalis" "ruddi" "1"
"Baeolophus" "atricristatus" "1"
"Cisticola" "natalensis" "1"
"Corvus" "splendens" "1"
"Lanius" "gubernator" "1"
"Ptilostomus" "afer" "1"
"Sporophila" "ruficollis" "1"
"Chalinolobus" "dwyeri" "1"
"Galea" "spixii" "1"
"Glossophaga" "morenoi" "1"
"Hipposideros" "ruber" "1"
"Hodomys" "alleni" "1"
"Lavia" "frons" "1"
"Hydrictis" "maculicollis" "1"
"Mops" "midas" "1"
"Mormoops" "megalophylla" "1"
"Myonycteris" "relicta" "1"
"Pseudomys" "nanus" "1"
"Pseudomys" "patrius" "1"
"Oligoryzomys" "chacoensis" "1"
"Necromys" "lactens" "1"
"Crocidura" "foxi" "1"
"Grammomys" "macmillani" "1"
"Lemniscomys" "macculus" "1"
"Mastomys" "erythroleucus" "1"
"Mus" "saxicola" "1"
"Peromyscus" "gratus" "1"
"Paraxerus" "cepapi" "1"
"Reithrodontomys" "fulvescens" "1"
"Sciurus" "nayaritensis" "1"
"Stenocephalemys" "griseicauda" "1"
"Taterillus" "gracilis" "1"
"Acomys" "johannis" "1"
"Myomyscus" "brockmani" "1"
"Myotis" "goudoti" "1"
"Myotis" "tricolor" "1"
"Scotorepens" "sanborni" "1"
"Euryoryzomys" "legatus" "1"
"Pipistrellus" "inexspectatus" "1"
"Piliocolobus" "tephrosceles" "1"
"Trinomys" "albispinus" "1"
"Pteropus" "rufus" "1"
"Reithrodontomys" "chrysopsis" "1"
"Sminthopsis" "douglasi" "1"
"Sigmodon" "arizonae" "1"
"Callospermophilus" "madrensis" "1"
"Ictidomys" "mexicanus" "1"
"Tadarida" "lobata" "1"
"Gerbilliscus" "guineae" "1"
"Rousettus" "aegyptiacus" "1"
"Petropseudes" "dahli" "1"
"Echinops" "telfairi" "1"
"Atilax" "paludinosus" "1"
"Ictonyx" "striatus" "1"
"Poecilogale" "albinucha" "1"
"Neoromicia" "guineensis" "1"
"Mus" "musculoides" "1"
"Cryptotis" "alticola" "1"
"Thylamys" "pusillus" "1"
"Akodon" "sylvanus" "1"
"Dermanura" "azteca" "1"
"Bdeogale" "jacksoni" "1"
"Acontias" "cregoi" "1"
"Acrochordus" "arafurae" "1"
"Afroedura" "marleyi" "1"
"Agama" "kirkii" "1"
"Agama" "mwanzae" "1"
"Agama" "paragama" "1"
"Antaioserpens" "warro" "1"
"Aparallactus" "werneri" "1"
"Apostolepis" "arenaria" "1"
"Aspidoscelis" "costata" "1"
"Aspidoscelis" "guttata" "1"
"Aspidoscelis" "laredoensis" "1"
"Bellatorias" "frerei" "1"
"Bitis" "worthingtoni" "1"
"Bothrops" "erythromelas" "1"
"Brachyophis" "revoili" "1"
"Calotes" "ellioti" "1"
"Chamaeleo" "calcaricarens" "1"
"Chelodina" "oblonga" "1"
"Chelodina" "walloyarrina" "1"
"Chondrodactylus" "turneri" "1"
"Cnemaspis" "africana" "1"
"Coleodactylus" "natalensis" "1"
"Concinnia" "tenuis" "1"
"Conopsis" "biserialis" "1"
"Crocodylus" "johnsoni" "1"
"Crocodylus" "palustris" "1"
"Ctenotus" "decaneurus" "1"
"Ctenotus" "ingrami" "1"
"Dalophia" "longicauda" "1"
"Dasypeltis" "latericia" "1"
"Dasypeltis" "medici" "1"
"Demansia" "vestigiata" "1"
"Egernia" "douglasi" "1"
"Erymnochelys" "madagascariensis" "1"
"Erythrolamprus" "almadensis" "1"
"Furcifer" "oustaleti" "1"
"Gehyra" "pamela" "1"
"Geocalamus" "acutus" "1"
"Glaphyromorphus" "punctulatus" "1"
"Gonatodes" "atricucullaris" "1"
"Hemiaspis" "damelii" "1"
"Hemidactylus" "brasilianus" "1"
"Hemidactylus" "karenorum" "1"
"Hemidactylus" "squamulatus" "1"
"Kinixys" "nogueyi" "1"
"Leiolepis" "peguensis" "1"
"Liophidium" "torquatum" "1"
"Liophidium" "trilineatum" "1"
"Lissemys" "punctata" "1"
"Lophognathus" "temporalis" "1"
"Lycodryas" "pseudogranuliceps" "1"
"Lygodactylus" "chobiensis" "1"
"Melanochelys" "trijuga" "1"
"Menetia" "concinna" "1"
"Micrurus" "brasiliensis" "1"
"Mimophis" "mahfalensis" "1"
"Naja" "annulifera" "1"
"Naja" "senegalensis" "1"
"Oedura" "tryoni" "1"
"Ophisops" "minor" "1"
"Oplurus" "cuvieri" "1"
"Pelusios" "sinuatus" "1"
"Philothamnus" "semivariegatus" "1"
"Phrynosoma" "ditmarsi" "1"
"Plestiodon" "brevirostris" "1"
"Procellosaurinus" "tetradactylus" "1"
"Psammophilus" "dorsalis" "1"
"Psammophylax" "tritaeniatus" "1"
"Pseudaspis" "cana" "1"
"Pseudemys" "texana" "1"
"Rena" "unguirostris" "1"
"Rhampholeon" "marshalli" "1"
"Rhinoclemmys" "rubida" "1"
"Sceloporus" "variabilis" "1"
"Scelotes" "bidigittatus" "1"
"Scelotes" "mossambicus" "1"
"Stenolepis" "ridleyi" "1"
"Symphimus" "leucostomus" "1"
"Teius" "suquiensis" "1"
"Thamnodynastes" "almae" "1"
"Thelotornis" "capensis" "1"
"Trachemys" "ornata" "1"
"Trachemys" "yaquia" "1"
"Trachylepis" "ferrarai" "1"
"Tropidurus" "hygomi" "1"
"Tropidurus" "pinima" "1"
"Varanus" "glauerti" "1"
"Varanus" "niloticus" "1"
"Xenochrophis" "bellula" "1"
"Zonosaurus" "madagascariensis" "1"
"Kaloula" "pulchra" "1"
"Occidozyga" "lima" "1"
"Amietia" "desaegeri" "1"
"Ansonia" "inthanon" "1"
"Sclerophrys" "kerinyagae" "1"
"Scinax" "staufferi" "1"
"Leptopelis" "parbocagii" "1"
"Pseudopaludicola" "llanera" "1"
"Blommersia" "wittei" "1"
"Chiasmocleis" "albopunctata" "1"
"Phrynobatrachus" "plicatus" "1"
"Scolecomorphus" "vittatus" "1"
"Leptodactylus" "sertanejo" "1"
"Hyperolius" "marginatus" "1"
"Colius" "castanotus" "1"
"Coua" "ruficeps" "1"
"Crax" "daubentoni" "1"
"Crotophaga" "sulcirostris" "1"
"Cypseloides" "fumigatus" "1"
"Cypseloides" "senex" "1"
"Dendropicos" "poecilolaemus" "1"
"Eleothreptus" "anomalus" "1"
"Eupsittula" "aurea" "1"
"Haliaeetus" "vociferoides" "1"
"Heliactin" "bilophus" "1"
"Sittasomus" "griseus" "1"
"Arremon" "flavirostris" "1"
"Bernieria" "madagascariensis" "1"
"Lamprotornis" "iris" "1"
"Dicaeum" "igniferum" "1"
"Estrilda" "nigriloris" "1"
"Gampsorhynchus" "torquatus" "1"
"Hirundo" "angolensis" "1"
"Laterallus" "levraudi" "1"
"Chalcomitra" "adelberti" "1"
"Nesoctites" "micromegas" "1"
"Nystalus" "chacuru" "1"
"Psilopogon" "haemacephalus" "1"
"Pyrrhura" "albipectus" "1"
"Scleroptila" "finschi" "1"
"Sterna" "aurantia" "1"
"Todus" "subulatus" "1"
"Camaroptera" "harterti" "1"
"Cisticola" "chubbi" "1"
"Cyphorhinus" "thoracicus" "1"
"Microptilotis" "fordianus" "1"
"Prionops" "caniceps" "1"
"Thryothorus" "albinucha" "1"
"Trochocercus" "bivittatus" "1"
"Basileuterus" "culicivorus" "1"
"Pachycoccyx" "audeberti" "1"
"Primolius" "maracana" "1"
"Bleda" "canicapillus" "1"
"Certhiaxis" "cinnamomeus" "1"
"Cisticola" "robustus" "1"
"Contopus" "hispaniolensis" "1"
"Dulus" "dominicus" "1"
"Gubernetes" "yetapa" "1"
"Herpsilochmus" "longirostris" "1"
"Icterus" "pectoralis" "1"
"Iole" "propinqua" "1"
"Hieraaetus" "ayresii" "1"
"Myiarchus" "yucatanensis" "1"
"Phacellodomus" "ruber" "1"
"Philydor" "rufum" "1"
"Philydor" "atricapillus" "1"
"Phyllastrephus" "cabanisi" "1"
"Platyrinchus" "cancrominus" "1"
"Ploceus" "melanogaster" "1"
"Psarocolius" "atrovirens" "1"
"Saltator" "atricollis" "1"
"Spermophaga" "ruficapilla" "1"
"Spindalis" "dominicensis" "1"
"Sporophila" "hypoxantha" "1"
"Pogoniulus" "bilineatus" "1"
"Uropsila" "leucogastra" "1"
"Xiphocolaptes" "albicollis" "1"
"Amazona" "finschi" "1"
"Apaloderma" "vittatum" "1"
"Aplopelia" "larvata" "1"
"Caprimulgus" "asiaticus" "1"
"Centropus" "leucogaster" "1"
"Celeus" "lugubris" "1"
"Cyanocorax" "cyanomelas" "1"
"Dendrocincla" "homochroa" "1"
"Fluvicola" "nengeta" "1"
"Lagonosticta" "rubricata" "1"
"Chamaeza" "campanisona" "1"
"Lophoceros" "semifasciatus" "1"
"Pachycephala" "simplex" "1"
"Eremomela" "atricollis" "1"
"Cyanocorax" "morio" "1"
"Cercopithecus" "petaurista" "1"
"Leptonycteris" "curasoae" "1"
"Lycalopex" "vetulus" "1"
"Epomops" "dobsonii" "1"
"Gracilinanus" "marica" "1"
"Hapalemur" "griseus" "1"
"Hylobates" "pileatus" "1"
"Megaerops" "niphanae" "1"
"Aethomys" "bocagei" "1"
"Necromys" "lasiurus" "1"
"Funisciurus" "bayonii" "1"
"Myotis" "elegans" "1"
"Oxymycterus" "roberti" "1"
"Paraxerus" "flavovittis" "1"
"Pelomys" "campanae" "1"
"Praomys" "tullbergi" "1"
"Oenomys" "ornatus" "1"
"Pipistrellus" "coromandra" "1"
"Pteronotus" "davyi" "1"
"Ratufa" "indica" "1"
"Scotophilus" "heathii" "1"
"Taphozous" "theobaldi" "1"
"Eupleres" "major" "1"
"Crocidura" "turba" "1"
"Crossarchus" "obscurus" "1"
"Chlorocebus" "cynosuros" "1"
"Coendou" "pruinosus" "1"
"Marmosa" "quichua" "1"
"Pteropus" "intermedius" "1"
"Leopardus" "guttulus" "1"
"Artibeus" "jamaicensis" "1"
"Monodelphis" "americana" "1"
"Acanthodactylus" "boueti" "1"
"Amphiglossus" "reticulatus" "1"
"Amphisbaena" "cubana" "1"
"Amphisbaena" "innocens" "1"
"Amphisbaena" "mertensii" "1"
"Amphisbaena" "roberti" "1"
"Bachia" "cacerensis" "1"
"Batagur" "kachuga" "1"
"Bothrops" "alternatus" "1"
"Bothrops" "itapetiningae" "1"
"Celestus" "sepsoides" "1"
"Chironius" "bicarinatus" "1"
"Chrysopelea" "ornata" "1"
"Crotalus" "simus" "1"
"Ctenotus" "ehmanni" "1"
"Ctenotus" "terrareginae" "1"
"Cyclura" "cornuta" "1"
"Eremiascincus" "emigrans" "1"
"Eublepharis" "satpuraensis" "1"
"Furcifer" "rhinoceratus" "1"
"Lycophidion" "meleagris" "1"
"Lygodactylus" "wetzeli" "1"
"Lygosoma" "albopunctata" "1"
"Lygosoma" "haroldyoungi" "1"
"Micrurus" "corallinus" "1"
"Monopeltis" "welwitschii" "1"
"Nilssonia" "gangetica" "1"
"Nilssonia" "hurum" "1"
"Oligodon" "pseudotaeniatus" "1"
"Phalotris" "matogrossensis" "1"
"Philothamnus" "punctatus" "1"
"Platysaurus" "pungweensis" "1"
"Psammophis" "condanarus" "1"
"Psammophylax" "acutus" "1"
"Psammophylax" "togoensis" "1"
"Rhinoclemmys" "areolata" "1"
"Sceloporus" "carinatus" "1"
"Sphaerodactylus" "scaber" "1"
"Sphenomorphus" "stellatus" "1"
"Stenorrhina" "freminvillei" "1"
"Thrasops" "occidentalis" "1"
"Trilepida" "koppesi" "1"
"Trioceros" "ellioti" "1"
"Tropidodipsas" "fasciata" "1"
"Tropidodipsas" "fischeri" "1"
"Typhlops" "sulcatus" "1"
"Xenodon" "nattereri" "1"
"Isthmura" "bellii" "1"
"Aquiloeurycea" "cephalica" "1"
"Phrynobatrachus" "stewartae" "1"
"Incilius" "marmoreus" "1"
"Uperoleia" "minima" "1"
"Litoria" "novaehollandiae" "1"
"Litoria" "pallida" "1"
"Limnodynastes" "convexiusculus" "1"
"Limnodynastes" "salmini" "1"
"Notaden" "melanoscaphus" "1"
"Xenopus" "victorianus" "1"
"Sclerophrys" "garmani" "1"
"Sclerophrys" "steindachneri" "1"
"Leptodactylus" "latinasus" "1"
"Hyloxalus" "elachyhistus" "1"
"Corythomantis" "greeningi" "1"
"Tlalocohyla" "smithii" "1"
"Dendropsophus" "soaresi" "1"
"Eleutherodactylus" "marnockii" "1"
"Afrixalus" "crotalus" "1"
"Afrixalus" "delicatus" "1"
"Scinax" "pachycrus" "1"
"Afrixalus" "weidholzi" "1"
"Hyperolius" "tuberilinguis" "1"
"Eleutherodactylus" "angustidigitorum" "1"
"Craugastor" "mexicanus" "1"
"Eleutherodactylus" "pallidus" "1"
"Engystomops" "montubio" "1"
"Pleurodema" "diplolister" "1"
"Breviceps" "poweri" "1"
"Phrynomantis" "microps" "1"
"Pipa" "carvalhoi" "1"
"Hoplobatrachus" "tigerinus" "1"
"Polypedates" "maculatus" "1"
"Ambystoma" "velasci" "1"
"Rhinella" "veredas" "1"
"Arthroleptis" "stenodactylus" "1"
"Charadrius" "pallidus" "1"
"Circaetus" "cinerascens" "1"
"Circaetus" "cinereus" "1"
"Clamator" "levaillantii" "1"
"Coccyzus" "lansbergi" "1"
"Pericrocotus" "erythropygius" "1"
"Dendrocygna" "viduata" "1"
"Colius" "striatus" "1"
"Columba" "delegorguei" "1"
"Coracias" "naevius" "1"
"Coua" "coquereli" "1"
"Coturnix" "delegorguei" "1"
"Cynanthus" "sordidus" "1"
"Dendropicos" "abyssinicus" "1"
"Dendropicos" "obsoletus" "1"
"Doricha" "eliza" "1"
"Falco" "jugger" "1"
"Eupsittula" "canicularis" "1"
"Falco" "zoniventris" "1"
"Piaya" "mexicana" "1"
"Plegadis" "falcinellus" "1"
"Halcyon" "leucocephala" "1"
"Haliaeetus" "vocifer" "1"
"Aegithina" "nigrolutea" "1"
"Polyboroides" "typus" "1"
"Bubalornis" "niger" "1"
"Campylorhynchus" "jocosus" "1"
"Campylorhynchus" "megalopterus" "1"
"Cisticola" "ayresii" "1"
"Cisticola" "nana" "1"
"Cossypha" "semirufa" "1"
"Creatophora" "cinerea" "1"
"Cyanoloxia" "brissonii" "1"
"Emberiza" "flaviventris" "1"
"Erythrocercus" "holochlorus" "1"
"Tychaedon" "quadrivirgata" "1"
"Cecropis" "cucullata" "1"
"Histurgops" "ruficauda" "1"
"Leucippus" "fallax" "1"
"Ocyceros" "birostris" "1"
"Lophoceros" "bradfieldi" "1"
"Crithagra" "atrogularis" "1"
"Lophotibis" "cristata" "1"
"Cinnyris" "talatala" "1"
"Cinnyris" "lotenius" "1"
"Cinnyris" "mariquensis" "1"
"Melaniparus" "griseiventris" "1"
"Crithagra" "citrinipectus" "1"
"Crithagra" "mozambica" "1"
"Argya" "malcolmi" "1"
"Lybius" "vieilloti" "1"
"Microparra" "capensis" "1"
"Megascops" "hoyi" "1"
"Melierax" "metabates" "1"
"Merops" "nubicus" "1"
"Nettapus" "pulchellus" "1"
"Nothura" "chacoensis" "1"
"Nyctiprogne" "vielliardi" "1"
"Ortalis" "erythroptera" "1"
"Phaenicophaeus" "viridirostris" "1"
"Perdicula" "asiatica" "1"
"Platycercus" "venustus" "1"
"Platalea" "alba" "1"
"Ptilopachus" "petrosus" "1"
"Pyrrhura" "molinae" "1"
"Rostratula" "benghalensis" "1"
"Scleroptila" "gutturalis" "1"
"Scleroptila" "shelleyi" "1"
"Spatula" "hottentota" "1"
"Stactolaema" "leucotis" "1"
"Sternoclyta" "cyanopectus" "1"
"Streptopelia" "capicola" "1"
"Tachymarptis" "aequatorialis" "1"
"Turnix" "sylvaticus" "1"
"Upupa" "marginata" "1"
"Vanellus" "armatus" "1"
"Veniliornis" "frontalis" "1"
"Anaplectes" "jubaensis" "1"
"Anthoscopus" "sylviella" "1"
"Anthus" "cinnamomeus" "1"
"Calandrella" "blanfordi" "1"
"Ptyonoprogne" "rufigula" "1"
"Illadopsis" "distans" "1"
"Laniarius" "aethiopicus" "1"
"Neochmia" "phaeton" "1"
"Pachyramphus" "uropygialis" "1"
"Pseudonigrita" "arnaudi" "1"
"Synallaxis" "tithys" "1"
"Turdoides" "striata" "1"
"Vidua" "orientalis" "1"
"Amaurospiza" "relicta" "1"
"Ploceus" "ocularis" "1"
"Embernagra" "longicauda" "1"
"Euplectes" "nigroventris" "1"
"Spinus" "siemiradzkii" "1"
"Cinnyricinclus" "leucogaster" "1"
"Estrilda" "coerulescens" "1"
"Fraseria" "caerulescens" "1"
"Oenanthe" "albifrons" "1"
"Picumnus" "limae" "1"
"Poicephalus" "cryptoxanthus" "1"
"Theristicus" "caerulescens" "1"
"Entomyzon" "albipennis" "1"
"Hirundo" "leucosoma" "1"
"Cisticola" "chiniana" "1"
"Cichladusa" "arquata" "1"
"Cisticola" "bodessa" "1"
"Cisticola" "hunteri" "1"
"Euplectes" "capensis" "1"
"Aquila" "verreauxii" "1"
"Oreoscopus" "gutturalis" "1"
"Hypergerus" "atriceps" "1"
"Lamprotornis" "purpuroptera" "1"
"Macronyx" "ameliae" "1"
"Macronyx" "flavicollis" "1"
"Malaconotus" "blanchoti" "1"
"Melanopareia" "maximiliani" "1"
"Melozone" "kieneri" "1"
"Mirafra" "passerina" "1"
"Molothrus" "rufoaxillaris" "1"
"Monticola" "semirufus" "1"
"Motacilla" "aguimp" "1"
"Muscicapa" "gambagae" "1"
"Hieraaetus" "wahlbergi" "1"
"Nectarinia" "famosa" "1"
"Nilaus" "afer" "1"
"Newtonia" "brunneicauda" "1"
"Ixobrychus" "sturmii" "1"
"Phyllastrephus" "terrestris" "1"
"Phylloscartes" "beckeri" "1"
"Pinarocorys" "erythropygia" "1"
"Dessonornis" "humeralis" "1"
"Ploceus" "castaneiceps" "1"
"Ploceus" "jacksoni" "1"
"Ploceus" "luteolus" "1"
"Ploceus" "melanocephalus" "1"
"Ploceus" "taeniopterus" "1"
"Poephila" "personata" "1"
"Prionops" "plumatus" "1"
"Tangara" "viridicollis" "1"
"Pogoniulus" "pusillus" "1"
"Pogonornis" "dubius" "1"
"Turdus" "pelios" "1"
"Turdus" "reevei" "1"
"Ardea" "purpurea" "1"
"Ardeola" "ralloides" "1"
"Vidua" "larvaticola" "1"
"Vidua" "togoensis" "1"
"Vidua" "purpurascens" "1"
"Vireo" "nelsoni" "1"
"Xenotriccus" "mexicanus" "1"
"Xolmis" "salinarum" "1"
"Zosterops" "luteus" "1"
"Anas" "fulvigula" "1"
"Anas" "bahamensis" "1"
"Antrostomus" "salvini" "1"
"Apus" "caffer" "1"
"Apus" "barbatus" "1"
"Aulacorhynchus" "coeruleicinctis" "1"
"Burhinus" "senegalensis" "1"
"Bubulcus" "ibis" "1"
"Cisticola" "juncidis" "1"
"Climacteris" "melanurus" "1"
"Cecropis" "abyssinica" "1"
"Crithagra" "hyposticta" "1"
"Lamprotornis" "chloropterus" "1"
"Dendrocygna" "autumnalis" "1"
"Gyps" "africanus" "1"
"Necrosyrtes" "monachus" "1"
"Trigonoceps" "occipitalis" "1"
"Apalis" "melanocephala" "1"
"Cyanocorax" "colliei" "1"
"Hyliota" "flavigaster" "1"
"Neophedina" "cincta" "1"
"Cisticola" "lugubris" "1"
"Cisticola" "marginatus" "1"
"Eremomela" "usticollis" "1"
"Poecilodryas" "superciliosa" "1"
"Cynanthus" "latirostris" "1"
"Lampornis" "clemenciae" "1"
"Chaerephon" "chapini" "1"
"Crocidura" "greenwoodi" "1"
"Cryptotis" "magna" "1"
"Vespadelus" "douglasorum" "1"
"Erythrocebus" "patas" "1"
"Eudorcas" "thomsonii" "1"
"Hipposideros" "caffer" "1"
"Hipposideros" "commersoni" "1"
"Kerivoula" "argentata" "1"
"Leggadina" "lakedownensis" "1"
"Lemniscomys" "linulus" "1"
"Heteromys" "irroratus" "1"
"Herpestes" "sanguineus" "1"
"Macaca" "radiata" "1"
"Manis" "crassicaudata" "1"
"Macrotus" "waterhousii" "1"
"Mungotictis" "decemlineata" "1"
"Mus" "mattheyi" "1"
"Pseudomys" "johnsoni" "1"
"Gerbilliscus" "leucogaster" "1"
"Acomys" "percivali" "1"
"Baiomys" "taylori" "1"
"Calomys" "callosus" "1"
"Grammomys" "dolichurus" "1"
"Grammomys" "ibeanus" "1"
"Mastomys" "natalensis" "1"
"Mus" "minutoides" "1"
"Mus" "setzeri" "1"
"Cerradomys" "subflavus" "1"
"Oxymycterus" "angularis" "1"
"Reithrodontomys" "zacatecae" "1"
"Atelerix" "albiventris" "1"
"Crocidura" "bottegi" "1"
"Peromyscus" "attwateri" "1"
"Notiosorex" "evotis" "1"
"Musonycteris" "harrisoni" "1"
"Myotis" "peninsularis" "1"
"Nycteris" "aurita" "1"
"Nycteris" "hispida" "1"
"Nyctophilus" "gouldi" "1"
"Nyctophilus" "walkeri" "1"
"Cratogeomys" "fumosus" "1"
"Peromyscus" "perfulvus" "1"
"Phascogale" "pirata" "1"
"Phascolarctos" "cinereus" "1"
"Scotozous" "dormeri" "1"
"Piliocolobus" "temminckii" "1"
"Pteropus" "scapulatus" "1"
"Raphicerus" "campestris" "1"
"Redunca" "fulvorufula" "1"
"Rhinolophus" "landeri" "1"
"Rhinolophus" "swinnyi" "1"
"Rhogeessa" "alleni" "1"
"Sigmodon" "alleni" "1"
"Steatomys" "parvus" "1"
"Gerbilliscus" "phillipsi" "1"
"Tetracerus" "quadricornis" "1"
"Tragelaphus" "strepsiceros" "1"
"Mazama" "gouazoubira" "1"
"Zyzomys" "maini" "1"
"Pronolagus" "rupestris" "1"
"Crocidura" "lamottei" "1"
"Sorex" "veraepacis" "1"
"Suncus" "lixus" "1"
"Suncus" "varilla" "1"
"Galictis" "cuja" "1"
"Epomophorus" "crypturus" "1"
"Glauconycteris" "variegata" "1"
"Neoromicia" "capensis" "1"
"Neoromicia" "zuluensis" "1"
"Cryptonanus" "agricolai" "1"
"Sorex" "mediopua" "1"
"Eumops" "patagonicus" "1"
"Suncus" "hututsi" "1"
"Acomys" "spinosissimus" "1"
"Thylamys" "cinderella" "1"
"Lutreolina" "massoia" "1"
"Aethomys" "stannarius" "1"
"Akodon" "budini" "1"
"Antilope" "cervicapra" "1"
"Arvicanthis" "abyssinicus" "1"
"Calcochloris" "obtusirostris" "1"
"Canis" "adustus" "1"
"Abronia" "taeniata" "1"
"Acanthophis" "hawkei" "1"
"Acontias" "plumbeus" "1"
"Adelphicos" "quadrivirgatum" "1"
"Afrotyphlops" "obtusus" "1"
"Agama" "lionotus" "1"
"Agkistrodon" "bilineatus" "1"
"Amblyodipsas" "microphthalma" "1"
"Amerotyphlops" "amoipira" "1"
"Amerotyphlops" "yonenagae" "1"
"Amphisbaena" "nigricauda" "1"
"Ancylocranium" "ionidesi" "1"
"Anolis" "dunni" "1"
"Anolis" "nebuloides" "1"
"Anotosaura" "collaris" "1"
"Aparallactus" "capensis" "1"
"Aparallactus" "jacksonii" "1"
"Aparallactus" "lunulatus" "1"
"Apostolepis" "dorbignyi" "1"
"Bachia" "oxyrhina" "1"
"Boiruna" "sertaneja" "1"
"Bradypodion" "transvaalense" "1"
"Broadleysaurus" "major" "1"
"Calliophis" "melanurus" "1"
"Calotes" "htunwini" "1"
"Calyptotis" "scutirostrum" "1"
"Calyptotis" "temporalis" "1"
"Carlia" "amax" "1"
"Carlia" "rubigo" "1"
"Carlia" "rubrigularis" "1"
"Carlia" "rufilatus" "1"
"Carlia" "vivax" "1"
"Celestus" "agasepsoides" "1"
"Chalcides" "pulchellus" "1"
"Chalcides" "thierryi" "1"
"Chamaeleo" "dilepis" "1"
"Chamaeleo" "zeylanicus" "1"
"Chelodina" "canni" "1"
"Colobosauroides" "carvalhoi" "1"
"Concinnia" "martini" "1"
"Conophis" "vittatus" "1"
"Conopsis" "megalodon" "1"
"Conopsis" "nasus" "1"
"Contomastix" "lacertoides" "1"
"Copeoglossum" "arajara" "1"
"Crocodylus" "niloticus" "1"
"Crotalus" "ravus" "1"
"Cryptoblepharus" "adamsi" "1"
"Cryptoblepharus" "metallicus" "1"
"Ctenotus" "borealis" "1"
"Ctenotus" "halysis" "1"
"Ctenotus" "vertebralis" "1"
"Cyrtodactylus" "mcdonaldi" "1"
"Cyrtopodion" "rohtasfortai" "1"
"Dasypeltis" "abyssina" "1"
"Dromicodryas" "bernieri" "1"
"Echinanthera" "cephalomaculata" "1"
"Elapsoidea" "semiannulata" "1"
"Elapsoidea" "trapei" "1"
"Epicrates" "assisi" "1"
"Erythrolamprus" "albertguentheri" "1"
"Erythrolamprus" "mossoroensis" "1"
"Gehyra" "australis" "1"
"Gehyra" "dubia" "1"
"Gerrhosaurus" "flavigularis" "1"
"Grayia" "tholloni" "1"
"Gymnodactylus" "amarali" "1"
"Gymnodactylus" "vanzolinii" "1"
"Hemidactylus" "bayonii" "1"
"Hemidactylus" "matschiei" "1"
"Hemidactylus" "mercatorius" "1"
"Hemidactylus" "platycephalus" "1"
"Hemidactylus" "treutleri" "1"
"Heterodactylus" "septentrionalis" "1"
"Holbrookia" "elegans" "1"
"Holcosus" "orcesi" "1"
"Indotyphlops" "braminus" "1"
"Inyoka" "swazicus" "1"
"Kinixys" "belliana" "1"
"Kinyongia" "fischeri" "1"
"Latastia" "johnstonii" "1"
"Leptodeira" "splendida" "1"
"Lerista" "apoda" "1"
"Lerista" "separanda" "1"
"Liasis" "fuscus" "1"
"Liophidium" "vaillanti" "1"
"Lycophidion" "hellmichi" "1"
"Lygodactylus" "graniticolus" "1"
"Lygodactylus" "stevensoni" "1"
"Lygosoma" "guentheri" "1"
"Lygosoma" "vosmaeri" "1"
"Macropholidus" "ruthveni" "1"
"Meizodon" "regularis" "1"
"Mesoclemmys" "tuberculata" "1"
"Micrurus" "serranus" "1"
"Mochlus" "sundevalli" "1"
"Myriopholis" "albiventer" "1"
"Naja" "naja" "1"
"Natriciteres" "variegata" "1"
"Nucras" "holubi" "1"
"Oligodon" "taeniolatus" "1"
"Otocryptis" "beddomei" "1"
"Pachydactylus" "vansoni" "1"
"Panaspis" "megalurus" "1"
"Paroedura" "picta" "1"
"Pelomedusa" "subrufa" "1"
"Pelusios" "subniger" "1"
"Phelsuma" "borai" "1"
"Philothamnus" "angolensis" "1"
"Philothamnus" "hoplogaster" "1"
"Philothamnus" "natalensis" "1"
"Phrynosoma" "asio" "1"
"Phyllodactylus" "lanei" "1"
"Phyllopezus" "periosus" "1"
"Platysaurus" "imperator" "1"
"Plestiodon" "callicephalus" "1"
"Plestiodon" "tetragrammus" "1"
"Porthidium" "dunni" "1"
"Pristurus" "simonettai" "1"
"Procellosaurinus" "erythrocercus" "1"
"Prosymna" "janii" "1"
"Prosymna" "ruspolii" "1"
"Prosymna" "stuhlmanni" "1"
"Psammophis" "lineatus" "1"
"Psammophis" "mossambicus" "1"
"Rhadinaea" "fulvivittis" "1"
"Rhinoleptus" "koniagui" "1"
"Ristella" "guentheri" "1"
"Rodriguesophis" "iglesiasi" "1"
"Salvadora" "mexicana" "1"
"Salvator" "rufescens" "1"
"Scaphiophis" "albopunctatus" "1"
"Scaphiophis" "raffreyi" "1"
"Sceloporus" "dugesii" "1"
"Sceloporus" "horridus" "1"
"Sceloporus" "insignis" "1"
"Sceloporus" "minor" "1"
"Sceloporus" "ochoterenae" "1"
"Sceloporus" "torquatus" "1"
"Sceloporus" "utiformis" "1"
"Scincella" "forbesora" "1"
"Sibynomorphus" "vagus" "1"
"Smaug" "giganteus" "1"
"Smaug" "mossambicus" "1"
"Taeniophallus" "affinis" "1"
"Tantilla" "bocourti" "1"
"Tantilla" "rubra" "1"
"Tantilla" "triseriata" "1"
"Tantilla" "wilcoxi" "1"
"Terrapene" "nelsoni" "1"
"Thamnophis" "postremus" "1"
"Thamnophis" "scaliger" "1"
"Thelotornis" "mossambicanus" "1"
"Tomodon" "orestes" "1"
"Trachylepis" "affinis" "1"
"Trachylepis" "chimbana" "1"
"Trachylepis" "gravenhorstii" "1"
"Trimorphodon" "tau" "1"
"Tropidurus" "montanus" "1"
"Typhlacontias" "rohani" "1"
"Uropeltis" "phipsonii" "1"
"Varanus" "exanthematicus" "1"
"Varanus" "storri" "1"
"Xenocalamus" "bicolor" "1"
"Xenocalamus" "sabiensis" "1"
"Xenodon" "merremi" "1"
"Zygaspis" "quadrifrons" "1"
"Elachistocleis" "surinamensis" "1"
"Amietia" "nutti" "1"
"Sphaerotheca" "rolandae" "1"
"Incilius" "macrocristatus" "1"
"Uperoleia" "mimula" "1"
"Odontophrynus" "cultripes" "1"
"Sclerophrys" "togoensis" "1"
"Hemisus" "microscaphus" "1"
"Aplastodiscus" "cavicola" "1"
"Dendropsophus" "elianeae" "1"
"Phyllomedusa" "trinitatis" "1"
"Scinax" "fuscovarius" "1"
"Hyperolius" "sylvaticus" "1"
"Afrixalus" "fornasini" "1"
"Leptopelis" "anchietae" "1"
"Kassina" "kuvangensis" "1"
"Strabomantis" "biporcatus" "1"
"Eleutherodactylus" "pipilans" "1"
"Craugastor" "yucatanensis" "1"
"Leptodactylus" "mystacinus" "1"
"Physalaemus" "albonotatus" "1"
"Physalaemus" "fischeri" "1"
"Hypopachus" "ustus" "1"
"Conraua" "derooi" "1"
"Limnonectes" "dammermani" "1"
"Sylvirana" "nigrovittata" "1"
"Feihyla" "vittata" "1"
"Siphonops" "paulensis" "1"
"Colaptes" "campestris" "1"
"Cyrtonyx" "ocellatus" "1"
"Columba" "albinucha" "1"
"Columba" "punicea" "1"
"Columbina" "squammata" "1"
"Eulabeornis" "castaneoventris" "1"
"Gallinago" "undulata" "1"
"Gymnobucco" "cinereiceps" "1"
"Aegithina" "lafresnayei" "1"
"Artamus" "fuscus" "1"
"Bradypterus" "alfredi" "1"
"Cyanolyca" "pumilo" "1"
"Melaenornis" "brunneus" "1"
"Herpsilochmus" "atricapillus" "1"
"Leptotila" "jamaicensis" "1"
"Lophoceros" "pallidirostris" "1"
"Lophornis" "magnificus" "1"
"Actinodura" "ramsayi" "1"
"Tangara" "glaucocolpa" "1"
"Microhierax" "caerulescens" "1"
"Melanerpes" "pygmaeus" "1"
"Odontophorus" "columbianus" "1"
"Pardirallus" "nigricans" "1"
"Vanellus" "duvaucelii" "1"
"Penelope" "argyrotis" "1"
"Petrophassa" "rufipennis" "1"
"Phaethornis" "subochraceus" "1"
"Picumnus" "cinnamomeus" "1"
"Poicephalus" "flavifrons" "1"
"Pternistis" "ahantensis" "1"
"Scleroptila" "levaillantii" "1"
"Syrigma" "sibilatrix" "1"
"Treron" "phoenicopterus" "1"
"Trogon" "elegans" "1"
"Vanellus" "lugubris" "1"
"Dyaphorophyia" "hormophora" "1"
"Grallaricula" "ferrugineipectus" "1"
"Microeca" "tormenti" "1"
"Cinnyris" "oustaleti" "1"
"Rhipidura" "dryas" "1"
"Schoeniophylax" "phryganophilus" "1"
"Stizorhina" "finschi" "1"
"Sylvietta" "chapini" "1"
"Synallaxis" "scutata" "1"
"Geothlypis" "aequinoctialis" "1"
"Euplectes" "hartlaubi" "1"
"Nesillas" "typica" "1"
"Microcarbo" "niger" "1"
"Empidonax" "flavescens" "1"
"Ploceus" "hypoxanthus" "1"
"Xiphorhynchus" "flavigaster" "1"
"Zimmerius" "cinereicapilla" "1"
"Cichladusa" "ruficauda" "1"
"Cisticola" "angusticauda" "1"
"Elaenia" "spectabilis" "1"
"Emberizoides" "herbicola" "1"
"Euphonia" "mesochrysa" "1"
"Icterus" "auratus" "1"
"Iridosornis" "analis" "1"
"Laniarius" "mufumbiri" "1"
"Lanio" "aurantius" "1"
"Lochmias" "nematura" "1"
"Mackenziaena" "severa" "1"
"Amblycercus" "holosericeus" "1"
"Euphonia" "affinis" "1"
"Oncostoma" "cinereigulare" "1"
"Phyllastrephus" "cerviniventris" "1"
"Pipraeidea" "melanonota" "1"
"Platysteira" "peltata" "1"
"Ploceus" "insignis" "1"
"Ploceus" "superciliosus" "1"
"Polystictus" "superciliaris" "1"
"Pseudoleistes" "guirahuro" "1"
"Pytilia" "hypogrammica" "1"
"Rhipidura" "aureola" "1"
"Satrapa" "icterophrys" "1"
"Tachycineta" "albilinea" "1"
"Tachyphonus" "coronatus" "1"
"Vidua" "funerea" "1"
"Xenocopsychus" "ansorgei" "1"
"Xolmis" "velatus" "1"
"Zonotrichia" "capensis" "1"
"Thalurania" "ridgwayi" "1"
"Amazilia" "yucatanensis" "1"
"Anthracothorax" "dominicus" "1"
"Anthracothorax" "prevostii" "1"
"Aphantochroa" "cirrochloris" "1"
"Apus" "sladeniae" "1"
"Burhinus" "indicus" "1"
"Bycanistes" "fistulator" "1"
"Caridonax" "fulgidus" "1"
"Alcippe" "poioicephala" "1"
"Crypsirina" "temia" "1"
"Dendrocolaptes" "platyrostris" "1"
"Dicaeum" "agile" "1"
"Henicorhina" "leucoptera" "1"
"Clibanornis" "rectirostris" "1"
"Hylorchilus" "navai" "1"
"Nothura" "minor" "1"
"Aphelocoma" "unicolor" "1"
"Sublegatus" "arenarum" "1"
"Cercopithecus" "roloway" "1"
"Ctenomys" "argentinus" "1"
"Epomophorus" "angolensis" "1"
"Galea" "flavidens" "1"
"Megaderma" "lyra" "1"
"Marmosa" "constantiae" "1"
"Micropteropus" "intermedius" "1"
"Monophyllus" "redmani" "1"
"Mops" "niveiventer" "1"
"Mops" "trevori" "1"
"Mus" "setulosus" "1"
"Rhipidomys" "macrurus" "1"
"Bandicota" "indica" "1"
"Eptesicus" "diminutus" "1"
"Heliosciurus" "punctatus" "1"
"Hylomyscus" "carillus" "1"
"Lemniscomys" "griselda" "1"
"Rattus" "sordidus" "1"
"Sciurus" "deppei" "1"
"Sciurus" "yucatanensis" "1"
"Mylomys" "dybowskii" "1"
"Euroscaptor" "klossi" "1"
"Praomys" "derooi" "1"
"Myotis" "ruber" "1"
"Phyllonycteris" "poeyi" "1"
"Procolobus" "verus" "1"
"Proechimys" "longicaudatus" "1"
"Rhogeessa" "tumida" "1"
"Tamiops" "rodolphii" "1"
"Thalpomys" "lasiotis" "1"
"Callicebus" "nigrifrons" "1"
"Megasorex" "gigas" "1"
"Sapajus" "robustus" "1"
"Cryptotis" "mayensis" "1"
"Monodelphis" "palliolata" "1"
"Muntiacus" "vaginalis" "1"
"Steatomys" "bocagei" "1"
"Callosciurus" "finlaysonii" "1"
"Adolfus" "jacksoni" "1"
"Afrotyphlops" "anomalus" "1"
"Agama" "planiceps" "1"
"Anolis" "alutaceus" "1"
"Anolis" "unilobatus" "1"
"Aspronema" "dorsivittatum" "1"
"Atheris" "nitschei" "1"
"Caiman" "latirostris" "1"
"Calloselasma" "rhodostoma" "1"
"Calumma" "guillaumeti" "1"
"Celestus" "costatus" "1"
"Celestus" "curtissi" "1"
"Chilorhinophis" "gerardi" "1"
"Coniophanes" "imperialis" "1"
"Crotalus" "tzabcan" "1"
"Dasypeltis" "palmarum" "1"
"Dermatemys" "mawii" "1"
"Dipsas" "bucephala" "1"
"Echinanthera" "amoena" "1"
"Enhydris" "chanardi" "1"
"Enyalius" "bilineatus" "1"
"Enyalius" "brasiliensis" "1"
"Erythrolamprus" "maryellenae" "1"
"Eutropis" "trivittata" "1"
"Ficimia" "publia" "1"
"Gavialis" "gangeticus" "1"
"Gonatodes" "vittatus" "1"
"Gymnodactylus" "guttulatus" "1"
"Hemidactylus" "lamaensis" "1"
"Holaspis" "laevis" "1"
"Holcosus" "undulatus" "1"
"Hypsirhynchus" "parvifrons" "1"
"Lerista" "stylis" "1"
"Lycophidion" "irroratum" "1"
"Lycophidion" "ornatum" "1"
"Lygisaurus" "sesbrauna" "1"
"Maracaiba" "zuliae" "1"
"Mastigodryas" "dorsalis" "1"
"Mesoclemmys" "vanderhaegei" "1"
"Mesoscincus" "schwartzei" "1"
"Micrurus" "browni" "1"
"Micrurus" "diastema" "1"
"Morethia" "storri" "1"
"Mussurana" "bicolor" "1"
"Oedura" "filicipoda" "1"
"Panaspis" "cabindae" "1"
"Paratapinophis" "praemaxillaris" "1"
"Pelusios" "cupulatta" "1"
"Phyllodactylus" "tuberculosus" "1"
"Plestiodon" "parvulus" "1"
"Rhampholeon" "moyeri" "1"
"Rhinoclemmys" "pulcherrima" "1"
"Sanzinia" "madagascariensis" "1"
"Sceloporus" "bulleri" "1"
"Sceloporus" "malachiticus" "1"
"Siphlophis" "pulcher" "1"
"Sphaerodactylus" "townsendi" "1"
"Stenocercus" "erythrogaster" "1"
"Symphimus" "mayae" "1"
"Trachemys" "stejnegeri" "1"
"Trachylepis" "bayonii" "1"
"Tropidurus" "guarani" "1"
"Typhlops" "hypomethes" "1"
"Typhlops" "pusillus" "1"
"Uromacer" "oxyrhynchus" "1"
"Amnirana" "galamensis" "1"
"Duttaphrynus" "hololius" "1"
"Hyperolius" "spatzi" "1"
"Xenopus" "fischbergi" "1"
"Uperoleia" "rugosa" "1"
"Scinax" "castroviejoi" "1"
"Lithobates" "megapoda" "1"
"Notaden" "weigeli" "1"
"Litoria" "personata" "1"
"Litoria" "revelata" "1"
"Uperoleia" "aspera" "1"
"Uperoleia" "talpa" "1"
"Litoria" "australis" "1"
"Litoria" "longipes" "1"
"Litoria" "vagitus" "1"
"Litoria" "bicolor" "1"
"Litoria" "electrica" "1"
"Rhinella" "veraguensis" "1"
"Rhinella" "jimi" "1"
"Poyntonophrynus" "parkeri" "1"
"Sclerophrys" "regularis" "1"
"Duttaphrynus" "scaber" "1"
"Mertensophryne" "taitana" "1"
"Melanophryniscus" "rubriventris" "1"
"Schismaderma" "carens" "1"
"Gastrotheca" "ovifera" "1"
"Dendropsophus" "decipiens" "1"
"Dendropsophus" "dutrai" "1"
"Exerodonta" "juanitae" "1"
"Phyllomedusa" "sauvagii" "1"
"Ptychohyla" "leonhardschultzei" "1"
"Scinax" "auratus" "1"
"Trachycephalus" "atlas" "1"
"Hyperolius" "balfouri" "1"
"Kassina" "maculata" "1"
"Leptopelis" "bocagii" "1"
"Eleutherodactylus" "alcoae" "1"
"Craugastor" "decoratus" "1"
"Oreobates" "discoidalis" "1"
"Eleutherodactylus" "guttilatus" "1"
"Pristimantis" "lymani" "1"
"Leptodactylus" "chaquensis" "1"
"Leptodactylus" "troglodytes" "1"
"Noblella" "heyeri" "1"
"Engystomops" "pustulatus" "1"
"Telmatobius" "yuracare" "1"
"Microhyla" "sholigari" "1"
"Phrynomantis" "bifasciatus" "1"
"Phrynobatrachus" "mababiensis" "1"
"Pipa" "parva" "1"
"Lithobates" "neovolcanicus" "1"
"Ptychadena" "oxyrhynchus" "1"
"Eurycea" "latitans" "1"
"Notophthalmus" "meridionalis" "1"
"Incilius" "cycladen" "1"
"Gastrotheca" "piperata" "1"
"Afrixalus" "dorsimaculatus" "1"
"Bokermannohyla" "oxente" "1"
"Phrynobatrachus" "scheffleri" "1"
"Hyloxalus" "insulatus" "1"
"Ptychadena" "mascareniensis" "1"
"Tomopterna" "gallmanni" "1"
"Hyperolius" "glandicolor" "1"
"Hyperolius" "argus" "1"
"Charadrius" "pecuarius" "1"
"Chlorostilbon" "stenurus" "1"
"Ciconia" "microscelis" "1"
"Circaetus" "fasciolatus" "1"
"Circaetus" "pectoralis" "1"
"Clamator" "glandarius" "1"
"Coracopsis" "vasa" "1"
"Dacelo" "leachii" "1"
"Cryptolybia" "olivacea" "1"
"Cuculus" "clamosus" "1"
"Cyclopsitta" "coxeni" "1"
"Egretta" "picata" "1"
"Eudromia" "formosa" "1"
"Falco" "ruficollis" "1"
"Gallinula" "angulata" "1"
"Gallirex" "porphyreolophus" "1"
"Geophaps" "scripta" "1"
"Glaucidium" "capense" "1"
"Polyboroides" "radiatus" "1"
"Anthus" "caffer" "1"
"Arremon" "virenticeps" "1"
"Artamella" "viridis" "1"
"Scepomycter" "winifredae" "1"
"Psephotellus" "chrysopterygius" "1"
"Campylorhynchus" "yucatanicus" "1"
"Cassiculus" "melanicterus" "1"
"Calicalicus" "rufocarpalis" "1"
"Campylorhynchus" "gularis" "1"
"Spinus" "yarrellii" "1"
"Tychaedon" "signata" "1"
"Chrysomus" "ruficapillus" "1"
"Vanellus" "melanocephalus" "1"
"Corvus" "sinaloae" "1"
"Coryphistera" "alaudina" "1"
"Cossypha" "natalensis" "1"
"Chloebia" "gouldiae" "1"
"Estrilda" "astrild" "1"
"Hyliota" "australis" "1"
"Euplectes" "albonotatus" "1"
"Foudia" "madagascariensis" "1"
"Synallaxis" "hypochondriaca" "1"
"Notopholia" "corusca" "1"
"Leptotila" "ochraceiventris" "1"
"Leiopicus" "mahrattensis" "1"
"Leptoptilos" "crumenifer" "1"
"Spermestes" "cucullata" "1"
"Lophaetus" "occipitalis" "1"
"Cinnyris" "erythrocercus" "1"
"Cinnyris" "neergaardi" "1"
"Gymnoris" "dentata" "1"
"Caryothraustes" "celaeno" "1"
"Crithagra" "buchanani" "1"
"Crithagra" "flavigula" "1"
"Zosterops" "eurycricotus" "1"
"Granatina" "granatina" "1"
"Crithagra" "sulphurata" "1"
"Camaroptera" "brachyura" "1"
"Thryophilus" "pleurostictus" "1"
"Cantorchilus" "longirostris" "1"
"Lybius" "leucogaster" "1"
"Lybius" "guifsobalito" "1"
"Lybius" "leucocephalus" "1"
"Micronisus" "gabar" "1"
"Mergus" "octosetaceus" "1"
"Merops" "nubicoides" "1"
"Microcarbo" "africanus" "1"
"Microstilbon" "burmeisteri" "1"
"Monias" "benschi" "1"
"Phalacrocorax" "fuscicollis" "1"
"Neotis" "denhami" "1"
"Nettapus" "auritus" "1"
"Numida" "meleagris" "1"
"Nyctipolus" "hirundinaceus" "1"
"Otus" "rutilus" "1"
"Patagioenas" "maculosa" "1"
"Patagioenas" "oenops" "1"
"Penelope" "dabbenei" "1"
"Picumnus" "fuscus" "1"
"Picumnus" "fulvescens" "1"
"Porphyrio" "porphyrio" "1"
"Prodotiscus" "regulus" "1"
"Pseudastur" "occidentalis" "1"
"Psilopogon" "viridis" "1"
"Psittacara" "holochlorus" "1"
"Psittacula" "cyanocephala" "1"
"Psittacula" "krameri" "1"
"Pternistis" "swainsonii" "1"
"Pteroglossus" "erythropygius" "1"
"Arremon" "torquatus" "1"
"Radjah" "radjah" "1"
"Rhinopomastus" "aterrimus" "1"
"Sarothrura" "rufa" "1"
"Scythrops" "novaehollandiae" "1"
"Setopagis" "parvula" "1"
"Spilopelia" "suratensis" "1"
"Streptopelia" "decipiens" "1"
"Streptopelia" "hypopyrrha" "1"
"Streptopelia" "semitorquata" "1"
"Tachybaptus" "pelzelnii" "1"
"Tauraco" "ruspolii" "1"
"Telacanthura" "ussheri" "1"
"Treron" "australis" "1"
"Treron" "calvus" "1"
"Trogon" "mexicanus" "1"
"Turnix" "maculosus" "1"
"Uratelornis" "chimaera" "1"
"Arizelocichla" "chlorigula" "1"
"Arizelocichla" "striifacies" "1"
"Anthus" "nyassae" "1"
"Batis" "dimorpha" "1"
"Ploceus" "brachypterus" "1"
"Cisticola" "haematocephalus" "1"
"Ceblepyris" "cinereus" "1"
"Dicrurus" "adsimilis" "1"
"Lamprotornis" "benguelensis" "1"
"Macrosphenus" "pulitzeri" "1"
"Ploceus" "velatus" "1"
"Ploceus" "xanthopterus" "1"
"Cinnyris" "manoensis" "1"
"Cinnyris" "melanogastrus" "1"
"Procnias" "averano" "1"
"Thamnophilus" "melanonotus" "1"
"Salpornis" "salvadori" "1"
"Scytalopus" "zimmeri" "1"
"Spizocorys" "fringillaris" "1"
"Stigmatura" "budytoides" "1"
"Suiriri" "suiriri" "1"
"Sylvietta" "brachyura" "1"
"Turdus" "roehli" "1"
"Vidua" "regia" "1"
"Xiphorhynchus" "atlanticus" "1"
"Granatellus" "venustus" "1"
"Molothrus" "aeneus" "1"
"Threskiornis" "melanocephalus" "1"
"Euplectes" "progne" "1"
"Fulica" "cristata" "1"
"Euplectes" "hordeaceus" "1"
"Lepidopygia" "nana" "1"
"Carterornis" "leucotis" "1"
"Paludipasser" "locustella" "1"
"Lybius" "torquatus" "1"
"Ninox" "connivens" "1"
"Psittacara" "acuticaudatus" "1"
"Phylloscartes" "ceciliae" "1"
"Urocolius" "indicus" "1"
"Cinnyris" "notatus" "1"
"Philemon" "citreogularis" "1"
"Aimophila" "notosticta" "1"
"Deltarhynchus" "flammulatus" "1"
"Anthreptes" "orientalis" "1"
"Anthus" "lineiventris" "1"
"Anthus" "vaalensis" "1"
"Serinus" "flavivertex" "1"
"Basileuterus" "trifasciatus" "1"
"Bradypterus" "cinnamomeus" "1"
"Cisticola" "restrictus" "1"
"Conopophila" "rufogularis" "1"
"Cranioleuca" "pyrrhophia" "1"
"Dryoscopus" "gambensis" "1"
"Empidonax" "affinis" "1"
"Eremomela" "scotops" "1"
"Eremopterix" "leucopareia" "1"
"Euplectes" "macroura" "1"
"Aquila" "rapax" "1"
"Formicivora" "melanogaster" "1"
"Gerygone" "olivacea" "1"
"Grallaria" "watkinsi" "1"
"Lophospingus" "pusillus" "1"
"Ceyx" "azureus" "1"
"Icterus" "graduacauda" "1"
"Icterus" "pustulatus" "1"
"Lagonosticta" "rara" "1"
"Laniarius" "amboimensis" "1"
"Lathrotriccus" "griseipectus" "1"
"Lepidocolaptes" "leucogaster" "1"
"Malurus" "coronatus" "1"
"Mecocerculus" "hellmayri" "1"
"Megaxenops" "parnaguae" "1"
"Melaenornis" "pammelaina" "1"
"Chrysococcyx" "klaas" "1"
"Meliphaga" "lewinii" "1"
"Mimus" "saturninus" "1"
"Myadestes" "occidentalis" "1"
"Myiagra" "rubecula" "1"
"Anthreptes" "reichenowi" "1"
"Basileuterus" "rufifrons" "1"
"Cranioleuca" "henricae" "1"
"Herpsilochmus" "sellowi" "1"
"Neochmia" "modesta" "1"
"Neomixis" "tenella" "1"
"Oenanthe" "pileata" "1"
"Onychognathus" "walleri" "1"
"Pycnonotus" "luteolus" "1"
"Oriolus" "auratus" "1"
"Paroaria" "coronata" "1"
"Passerina" "rositae" "1"
"Passer" "eminibey" "1"
"Peucaea" "humeralis" "1"
"Phyllomyias" "sclateri" "1"
"Pinarornis" "plumosus" "1"
"Platysteira" "albifrons" "1"
"Ploceus" "cucullatus" "1"
"Prinia" "subflava" "1"
"Poospiza" "boliviana" "1"
"Pytilia" "afra" "1"
"Quelea" "cardinalis" "1"
"Quelea" "quelea" "1"
"Saltator" "nigriceps" "1"
"Sporophila" "lineola" "1"
"Strepera" "graculina" "1"
"Sturnia" "pagodarum" "1"
"Sublegatus" "modestus" "1"
"Sylvia" "boehmi" "1"
"Merops" "bulocki" "1"
"Merops" "lafresnayii" "1"
"Pogoniulus" "chrysoconus" "1"
"Tchagra" "australis" "1"
"Terpsiphone" "viridis" "1"
"Thamnophilus" "pelzelni" "1"
"Turdoides" "melanops" "1"
"Ardeola" "grayii" "1"
"Vidua" "macroura" "1"
"Vireo" "nanus" "1"
"Xiphocolaptes" "major" "1"
"Zosterops" "senegalensis" "1"
"Accipiter" "henstii" "1"
"Actophilornis" "africanus" "1"
"Antigone" "antigone" "1"
"Anas" "erythrorhyncha" "1"
"Anas" "sparsa" "1"
"Bugeranus" "carunculatus" "1"
"Apaloderma" "narina" "1"
"Athene" "superciliaris" "1"
"Augastes" "lumachella" "1"
"Bubo" "africanus" "1"
"Bubo" "lacteus" "1"
"Burhinus" "capensis" "1"
"Buteo" "auguralis" "1"
"Butorides" "striata" "1"
"Bycanistes" "brevis" "1"
"Campephilus" "leucopogon" "1"
"Caprimulgus" "rufigena" "1"
"Caracara" "cheriway" "1"
"Cariama" "cristata" "1"
"Caprimulgus" "poliocephalus" "1"
"Centropus" "phasianinus" "1"
"Centropus" "superciliosus" "1"
"Chaetocercus" "bombus" "1"
"Zosterops" "virens" "1"
"Apalis" "porphyrolaema" "1"
"Drymornis" "bridgesii" "1"
"Estrilda" "erythronotos" "1"
"Formicivora" "grantsaui" "1"
"Hemitriccus" "margaritaceiventer" "1"
"Lonchura" "castaneothorax" "1"
"Amazona" "barbadensis" "1"
"Anhinga" "rufa" "1"
"Furnarius" "figulus" "1"
"Columba" "guinea" "1"
"Eremomela" "canescens" "1"
"Eremopterix" "leucotis" "1"
"Mirafra" "rufocinnamomea" "1"
"Nicator" "gularis" "1"
"Prionops" "scopifrons" "1"
"Cecropis" "semirufa" "1"
"Xenopirostris" "damii" "1"
"Dendrocygna" "bicolor" "1"
"Cephalophus" "harveyi" "1"
"Cephalophus" "rufilatus" "1"
"Chaerephon" "ansorgei" "1"
"Chaetodipus" "pernix" "1"
"Crocidura" "usambarae" "1"
"Coleura" "afra" "1"
"Crocidura" "xantippe" "1"
"Crocuta" "crocuta" "1"
"Fukomys" "zechi" "1"
"Ctenomys" "frater" "1"
"Beatragus" "hunteri" "1"
"Lycalopex" "gymnocercus" "1"
"Eidolon" "dupreanum" "1"
"Eliurus" "myoxinus" "1"
"Epomophorus" "wahlbergi" "1"
"Vespadelus" "caurinus" "1"
"Eulemur" "mongoz" "1"
"Eumops" "underwoodi" "1"
"Hippopotamus" "amphibius" "1"
"Hipposideros" "camerunensis" "1"
"Laephotis" "wintoni" "1"
"Lemniscomys" "bellieri" "1"
"Leptonycteris" "nivalis" "1"
"Smutsia" "temminckii" "1"
"Mastomys" "coucha" "1"
"Microcebus" "murinus" "1"
"Micropteropus" "pusillus" "1"
"Mus" "neavei" "1"
"Pseudomys" "delicatulus" "1"
"Tragelaphus" "oryx" "1"
"Calomys" "expulsus" "1"
"Akodon" "fumeus" "1"
"Aethomys" "chrysophilus" "1"
"Baiomys" "musculus" "1"
"Crocidura" "baileyi" "1"
"Crocidura" "maquassiensis" "1"
"Funambulus" "palmarum" "1"
"Dendromus" "nyikae" "1"
"Heliosciurus" "undulatus" "1"
"Hystrix" "africaeaustralis" "1"
"Marmosa" "xerophila" "1"
"Oxymycterus" "paramensis" "1"
"Mus" "mahomet" "1"
"Mus" "oubanguii" "1"
"Mus" "phillipsi" "1"
"Otomys" "angoniensis" "1"
"Paraxerus" "palliatus" "1"
"Pedetes" "capensis" "1"
"Pelomys" "fallax" "1"
"Peromyscus" "spicilegus" "1"
"Peromyscus" "melanotis" "1"
"Rattus" "rattus" "1"
"Gerbilliscus" "boehmi" "1"
"Crocidura" "nanilla" "1"
"Crocidura" "hirta" "1"
"Crocidura" "jacksoni" "1"
"Crocidura" "yankariensis" "1"
"Praomys" "daltoni" "1"
"Oecomys" "catherinae" "1"
"Phacochoerus" "africanus" "1"
"Neotoma" "palatina" "1"
"Nycteris" "macrotis" "1"
"Nycteris" "thebaica" "1"
"Nyctimene" "robinsoni" "1"
"Nyctophilus" "bifax" "1"
"Otomys" "typus" "1"
"Pipistrellus" "adamsi" "1"
"Proechimys" "decumanus" "1"
"Pseudomys" "pilligaensis" "1"
"Pteropus" "alecto" "1"
"Redunca" "arundinum" "1"
"Reithrodontomys" "burti" "1"
"Rhinolophus" "fumigatus" "1"
"Rhogeessa" "gracilis" "1"
"Sciurus" "oculatus" "1"
"Scotophilus" "leucogaster" "1"
"Sigmodon" "leucotis" "1"
"Steatomys" "caurinus" "1"
"Sylvicapra" "grimmia" "1"
"Uranomys" "ruddi" "1"
"Xenomys" "nelsoni" "1"
"Wiedomys" "pyrrhorhinos" "1"
"Microcebus" "ravelobensis" "1"
"Planigale" "maculata" "1"
"Macropus" "rufogriseus" "1"
"Elephantulus" "myurus" "1"
"Setifer" "setosus" "1"
"Tenrec" "ecaudatus" "1"
"Pseudantechinus" "bilarni" "1"
"Lepus" "nigricollis" "1"
"Sorex" "emarginatus" "1"
"Ichneumia" "albicauda" "1"
"Mungos" "mungo" "1"
"Rhynchogale" "melleri" "1"
"Civettictis" "civetta" "1"
"Potamochoerus" "larvatus" "1"
"Elephantulus" "brachyrhynchus" "1"
"Fukomys" "kafuensis" "1"
"Neoromicia" "helios" "1"
"Aethomys" "ineptus" "1"
"Chlorocebus" "tantalus" "1"
"Graomys" "centralis" "1"
"Ctenomys" "coludo" "1"
"Geomys" "attwateri" "1"
"Notiosorex" "villai" "1"
"Hipposideros" "inornatus" "1"
"Lepilemur" "otto" "1"
"Pseudomys" "calabyi" "1"
"Lagidium" "ahuacaense" "1"
"Galea" "leucoblephara" "1"
"Aepyceros" "melampus" "1"
"Akodon" "siberiae" "1"
"Neamblysomus" "gunningi" "1"
"Aonyx" "capensis" "1"
"Calomys" "boliviae" "1"
"Leptailurus" "serval" "1"
"Catagonus" "wagneri" "1"
"Sapajus" "xanthosternos" "1"
"Acanthocercus" "cyanogaster" "1"
"Acontias" "jappi" "1"
"Acratosaura" "mentalis" "1"
"Adelophis" "copei" "1"
"Afroedura" "haackei" "1"
"Afroedura" "loveridgei" "1"
"Afroedura" "multiporis" "1"
"Afrotyphlops" "blanfordii" "1"
"Afrotyphlops" "schlegelii" "1"
"Agama" "armata" "1"
"Agama" "cristata" "1"
"Agama" "gracilimembris" "1"
"Agama" "sankaranica" "1"
"Agama" "turuensis" "1"
"Amalosia" "jacovae" "1"
"Amblyodipsas" "polylepis" "1"
"Ameiva" "nodam" "1"
"Ameivula" "pyrrhogularis" "1"
"Amphiglossus" "andranovahensis" "1"
"Amphiglossus" "splendidus" "1"
"Amphisbaena" "microcephalum" "1"
"Anilios" "troglodytes" "1"
"Anilios" "unguirostris" "1"
"Anolis" "immaculogularis" "1"
"Anolis" "nigrolineatus" "1"
"Anolis" "sacamecatensis" "1"
"Anolis" "singularis" "1"
"Antaresia" "childreni" "1"
"Apostolepis" "ambiniger" "1"
"Apostolepis" "breviceps" "1"
"Aprasia" "clairae" "1"
"Aspidoscelis" "calidipes" "1"
"Aspidoscelis" "opatae" "1"
"Aspidoscelis" "sackii" "1"
"Aspidoscelis" "stictogramma" "1"
"Atractus" "carrioni" "1"
"Bachia" "barbouri" "1"
"Bachia" "intermedia" "1"
"Bipes" "canaliculatus" "1"
"Boaedon" "fuliginosus" "1"
"Bothrops" "muriciensis" "1"
"Brachyophidium" "rhodogaster" "1"
"Bradypodion" "setaroi" "1"
"Brookesia" "brygooi" "1"
"Calyptotis" "lepidorostrum" "1"
"Carlia" "gracilis" "1"
"Carlia" "rostralis" "1"
"Carlia" "schmeltzii" "1"
"Causus" "defilippii" "1"
"Chamaeleo" "senegalensis" "1"
"Chelonoidis" "chilensis" "1"
"Chirindia" "swynnertoni" "1"
"Chlamydosaurus" "kingii" "1"
"Cnemaspis" "alantika" "1"
"Cnemaspis" "tropidogaster" "1"
"Cnemaspis" "wynadensis" "1"
"Cnemidophorus" "arenivagus" "1"
"Coelognathus" "helena" "1"
"Coluber" "aurigulus" "1"
"Coluber" "schotti" "1"
"Concinnia" "sokosoma" "1"
"Coniophanes" "dromiciformis" "1"
"Coniophanes" "longinquus" "1"
"Cordylus" "jonesii" "1"
"Coronelaps" "lepidus" "1"
"Crotalus" "pricei" "1"
"Crotalus" "totonacus" "1"
"Crotalus" "triseriatus" "1"
"Crotaphopeltis" "braestrupi" "1"
"Cryptoblepharus" "daedalos" "1"
"Cryptoblepharus" "juno" "1"
"Cryptoblepharus" "mertensi" "1"
"Cryptoblepharus" "tytthos" "1"
"Cryptophis" "nigrostriatus" "1"
"Ctenosaura" "defensor" "1"
"Ctenotus" "delli" "1"
"Ctenotus" "essingtonii" "1"
"Ctenotus" "kurnbudj" "1"
"Ctenotus" "storri" "1"
"Ctenotus" "striaticeps" "1"
"Cyrtodactylus" "brevidactylus" "1"
"Cyrtopodion" "aravallensis" "1"
"Daboia" "russelii" "1"
"Dalophia" "luluae" "1"
"Dalophia" "pistillum" "1"
"Dasypeltis" "atra" "1"
"Dasypeltis" "gansi" "1"
"Demansia" "flagellatio" "1"
"Diploglossus" "lessonae" "1"
"Diporiphora" "arnhemica" "1"
"Diporiphora" "australis" "1"
"Diporiphora" "bilineata" "1"
"Dipsadoboa" "aulica" "1"
"Dipsas" "gaigeae" "1"
"Draco" "dussumieri" "1"
"Ebenavia" "maintimainty" "1"
"Egernia" "hosmeri" "1"
"Egernia" "rugosa" "1"
"Elapsoidea" "chelazziorum" "1"
"Elapsoidea" "sundevallii" "1"
"Elseya" "lavarackorum" "1"
"Emydura" "macquarii" "1"
"Emydura" "victoriae" "1"
"Enulius" "oligostichus" "1"
"Enyalius" "bibronii" "1"
"Euspondylus" "acutirostris" "1"
"Furcifer" "angeli" "1"
"Furcifer" "antimena" "1"
"Geochelone" "elegans" "1"
"Geophis" "bicolor" "1"
"Geophis" "mutitorques" "1"
"Gonionotophis" "capensis" "1"
"Graptemys" "caglei" "1"
"Hebius" "monticola" "1"
"Hemidactylus" "gracilis" "1"
"Hemidactylus" "leschenaultii" "1"
"Hemidactylus" "modestus" "1"
"Hemidactylus" "thayene" "1"
"Heteroliodon" "occipitalis" "1"
"Holbrookia" "lacerata" "1"
"Homonota" "borellii" "1"
"Homopholis" "walbergii" "1"
"Ichnotropis" "capensis" "1"
"Kinixys" "spekii" "1"
"Kinosternon" "abaxillare" "1"
"Kinosternon" "oaxacae" "1"
"Kinyongia" "excubitor" "1"
"Lampropeltis" "mexicana" "1"
"Langaha" "pseudoalluaudi" "1"
"Latastia" "ornata" "1"
"Leioheterodon" "geayi" "1"
"Leposoma" "puk" "1"
"Leptodeira" "punctata" "1"
"Leptodeira" "uribei" "1"
"Leptotyphlops" "incognitus" "1"
"Leptotyphlops" "tanae" "1"
"Lerista" "greeri" "1"
"Lerista" "wilkinsi" "1"
"Letheobia" "erythraea" "1"
"Letheobia" "rufescens" "1"
"Letheobia" "sudanensis" "1"
"Liolaemus" "cranwelli" "1"
"Liophidium" "chabaudi" "1"
"Lycodon" "aulicus" "1"
"Lycophidion" "pygmaeum" "1"
"Lygisaurus" "rococo" "1"
"Lygisaurus" "zuma" "1"
"Lygodactylus" "angolensis" "1"
"Lygodactylus" "bernardi" "1"
"Lygodactylus" "capensis" "1"
"Lygodactylus" "decaryi" "1"
"Lygosoma" "pembanum" "1"
"Lygosoma" "popae" "1"
"Madascincus" "igneocaudatus" "1"
"Madatyphlops" "boettgeri" "1"
"Malacochersus" "tornieri" "1"
"Matoatoa" "brevipes" "1"
"Menetia" "alanae" "1"
"Mesaspis" "gadovii" "1"
"Micrurus" "bocourti" "1"
"Micrurus" "distans" "1"
"Micrurus" "ibiboboca" "1"
"Mochlus" "afer" "1"
"Mochlus" "tanae" "1"
"Monopeltis" "adercae" "1"
"Myriopholis" "braccianii" "1"
"Namibiana" "rostrata" "1"
"Nangura" "spinosa" "1"
"Nerodia" "harteri" "1"
"Oligodon" "theobaldi" "1"
"Ophioscincus" "cooloolensis" "1"
"Oplurus" "fierinensis" "1"
"Pachydactylus" "tigrinus" "1"
"Pangshura" "tecta" "1"
"Paroedura" "androyensis" "1"
"Paroedura" "bastardi" "1"
"Pedioplanis" "rubens" "1"
"Pelusios" "castaneus" "1"
"Phalotris" "sansebastiani" "1"
"Phelsuma" "hielscheri" "1"
"Phelsuma" "modesta" "1"
"Philothamnus" "irregularis" "1"
"Phisalixella" "tulearensis" "1"
"Phyllodactylus" "bordai" "1"
"Phyllodactylus" "davisi" "1"
"Phyllodactylus" "johnwrighti" "1"
"Phyllopezus" "maranjonensis" "1"
"Platyceps" "taylori" "1"
"Platysaurus" "lebomboensis" "1"
"Platysaurus" "minor" "1"
"Plestiodon" "bilineatus" "1"
"Plestiodon" "dugesii" "1"
"Polychrus" "femoralis" "1"
"Porthidium" "arcosae" "1"
"Proablepharus" "naranjicaudus" "1"
"Proctoporus" "xestus" "1"
"Psammophis" "angolensis" "1"
"Pseudogonatodes" "barbouri" "1"
"Pseudonaja" "textilis" "1"
"Psychosaura" "agmosticha" "1"
"Python" "molurus" "1"
"Rena" "maxima" "1"
"Rhadinaea" "taeniata" "1"
"Rhamphiophis" "rubropunctatus" "1"
"Rhampholeon" "uluguruensis" "1"
"Rhinotyphlops" "unitaeniatus" "1"
"Rhoptropus" "benguellensis" "1"
"Riama" "luctuosa" "1"
"Riama" "vespertina" "1"
"Rieppeleon" "brevicaudatus" "1"
"Sceloporus" "albiventris" "1"
"Sceloporus" "cyanogenys" "1"
"Sceloporus" "formosus" "1"
"Sceloporus" "jalapae" "1"
"Sceloporus" "macdougalli" "1"
"Sceloporus" "megalepidurus" "1"
"Sceloporus" "siniferus" "1"
"Scelotes" "limpopoensis" "1"
"Scolecoseps" "boulengeri" "1"
"Siagonodon" "acutirostris" "1"
"Sirenoscincus" "yamagishii" "1"
"Smaug" "breyeri" "1"
"Sphaerodactylus" "leucaster" "1"
"Spondylurus" "nitidus" "1"
"Stenocercus" "empetrus" "1"
"Stenocercus" "huancabambae" "1"
"Strophurus" "horneri" "1"
"Strophurus" "robinsoni" "1"
"Strophurus" "taenicauda" "1"
"Tantalophis" "discolor" "1"
"Tantilla" "marcovani" "1"
"Tantillita" "brevissima" "1"
"Thamnodynastes" "paraguanae" "1"
"Thamnodynastes" "sertanejo" "1"
"Thamnophis" "exsul" "1"
"Thamnophis" "melanogaster" "1"
"Thelotornis" "usambaricus" "1"
"Tracheloptychus" "madagascariensis" "1"
"Trachylepis" "elegans" "1"
"Trioceros" "bitaeniatus" "1"
"Trioceros" "kinetensis" "1"
"Trioceros" "sternfeldi" "1"
"Tumbunascincus" "luteilateralis" "1"
"Urosaurus" "bicarinatus" "1"
"Varanus" "sparnus" "1"
"Vermicella" "annulata" "1"
"Vermicella" "intermedia" "1"
"Xenagama" "wilmsi" "1"
"Xenagama" "zonura" "1"
"Xenocalamus" "transvaalensis" "1"
"Xenodon" "semicinctus" "1"
"Zonosaurus" "trilineatus" "1"
"Zygaspis" "vandami" "1"
"Aplastodiscus" "perviridis" "1"
"Leptolalax" "minimus" "1"
"Limnonectes" "megastomias" "1"
"Odorrana" "indeprensa" "1"
"Phrynobatrachus" "calcaratus" "1"
"Afrixalus" "nigeriensis" "1"
"Amietia" "chapini" "1"
"Scinax" "centralis" "1"
"Ischnocnema" "juipoca" "1"
"Hyperolius" "langi" "1"
"Hyperolius" "lateralis" "1"
"Hyperolius" "laurenti" "1"
"Hyperolius" "major" "1"
"Hyperolius" "mariae" "1"
"Rhinella" "beebei" "1"
"Rhinella" "diptycha" "1"
"Peltophryne" "guentheri" "1"
"Nymphargus" "ocellatus" "1"
"Hyalinobatrachium" "fragile" "1"
"Hemisus" "wittei" "1"
"Hoplobatrachus" "crassus" "1"
"Hypsiboas" "lundii" "1"
"Hypsiboas" "heilprini" "1"
"Tlalocohyla" "loquax" "1"
"Exerodonta" "melanomma" "1"
"Tlalocohyla" "picta" "1"
"Hyla" "walkeri" "1"
"Osteopilus" "dominicensis" "1"
"Afrixalus" "upembae" "1"
"Smilisca" "baudinii" "1"
"Sphaenorhynchus" "prasinus" "1"
"Afrixalus" "brachycnemis" "1"
"Afrixalus" "uluguruensis" "1"
"Hyperolius" "kivuensis" "1"
"Hyperolius" "baumanni" "1"
"Leptopelis" "christyi" "1"
"Adenomera" "diptyx" "1"
"Pristimantis" "dundeei" "1"
"Craugastor" "hobartsmithi" "1"
"Eleutherodactylus" "schmidti" "1"
"Pristimantis" "terraebolivaris" "1"
"Leptodactylus" "melanonotus" "1"
"Eleutherodactylus" "thomasi" "1"
"Leptodactylus" "furnarius" "1"
"Leptodactylus" "labyrinthicus" "1"
"Physalaemus" "centralis" "1"
"Pseudopaludicola" "ternetzi" "1"
"Aglyptodactylus" "securifer" "1"
"Leptolalax" "pelodytoides" "1"
"Kaloula" "mediolineata" "1"
"Phrynobatrachus" "perpalmatus" "1"
"Phrynobatrachus" "minutus" "1"
"Fejervarya" "syhadrensis" "1"
"Ptychadena" "grandisonae" "1"
"Ptychadena" "taenioscelis" "1"
"Sphaerotheca" "dobsonii" "1"
"Bolitoglossa" "yucatana" "1"
"Allobates" "pittieri" "1"
"Phrynobatrachus" "pallidus" "1"
"Mannophryne" "leonardoi" "1"
"Scinax" "tigrinus" "1"
"Astylosternus" "laticephalus" "1"
"Elachistocleis" "matogrosso" "1"
"Hyperolius" "burgessi" "1"
"Pyxicephalus" "angusticeps" "1"
"Theloderma" "stellatum" "1"
"Chaetura" "meridionalis" "1"
"Charadrius" "thoracicus" "1"
"Chlorostilbon" "gibsoni" "1"
"Chlorostilbon" "swainsonii" "1"
"Chordeiles" "gundlachii" "1"
"Ciconia" "maguari" "1"
"Colinus" "nigrogularis" "1"
"Columbina" "minuta" "1"
"Coua" "cristata" "1"
"Crax" "fasciolata" "1"
"Dendrocygna" "javanica" "1"
"Dendropicos" "griseocephalus" "1"
"Dendrortyx" "leucophrys" "1"
"Egretta" "rufescens" "1"
"Eudocimus" "ruber" "1"
"Glareola" "nuchalis" "1"
"Harpagus" "diodon" "1"
"Hemiprocne" "coronata" "1"
"Heliomaster" "furcifer" "1"
"Hylocharis" "chrysura" "1"
"Lampornis" "amethystinus" "1"
"Lampornis" "sybillae" "1"
"Ammodramus" "humeralis" "1"
"Anthreptes" "gabonicus" "1"
"Apalis" "chirindensis" "1"
"Myiothlypis" "flaveola" "1"
"Batis" "soror" "1"
"Cisticola" "pipiens" "1"
"Edolisoma" "dohertyi" "1"
"Cyanocorax" "yucatanicus" "1"
"Melaenornis" "chocolatinus" "1"
"Dryoscopus" "angolensis" "1"
"Ficedula" "harterti" "1"
"Nyctiphrynus" "yucatanicus" "1"
"Cerasophila" "thompsoni" "1"
"Leucochloris" "albicollis" "1"
"Otus" "silvicola" "1"
"Bradornis" "ussheri" "1"
"Cinnyris" "buettikoferi" "1"
"Cinnyris" "venustus" "1"
"Leptocoma" "zeylonica" "1"
"Pogonotriccus" "orbitalis" "1"
"Pyrrhura" "caeruleiceps" "1"
"Illadopsis" "turdina" "1"
"Pheugopedius" "maculipectus" "1"
"Geokichla" "princei" "1"
"Malacoptila" "minor" "1"
"Megascops" "atricapilla" "1"
"Megascops" "guatemalae" "1"
"Melanerpes" "striatus" "1"
"Mellisuga" "minima" "1"
"Morococcyx" "erythropygus" "1"
"Ninox" "rudolfi" "1"
"Nothura" "maculosa" "1"
"Patagioenas" "leucocephala" "1"
"Penelope" "superciliaris" "1"
"Phaethornis" "mexicanus" "1"
"Phimosus" "infuscatus" "1"
"Picus" "xanthopygaeus" "1"
"Porzana" "albicollis" "1"
"Arremon" "phaeopleurus" "1"
"Psittacara" "chloropterus" "1"
"Psittacula" "eupatria" "1"
"Psittacula" "roseata" "1"
"Pternistis" "afer" "1"
"Ptilinopus" "alligator" "1"
"Ptilinopus" "dohertyi" "1"
"Ptilinopus" "regina" "1"
"Rhynchotus" "rufescens" "1"
"Rhyticeros" "everetti" "1"
"Synoicus" "adansonii" "1"
"Stephanoaetus" "coronatus" "1"
"Tachornis" "phoenicobia" "1"
"Tauraco" "livingstonii" "1"
"Tauraco" "erythrolophus" "1"
"Trogon" "melanocephalus" "1"
"Todus" "angustirostris" "1"
"Turnix" "nanus" "1"
"Treron" "floris" "1"
"Turdus" "simillimus" "1"
"Trogon" "surrucura" "1"
"Turtur" "tympanistria" "1"
"Veniliornis" "kirkii" "1"
"Apalis" "alticola" "1"
"Asthenes" "vilcabambae" "1"
"Batis" "reichenowi" "1"
"Calamonastes" "undosus" "1"
"Conopophaga" "lineata" "1"
"Cyanolanius" "madagascarinus" "1"
"Cyornis" "stresemanni" "1"
"Dicaeum" "wilhelminae" "1"
"Gracupica" "contra" "1"
"Hylophilus" "flavipes" "1"
"Melozone" "leucotis" "1"
"Ploceus" "ruweti" "1"
"Myiarchus" "venezuelensis" "1"
"Myiopagis" "viridicata" "1"
"Cinnyris" "ludovicensis" "1"
"Pachyramphus" "major" "1"
"Pachyramphus" "viridis" "1"
"Philepitta" "schlegeli" "1"
"Pycnonotus" "finlaysoni" "1"
"Riparia" "chinensis" "1"
"Sakesphorus" "pulchellus" "1"
"Salpornis" "spilonota" "1"
"Crithagra" "frontalis" "1"
"Sporophila" "bouvreuil" "1"
"Syndactyla" "dimidiata" "1"
"Xiphorhynchus" "erythropygius" "1"
"Calyptophilus" "tertius" "1"
"Psarocolius" "oleagineus" "1"
"Setophaga" "pitiayumi" "1"
"Tigrisoma" "mexicanum" "1"
"Glaucidium" "minutissimum" "1"
"Bradypterus" "carpalis" "1"
"Chlorocichla" "laetissima" "1"
"Dicaeum" "annae" "1"
"Cinnyris" "cupreus" "1"
"Theristicus" "caudatus" "1"
"Myiopagis" "caniceps" "1"
"Turdus" "ardosiaceus" "1"
"Acridotheres" "fuscus" "1"
"Amandava" "amandava" "1"
"Anthreptes" "anchietae" "1"
"Apalis" "sharpii" "1"
"Atlapetes" "terborghi" "1"
"Emberiza" "cabanisi" "1"
"Estrilda" "paludicola" "1"
"Euphonia" "cyanocephala" "1"
"Aramides" "ypecaha" "1"
"Grallaria" "erythroleuca" "1"
"Grallaricula" "loricata" "1"
"Heleia" "crassirostris" "1"
"Icterus" "icterus" "1"
"Illadopsis" "puveli" "1"
"Inezia" "caudata" "1"
"Egretta" "tricolor" "1"
"Lonchura" "punctulata" "1"
"Malimbus" "ibadanensis" "1"
"Melocichla" "mentalis" "1"
"Monticola" "angolensis" "1"
"Motacilla" "clara" "1"
"Muscicapa" "segregata" "1"
"Glareola" "lactea" "1"
"Tangara" "abbas" "1"
"Phaenicophilus" "palmarum" "1"
"Phaenicophilus" "poliocephalus" "1"
"Hapalocrex" "flaviventer" "1"
"Neothraupis" "fasciata" "1"
"Pachyramphus" "validus" "1"
"Jynx" "ruficollis" "1"
"Phylloscartes" "flaviventris" "1"
"Phyllomyias" "reiseri" "1"
"Ploceus" "angolensis" "1"
"Ploceus" "aureonucha" "1"
"Ploceus" "flavipes" "1"
"Ploceus" "weynsi" "1"
"Progne" "dominicensis" "1"
"Psalidoprocne" "albiceps" "1"
"Schoenicola" "brevirostris" "1"
"Tachyphonus" "rufus" "1"
"Tangara" "rufigenis" "1"
"Troglodytes" "rufociliatus" "1"
"Turdus" "leucomelas" "1"
"Tyrannus" "savana" "1"
"Vidua" "obtusa" "1"
"Vireo" "magister" "1"
"Streptopelia" "xanthocycla" "1"
"Amazilia" "candida" "1"
"Amazilia" "cyanocephala" "1"
"Amazilia" "rutila" "1"
"Amazona" "aestiva" "1"
"Amazona" "xantholora" "1"
"Amazona" "viridigenalis" "1"
"Arborophila" "brunneopectus" "1"
"Asio" "stygius" "1"
"Aspatha" "gularis" "1"
"Athene" "brama" "1"
"Burhinus" "bistriatus" "1"
"Campephilus" "robustus" "1"
"Caprimulgus" "natalensis" "1"
"Caprimulgus" "affinis" "1"
"Cathartes" "burrovianus" "1"
"Celeus" "flavescens" "1"
"Alectrurus" "tricolor" "1"
"Dysithamnus" "mentalis" "1"
"Euscarthmus" "rufomarginatus" "1"
"Ferminia" "cerverai" "1"
"Myrmecocichla" "tholloni" "1"
"Sheppardia" "polioptera" "1"
"Knipolegus" "nigerrimus" "1"
"Sarcogyps" "calvus" "1"
"Pygochelidon" "cyanoleuca" "1"
"Cyanocorax" "chrysops" "1"
"Mirafra" "assamica" "1"
"Apalis" "jacksoni" "1"
"Phyllomyias" "fasciatus" "1"
"Cercocebus" "lunulatus" "1"
"Cerdocyon" "thous" "1"
"Chiroderma" "doriae" "1"
"Dasypus" "septemcinctus" "1"
"Craseonycteris" "thonglongyai" "1"
"Fukomys" "mechowi" "1"
"Cuon" "alpinus" "1"
"Dasyprocta" "azarae" "1"
"Dasyprocta" "guamara" "1"
"Dephomys" "defua" "1"
"Eulemur" "coronatus" "1"
"Galago" "matschiei" "1"
"Galagoides" "zanzibaricus" "1"
"Glossophaga" "leachii" "1"
"Heliosciurus" "ruwenzorii" "1"
"Lonchophylla" "dekeyseri" "1"
"Mus" "callewaerti" "1"
"Aethomys" "nyikae" "1"
"Aethomys" "kaiseri" "1"
"Berylmys" "berdmorei" "1"
"Crocidura" "macmillani" "1"
"Mus" "shortridgei" "1"
"Mus" "triton" "1"
"Orthogeomys" "hispidus" "1"
"Peromyscus" "megalops" "1"
"Reithrodontomys" "gracilis" "1"
"Sciurus" "granatensis" "1"
"Crocidura" "luna" "1"
"Crocidura" "crossei" "1"
"Lophuromys" "chrysopus" "1"
"Graphiurus" "nagtglasii" "1"
"Sigmodon" "toltecus" "1"
"Myotis" "annectans" "1"
"Oecomys" "cleberi" "1"
"Peromyscus" "mexicanus" "1"
"Peromyscus" "stirtoni" "1"
"Peromyscus" "yucatanicus" "1"
"Phaner" "electromontis" "1"
"Pipistrellus" "tenuis" "1"
"Proechimys" "guairae" "1"
"Rhinolophus" "malayanus" "1"
"Rhinolophus" "shameli" "1"
"Rhinolophus" "yunanensis" "1"
"Rhogeessa" "minutilla" "1"
"Sturnira" "erythromos" "1"
"Tamandua" "mexicana" "1"
"Taphozous" "achates" "1"
"Taphozous" "longimanus" "1"
"Paratriaenops" "auritus" "1"
"Rhinolophus" "convexus" "1"
"Galagoides" "rondoensis" "1"
"Microcebus" "tavaratra" "1"
"Scotophilus" "nucella" "1"
"Kerodon" "acrobata" "1"
"Thrichomys" "pachyurus" "1"
"Sapajus" "cay" "1"
"Sigmodon" "planifrons" "1"
"Oligoryzomys" "rupestris" "1"
"Cerradomys" "marinhus" "1"
"Natalus" "major" "1"
"Scotophilus" "marovaza" "1"
"Cercopithecus" "lowei" "1"
"Hylomyscus" "pamfi" "1"
"Herpestes" "javanicus" "1"
"Pattonomys" "carrikeri" "1"
"Acerodon" "mackloti" "1"
"Akodon" "surdus" "1"
"Dasymys" "foxi" "1"
"Bassariscus" "sumichrasti" "1"
"Callosciurus" "caniceps" "1"
"Acanthosaura" "crucigera" "1"
"Agama" "finchi" "1"
"Agama" "mossambica" "1"
"Agkistrodon" "russeolus" "1"
"Amphiesma" "stolatum" "1"
"Amphisbaena" "leeseri" "1"
"Amphisbaena" "xera" "1"
"Anilios" "yirrikalae" "1"
"Anolis" "aliniger" "1"
"Anolis" "baleatus" "1"
"Anolis" "brevirostris" "1"
"Anolis" "cybotes" "1"
"Anolis" "deltae" "1"
"Anolis" "hendersoni" "1"
"Anolis" "impetigosus" "1"
"Anolis" "poncensis" "1"
"Anolis" "semilineatus" "1"
"Anolis" "sericeus" "1"
"Aparallactus" "moeruensis" "1"
"Apostolepis" "albicollaris" "1"
"Apostolepis" "cerradoensis" "1"
"Apostolepis" "christineae" "1"
"Apostolepis" "flavotorquata" "1"
"Apostolepis" "goiasensis" "1"
"Apostolepis" "intermedia" "1"
"Aristelliger" "georgeensis" "1"
"Bitis" "parviocula" "1"
"Bothriechis" "rowleyi" "1"
"Brachymeles" "miriamae" "1"
"Bungarus" "sindanus" "1"
"Calliophis" "maculiceps" "1"
"Calotes" "mystaceus" "1"
"Carlia" "jarnoldae" "1"
"Carlia" "rimula" "1"
"Celestus" "carraui" "1"
"Celestus" "stenurus" "1"
"Cercosaura" "schreibersii" "1"
"Cerrophidion" "wilsoni" "1"
"Chamaeleo" "necasi" "1"
"Chilabothrus" "fordii" "1"
"Chirindia" "ewerbecki" "1"
"Chirindia" "rondoensis" "1"
"Chitra" "vandijki" "1"
"Clelia" "plumbea" "1"
"Cnemaspis" "gigas" "1"
"Coleonyx" "elegans" "1"
"Coniophanes" "schmidti" "1"
"Ctenosaura" "alfredschmidti" "1"
"Ctenotus" "astictus" "1"
"Ctenotus" "mastigura" "1"
"Ctenotus" "mesotes" "1"
"Cyclodomorphus" "maxima" "1"
"Cyrtodactylus" "darmandvillei" "1"
"Cyrtodactylus" "papilionoides" "1"
"Demansia" "simplex" "1"
"Dendrelaphis" "subocularis" "1"
"Diporiphora" "convergens" "1"
"Dipsadoboa" "flavida" "1"
"Dixonius" "melanostictus" "1"
"Draco" "blanfordii" "1"
"Dryocalamus" "davisonii" "1"
"Emoia" "kitcheneri" "1"
"Emoia" "similis" "1"
"Enyalius" "catenatus" "1"
"Enyalius" "perditus" "1"
"Eremiascincus" "butlerorum" "1"
"Fordonia" "leucobalia" "1"
"Furcifer" "petteri" "1"
"Furcifer" "viridis" "1"
"Gehyra" "spheniscus" "1"
"Gekko" "siamensis" "1"
"Gerrhosaurus" "bulsi" "1"
"Gonatodes" "falconensis" "1"
"Gonatodes" "rozei" "1"
"Haitiophis" "anomalus" "1"
"Hemidactylus" "albituberculatus" "1"
"Hemidactylus" "benguellensis" "1"
"Homalopsis" "nigroventralis" "1"
"Hypsirhynchus" "scalaris" "1"
"Ialtris" "agyrtes" "1"
"Indotestudo" "elongata" "1"
"Kinyongia" "adolfifriderici" "1"
"Kinyongia" "tenuis" "1"
"Lampropeltis" "abnorma" "1"
"Leiocephalus" "semilineatus" "1"
"Leptosiaphos" "dewittei" "1"
"Leptosiaphos" "dungeri" "1"
"Leptosiaphos" "meleagris" "1"
"Leptotyphlops" "emini" "1"
"Leptotyphlops" "kafubi" "1"
"Leptotyphlops" "macrops" "1"
"Lerista" "kalumburu" "1"
"Lerista" "praefrontalis" "1"
"Letheobia" "gracilis" "1"
"Liopholidophis" "varius" "1"
"Liotyphlops" "ternetzii" "1"
"Lygodactylus" "conradti" "1"
"Lygodactylus" "kimhowelli" "1"
"Malayemys" "macrocephala" "1"
"Mesoclemmys" "dahli" "1"
"Micrurus" "camilae" "1"
"Micrurus" "dissoleucus" "1"
"Micrurus" "potyguara" "1"
"Monopeltis" "scalper" "1"
"Morelia" "carinata" "1"
"Morenia" "petersi" "1"
"Myriopholis" "narirostris" "1"
"Myron" "richardsonii" "1"
"Nactus" "cheverti" "1"
"Naja" "siamensis" "1"
"Ophiodes" "striatus" "1"
"Opisthotropis" "boonsongi" "1"
"Orraya" "occultus" "1"
"Paroedura" "homalorhina" "1"
"Paroedura" "stumpffi" "1"
"Pelusios" "upembae" "1"
"Philodryas" "aestiva" "1"
"Philodryas" "psammophidea" "1"
"Plestiodon" "ochoterenae" "1"
"Psammophis" "ansorgii" "1"
"Psammophis" "indochinensis" "1"
"Ptychozoon" "lionotum" "1"
"Rhadinella" "godmani" "1"
"Rhampholeon" "gorongosae" "1"
"Rhampholeon" "spinosus" "1"
"Rhinophis" "punctatus" "1"
"Sceloporus" "chrysostictus" "1"
"Scincella" "punctatolineata" "1"
"Simalia" "kinghorni" "1"
"Sphaerodactylus" "altavelensis" "1"
"Sphaerodactylus" "difficilis" "1"
"Sphaerodactylus" "richardi" "1"
"Sphaerodactylus" "streptophorus" "1"
"Sphenomorphus" "maculatus" "1"
"Strophurus" "mcmillani" "1"
"Tetradactylus" "ellenbergeri" "1"
"Trachylepis" "rodenburgi" "1"
"Trachylepis" "tavaratra" "1"
"Tretanorhinus" "variabilis" "1"
"Tricheilostoma" "broadleyi" "1"
"Tropidodipsas" "sartorii" "1"
"Tropidophorus" "thai" "1"
"Ungaliophis" "continentalis" "1"
"Uroplatus" "ebenaui" "1"
"Vanzosaura" "rubricauda" "1"
"Varanus" "flavescens" "1"
"Xenochrophis" "cerasogaster" "1"
"Xenodon" "matogrossensis" "1"
"Litoria" "coplandi" "1"
"Elachistocleis" "piauiensis" "1"
"Dryophytes" "plicatus" "1"
"Mantella" "betsileo" "1"
"Ptychadena" "pumilio" "1"
"Pyxicephalus" "adspersus" "1"
"Litoria" "alboguttata" "1"
"Litoria" "gracilenta" "1"
"Litoria" "nasuta" "1"
"Crinia" "bilingua" "1"
"Notaden" "bennettii" "1"
"Incilius" "mazatlanensis" "1"
"Hyperolius" "parallelus" "1"
"Rhinella" "crucifer" "1"
"Sclerophrys" "gutturalis" "1"
"Hemisus" "guineensis" "1"
"Plectrohyla" "bistincta" "1"
"Dendropsophus" "luteoocellatus" "1"
"Smilisca" "fodiens" "1"
"Diaglena" "spatulata" "1"
"Kassina" "cassinoides" "1"
"Afrixalus" "septentrionalis" "1"
"Afrixalus" "vittiger" "1"
"Hyperolius" "benguellensis" "1"
"Hyperolius" "pyrrhodictyon" "1"
"Hyperolius" "rhodesianus" "1"
"Leptopelis" "bufonides" "1"
"Ceratophrys" "calcarata" "1"
"Phrynobatrachus" "bullans" "1"
"Yunganastes" "pluvicanorus" "1"
"Craugastor" "rugulosus" "1"
"Pleurodema" "borellii" "1"
"Laliostoma" "labrosum" "1"
"Phrynobatrachus" "parvulus" "1"
"Ptychadena" "subpunctata" "1"
"Lithobates" "montezumae" "1"
"Strongylopus" "fasciatus" "1"
"Chiromantis" "xerampelina" "1"
"Pseudoeurycea" "cochranae" "1"
"Litoria" "wilcoxii" "1"
"Scaphiophryne" "menabensis" "1"
"Pithecopus" "nordestinus" "1"
"Tomopterna" "kachowskii" "1"
"Hyperolius" "nasutus" "1"
"Charadrius" "tricollaris" "1"
"Chlorostilbon" "lucidus" "1"
"Chunga" "burmeisteri" "1"
"Chrysococcyx" "caprius" "1"
"Chrysococcyx" "cupreus" "1"
"Circus" "ranivorus" "1"
"Clamator" "jacobinus" "1"
"Coracias" "spatulatus" "1"
"Corythornis" "cristatus" "1"
"Corythaixoides" "concolor" "1"
"Coua" "olivaceiceps" "1"
"Crypturellus" "noctivagus" "1"
"Cuculus" "gularis" "1"
"Cuculus" "rochii" "1"
"Cursorius" "coromandelicus" "1"
"Dendroperdix" "sephaena" "1"
"Dendropicos" "fuscescens" "1"
"Dendropicos" "goertae" "1"
"Dinopium" "benghalense" "1"
"Egretta" "garzetta" "1"
"Egretta" "ardesiaca" "1"
"Ephippiorhynchus" "asiaticus" "1"
"Falco" "chicquera" "1"
"Falco" "cuvierii" "1"
"Eupsittula" "cactorum" "1"
"Francolinus" "pictus" "1"
"Gallinago" "nigripennis" "1"
"Hydropsalis" "torquata" "1"
"Indicator" "meliphilus" "1"
"Indicator" "minor" "1"
"Amblyospiza" "albifrons" "1"
"Microspingus" "erythrophrys" "1"
"Amphispiza" "quinquestriata" "1"
"Anomalospiza" "imberbis" "1"
"Anthus" "leucophrys" "1"
"Buphagus" "erythrorynchus" "1"
"Tockus" "leucomelas" "1"
"Myiothlypis" "fraseri" "1"
"Cissomela" "pectoralis" "1"
"Pyrrholaemus" "sagittatus" "1"
"Cisticola" "fulvicapilla" "1"
"Vanellus" "melanopterus" "1"
"Compsothraupis" "loricata" "1"
"Ceblepyris" "pectoralis" "1"
"Corvus" "capensis" "1"
"Coryphospingus" "pileatus" "1"
"Euplectes" "jacksoni" "1"
"Cardellina" "rubra" "1"
"Erythrocercus" "livingstonei" "1"
"Hypargos" "niveoguttatus" "1"
"Ptilotula" "fusca" "1"
"Lepidopyga" "lilliae" "1"
"Leptotila" "megalura" "1"
"Lissotis" "melanogaster" "1"
"Lophoceros" "alboterminatus" "1"
"Chalcomitra" "senegalensis" "1"
"Cinnyris" "shelleyi" "1"
"Drepanorhynchus" "reichenowi" "1"
"Merops" "superciliosus" "1"
"Microspingus" "melanoleucus" "1"
"Crithagra" "tristriata" "1"
"Argya" "rubiginosa" "1"
"Turdus" "libonyana" "1"
"Margaroperdix" "madagarensis" "1"
"Geokichla" "piaggiae" "1"
"Megaceryle" "maxima" "1"
"Melanerpes" "hypopolius" "1"
"Merops" "bullockoides" "1"
"Merops" "pusillus" "1"
"Mycteria" "ibis" "1"
"Neafrapus" "boehmi" "1"
"Nesoenas" "picturatus" "1"
"Nothoprocta" "cinerascens" "1"
"Taccocua" "leschenaultii" "1"
"Nothura" "boraquira" "1"
"Nystalus" "maculatus" "1"
"Otus" "senegalensis" "1"
"Peliperdix" "albogularis" "1"
"Peliperdix" "coqui" "1"
"Patagioenas" "corensis" "1"
"Patagioenas" "picazuro" "1"
"Vanellus" "coronatus" "1"
"Pelecanus" "philippensis" "1"
"Pelecanus" "rufescens" "1"
"Plectropterus" "gambensis" "1"
"Phacellodomus" "rufifrons" "1"
"Picumnus" "sclateri" "1"
"Poicephalus" "meyeri" "1"
"Prodotiscus" "zambesiae" "1"
"Psephotellus" "dissimilis" "1"
"Pseudibis" "papillosa" "1"
"Pterocles" "gutturalis" "1"
"Rhea" "americana" "1"
"Rhinoptilus" "chalcopterus" "1"
"Rhinopomastus" "cyanomelas" "1"
"Sagittarius" "serpentarius" "1"
"Scleroptila" "psilolaema" "1"
"Sterna" "acuticauda" "1"
"Strix" "woodfordii" "1"
"Trichoglossus" "rubritorquis" "1"
"Tyto" "alba" "1"
"Vanellus" "senegallus" "1"
"Zoonavena" "grandidieri" "1"
"Anthoscopus" "caroli" "1"
"Cisticola" "aberrans" "1"
"Emberiza" "tahapisi" "1"
"Melaniparus" "rufiventris" "1"
"Cinnyris" "bifasciatus" "1"
"Neomixis" "pallidior" "1"
"Onychognathus" "neumanni" "1"
"Melaniparus" "pallidiventris" "1"
"Phacellodomus" "sibilatrix" "1"
"Thamnophilus" "sticturus" "1"
"Pycnonotus" "cafer" "1"
"Psophocichla" "simensis" "1"
"Crithagra" "xantholaema" "1"
"Crithagra" "citrinelloides" "1"
"Terpsiphone" "paradisi" "1"
"Telophorus" "viridis" "1"
"Vidua" "paradisaea" "1"
"Xenopsaris" "albinucha" "1"
"Sphenopsis" "piurae" "1"
"Todiramphus" "macleayii" "1"
"Phyllolais" "pulchella" "1"
"Chlorocichla" "flaviventris" "1"
"Euplectes" "orix" "1"
"Myrmecocichla" "arnotti" "1"
"Pachysylvia" "hypochrysea" "1"
"Ortalis" "araucuan" "1"
"Amandava" "subflava" "1"
"Anthreptes" "longuemarei" "1"
"Anthus" "melindae" "1"
"Asthenes" "heterura" "1"
"Empidonax" "albigularis" "1"
"Atlapetes" "semirufus" "1"
"Batis" "molitor" "1"
"Chlamydera" "maculata" "1"
"Chloropsis" "jerdoni" "1"
"Inezia" "tenuirostris" "1"
"Eopsaltria" "australis" "1"
"Eremopterix" "griseus" "1"
"Estrilda" "thomensis" "1"
"Ceuthmochares" "australis" "1"
"Incaspiza" "ortizi" "1"
"Pycnonotus" "barbatus" "1"
"Lamprotornis" "chalcurus" "1"
"Laniarius" "bicolor" "1"
"Laniarius" "funebris" "1"
"Malurus" "melanocephalus" "1"
"Mecocerculus" "calopterus" "1"
"Melaenornis" "edolioides" "1"
"Melanotis" "caerulescens" "1"
"Calothorax" "pulcher" "1"
"Crex" "egregia" "1"
"Monticola" "rufocinereus" "1"
"Motacilla" "capensis" "1"
"Muscicapa" "adusta" "1"
"Myiarchus" "nuttingi" "1"
"Hirundo" "dimidiata" "1"
"Myiodynastes" "luteiventris" "1"
"Peucaea" "botterii" "1"
"Myrmorchilus" "strigilatus" "1"
"Nectarinia" "tacazze" "1"
"Neochmia" "temporalis" "1"
"Nesillas" "lantzii" "1"
"Newtonia" "archboldi" "1"
"Onychorhynchus" "occidentalis" "1"
"Oriolus" "sagittatus" "1"
"Pachyramphus" "aglaiae" "1"
"Kaupifalco" "monogrammicus" "1"
"Paroaria" "capitata" "1"
"Passer" "suahelicus" "1"
"Passer" "griseus" "1"
"Phacellodomus" "dorsalis" "1"
"Phacellodomus" "maculipectus" "1"
"Hierococcyx" "varius" "1"
"Ploceus" "badius" "1"
"Ploceus" "heuglini" "1"
"Ploceus" "intermedius" "1"
"Ploceus" "reichardi" "1"
"Poecilodryas" "cerviniventris" "1"
"Pogonocichla" "stellata" "1"
"Prionops" "poliolophus" "1"
"Prionops" "retzii" "1"
"Oenanthe" "familiaris" "1"
"Pseudoseisura" "cristata" "1"
"Sylvia" "lugens" "1"
"Sylvietta" "rufescens" "1"
"Tarphonomus" "certhioides" "1"
"Thamnolaea" "cinnamomeiventris" "1"
"Turdoides" "hindei" "1"
"Turdoides" "jardineii" "1"
"Tyrannus" "crassirostris" "1"
"Ardeola" "idae" "1"
"Ardeola" "rufiventris" "1"
"Uraeginthus" "bengalus" "1"
"Vidua" "chalybeata" "1"
"Vidua" "hypocherina" "1"
"Psitteuteles" "versicolor" "1"
"Vidua" "nigeriae" "1"
"Vireo" "brevipennis" "1"
"Xenopirostris" "xenopirostris" "1"
"Xolmis" "irupero" "1"
"Zavattariornis" "stresemanni" "1"
"Accipiter" "madagascariensis" "1"
"Ardea" "brachyrhyncha" "1"
"Aerodramus" "terraereginae" "1"
"Agapornis" "taranta" "1"
"Crypturellus" "tataupa" "1"
"Alectura" "lathami" "1"
"Amazilia" "viridifrons" "1"
"Bostrychia" "carunculata" "1"
"Bubo" "capensis" "1"
"Buteogallus" "anthracinus" "1"
"Buteo" "augur" "1"
"Buteo" "oreophilus" "1"
"Cacatua" "galerita" "1"
"Campethera" "bennettii" "1"
"Caprimulgus" "clarus" "1"
"Caprimulgus" "tristigma" "1"
"Synallaxis" "hellmayri" "1"
"Apalis" "karamojae" "1"
"Treron" "delalandii" "1"
"Gyps" "bengalensis" "1"
"Batis" "erlangeri" "1"
"Cisticola" "guinea" "1"
"Symposiachrus" "trivirgatus" "1"
"Machetornis" "rixosa" "1"
"Cisticola" "textrix" "1"
"Eremomela" "icteropygialis" "1"
"Mirafra" "microptera" "1"
"Vireo" "atricapilla" "1"
"Melithreptus" "gularis" "1"
"Corvus" "imparatus" "1"
"Halcyon" "senegalensis" "1"
"Icterus" "abeillei" "1"
"Calothorax" "lucifer" "1"
"Chaerephon" "nigeriae" "1"
"Chaerephon" "major" "1"
"Chaetodipus" "goldmani" "1"
"Colobus" "guereza" "1"
"Cryptoprocta" "ferox" "1"
"Ctenomys" "conoveri" "1"
"Ctenomys" "tucumanus" "1"
"Dendromus" "melanotis" "1"
"Phyllomys" "lamarum" "1"
"Eptesicus" "hottentotus" "1"
"Galago" "moholi" "1"
"Graomys" "domorum" "1"
"Heterohyrax" "brucei" "1"
"Hipposideros" "hypophyllus" "1"
"Hipposideros" "jonesi" "1"
"Hipposideros" "lankadiva" "1"
"Hippotragus" "niger" "1"
"Hystrix" "cristata" "1"
"Kerivoula" "lanosa" "1"
"Lagorchestes" "conspicillatus" "1"
"Lemur" "catta" "1"
"Theropithecus" "gelada" "1"
"Scoteanax" "rueppellii" "1"
"Molossus" "aztecus" "1"
"Tragelaphus" "angasii" "1"
"Crocidura" "voi" "1"
"Dasymys" "rufulus" "1"
"Hydromys" "chrysogaster" "1"
"Acomys" "wilsoni" "1"
"Andalgalomys" "pearsoni" "1"
"Bandicota" "bengalensis" "1"
"Boselaphus" "tragocamelus" "1"
"Cricetomys" "gambianus" "1"
"Dendromus" "mystacalis" "1"
"Desmomys" "harringtoni" "1"
"Dipodomys" "compactus" "1"
"Golunda" "ellioti" "1"
"Grammomys" "caniceps" "1"
"Grammomys" "cometes" "1"
"Heliosciurus" "mutabilis" "1"
"Oryzomys" "couesi" "1"
"Peromyscus" "levipes" "1"
"Paraxerus" "ochraceus" "1"
"Rattus" "tunneyi" "1"
"Reithrodontomys" "sumichrasti" "1"
"Sigmodon" "mascotensis" "1"
"Steatomys" "pratensis" "1"
"Thallomys" "paedulcus" "1"
"Thomomys" "umbrinus" "1"
"Thryonomys" "swinderianus" "1"
"Crocidura" "fuscomurina" "1"
"Crocidura" "nigrofusca" "1"
"Orthogeomys" "grandis" "1"
"Myotis" "nesopolus" "1"
"Myotis" "welwitschii" "1"
"Nycteris" "gambiensis" "1"
"Oecomys" "mamorae" "1"
"Osgoodomys" "banderanus" "1"
"Otolemur" "crassicaudatus" "1"
"Papio" "ursinus" "1"
"Phaner" "pallescens" "1"
"Pipistrellus" "ceylonicus" "1"
"Pipistrellus" "westralis" "1"
"Raphicerus" "sharpei" "1"
"Rhinolophus" "darlingi" "1"
"Rhinonicteris" "aurantia" "1"
"Scotoecus" "albofuscus" "1"
"Scotoecus" "hirundo" "1"
"Scotophilus" "dinganii" "1"
"Tadarida" "ventralis" "1"
"Taphozous" "georgianus" "1"
"Taphozous" "mauritianus" "1"
"Taphozous" "nudiventris" "1"
"Gerbilliscus" "validus" "1"
"Thomasomys" "pyrrhonotus" "1"
"Thrichomys" "apereoides" "1"
"Thryonomys" "gregorianus" "1"
"Oligoryzomys" "stramineus" "1"
"Didelphis" "albiventris" "1"
"Anathana" "ellioti" "1"
"Antechinus" "flavipes" "1"
"Pseudantechinus" "ningbing" "1"
"Acrobates" "pygmaeus" "1"
"Lepus" "starcki" "1"
"Pronolagus" "randensis" "1"
"Suncus" "madagascariensis" "1"
"Conepatus" "semistriatus" "1"
"Petrogale" "herberti" "1"
"Nycticeinops" "schlieffeni" "1"
"Nasua" "narica" "1"
"Elephantulus" "fuscipes" "1"
"Fukomys" "darlingi" "1"
"Loris" "lydekkerianus" "1"
"Mastomys" "awashensis" "1"
"Rhogeessa" "hussoni" "1"
"Genetta" "pardina" "1"
"Euneomys" "fossor" "1"
"Chlorocebus" "sabaeus" "1"
"Chlorocebus" "pygerythrus" "1"
"Heteromys" "teleus" "1"
"Natalus" "mexicanus" "1"
"Ctenomys" "pundti" "1"
"Chaerephon" "jobimena" "1"
"Cryptotis" "obscura" "1"
"Natalus" "espiritosantensis" "1"
"Leptonycteris" "yerbabuenae" "1"
"Scotophilus" "tandrefana" "1"
"Akodon" "pervalens" "1"
"Lepilemur" "petteri" "1"
"Ctenomys" "bergi" "1"
"Cryptotis" "peruviensis" "1"
"Calomys" "fecundus" "1"
"Sturnira" "sorianoi" "1"
"Aethomys" "silindensis" "1"
"Epomophorus" "minor" "1"
"Dermanura" "cinerea" "1"
"Avahi" "occidentalis" "1"
"Acanthocercus" "atricollis" "1"
"Acanthodactylus" "guineensis" "1"
"Acontias" "gracilicauda" "1"
"Acontias" "richardi" "1"
"Acrantophis" "dumerili" "1"
"Acratosaura" "spinosa" "1"
"Afrotyphlops" "brevis" "1"
"Afrotyphlops" "fornasinii" "1"
"Afrotyphlops" "punctatus" "1"
"Agama" "bocourti" "1"
"Agama" "kaimosae" "1"
"Agama" "makarikarika" "1"
"Agkistrodon" "taylori" "1"
"Ameivula" "abaetensis" "1"
"Androngo" "trivittatus" "1"
"Anilios" "affinis" "1"
"Anilios" "torresianus" "1"
"Anolis" "nebulosus" "1"
"Anolis" "scapularis" "1"
"Anomalopus" "verreauxi" "1"
"Antaresia" "maculosa" "1"
"Aparallactus" "nigriceps" "1"
"Aspidites" "melanocephalus" "1"
"Atractaspis" "aterrima" "1"
"Atractaspis" "bibronii" "1"
"Atractus" "caete" "1"
"Atractus" "potschi" "1"
"Bamanophis" "dorri" "1"
"Bellatorias" "obiri" "1"
"Boaedon" "capensis" "1"
"Boiga" "ceylonensis" "1"
"Boiga" "forsteni" "1"
"Bothrops" "diporus" "1"
"Bothrops" "leucurus" "1"
"Bothrops" "lutzi" "1"
"Cacophis" "harriettae" "1"
"Calotes" "irawadi" "1"
"Carlia" "rhomboidalis" "1"
"Causus" "resimus" "1"
"Chalarodon" "madagascariensis" "1"
"Chelodina" "kuchlingi" "1"
"Chelosania" "brunnea" "1"
"Chondrodactylus" "pulitzerae" "1"
"Coleodactylus" "meridionalis" "1"
"Coleonyx" "fasciatus" "1"
"Cordylus" "rivae" "1"
"Cryptoblepharus" "africanus" "1"
"Cryptoblepharus" "exochus" "1"
"Cryptoblepharus" "pulcher" "1"
"Cryptoblepharus" "zoticus" "1"
"Cryptophis" "nigrescens" "1"
"Cryptophis" "pallidiceps" "1"
"Ctenosaura" "clarki" "1"
"Ctenosaura" "pectinata" "1"
"Ctenotus" "allotropis" "1"
"Ctenotus" "angusticeps" "1"
"Ctenotus" "arnhemensis" "1"
"Ctenotus" "gagudju" "1"
"Ctenotus" "inornatus" "1"
"Ctenotus" "spaldingi" "1"
"Ctenotus" "taeniolatus" "1"
"Ctenotus" "zebrilla" "1"
"Cyclanorbis" "senegalensis" "1"
"Cyrtodactylus" "collegalensis" "1"
"Cyrtopodion" "montiumsalsorum" "1"
"Delma" "torquata" "1"
"Dendrelaphis" "tristis" "1"
"Dendroaspis" "polylepis" "1"
"Dipsas" "chaparensis" "1"
"Duberria" "variegata" "1"
"Elseya" "irwini" "1"
"Epictia" "albipuncta" "1"
"Eremiascincus" "isolepis" "1"
"Erythrolamprus" "guentheri" "1"
"Erythrolamprus" "sagittifer" "1"
"Eryx" "conicus" "1"
"Eulamprus" "quoyii" "1"
"Eutropis" "beddomii" "1"
"Eutropis" "nagarjuni" "1"
"Gehyra" "catenata" "1"
"Gehyra" "nana" "1"
"Gerrhonotus" "ophiurus" "1"
"Grayia" "smithii" "1"
"Heloderma" "horridum" "1"
"Hemiaspis" "signata" "1"
"Hemidactylus" "anamallensis" "1"
"Hemidactylus" "tasmani" "1"
"Hemirhagerrhis" "nototaenia" "1"
"Heterodon" "gloydi" "1"
"Holbrookia" "propinqua" "1"
"Homopholis" "wahlbergii" "1"
"Hoplocephalus" "bitorquatus" "1"
"Intellagama" "lesueurii" "1"
"Ithycyphus" "oursi" "1"
"Kinyongia" "tavetana" "1"
"Langaha" "alluaudi" "1"
"Leposoma" "annectans" "1"
"Leptodeira" "maculata" "1"
"Leptotyphlops" "nigroterminus" "1"
"Leptotyphlops" "scutifrons" "1"
"Lerista" "borealis" "1"
"Lerista" "chordae" "1"
"Lerista" "fragilis" "1"
"Lerista" "orientalis" "1"
"Lerista" "storri" "1"
"Liasis" "olivaceus" "1"
"Liburnascincus" "mundivensis" "1"
"Liolaemus" "chacoensis" "1"
"Liopholis" "modesta" "1"
"Lucasium" "occultum" "1"
"Lycodonomorphus" "obscuriventris" "1"
"Lycophidion" "semicinctum" "1"
"Lycophidion" "taylori" "1"
"Lygisaurus" "abscondita" "1"
"Lygisaurus" "foliorum" "1"
"Lygodactylus" "ocellatus" "1"
"Lygodactylus" "waterbergensis" "1"
"Lygosoma" "pruthi" "1"
"Macropisthodon" "plumbicolor" "1"
"Madatyphlops" "arenarius" "1"
"Meizodon" "semiornatus" "1"
"Monopeltis" "zambezensis" "1"
"Naja" "melanoleuca" "1"
"Naja" "nigricollis" "1"
"Natriciteres" "sylvatica" "1"
"Nephrurus" "asper" "1"
"Nucras" "caesicaudata" "1"
"Nucras" "ornata" "1"
"Oedura" "gemmata" "1"
"Oedura" "monilis" "1"
"Ophisops" "beddomei" "1"
"Oplurus" "cyclurus" "1"
"Oxyuranus" "scutellatus" "1"
"Pachydactylus" "punctatus" "1"
"Pachydactylus" "tsodiloensis" "1"
"Pantherophis" "alleghaniensis" "1"
"Paroedura" "vazimba" "1"
"Phalotris" "tricolor" "1"
"Phelsuma" "standingi" "1"
"Philochortus" "spinalis" "1"
"Philodryas" "baroni" "1"
"Philothamnus" "battersbyi" "1"
"Philothamnus" "bequaerti" "1"
"Phimophis" "vittatus" "1"
"Phyllodactylus" "wirshingi" "1"
"Phyllurus" "caudiannulatus" "1"
"Platysaurus" "intermedius" "1"
"Proablepharus" "tenuis" "1"
"Proatheris" "superciliaris" "1"
"Prosymna" "lineata" "1"
"Pseudechis" "guttatus" "1"
"Pseudechis" "weigeli" "1"
"Pseudonaja" "ingrami" "1"
"Psomophis" "genimaculatus" "1"
"Pygmaeascincus" "timlowi" "1"
"Pygopus" "steelescotti" "1"
"Python" "natalensis" "1"
"Pyxis" "arachnoides" "1"
"Rhynchoedura" "sexapora" "1"
"Ristella" "travancorica" "1"
"Scelotes" "uluguruensis" "1"
"Senticolis" "triaspis" "1"
"Simalia" "oenpelliensis" "1"
"Siphlophis" "leucocephalus" "1"
"Sonora" "michoacanensis" "1"
"Teius" "teyou" "1"
"Thamnodynastes" "chaquensis" "1"
"Thamnophis" "chrysocephalus" "1"
"Thamnophis" "valida" "1"
"Thamnosophis" "lateralis" "1"
"Thrasops" "schmidti" "1"
"Trachylepis" "aureopunctata" "1"
"Trachylepis" "binotata" "1"
"Trachylepis" "perrotetii" "1"
"Trachylepis" "quinquetaeniata" "1"
"Trachylepis" "varia" "1"
"Trimorphodon" "paucimaculatus" "1"
"Trioceros" "affinis" "1"
"Trioceros" "jacksonii" "1"
"Trionyx" "triunguis" "1"
"Tropidonophis" "mairii" "1"
"Tropidurus" "cocorobensis" "1"
"Tropidurus" "mucujensis" "1"
"Tropidurus" "semitaeniatus" "1"
"Varanus" "albigularis" "1"
"Voeltzkowia" "fierinensis" "1"
"Voeltzkowia" "mira" "1"
"Xenochrophis" "piscator" "1"
"Xenosaurus" "agrenon" "1"
"Ptychadena" "mahnerti" "1"
"Ptychadena" "longirostris" "1"
"Chiromantis" "nongkhorensis" "1"
"Limnonectes" "isanensis" "1"
"Amietia" "angolensis" "1"
"Uperoleia" "marmorata" "1"
"Sclerophrys" "lemairii" "1"
"Barycholos" "ternetzi" "1"
"Arthroleptis" "xenochirus" "1"
"Rhinella" "pombali" "1"
"Rhinella" "bergi" "1"
"Sclerophrys" "djohongensis" "1"
"Mertensophryne" "lindneri" "1"
"Mertensophryne" "melanopleura" "1"
"Ameerega" "flavopicta" "1"
"Hypsiboas" "crepitans" "1"
"Bokermannohyla" "pseudopseudis" "1"
"Trachycephalus" "nigromaculatus" "1"
"Kassina" "arboricola" "1"
"Afrixalus" "wittei" "1"
"Kassinula" "wittei" "1"
"Eleutherodactylus" "paulsoni" "1"
"Eleutherodactylus" "modestus" "1"
"Ischnocnema" "nasuta" "1"
"Physalaemus" "obtectus" "1"
"Physalaemus" "marmoratus" "1"
"Proceratophrys" "goyana" "1"
"Pseudopaludicola" "mystacalis" "1"
"Glyphoglossus" "guttulatus" "1"
"Dermatonotus" "muelleri" "1"
"Cacosternum" "leleupi" "1"
"Euphlyctis" "hexadactylus" "1"
"Humerana" "oatesii" "1"
"Ptychadena" "uzungwensis" "1"
"Ptychadena" "bunoderma" "1"
"Ptychadena" "tournieri" "1"
"Amolops" "archotaphus" "1"
"Hylarana" "macrodactyla" "1"
"Lithobates" "pustulosus" "1"
"Ichthyophis" "kohtaoensis" "1"
"Engystomops" "guayaco" "1"
"Ischnocnema" "penaxavantinho" "1"
"Eleutherodactylus" "paralius" "1"
"Proceratophrys" "vielliardi" "1"
"Phrynobatrachus" "dendrobates" "1"
"Chlorostilbon" "russatus" "1"
"Circus" "buffoni" "1"
"Colaptes" "melanochloros" "1"
"Colibri" "serrirostris" "1"
"Crypturellus" "cinnamomeus" "1"
"Crypturellus" "occidentalis" "1"
"Falco" "femoralis" "1"
"Eupetomena" "macroura" "1"
"Geophaps" "smithii" "1"
"Glaucidium" "radiatum" "1"
"Spinus" "magellanicus" "1"
"Heliomaster" "squamosus" "1"
"Jacana" "spinosa" "1"
"Arremon" "schlegeli" "1"
"Myiothlypis" "leucophrys" "1"
"Dendrocitta" "vagabunda" "1"
"Elminia" "albicauda" "1"
"Elminia" "albiventris" "1"
"Tychaedon" "barbata" "1"
"Furnarius" "rufus" "1"
"Trochalopteron" "melanostigma" "1"
"Heterophasia" "melanoleuca" "1"
"Leuconotopicus" "fumigatus" "1"
"Cyanomitra" "bannermani" "1"
"Crithagra" "burtoni" "1"
"Crithagra" "capistrata" "1"
"Notharchus" "swainsoni" "1"
"Chloropipo" "unicolor" "1"
"Melanerpes" "candidus" "1"
"Melanerpes" "rubricapillus" "1"
"Nyctyornis" "athertoni" "1"
"Odontophorus" "guttatus" "1"
"Patagioenas" "flavirostris" "1"
"Phaenicophaeus" "tristis" "1"
"Phaethornis" "pretrei" "1"
"Phacellodomus" "inornatus" "1"
"Platalea" "ajaja" "1"
"Pternistis" "swierstrai" "1"
"Pyrrhura" "cruentata" "1"
"Scotopelia" "ussheri" "1"
"Threskiornis" "bernieri" "1"
"Arizelocichla" "milanjensis" "1"
"Campylorhynchus" "rufinucha" "1"
"Atimastillas" "flavigula" "1"
"Calamonastides" "bensoni" "1"
"Elaenia" "cherriei" "1"
"Furnarius" "longirostris" "1"
"Henicorhina" "leucophrys" "1"
"Orthotomus" "chaktomuk" "1"
"Phyllastrephus" "baumanni" "1"
"Pipreola" "frontalis" "1"
"Sporophila" "morelleti" "1"
"Sporophila" "pileata" "1"
"Tesia" "everetti" "1"
"Tephrodornis" "pondicerianus" "1"
"Calyptophilus" "frugivorus" "1"
"Pogonornis" "bidentatus" "1"
"Iduna" "natalensis" "1"
"Gnorimopsar" "chopi" "1"
"Pachysylvia" "aurantiifrons" "1"
"Musophaga" "rossae" "1"
"Pardirallus" "maculatus" "1"
"Phyllanthus" "rubiginosus" "1"
"Polystictus" "pectoralis" "1"
"Turdus" "assimilis" "1"
"Piranga" "flava" "1"
"Agelasticus" "cyanopus" "1"
"Asthenes" "helleri" "1"
"Bleda" "eximius" "1"
"Cercomacra" "nigricans" "1"
"Chloropsis" "aurifrons" "1"
"Coryphospingus" "cucullatus" "1"
"Gerygone" "levigaster" "1"
"Pycnonotus" "blanfordi" "1"
"Melanoptila" "glabrirostris" "1"
"Malimbus" "scutatus" "1"
"Malaconotus" "lagdeni" "1"
"Chlorophonia" "occipitalis" "1"
"Laterallus" "ruber" "1"
"Nyctibius" "jamaicensis" "1"
"Myrmecocichla" "nigra" "1"
"Nectarinia" "bocagii" "1"
"Nectarinia" "kilimensis" "1"
"Pycnonotus" "jocosus" "1"
"Orthotomus" "sutorius" "1"
"Ketupa" "zeylonensis" "1"
"Pellorneum" "ruficeps" "1"
"Brachygalba" "goeringi" "1"
"Pitta" "iris" "1"
"Ploceus" "benghalensis" "1"
"Ploceus" "bicolor" "1"
"Ploceus" "pelzelni" "1"
"Ploceus" "philippinus" "1"
"Poeoptera" "stuhlmanni" "1"
"Porphyrospiza" "caerulescens" "1"
"Progne" "tapera" "1"
"Saltator" "striatipectus" "1"
"Sporophila" "leucoptera" "1"
"Sylvietta" "ruficapilla" "1"
"Tangara" "chrysotis" "1"
"Thamnophilus" "caerulescens" "1"
"Turdus" "amaurochalinus" "1"
"Pogonornis" "macclounii" "1"
"Pogonornis" "minor" "1"
"Chlorostilbon" "canivetii" "1"
"Turdus" "grayi" "1"
"Vidua" "raricola" "1"
"Accipiter" "melanoleucus" "1"
"Coccyzus" "minor" "1"
"Alipiopsitta" "xanthops" "1"
"Amazona" "albifrons" "1"
"Amazona" "oratrix" "1"
"Amazona" "ventralis" "1"
"Anastomus" "oscitans" "1"
"Anas" "poecilorhyncha" "1"
"Ara" "militaris" "1"
"Brotogeris" "chiriri" "1"
"Buteogallus" "solitarius" "1"
"Campethera" "cailliautii" "1"
"Caprimulgus" "meesi" "1"
"Campylopterus" "curvipennis" "1"
"Centropus" "sinensis" "1"
"Ampeliceps" "coronatus" "1"
"Chaetornis" "striata" "1"
"Corvus" "palmarum" "1"
"Crithagra" "reichardi" "1"
"Cyornis" "tickelliae" "1"
"Formicivora" "rufa" "1"
"Euphonia" "musica" "1"
"Smithornis" "capensis" "1"
"Amazona" "leucocephala" "1"
"Sporophila" "maximiliani" "1"
"Apalis" "cinerea" "1"
"Cisticola" "dambo" "1"
"Bocagia" "minuta" "1"
"Chlorophoneus" "nigrifrons" "1"
"Bradypterus" "centralis" "1"
"Stelgidopteryx" "ridgwayi" "1"
"Dyaphorophyia" "blissetti" "1"
"Alopochelidon" "fucata" "1"
"Cyanocorax" "yncas" "1"
"Grallaria" "capitalis" "1"
"Cercopithecus" "mitis" "1"
"Cercopithecus" "mona" "1"
"Clyomys" "laticeps" "1"
"Colobus" "vellerosus" "1"
"Hylobates" "lar" "1"
"Lutrogale" "perspicillata" "1"
"Mimon" "bennettii" "1"
"Miopithecus" "talapoin" "1"
"Mus" "sorella" "1"
"Cryptotis" "merriami" "1"
"Aethomys" "thomasi" "1"
"Calomys" "hummelincki" "1"
"Cannomys" "badius" "1"
"Crocidura" "erica" "1"
"Crocidura" "pitmani" "1"
"Melomys" "burtoni" "1"
"Handleyomys" "rostratus" "1"
"Crocidura" "roosevelti" "1"
"Crocidura" "parvipes" "1"
"Crocidura" "obscurior" "1"
"Oxymycterus" "quaestor" "1"
"Myotis" "keaysi" "1"
"Nanonycteris" "veldkampii" "1"
"Platyrrhinus" "lineatus" "1"
"Pteronotus" "quadridens" "1"
"Pteropus" "lylei" "1"
"Pygoderma" "bilabiatum" "1"
"Rousettus" "leschenaultii" "1"
"Saguinus" "oedipus" "1"
"Vandeleuria" "oleracea" "1"
"Wyulda" "squamicaudata" "1"
"Lutreolina" "crassicaudata" "1"
"Cryptotis" "mexicana" "1"
"Suncus" "murinus" "1"
"Callithrix" "penicillata" "1"
"Petrodromus" "tetradactylus" "1"
"Erophylla" "bombifrons" "1"
"Ctenomys" "goodfellowi" "1"
"Cynomops" "mexicanus" "1"
"Mus" "fragilicauda" "1"
"Alouatta" "arctoidea" "1"
"Arctonyx" "collaris" "1"
"Pteronotus" "parnellii" "1"
"Pteronotus" "mesoamericanus" "1"
"Cavia" "aperea" "1"
"Anoura" "geoffroyi" "1"
"Pattonomys" "semivillosus" "1"
"Histiotus" "velatus" "1"
"Alouatta" "pigra" "1"
"Callicebus" "personatus" "1"
"Afrotyphlops" "rondoensis" "1"
"Afrotyphlops" "schmidti" "1"
"Amalosia" "obscura" "1"
"Amblyodipsas" "rodhaini" "1"
"Ameiva" "lineolata" "1"
"Ameiva" "praesignis" "1"
"Ameiva" "taeniura" "1"
"Amerotyphlops" "costaricensis" "1"
"Amphisbaena" "manni" "1"
"Anolis" "allisoni" "1"
"Anolis" "barbouri" "1"
"Anolis" "gibbiceps" "1"
"Anolis" "laeviventris" "1"
"Anolis" "olssoni" "1"
"Anolis" "tropidonotus" "1"
"Atractaspis" "congica" "1"
"Atractus" "pantostictus" "1"
"Bachia" "bresslaui" "1"
"Bachia" "geralista" "1"
"Barkudia" "insularis" "1"
"Boaedon" "radfordi" "1"
"Calotes" "versicolor" "1"
"Causus" "bilineatus" "1"
"Cerberus" "australis" "1"
"Chamaesaura" "miopropus" "1"
"Chamaesaura" "tenuior" "1"
"Chilabothrus" "striatus" "1"
"Chilorhinophis" "butleri" "1"
"Chironius" "quadricarinatus" "1"
"Crocodylus" "acutus" "1"
"Ctenotus" "stuarti" "1"
"Cyclemys" "atripons" "1"
"Cyrtodactylus" "brevipalmatus" "1"
"Cyrtodactylus" "feae" "1"
"Cyrtodactylus" "interdigitalis" "1"
"Dasypeltis" "confusa" "1"
"Dendrelaphis" "nigroserratus" "1"
"Dendroaspis" "viridis" "1"
"Diporiphora" "superba" "1"
"Dipsadoboa" "brevirostris" "1"
"Dipsas" "brevifacies" "1"
"Drymoluber" "brazili" "1"
"Echinanthera" "cephalostriata" "1"
"Elachistodon" "westermanni" "1"
"Elapsoidea" "guentherii" "1"
"Enhydris" "longicauda" "1"
"Erythrolamprus" "mertensi" "1"
"Eutropis" "dissimilis" "1"
"Ficimia" "olivacea" "1"
"Geckolepis" "maculata" "1"
"Glaphyromorphus" "crassicaudus" "1"
"Glaphyromorphus" "nigricaudis" "1"
"Gonatodes" "caudiscutatus" "1"
"Gonionotophis" "klingi" "1"
"Hardella" "thurjii" "1"
"Helicops" "modestus" "1"
"Heterodactylus" "lundii" "1"
"Homalopsis" "mereljcoxi" "1"
"Hypsirhynchus" "ferox" "1"
"Ichnotropis" "bivittata" "1"
"Imantodes" "gemmistratus" "1"
"Isopachys" "borealis" "1"
"Lamprophis" "abyssinicus" "1"
"Leptoseps" "osellai" "1"
"Lerista" "carpentariae" "1"
"Letheobia" "lumbriciformis" "1"
"Lissemys" "scutata" "1"
"Lycophidion" "multimaculatum" "1"
"Lygodactylus" "broadleyi" "1"
"Lygodactylus" "luteopicturatus" "1"
"Lygosoma" "isodactylum" "1"
"Lygosoma" "koratense" "1"
"Mastigodryas" "melanolomus" "1"
"Myriopholis" "ionidesi" "1"
"Ninia" "sebae" "1"
"Nucras" "scalaris" "1"
"Ophisops" "microlepis" "1"
"Ovophis" "convictus" "1"
"Oxyrhopus" "clathratus" "1"
"Pachydactylus" "katanganus" "1"
"Pangshura" "smithii" "1"
"Paroedura" "karstophila" "1"
"Paroedura" "tanjaka" "1"
"Pedioplanis" "haackei" "1"
"Pelusios" "nanus" "1"
"Pelusios" "niger" "1"
"Pelusios" "rhodesianus" "1"
"Phalotris" "mertensi" "1"
"Phelsuma" "abbotti" "1"
"Pliocercus" "elapoides" "1"
"Pogona" "microlepidota" "1"
"Psammophylax" "variabilis" "1"
"Pseudelaphe" "flavirufa" "1"
"Pseudothecadactylus" "cavaticus" "1"
"Psychosaura" "macrorhyncha" "1"
"Ptyas" "mucosa" "1"
"Rhachidelus" "brazili" "1"
"Rhachisaurus" "brachylepis" "1"
"Rhampholeon" "platyceps" "1"
"Rhampholeon" "temporalis" "1"
"Scaphiodontophis" "annulatus" "1"
"Sibon" "sanniolus" "1"
"Sibynomorphus" "ventrimaculatus" "1"
"Sphaerodactylus" "argus" "1"
"Sphaerodactylus" "molei" "1"
"Thamnodynastes" "hypoconia" "1"
"Trachylepis" "angolensis" "1"
"Tropidodipsas" "annuliferus" "1"
"Tropidophorus" "berdmorei" "1"
"Tropidophorus" "hangnam" "1"
"Xenodon" "neuwiedii" "1"
"Nycticorax" "nycticorax" "1"
"Ptychadena" "mossambica" "1"
"Dryophytes" "eximius" "1"
"Strongylopus" "rhodesianus" "1"
"Odontophrynus" "carvalhoi" "1"
"Hyperolius" "marmoratus" "1"
"Tomopterna" "tuberculosa" "1"
"Uperodon" "globulosus" "1"
"Litoria" "rothii" "1"
"Litoria" "tornieri" "1"
"Litoria" "peronii" "1"
"Limnodynastes" "depressus" "1"
"Incilius" "nebulifer" "1"
"Ptychadena" "tellinii" "1"
"Anaxyrus" "mexicanus" "1"
"Melanophryniscus" "klappenbachi" "1"
"Hemisus" "marmoratus" "1"
"Agalychnis" "dacnicolor" "1"
"Pseudacris" "clarkii" "1"
"Leptopelis" "mossambicus" "1"
"Chacophrys" "pierottii" "1"
"Eleutherodactylus" "longipes" "1"
"Eleutherodactylus" "nitidus" "1"
"Craugastor" "occidentalis" "1"
"Lepidobatrachus" "asper" "1"
"Physalaemus" "biligonigerus" "1"
"Physalaemus" "cuqui" "1"
"Mantidactylus" "ulcerosus" "1"
"Breviceps" "adspersus" "1"
"Microhyla" "ornata" "1"
"Pseudophryne" "raveni" "1"
"Phrynobatrachus" "keniensis" "1"
"Conraua" "beccarii" "1"
"Ptychadena" "bibroni" "1"
"Lithobates" "magnaocularis" "1"
"Chiromantis" "petersii" "1"
"Tomopterna" "luganga" "1"
"Tomopterna" "wambensis" "1"
"Afrixalus" "aureus" "1"
"Circus" "macrosceles" "1"
"Colaptes" "auricularis" "1"
"Coracias" "caudatus" "1"
"Columbina" "inca" "1"
"Columbina" "passerina" "1"
"Cyrtonyx" "sallei" "1"
"Cuculus" "solitarius" "1"
"Cyanochen" "cyanoptera" "1"
"Dendropicos" "spodocephalus" "1"
"Elanus" "caeruleus" "1"
"Ephippiorhynchus" "senegalensis" "1"
"Erythrotriorchis" "radiatus" "1"
"Eugenes" "fulgens" "1"
"Falco" "dickinsoni" "1"
"Forpus" "cyanopygius" "1"
"Eurostopodus" "mystacalis" "1"
"Geranoaetus" "albicaudatus" "1"
"Glaucidium" "palmarum" "1"
"Guttera" "edouardi" "1"
"Halcyon" "albiventris" "1"
"Poicephalus" "senegalus" "1"
"Polemaetus" "bellicosus" "1"
"Hedydipna" "platura" "1"
"Aphelocoma" "ultramarina" "1"
"Oenanthe" "fusca" "1"
"Pinarochroa" "sordida" "1"
"Zapornia" "flavirostra" "1"
"Cisticola" "cantans" "1"
"Cossypha" "heuglini" "1"
"Setophaga" "chrysoparia" "1"
"Cercotrichas" "leucophrys" "1"
"Hirundo" "smithii" "1"
"Estrilda" "troglodytes" "1"
"Euplectes" "diadematus" "1"
"Euplectes" "franciscanus" "1"
"Petrochelidon" "fluvicola" "1"
"Caligavis" "chrysops" "1"
"Larus" "cirrocephalus" "1"
"Leucosarcia" "melanoleuca" "1"
"Lissotis" "hartlaubii" "1"
"Euodice" "malabarica" "1"
"Fraseria" "plumbea" "1"
"Saltator" "multicolor" "1"
"Leistes" "superciliaris" "1"
"Tangara" "sayaca" "1"
"Vidua" "interjecta" "1"
"Lybius" "senex" "1"
"Megascops" "trichopsis" "1"
"Megascops" "roboratus" "1"
"Momotus" "mexicanus" "1"
"Musophaga" "violacea" "1"
"Ocyceros" "griseus" "1"
"Ortalis" "poliocephala" "1"
"Ortalis" "wagleri" "1"
"Peliperdix" "schlegelii" "1"
"Phaethornis" "baroni" "1"
"Pluvianus" "aegyptius" "1"
"Podica" "senegalensis" "1"
"Pogonornis" "rolleti" "1"
"Psilopogon" "zeylanicus" "1"
"Pternistis" "natalensis" "1"
"Pterocles" "bicinctus" "1"
"Rallus" "caerulescens" "1"
"Scopus" "umbretta" "1"
"Streptoprocne" "semicollaris" "1"
"Terathopius" "ecaudatus" "1"
"Trachyphonus" "vaillantii" "1"
"Treron" "waalia" "1"
"Trogon" "citreolus" "1"
"Turtur" "chalcospilos" "1"
"Tyto" "capensis" "1"
"Vanellus" "malabaricus" "1"
"Calandrella" "cinerea" "1"
"Campylorhynchus" "humilis" "1"
"Atimastillas" "flavicollis" "1"
"Cracticus" "argenteus" "1"
"Entomyzon" "cyanotis" "1"
"Lagonosticta" "larvata" "1"
"Lagonosticta" "rhodopareia" "1"
"Lamprotornis" "violacior" "1"
"Lanius" "collaris" "1"
"Machlolophus" "nuchalis" "1"
"Phyllastrephus" "debilis" "1"
"Pytilia" "phoenicoptera" "1"
"Tarphonomus" "harterti" "1"
"Turdus" "abyssinicus" "1"
"Turdus" "rufopalliatus" "1"
"Myiothlypis" "bivittata" "1"
"Eupodotis" "senegalensis" "1"
"Cryptospiza" "salvadorii" "1"
"Mimus" "triurus" "1"
"Apalis" "flavida" "1"
"Buphagus" "africanus" "1"
"Cisticola" "erythrops" "1"
"Cossypha" "niveicapilla" "1"
"Inezia" "inornata" "1"
"Aquila" "spilogaster" "1"
"Lagonosticta" "senegala" "1"
"Hypsipetes" "madagascariensis" "1"
"Icterus" "jamacaii" "1"
"Icterus" "pyrrhopterus" "1"
"Lanius" "cabanisi" "1"
"Lanius" "excubitoroides" "1"
"Balaeniceps" "rex" "1"
"Lophospingus" "griseocristatus" "1"
"Melithreptus" "albogularis" "1"
"Campephaga" "phoenicea" "1"
"Contopus" "pertinax" "1"
"Halcyon" "senegaloides" "1"
"Myrmecocichla" "melaena" "1"
"Neocichla" "gutturalis" "1"
"Oriolus" "larvatus" "1"
"Accipiter" "francesiae" "1"
"Passer" "diffusus" "1"
"Passer" "swainsonii" "1"
"Peucedramus" "taeniatus" "1"
"Irediparra" "gallinacea" "1"
"Phedina" "borbonica" "1"
"Piranga" "erythrocephala" "1"
"Prinia" "socialis" "1"
"Ploceus" "baglafecht" "1"
"Ploceus" "sakalava" "1"
"Ploceus" "spekei" "1"
"Pytilia" "melba" "1"
"Ramsayornis" "fasciatus" "1"
"Rhipidura" "phasiana" "1"
"Melaenornis" "silens" "1"
"Sylvietta" "whytii" "1"
"Syndactyla" "ruficollis" "1"
"Toxostoma" "longirostre" "1"
"Turdoides" "affinis" "1"
"Ardea" "humbloti" "1"
"Ardea" "melanocephala" "1"
"Uraeginthus" "cyanocephalus" "1"
"Vidua" "wilsoni" "1"
"Cecropis" "senegalensis" "1"
"Alopochen" "aegyptiaca" "1"
"Accipiter" "rufiventris" "1"
"Agapornis" "pullarius" "1"
"Alcedo" "semitorquata" "1"
"Amazilia" "beryllina" "1"
"Amazilia" "wagneri" "1"
"Anas" "undulata" "1"
"Aviceda" "cuculoides" "1"
"Burhinus" "vermiculatus" "1"
"Brotogeris" "pyrrhoptera" "1"
"Buteo" "albonotatus" "1"
"Buteo" "plagiatus" "1"
"Campethera" "punctuligera" "1"
"Calyptorhynchus" "banksii" "1"
"Caprimulgus" "vexillarius" "1"
"Caracara" "plancus" "1"
"Caprimulgus" "fossii" "1"
"Caprimulgus" "madagascariensis" "1"
"Centropus" "senegalensis" "1"
"Dumetia" "hyperythra" "1"
"Herpsilochmus" "pectoralis" "1"
"Glaucidium" "bolivianum" "1"
"Campephaga" "flava" "1"
"Cisticola" "brachypterus" "1"
"Cisticola" "rufus" "1"
"Galerida" "deva" "1"
"Calendulauda" "alopex" "1"
"Myiagra" "nana" "1"
"Hirundo" "lucida" "1"
"Batis" "minor" "1"
"Dicrurus" "forficatus" "1"
"Mirafra" "erythroptera" "1"
"Myiagra" "ruficollis" "1"
"Pitta" "versicolor" "1"
"Pseudhirundo" "griseopyga" "1"
"Petrochelidon" "spilodera" "1"
"Chaerephon" "jobensis" "1"
"Crocidura" "fumosa" "1"
"Choeronycteris" "mexicana" "1"
"Fukomys" "bocagei" "1"
"Lepus" "victoriae" "1"
"Dasyprocta" "prymnolopha" "1"
"Dolichotis" "salinicola" "1"
"Wallabia" "bicolor" "1"
"Geomys" "texensis" "1"
"Hippotragus" "equinus" "1"
"Lepilemur" "ruficaudatus" "1"
"Heteromys" "pictus" "1"
"Lonchophylla" "mordax" "1"
"Macroderma" "gigas" "1"
"Mastomys" "pernanus" "1"
"Millardia" "kathleenae" "1"
"Mus" "platythrix" "1"
"Aethomys" "hindei" "1"
"Heliosciurus" "gambianus" "1"
"Lemniscomys" "rosalia" "1"
"Millardia" "meltada" "1"
"Mus" "terricolor" "1"
"Oligoryzomys" "destructor" "1"
"Peromyscus" "pectoralis" "1"
"Saccostomus" "campestris" "1"
"Steatomys" "krebsii" "1"
"Thallomys" "loringi" "1"
"Crocidura" "mariquensis" "1"
"Necromys" "lenguarum" "1"
"Pedetes" "surdaster" "1"
"Pteropus" "giganteus" "1"
"Nesotragus" "moschatus" "1"
"Nyctinomops" "aurispinosus" "1"
"Nyctophilus" "arnhemensis" "1"
"Oreotragus" "oreotragus" "1"
"Handleyomys" "chapmani" "1"
"Peromyscus" "aztecus" "1"
"Handleyomys" "melanotis" "1"
"Otolemur" "garnettii" "1"
"Ourebia" "ourebi" "1"
"Petaurus" "australis" "1"
"Prionailurus" "rubiginosus" "1"
"Propithecus" "verreauxi" "1"
"Redunca" "redunca" "1"
"Rhinolophus" "megaphyllus" "1"
"Rhipidomys" "austrinus" "1"
"Sylvisorex" "howelli" "1"
"Sciurus" "alleni" "1"
"Sciurus" "aureogaster" "1"
"Scotophilus" "nigrita" "1"
"Scotophilus" "robustus" "1"
"Steatomys" "cuppedius" "1"
"Tachyoryctes" "splendens" "1"
"Mops" "leucostigma" "1"
"Ornithorhynchus" "anatinus" "1"
"Isoodon" "macrourus" "1"
"Callicebus" "coimbrai" "1"
"Monodelphis" "domestica" "1"
"Petrogale" "assimilis" "1"
"Papio" "anubis" "1"
"Sorex" "saussurei" "1"
"Herpestes" "ichneumon" "1"
"Petrogale" "inornata" "1"
"Genetta" "maculata" "1"
"Genetta" "thierryi" "1"
"Sauromys" "petrophilus" "1"
"Neoromicia" "nana" "1"
"Neoromicia" "rendalli" "1"
"Sorex" "ixtlanensis" "1"
"Hipposideros" "vittatus" "1"
"Hylaeamys" "acritus" "1"
"Xeronycteris" "vieirai" "1"
"Thylamys" "venustus" "1"
"Papio" "cynocephalus" "1"
"Thrichomys" "laurentius" "1"
"Pappogeomys" "bulleri" "1"
"Alcelaphus" "buselaphus" "1"
"Artibeus" "hirsutus" "1"
"Graphiurus" "microtis" "1"
"Acanthocercus" "branchi" "1"
"Afroedura" "transvaalica" "1"
"Afronatrix" "anoscopus" "1"
"Agama" "agama" "1"
"Agama" "boensis" "1"
"Ahaetulla" "pulverulenta" "1"
"Amblyodipsas" "unicolor" "1"
"Amphisbaena" "heterozonata" "1"
"Amphisbaena" "vermicularis" "1"
"Anilios" "guentheri" "1"
"Aparallactus" "guentheri" "1"
"Apostolepis" "gaboi" "1"
"Aspidoscelis" "gularis" "1"
"Boaedon" "lineatus" "1"
"Brachyurophis" "roperi" "1"
"Calyptommatus" "confusionibus" "1"
"Carlia" "pectoralis" "1"
"Chamaeleo" "gracilis" "1"
"Chamaeleo" "laevigatus" "1"
"Chamaesaura" "anguina" "1"
"Chitra" "indica" "1"
"Cnemaspis" "gracilis" "1"
"Conopsis" "acuta" "1"
"Cordylus" "rhodesianus" "1"
"Coronella" "brachyura" "1"
"Crocodylus" "suchus" "1"
"Crotalus" "willardi" "1"
"Crotaphopeltis" "barotseensis" "1"
"Crotaphopeltis" "degeni" "1"
"Crotaphopeltis" "hotamboeia" "1"
"Cryptoblepharus" "litoralis" "1"
"Cryptoblepharus" "ruber" "1"
"Cryptoblepharus" "voeltzkowi" "1"
"Ctenotus" "arcanus" "1"
"Demansia" "olivacea" "1"
"Dryadosaura" "nordestina" "1"
"Emydura" "tanybaraga" "1"
"Furcifer" "lateralis" "1"
"Furina" "barnardi" "1"
"Furina" "dunmalli" "1"
"Gerrhonotus" "infernalis" "1"
"Gerrhonotus" "liocephalus" "1"
"Gopherus" "berlandieri" "1"
"Gymnodactylus" "geckoides" "1"
"Hemidactylus" "angulatus" "1"
"Hemidactylus" "brookii" "1"
"Ichnotropis" "grandiceps" "1"
"Kinixys" "zombensis" "1"
"Kinosternon" "integrum" "1"
"Leioheterodon" "madagascariensis" "1"
"Leposoma" "nanodactylus" "1"
"Leptotyphlops" "telloi" "1"
"Lerista" "griffini" "1"
"Letheobia" "debilis" "1"
"Loveridgea" "ionidesii" "1"
"Lycophidion" "capense" "1"
"Lygodactylus" "gutturalis" "1"
"Lygodactylus" "nigropunctatus" "1"
"Lygophis" "anomalus" "1"
"Madatyphlops" "decorsei" "1"
"Micrurus" "pyrrhocryptus" "1"
"Mochlus" "mocquardi" "1"
"Monopeltis" "capensis" "1"
"Myriopholis" "adleri" "1"
"Myriopholis" "longicauda" "1"
"Naja" "anchietae" "1"
"Naja" "katiensis" "1"
"Naja" "mandalayensis" "1"
"Naja" "mossambica" "1"
"Natriciteres" "olivacea" "1"
"Ophioscincus" "ophioscincus" "1"
"Pachydactylus" "oshaughnessyi" "1"
"Pelusios" "castanoides" "1"
"Philodryas" "patagoniensis" "1"
"Phrynosoma" "braconnieri" "1"
"Pituophis" "lineaticollis" "1"
"Platysaurus" "ocellatus" "1"
"Platysaurus" "orientalis" "1"
"Platysaurus" "torquatus" "1"
"Pogona" "henrylawsoni" "1"
"Proscelotes" "arnoldi" "1"
"Psammophis" "brevirostris" "1"
"Psammophis" "leithii" "1"
"Psammophis" "rukwae" "1"
"Psammophis" "sudanensis" "1"
"Pseudoboodon" "gascae" "1"
"Psilophthalmus" "paeminosus" "1"
"Rena" "dulcis" "1"
"Rena" "myopica" "1"
"Rhadinaea" "hesperia" "1"
"Rhadinaea" "laureata" "1"
"Rhamphiophis" "oxyrhynchus" "1"
"Rhamphiophis" "rostratus" "1"
"Rodriguesophis" "scriptorcibatus" "1"
"Sceloporus" "cautus" "1"
"Sceloporus" "mucronatus" "1"
"Sceloporus" "spinosus" "1"
"Sceloporus" "virgatus" "1"
"Sibynophis" "subpunctatus" "1"
"Stenocercus" "caducus" "1"
"Stigmochelys" "pardalis" "1"
"Trachylepis" "pendeana" "1"
"Trachylepis" "vato" "1"
"Trachylepis" "wingati" "1"
"Tropidurus" "psammonastes" "1"
"Typhlacontias" "gracilis" "1"
"Urostrophus" "gallardoi" "1"
"Varanus" "mertensi" "1"
"Varanus" "scalaris" "1"
"Varanus" "varius" "1"
"Duttaphrynus" "melanostictus" "1"
"Hyperolius" "cinereus" "1"
"Xenopus" "fraseri" "1"
"Rhinella" "rubescens" "1"
"Hyperolius" "mitchelli" "1"
"Barycholos" "pulcher" "1"
"Austrochaperina" "adelphe" "1"
"Rhinella" "sternosignata" "1"
"Peltophryne" "peltocephala" "1"
"Eleutherodactylus" "inoptatus" "1"
"Phyllomedusa" "tetraploidea" "1"
"Triprion" "petasatus" "1"
"Craugastor" "berkenbuschii" "1"
"Leptobrachium" "smithi" "1"
"Gastrophryne" "elegans" "1"
"Aubria" "occidentalis" "1"
"Fejervarya" "orissaensis" "1"
"Ptychadena" "guibei" "1"
"Ptychadena" "neumanni" "1"
"Ptychadena" "upembae" "1"
"Rhinophrynus" "dorsalis" "1"
"Hyperolius" "igbettensis" "1"
"Charadrius" "bifrontatus" "1"
"Chlorostilbon" "poortmani" "1"
"Pericrocotus" "albifrons" "1"
"Pericrocotus" "cinnamomeus" "1"
"Platyrinchus" "mystaceus" "1"
"Colibri" "thalassinus" "1"
"Coracias" "affinis" "1"
"Eumomota" "superciliosa" "1"
"Phoeniculus" "bollei" "1"
"Lamprolaima" "rhami" "1"
"Arremonops" "chloronotus" "1"
"Malacoptila" "striata" "1"
"Lobotos" "lobatus" "1"
"Chrysomma" "sinense" "1"
"Cisticola" "bulliens" "1"
"Cinnyris" "asiaticus" "1"
"Phelpsia" "inornata" "1"
"Crithagra" "koliensis" "1"
"Merops" "boehmi" "1"
"Merops" "orientalis" "1"
"Metopidius" "indicus" "1"
"Phaethornis" "anthophilus" "1"
"Picumnus" "nigropunctatus" "1"
"Picus" "erythropygius" "1"
"Picus" "vittatus" "1"
"Pteroglossus" "torquatus" "1"
"Streptoprocne" "rutila" "1"
"Pyrrhura" "frontalis" "1"
"Ramphastos" "dicolorus" "1"
"Ramphastos" "toco" "1"
"Scleroptila" "streptophora" "1"
"Tauraco" "schalowi" "1"
"Zenaida" "aurita" "1"
"Acridotheres" "grandis" "1"
"Contopus" "cinereus" "1"
"Dendrocincla" "turdina" "1"
"Elaenia" "sordida" "1"
"Formicivora" "serrana" "1"
"Ploceus" "katangae" "1"
"Sclerurus" "scansor" "1"
"Serpophaga" "nigricans" "1"
"Sitta" "neglecta" "1"
"Synallaxis" "erythrothorax" "1"
"Iridosornis" "reinhardti" "1"
"Anabacerthia" "lichtensteini" "1"
"Polytmus" "guainumbi" "1"
"Tilmatura" "dupontii" "1"
"Ploceus" "manyar" "1"
"Xiphorhynchus" "fuscus" "1"
"Basileuterus" "auricapilla" "1"
"Tangara" "flava" "1"
"Cisticola" "lateralis" "1"
"Cyanocorax" "sanblasianus" "1"
"Euplectes" "gierowii" "1"
"Euschistospiza" "cinereovinacea" "1"
"Geothlypis" "poliocephala" "1"
"Aramides" "axillaris" "1"
"Leptopogon" "taczanowskii" "1"
"Meliphaga" "notata" "1"
"Mirafra" "erythrocephala" "1"
"Dives" "dives" "1"
"Vireo" "flavoviridis" "1"
"Myzomela" "erythrocephala" "1"
"Oriolus" "xanthornus" "1"
"Passer" "flaveolus" "1"
"Phyllastrephus" "hypochloris" "1"
"Pipreola" "intermedia" "1"
"Prinia" "polychroa" "1"
"Ploceus" "castanops" "1"
"Psalidoprocne" "obscura" "1"
"Pyroderus" "scutatus" "1"
"Quiscalus" "lugubris" "1"
"Saltator" "atriceps" "1"
"Schistochlamys" "ruficapillus" "1"
"Sicalis" "citrina" "1"
"Sporophila" "collaris" "1"
"Thamnophilus" "torquatus" "1"
"Alectroenas" "madagascariensis" "1"
"Antrostomus" "rufus" "1"
"Asio" "clamator" "1"
"Buteogallus" "coronatus" "1"
"Campephilus" "guatemalensis" "1"
"Centropus" "cupreicaudus" "1"
"Sheppardia" "bocagei" "1"
"Lalage" "melanoptera" "1"
"Machlolophus" "xanthogenys" "1"
"Hirundinea" "bellicosa" "1"
"Psalidoprocne" "pristoptera" "1"
"Campephaga" "quiscalina" "1"
"Cyanocorax" "melanocyaneus" "1"
"Dicrurus" "ludwigii" "1"
"Philantomba" "monticola" "1"
"Chrysocyon" "brachyurus" "1"
"Panthera" "tigris" "1"
"Fukomys" "ochraceocinereus" "1"
"Ctenomys" "minutus" "1"
"Cynopterus" "sphinx" "1"
"Epomops" "buettikoferi" "1"
"Felis" "chaus" "1"
"Gracilinanus" "agilis" "1"
"Lepus" "fagani" "1"
"Mesembriomys" "macrurus" "1"
"Monodelphis" "kunsi" "1"
"Oecomys" "speciosus" "1"
"Chiromyscus" "chiropus" "1"
"Funisciurus" "carruthersi" "1"
"Heliophobius" "argenteocinereus" "1"
"Oligoryzomys" "eliurus" "1"
"Zelotomys" "hildegardeae" "1"
"Myotis" "bocagii" "1"
"Pipistrellus" "nanulus" "1"
"Rousettus" "madagascariensis" "1"
"Coendou" "mexicanus" "1"
"Vampyressa" "pusilla" "1"
"Semnopithecus" "entellus" "1"
"Marmosa" "mexicana" "1"
"Lepus" "peguensis" "1"
"Cryptotis" "goldmani" "1"
"Rusa" "unicolor" "1"
"Graphiurus" "angolensis" "1"
"Arvicanthis" "rufinus" "1"
"Dendrohyrax" "validus" "1"
"Marmosops" "ocellatus" "1"
"Acanthochelys" "macrocephala" "1"
"Acrantophis" "madagascariensis" "1"
"Agkistrodon" "howardgloydi" "1"
"Ahaetulla" "nasuta" "1"
"Argyrogena" "fasciolata" "1"
"Aristelliger" "lar" "1"
"Aspidoscelis" "angusticeps" "1"
"Aspidoscelis" "maslini" "1"
"Aspidoscelis" "motaguae" "1"
"Atheris" "chlorechis" "1"
"Bitis" "heraldica" "1"
"Chironius" "laevicollis" "1"
"Cnemaspis" "spinicollis" "1"
"Congolacerta" "vauereselli" "1"
"Ctenotus" "burbidgei" "1"
"Ctenotus" "hilli" "1"
"Diporiphora" "margaretae" "1"
"Draco" "taeniopterus" "1"
"Drymobius" "chloroticus" "1"
"Erythrolamprus" "jaegeri" "1"
"Eublepharis" "hardwickii" "1"
"Eutropis" "innotata" "1"
"Eutropis" "macularia" "1"
"Ferania" "sieboldii" "1"
"Gehyra" "lacerata" "1"
"Gerrhosaurus" "multilineatus" "1"
"Hemidactylus" "longicephalus" "1"
"Hemidactylus" "scabriceps" "1"
"Kinosternon" "herrerai" "1"
"Leiocephalus" "cubensis" "1"
"Leptodeira" "frenata" "1"
"Letheobia" "kibarae" "1"
"Letheobia" "somalica" "1"
"Liotyphlops" "beui" "1"
"Lycophidion" "nanus" "1"
"Lygisaurus" "aeratus" "1"
"Lygophis" "meridionalis" "1"
"Monopeltis" "remaclei" "1"
"Naja" "kaouthia" "1"
"Oligodon" "fasciolatus" "1"
"Pangshura" "tentoria" "1"
"Paraphimophis" "rusticus" "1"
"Pelusios" "williamsi" "1"
"Phalotris" "lativittatus" "1"
"Phelsuma" "dubia" "1"
"Placosoma" "cipoense" "1"
"Placosoma" "glabellum" "1"
"Porthidium" "lansbergii" "1"
"Psammophis" "zambiensis" "1"
"Pseudothecadactylus" "australis" "1"
"Sibynomorphus" "mikanii" "1"
"Trimeresurus" "macrops" "1"
"Tropidodryas" "striaticeps" "1"
"Tropidophis" "haetianus" "1"
"Typhlops" "biminiensis" "1"
"Xenochrophis" "sanctijohannis" "1"
"Hypsiboas" "marianitae" "1"
"Ptychadena" "keilingi" "1"
"Phrynobatrachus" "francisci" "1"
"Uperodon" "systoma" "1"
"Uperoleia" "trachyderma" "1"
"Litoria" "inermis" "1"
"Litoria" "microbelos" "1"
"Litoria" "dahlii" "1"
"Platyplectrum" "ornatum" "1"
"Uperoleia" "lithomoda" "1"
"Limnodynastes" "lignarius" "1"
"Poyntonophrynus" "kavangensis" "1"
"Rhinella" "schneideri" "1"
"Craugastor" "augusti" "1"
"Ecnomiohyla" "miotympanum" "1"
"Trachycephalus" "jordani" "1"
"Kassina" "fusca" "1"
"Kassina" "senegalensis" "1"
"Leptodactylus" "caatingae" "1"
"Proceratophrys" "cristiceps" "1"
"Phrynomantis" "somalicus" "1"
"Xenopus" "clivii" "1"
"Ptychadena" "anchietae" "1"
"Ambystoma" "rosaceum" "1"
"Phyllomedusa" "bahiana" "1"
"Sclerophrys" "maculata" "1"
"Sclerophrys" "pusilla" "1"
"Coccycua" "cinerea" "1"
"Columba" "arquatrix" "1"
"Coracias" "cyanogaster" "1"
"Coracias" "abyssinicus" "1"
"Coua" "pyropyga" "1"
"Coua" "gigas" "1"
"Cyrtonyx" "montezumae" "1"
"Dendrortyx" "macroura" "1"
"Falco" "fasciinucha" "1"
"Geopelia" "humeralis" "1"
"Halcyon" "chelicuti" "1"
"Amytornis" "dorotheae" "1"
"Agricola" "pallidus" "1"
"Bubalornis" "albirostris" "1"
"Casiornis" "fuscus" "1"
"Cisticola" "ruficeps" "1"
"Crypsirina" "cucullata" "1"
"Cyanocorax" "cyanopogon" "1"
"Melaenornis" "semipartitus" "1"
"Euplectes" "afer" "1"
"Odontospiza" "griseicapilla" "1"
"Lophoceros" "hemprichii" "1"
"Melaniparus" "leuconotus" "1"
"Chalcomitra" "amethystina" "1"
"Cinnyris" "chalcomelas" "1"
"Melaniparus" "fringillinus" "1"
"Crithagra" "mennelli" "1"
"Melanerpes" "chrysogenys" "1"
"Mesitornis" "variegatus" "1"
"Neocrex" "erythrops" "1"
"Momotus" "coeruliceps" "1"
"Mycteria" "leucocephala" "1"
"Penelope" "jacucaca" "1"
"Perdicula" "argoondah" "1"
"Picoides" "nanus" "1"
"Platycercus" "adscitus" "1"
"Pterocles" "indicus" "1"
"Pterocles" "personatus" "1"
"Rougetius" "rougetii" "1"
"Sarkidiornis" "melanotos" "1"
"Spatula" "smithii" "1"
"Spiziapteryx" "circumcincta" "1"
"Streptopelia" "lugens" "1"
"Strix" "ocellata" "1"
"Turtur" "afer" "1"
"Zanda" "funerea" "1"
"Turdus" "nigriceps" "1"
"Aethopyga" "vigorsii" "1"
"Cincloramphus" "timoriensis" "1"
"Serpophaga" "subcristata" "1"
"Myzomela" "sanguinolenta" "1"
"Cinnyris" "tsavoensis" "1"
"Melaniparus" "niger" "1"
"Pytilia" "lineata" "1"
"Sclerurus" "cearensis" "1"
"Crithagra" "gularis" "1"
"Sylvia" "abyssinica" "1"
"Turdoides" "sharpei" "1"
"Zosterops" "mbuluensis" "1"
"Petrochelidon" "preussi" "1"
"Monticola" "imerina" "1"
"Zosterops" "flavilateralis" "1"
"Agelaioides" "badius" "1"
"Acridotheres" "ginginianus" "1"
"Aimophila" "rufescens" "1"
"Asthenes" "baeri" "1"
"Catharus" "occidentalis" "1"
"Cisticola" "rufilatus" "1"
"Dicrurus" "caerulescens" "1"
"Elaenia" "parvirostris" "1"
"Eremopterix" "verticalis" "1"
"Fluvicola" "albiventer" "1"
"Icterus" "wagleri" "1"
"Lamprotornis" "purpureus" "1"
"Balearica" "pavonina" "1"
"Lichenostomus" "melanops" "1"
"Crinifer" "piscator" "1"
"Charadrius" "marginatus" "1"
"Mirafra" "affinis" "1"
"Muscicapa" "aquatica" "1"
"Euphonia" "elegantissima" "1"
"Motacilla" "maderaspatensis" "1"
"Pachycephala" "lanioides" "1"
"Passerina" "leclancherii" "1"
"Philemon" "corniculatus" "1"
"Prinia" "buchanani" "1"
"Poephila" "acuticauda" "1"
"Polioptila" "nigriceps" "1"
"Sheppardia" "sharpei" "1"
"Sicalis" "flaveola" "1"
"Synallaxis" "frontalis" "1"
"Synallaxis" "azarae" "1"
"Taeniopygia" "bichenovii" "1"
"Thlypopsis" "ruficeps" "1"
"Toxostoma" "ocellatum" "1"
"Pogoniulus" "leucomystax" "1"
"Turdoides" "hartlaubii" "1"
"Turdoides" "leucopygia" "1"
"Uraeginthus" "angolensis" "1"
"Vireolanius" "melitophrys" "1"
"Accipiter" "novaehollandiae" "1"
"Accipiter" "ovampensis" "1"
"Alisterus" "scapularis" "1"
"Anopetia" "gounellei" "1"
"Aprosmictus" "erythropterus" "1"
"Calherodius" "leuconotus" "1"
"Callonetta" "leucophrys" "1"
"Calyptorhynchus" "lathami" "1"
"Amandava" "formosa" "1"
"Hemitriccus" "mirandae" "1"
"Hirundo" "albigularis" "1"
"Circaetus" "beaudouini" "1"
"Pyrocephalus" "rubinus" "1"
"Eminia" "lepida" "1"
"Hylophilus" "amaurocephalus" "1"
"Bradypterus" "baboecala" "1"
"Myiagra" "cyanoleuca" "1"
"Laniarius" "sublacteus" "1"
"Myzomela" "obscura" "1"
"Corvus" "albus" "1"
"Mirafra" "albicauda" "1"
"Oenanthe" "dubia" "1"
"Piranga" "bidentata" "1"
"Cephalophus" "natalensis" "1"
"Chlorocebus" "aethiops" "1"
"Chaerephon" "bivittatus" "1"
"Dendrohyrax" "arboreus" "1"
"Nanger" "granti" "1"
"Tlacuatzin" "canescens" "1"
"Galago" "senegalensis" "1"
"Geomys" "personatus" "1"
"Graomys" "griseoflavus" "1"
"Hipposideros" "fulvus" "1"
"Kobus" "leche" "1"
"Lycaon" "pictus" "1"
"Myopterus" "daubentonii" "1"
"Holochilus" "chacarius" "1"
"Chaetodipus" "artus" "1"
"Cremnomys" "cutchicus" "1"
"Crocidura" "elgonius" "1"
"Funambulus" "pennantii" "1"
"Graphiurus" "kelleni" "1"
"Mus" "booduga" "1"
"Gerbilliscus" "brantsii" "1"
"Crocidura" "silacea" "1"
"Nycteris" "woodi" "1"
"Peromyscus" "simulus" "1"
"Taphozous" "kapalgensis" "1"
"Gerbilliscus" "kempi" "1"
"Triaenops" "persicus" "1"
"Vulpes" "bengalensis" "1"
"Aepyprymnus" "rufescens" "1"
"Macropus" "agilis" "1"
"Macropus" "antilopinus" "1"
"Poelagus" "marjorita" "1"
"Bdeogale" "crassicauda" "1"
"Axis" "axis" "1"
"Elephantulus" "fuscus" "1"
"Tragelaphus" "derbianus" "1"
"Platymops" "setiger" "1"
"Neoromicia" "somalica" "1"
"Thrichomys" "inermis" "1"
"Platyrrhinus" "matapalensis" "1"
"Peromyscus" "hylocetes" "1"
"Myotis" "macropus" "1"
"Spilogale" "angustifrons" "1"
"Bdeogale" "omnivora" "1"
"Pipistrellus" "hesperidus" "1"
"Cheirogaleus" "medius" "1"
"Epomophorus" "labiatus" "1"
"Molossus" "alvarezi" "1"
"Akodon" "varius" "1"
"Acomys" "ignitus" "1"
"Acontias" "aurantiacus" "1"
"Acontias" "bicolor" "1"
"Afroablepharus" "wahlbergi" "1"
"Afrotyphlops" "lineolatus" "1"
"Afrotyphlops" "mucruso" "1"
"Agama" "caudospinosa" "1"
"Agama" "doriae" "1"
"Ahaetulla" "dispar" "1"
"Ameivula" "abalosi" "1"
"Amphisbaena" "camura" "1"
"Amphisbaena" "pretrei" "1"
"Anilios" "diversus" "1"
"Anomalopus" "leuckartii" "1"
"Anotosaura" "vanzolinia" "1"
"Bitis" "arietans" "1"
"Brachysaura" "minor" "1"
"Brasiliscincus" "heathi" "1"
"Calyptommatus" "leiolepis" "1"
"Calyptommatus" "nicterus" "1"
"Calyptommatus" "sinebrachiatus" "1"
"Causus" "rhombeatus" "1"
"Chelodina" "burrungandjii" "1"
"Cnemaspis" "jerdonii" "1"
"Cnemaspis" "mysoriensis" "1"
"Concinnia" "brachyosoma" "1"
"Crotalus" "polystictus" "1"
"Crotaphopeltis" "hippocrepis" "1"
"Crotaphytus" "reticulatus" "1"
"Ctenotus" "eutaenius" "1"
"Ctenotus" "quirinus" "1"
"Ctenotus" "robustus" "1"
"Ctenotus" "rosarium" "1"
"Cyclanorbis" "elegans" "1"
"Dasypeltis" "scabra" "1"
"Diporiphora" "magna" "1"
"Dryocalamus" "nympha" "1"
"Elapsoidea" "loveridgei" "1"
"Elseya" "dentata" "1"
"Epicrates" "alvarezi" "1"
"Eroticoscincus" "graciloides" "1"
"Erythrolamprus" "ceii" "1"
"Erythrolamprus" "viridis" "1"
"Eunectes" "notaeus" "1"
"Eurolophosaurus" "amathites" "1"
"Furcifer" "labordi" "1"
"Furcifer" "major" "1"
"Glaphyromorphus" "darwiniensis" "1"
"Gonionotophis" "crossi" "1"
"Gonionotophis" "grantii" "1"
"Gonionotophis" "nyassae" "1"
"Hebius" "beddomei" "1"
"Hemidactylus" "agrius" "1"
"Hemidactylus" "laticaudatus" "1"
"Hemidactylus" "smithi" "1"
"Hemisphaeriodon" "gerrardii" "1"
"Heteronotia" "planiceps" "1"
"Hypsiglena" "torquata" "1"
"Kaestlea" "travancorica" "1"
"Lampropholis" "adonis" "1"
"Lampropholis" "delicata" "1"
"Latastia" "petersiana" "1"
"Leposoma" "baturitensis" "1"
"Leptophis" "diplotropis" "1"
"Leptotyphlops" "distanti" "1"
"Lerista" "karlschmidti" "1"
"Lerista" "zonulata" "1"
"Lycodryas" "guentheri" "1"
"Lygodactylus" "picturatus" "1"
"Lygosoma" "lineolatum" "1"
"Madagascarophis" "colubrinus" "1"
"Matobosaurus" "validus" "1"
"Meroles" "squamulosus" "1"
"Micrurus" "laticollaris" "1"
"Micrurus" "tener" "1"
"Naja" "haje" "1"
"Nebulifera" "robusta" "1"
"Nilssonia" "leithii" "1"
"Oligodon" "arnensis" "1"
"Oplurus" "saxicola" "1"
"Pachydactylus" "affinis" "1"
"Panaspis" "togoensis" "1"
"Pelusios" "bechuanicus" "1"
"Phelsuma" "mutabilis" "1"
"Prosymna" "visseri" "1"
"Psammophis" "jallae" "1"
"Psammophis" "sibilans" "1"
"Pseudechis" "colletti" "1"
"Pseudoboodon" "lemniscatus" "1"
"Pseudoferania" "polylepis" "1"
"Rhabdops" "olivaceus" "1"
"Rhoptropus" "taeniostictus" "1"
"Saltuarius" "salebrosus" "1"
"Salvadora" "intermedia" "1"
"Sceloporus" "asper" "1"
"Sceloporus" "heterolepis" "1"
"Sceloporus" "lemosespinali" "1"
"Sceloporus" "nelsoni" "1"
"Scelotes" "arenicolus" "1"
"Sibynomorphus" "lavillai" "1"
"Smaug" "vandami" "1"
"Sonora" "aemula" "1"
"Stenocercus" "doellojuradoi" "1"
"Stenocercus" "marmoratus" "1"
"Storeria" "storerioides" "1"
"Trachylepis" "depressa" "1"
"Trachylepis" "irregularis" "1"
"Trachylepis" "striata" "1"
"Uvidicolus" "sphyrurus" "1"
"Varanus" "kingorum" "1"
"Varanus" "primordius" "1"
"Voeltzkowia" "rubrocaudata" "1"
"Odontophrynus" "americanus" "1"
"Feihyla" "hansenae" "1"
"Hildebrandtia" "ornatissima" "1"
"Hyperolius" "kachalolae" "1"
"Arthroleptis" "lameerei" "1"
"Leptodactylus" "poecilochilus" "1"
"Osteopilus" "pulchrilineatus" "1"
"Hyperolius" "parkeri" "1"
"Afrixalus" "dorsalis" "1"
"Scinax" "fuscomarginatus" "1"
"Scinax" "parkeri" "1"
"Hyperolius" "steindachneri" "1"
"Eleutherodactylus" "pictissimus" "1"
"Rhinella" "cerradensis" "1"
"Colaptes" "fernandinae" "1"
"Dactylortyx" "thoracicus" "1"
"Elanus" "leucurus" "1"
"Eudocimus" "albus" "1"
"Gecinulus" "viridis" "1"
"Batis" "margaritae" "1"
"Uromyias" "agraphia" "1"
"Amytornis" "housei" "1"
"Anthus" "rufulus" "1"
"Antilophia" "galeata" "1"
"Basileuterus" "belli" "1"
"Casiornis" "rufus" "1"
"Chlorospingus" "flavopectus" "1"
"Criniger" "barbatus" "1"
"Cyanocompsa" "parellina" "1"
"Zosterops" "palpebrosus" "1"
"Euphonia" "hirundinacea" "1"
"Phonipara" "canora" "1"
"Melanospiza" "bicolor" "1"
"Patagioenas" "squamosa" "1"
"Pauxi" "pauxi" "1"
"Pavo" "muticus" "1"
"Perdicula" "erythrorhyncha" "1"
"Phoenicopterus" "ruber" "1"
"Picumnus" "albosquamatus" "1"
"Pyrrhura" "emma" "1"
"Setopagis" "heterura" "1"
"Zapornia" "olivieri" "1"
"Anthreptes" "rectirostris" "1"
"Atlapetes" "tricolor" "1"
"Cisticola" "bailunduensis" "1"
"Dicaeum" "cambodianum" "1"
"Euscarthmus" "meloryphus" "1"
"Formicarius" "moniliger" "1"
"Knipolegus" "signatus" "1"
"Cinnyris" "gertrudis" "1"
"Schiffornis" "stenorhyncha" "1"
"Charitospiza" "eucosma" "1"
"Vanellus" "indicus" "1"
"Eupsittula" "astec" "1"
"Ortalis" "vetula" "1"
"Sarothrura" "elegans" "1"
"Nesocharis" "ansorgei" "1"
"Tangara" "arthus" "1"
"Catharus" "frantzii" "1"
"Catharus" "mexicanus" "1"
"Myadestes" "genibarbis" "1"
"Amazona" "bodini" "1"
"Geothlypis" "flavovelata" "1"
"Granatellus" "sallaei" "1"
"Ilicura" "militaris" "1"
"Malurus" "amabilis" "1"
"Mandingoa" "nitidula" "1"
"Mirafra" "angolensis" "1"
"Myiotheretes" "fuscorufus" "1"
"Picathartes" "gymnocephalus" "1"
"Pitta" "elegans" "1"
"Quiscalus" "niger" "1"
"Scytalopus" "novacapitalis" "1"
"Terpsiphone" "bedfordi" "1"
"Pogoniulus" "coryphaea" "1"
"Trichothraupis" "melanops" "1"
"Turdus" "rufiventris" "1"
"Abeillia" "abeillei" "1"
"Amazilia" "saucerottei" "1"
"Amazilia" "tobaci" "1"
"Aulacorhynchus" "sulcatus" "1"
"Campethera" "taeniolaema" "1"
"Corythopis" "delalandi" "1"
"Culicivora" "caudacuta" "1"
"Melignomon" "eisentrauti" "1"
"Acrocephalus" "rufescens" "1"
"Melaniparus" "leucomelas" "1"
"Petrochelidon" "rufigula" "1"
"Piranga" "leucoptera" "1"
"Cephalophus" "niger" "1"
"Conilurus" "penicillatus" "1"
"Graphiurus" "monardi" "1"
"Heteromys" "anomalus" "1"
"Heteromys" "gaumeri" "1"
"Kerivoula" "flora" "1"
"Leontopithecus" "chrysopygus" "1"
"Mesembriomys" "gouldii" "1"
"Oligoryzomys" "nigripes" "1"
"Mormopterus" "minutus" "1"
"Anomalurus" "derbianus" "1"
"Calomys" "tener" "1"
"Nectomys" "squamipes" "1"
"Ototylomys" "phyllotis" "1"
"Reithrodontomys" "mexicanus" "1"
"Crocidura" "poensis" "1"
"Oligoryzomys" "fornesi" "1"
"Petrogale" "coenensis" "1"
"Propithecus" "deckenii" "1"
"Rattus" "colletti" "1"
"Rhinolophus" "rouxii" "1"
"Rhynchocyon" "cirnei" "1"
"Tamiops" "macclellandii" "1"
"Suncus" "megalura" "1"
"Spilogale" "pygmaea" "1"
"Platyrrhinus" "dorsalis" "1"
"Bauerus" "dubiaquercus" "1"
"Adolfus" "africanus" "1"
"Agama" "congica" "1"
"Agama" "montana" "1"
"Ameiva" "chrysolaema" "1"
"Amphiglossus" "meva" "1"
"Anelytropsis" "papillosus" "1"
"Anolis" "argenteolus" "1"
"Anolis" "centralis" "1"
"Apostolepis" "assimilis" "1"
"Apostolepis" "vittata" "1"
"Atractus" "edioi" "1"
"Atretium" "schistosum" "1"
"Basiliscus" "vittatus" "1"
"Batagur" "dhongoka" "1"
"Boiga" "nuchalis" "1"
"Boiruna" "maculata" "1"
"Bothrops" "jararaca" "1"
"Bothrops" "neuwiedi" "1"
"Bothrops" "venezuelensis" "1"
"Brookesia" "stumpffi" "1"
"Chilabothrus" "gracilis" "1"
"Claudius" "angustatus" "1"
"Cryptoblepharus" "cygnatus" "1"
"Cycloderma" "frenatum" "1"
"Cyrtodactylus" "nebulosus" "1"
"Cyrtodactylus" "tuberculatus" "1"
"Dromicodryas" "quadrilineatus" "1"
"Enhydris" "jagorii" "1"
"Erythrolamprus" "melanotus" "1"
"Gomesophis" "brasiliensis" "1"
"Kentropyx" "paulensis" "1"
"Laemanctus" "serratus" "1"
"Leiolepis" "belliana" "1"
"Leptophis" "mexicanus" "1"
"Leptosiaphos" "graueri" "1"
"Leptosiaphos" "kilimensis" "1"
"Lerista" "walkeri" "1"
"Lygodactylus" "angularis" "1"
"Manouria" "impressa" "1"
"Oligodon" "joynsoni" "1"
"Oligodon" "mouhoti" "1"
"Oxyrhopus" "guibei" "1"
"Philodryas" "livida" "1"
"Philodryas" "mattogrossensis" "1"
"Philothamnus" "ornatus" "1"
"Psammophilus" "blanfordanus" "1"
"Pygopus" "robertsi" "1"
"Rieppeleon" "brachyurus" "1"
"Sibynomorphus" "neuwiedi" "1"
"Simophis" "rhinostoma" "1"
"Trachylepis" "ivensii" "1"
"Trachylepis" "megalura" "1"
"Trimeresurus" "popeiorum" "1"
"Trioceros" "rudis" "1"
"Tropidophis" "preciosus" "1"
"Typhlops" "coecatus" "1"
"Uromacer" "catesbyi" "1"
"Urotheca" "lateristriga" "1"
"Amnirana" "darlingi" "1"
"Hyperolius" "nitidulus" "1"
"Ptychadena" "schillukorum" "1"
"Tomopterna" "marmorata" "1"
"Litoria" "fallax" "1"
"Limnodynastes" "terraereginae" "1"
"Pseudophryne" "major" "1"
"Dendropsophus" "branneri" "1"
"Hypsiboas" "alboniger" "1"
"Hoplobatrachus" "occipitalis" "1"
"Exerodonta" "sumichrasti" "1"
"Dendropsophus" "oliveirai" "1"
"Hyperolius" "acuticeps" "1"
"Ceratophrys" "joazeirensis" "1"
"Eleutherodactylus" "cystignathoides" "1"
"Leptodactylus" "bufonius" "1"
"Boophis" "doulioti" "1"
"Pleurodema" "tucumanum" "1"
"Breviceps" "mossambicus" "1"
"Phrynomantis" "affinis" "1"
"Ptychadena" "gansi" "1"
"Ptychadena" "straeleni" "1"
"Sphaerotheca" "breviceps" "1"
"Cacosternum" "plimptoni" "1"
"Leptodactylus" "vastus" "1"
"Pyxicephalus" "edulis" "1"
"Egretta" "vinaceigula" "1"
"Falco" "ardosiaceus" "1"
"Batis" "fratrum" "1"
"Geococcyx" "velox" "1"
"Glaucidium" "perlatum" "1"
"Glaucidium" "tucumanum" "1"
"Hylatomus" "schulzii" "1"
"Indicator" "indicator" "1"
"Ixobrychus" "involucris" "1"
"Hesperiphona" "abeillei" "1"
"Cranioleuca" "semicinerea" "1"
"Zosterops" "maderaspatanus" "1"
"Crithagra" "xanthopygia" "1"
"Pheugopedius" "felix" "1"
"Turdoides" "reinwardtii" "1"
"Ridgwayia" "pinicola" "1"
"Petrophassa" "albipennis" "1"
"Pternistis" "rufopictus" "1"
"Rhinoptilus" "cinctus" "1"
"Rallus" "tenuirostris" "1"
"Tauraco" "leucotis" "1"
"Trachyphonus" "usambiro" "1"
"Turnix" "nigricollis" "1"
"Anaplectes" "rubriceps" "1"
"Cisticola" "galactotes" "1"
"Crithagra" "striatipectus" "1"
"Eremomela" "pusilla" "1"
"Coccopygia" "quartinia" "1"
"Cinnyris" "mediocris" "1"
"Sporophila" "torqueola" "1"
"Gypohierax" "angolensis" "1"
"Cardinalis" "phoeniceus" "1"
"Cinnyris" "pulchellus" "1"
"Chlamydera" "nuchalis" "1"
"Cichladusa" "guttata" "1"
"Corvus" "crassirostris" "1"
"Elaenia" "strepera" "1"
"Falculea" "palliata" "1"
"Aramides" "mangle" "1"
"Cercococcyx" "montanus" "1"
"Laniarius" "erythrogaster" "1"
"Lonchura" "flaviprymna" "1"
"Mirafra" "pulpa" "1"
"Myioborus" "brunniceps" "1"
"Arremonops" "rufivirgatus" "1"
"Ampelornis" "griseiceps" "1"
"Onychognathus" "tenuirostris" "1"
"Passer" "rufocinctus" "1"
"Paroaria" "dominicana" "1"
"Passerina" "versicolor" "1"
"Peucaea" "mystacalis" "1"
"Peucaea" "ruficauda" "1"
"Ispidina" "picta" "1"
"Pheucticus" "chrysopeplus" "1"
"Sporophila" "albogularis" "1"
"Merops" "hirundineus" "1"
"Tchagra" "senegalus" "1"
"Thamnornis" "chloropetoides" "1"
"Turdoides" "plebejus" "1"
"Turdus" "maculirostris" "1"
"Turdus" "tephronotus" "1"
"Urolestes" "melanoleucus" "1"
"Pternistis" "erckelii" "1"
"Agapornis" "canus" "1"
"Apus" "affinis" "1"
"Aratinga" "jandaya" "1"
"Aulacorhynchus" "wagleri" "1"
"Butastur" "teesa" "1"
"Caprimulgus" "longipennis" "1"
"Cisticola" "eximius" "1"
"Colaptes" "cinereicapillus" "1"
"Amazona" "lilacina" "1"
"Gyps" "coprotheres" "1"
"Pachyramphus" "spodiurus" "1"
"Anthoscopus" "parvulus" "1"
"Alaudala" "raytal" "1"
"Coracina" "papuensis" "1"
"Oriolus" "flavocinctus" "1"
"Connochaetes" "taurinus" "1"
"Damaliscus" "lunatus" "1"
"Dendromus" "mesomelas" "1"
"Kerodon" "rupestris" "1"
"Macropus" "bernardus" "1"
"Madoqua" "kirkii" "1"
"Marmosops" "incanus" "1"
"Muriculus" "imberbis" "1"
"Panthera" "leo" "1"
"Graphiurus" "platyops" "1"
"Peromyscus" "melanophrys" "1"
"Taterillus" "emini" "1"
"Crocidura" "olivieri" "1"
"Myotis" "fortidens" "1"
"Pipistrellus" "rueppellii" "1"
"Propithecus" "coquereli" "1"
"Pseudomys" "gracilicaudatus" "1"
"Rhogeessa" "parvula" "1"
"Taphozous" "hildegardeae" "1"
"Taphozous" "troughtoni" "1"
"Thomasomys" "cinereus" "1"
"Semnopithecus" "dussumieri" "1"
"Sminthopsis" "bindi" "1"
"Micronycteris" "sanborni" "1"
"Macropus" "parryi" "1"
"Petrogale" "brachyotis" "1"
"Callithrix" "jacchus" "1"
"Petrogale" "godmani" "1"
"Elephantulus" "rufescens" "1"
"Eulemur" "rufifrons" "1"
"Cryptonanus" "chacoensis" "1"
"Afroablepharus" "maculicollis" "1"
"Amalosia" "rhombifer" "1"
"Ameivula" "jalapensis" "1"
"Amphisbaena" "borelli" "1"
"Anilios" "chamodracaena" "1"
"Anolis" "onca" "1"
"Apostolepis" "longicaudata" "1"
"Apostolepis" "polylepis" "1"
"Barisia" "ciliaris" "1"
"Boiga" "beddomei" "1"
"Causus" "maculatus" "1"
"Chalcides" "bottegi" "1"
"Chamaesaura" "macrolepis" "1"
"Chironius" "maculoventris" "1"
"Cordylus" "beraduccii" "1"
"Cryptoblepharus" "pannosus" "1"
"Ctenotus" "militaris" "1"
"Cynisca" "feae" "1"
"Cyrtodactylus" "malcolmsmithi" "1"
"Dalophia" "ellenbergeri" "1"
"Dasypeltis" "fasciata" "1"
"Drymarchon" "melanurus" "1"
"Echis" "jogeri" "1"
"Echis" "ocellatus" "1"
"Elapsoidea" "laticincta" "1"
"Emydura" "subglobosa" "1"
"Enyalius" "erythroceneus" "1"
"Gehyra" "robusta" "1"
"Geophis" "dugesii" "1"
"Gerrhosaurus" "intermedius" "1"
"Glaphyromorphus" "cracens" "1"
"Gyalopion" "quadrangulare" "1"
"Hemidactylus" "tanganicus" "1"
"Hemiphyllodactylus" "aurantiacus" "1"
"Hemitheconyx" "caudicinctus" "1"
"Kinixys" "lobatsiana" "1"
"Leptotyphlops" "merkeri" "1"
"Lerista" "cinerea" "1"
"Lerista" "colliveri" "1"
"Lycodon" "flavomaculatus" "1"
"Lycodonomorphus" "rufulus" "1"
"Lycophidion" "variegatum" "1"
"Lygosoma" "lineata" "1"
"Meizodon" "coronatus" "1"
"Micrelaps" "bicoloratus" "1"
"Micrurus" "diana" "1"
"Nothobachia" "ablephara" "1"
"Oedura" "castelnaui" "1"
"Ophisops" "jerdonii" "1"
"Ophisops" "leschenaultii" "1"
"Paradelma" "orientalis" "1"
"Parasuta" "dwyeri" "1"
"Philodryas" "varia" "1"
"Philothamnus" "macrops" "1"
"Prosymna" "angolensis" "1"
"Python" "regius" "1"
"Python" "sebae" "1"
"Salea" "anamallayana" "1"
"Sceloporus" "gadoviae" "1"
"Sceloporus" "grammicus" "1"
"Sceloporus" "scalaris" "1"
"Sepsina" "copei" "1"
"Sitana" "deccanensis" "1"
"Sitana" "ponticeriana" "1"
"Smaug" "regius" "1"
"Strophurus" "williamsi" "1"
"Tantilla" "calamarina" "1"
"Tantilla" "yaquia" "1"
"Trachylepis" "dumasi" "1"
"Trachylepis" "punctatissima" "1"
"Trioceros" "deremensis" "1"
"Tropidurus" "melanopleurus" "1"
"Tympanocryptis" "uniformis" "1"
"Varanus" "glebopalma" "1"
"Xenocalamus" "mechowii" "1"
"Zygaspis" "kafuensis" "1"
"Megophrys" "carinense" "1"
"Litoria" "manya" "1"
"Sclerophrys" "vittata" "1"
"Hyperolius" "quinquevittatus" "1"
"Leptopelis" "occidentalis" "1"
"Leptopelis" "oryi" "1"
"Leptodactylus" "fragilis" "1"
"Ptychadena" "ansorgii" "1"
"Odorrana" "nasica" "1"
"Hylarana" "tytleri" "1"
"Pseudis" "platensis" "1"
"Pionus" "maximiliani" "1"
"Hypnelus" "bicinctus" "1"
"Basileuterus" "lachrymosus" "1"
"Icterus" "chrysater" "1"
"Macronyx" "fuelleborni" "1"
"Hydrornis" "oatesi" "1"
"Melanerpes" "flavifrons" "1"
"Odontophorus" "capueira" "1"
"Penelope" "ochrogaster" "1"
"Picumnus" "cirratus" "1"
"Pyrrhura" "pfrimeri" "1"
"Stactolaema" "anchietae" "1"
"Tricholaema" "frontata" "1"
"Zentrygon" "albifacies" "1"
"Coccopygia" "bocagei" "1"
"Pitta" "brachyura" "1"
"Kleinothraupis" "parodii" "1"
"Hemitriccus" "orbitatus" "1"
"Euplectes" "ardens" "1"
"Cercomacra" "melanaria" "1"
"Cisticola" "melanurus" "1"
"Euphonia" "pectoralis" "1"
"Icterus" "gularis" "1"
"Illadopsis" "pyrrhoptera" "1"
"Kupeornis" "chapini" "1"
"Phylloscartes" "roquettei" "1"
"Pitta" "angolensis" "1"
"Saltator" "similis" "1"
"Sporophila" "caerulescens" "1"
"Thalurania" "glaucopis" "1"
"Anorrhinus" "tickelli" "1"
"Anthracoceros" "coronatus" "1"
"Boissonneaua" "matthewsii" "1"
"Bubo" "coromandus" "1"
"Bycanistes" "subcylindricus" "1"
"Cacomantis" "passerinus" "1"
"Cercomacra" "brasiliana" "1"
"Geositta" "poeciloptera" "1"
"Lonchura" "malacca" "1"
"Stiphrornis" "erythrothorax" "1"
"Amazilia" "lactea" "1"
"Rhipidura" "albogularis" "1"
"Vireo" "pallens" "1"
"Eulemur" "rufus" "1"
"Hipposideros" "halophyllus" "1"
"Hipposideros" "sumbae" "1"
"Mimetillus" "moloneyi" "1"
"Hybomys" "trivirgatus" "1"
"Hylomyscus" "baeri" "1"
"Necromys" "temchuki" "1"
"Madromys" "blanfordi" "1"
"Pelomys" "minor" "1"
"Crocidura" "muricauda" "1"
"Otomys" "cuanzensis" "1"
"Petrogale" "concinna" "1"
"Chilonatalus" "micropus" "1"
"Platyrrhinus" "vittatus" "1"
"Protoxerus" "aubinnii" "1"
"Rhinolophus" "lepidus" "1"
"Solenodon" "paradoxus" "1"
"Notocitellus" "annulatus" "1"
"Didelphis" "aurita" "1"
"Crocidura" "grandiceps" "1"
"Alouatta" "caraya" "1"
"Lissonycteris" "angolensis" "1"
"Genetta" "poensis" "1"
"Cerradomys" "maracajuensis" "1"
"Peromyscus" "beatae" "1"
"Papio" "kindae" "1"
"Myonycteris" "leptodon" "1"
"Microgale" "grandidieri" "1"
"Sturnira" "ludovici" "1"
"Brachyphylla" "nana" "1"
"Carterodon" "sulcidens" "1"
"Amphisbaena" "albocingulata" "1"
"Anolis" "ricordii" "1"
"Apostolepis" "ammodites" "1"
"Bachia" "heteropa" "1"
"Bothrops" "asper" "1"
"Celestus" "bivittatus" "1"
"Conopsis" "lineata" "1"
"Cylindrophis" "opisthorhodus" "1"
"Dipsadoboa" "shrevei" "1"
"Eremiascincus" "pardalis" "1"
"Gastropholis" "vittata" "1"
"Helicops" "gomesi" "1"
"Hemidactylus" "maculatus" "1"
"Hypoptophis" "wilsonii" "1"
"Ithycyphus" "miniatus" "1"
"Leiocephalus" "schreibersii" "1"
"Lycodon" "laoensis" "1"
"Lygosoma" "bowringii" "1"
"Marisora" "brachypoda" "1"
"Micrurus" "circinalis" "1"
"Ninia" "diademata" "1"
"Pseudogonatodes" "lunulatus" "1"
"Salvator" "duseni" "1"
"Sphaerodactylus" "darlingtoni" "1"
"Sphaerodactylus" "glaucus" "1"
"Sphenomorphus" "melanopogon" "1"
"Staurotypus" "triporcatus" "1"
"Trachemys" "decorata" "1"
"Trachylepis" "bocagii" "1"
"Tropidophorus" "laotus" "1"
"Hypopachus" "variolosus" "1"
"Litoria" "watjulumensis" "1"
"Litoria" "cryptotis" "1"
"Poyntonophrynus" "beiranus" "1"
"Sclerophrys" "asmarae" "1"
"Nymphargus" "bejaranoi" "1"
"Hydrophylax" "malabaricus" "1"
"Craugastor" "vocalis" "1"
"Lepidobatrachus" "llanensis" "1"
"Telmatobius" "simonsi" "1"
"Corythaixoides" "leopoldi" "1"
"Coua" "cursor" "1"
"Cypseloides" "rothschildi" "1"
"Gallinula" "melanops" "1"
"Galloperdix" "lunulata" "1"
"Pholia" "sharpii" "1"
"Bolemoreus" "frenatus" "1"
"Stigmatura" "bahiae" "1"
"Crithagra" "dorsostriata" "1"
"Melanerpes" "aurifrons" "1"
"Tauraco" "hartlaubi" "1"
"Tockus" "erythrorhynchus" "1"
"Trachyphonus" "emini" "1"
"Microptilotis" "albilineatus" "1"
"Crithagra" "canicapilla" "1"
"Oriolus" "monacha" "1"
"Parabuteo" "unicinctus" "1"
"Acanthiza" "katherina" "1"
"Arremonops" "tocuyensis" "1"
"Atlapetes" "fulviceps" "1"
"Batis" "orientalis" "1"
"Cisticola" "troglodytes" "1"
"Eurocephalus" "anguitimens" "1"
"Melanopareia" "elegans" "1"
"Lamprotornis" "hildebrandti" "1"
"Macronyx" "aurantiigula" "1"
"Macronyx" "capensis" "1"
"Diglossa" "baritula" "1"
"Ortygospiza" "atricollis" "1"
"Plocepasser" "mahali" "1"
"Vidua" "codringtoni" "1"
"Vidua" "camerunensis" "1"
"Amazona" "tucumana" "1"
"Anas" "capensis" "1"
"Anseranas" "semipalmata" "1"
"Campethera" "mombassica" "1"
"Sheppardia" "gunningi" "1"
"Gyps" "indicus" "1"
"Apalis" "thoracica" "1"
"Chaerephon" "pumilus" "1"
"Dasymys" "nudipes" "1"
"Diceros" "bicornis" "1"
"Gerbillus" "pulvinatus" "1"
"Kobus" "megaceros" "1"
"Macrotarsomys" "bastardi" "1"
"Mops" "demonstrator" "1"
"Mormopterus" "jugularis" "1"
"Petaurus" "norfolcensis" "1"
"Rhinolophus" "hildebrandtii" "1"
"Taphozous" "hamiltoni" "1"
"Thomasomys" "taczanowskii" "1"
"Damaliscus" "pygargus" "1"
"Orycteropus" "afer" "1"
"Macropus" "giganteus" "1"
"Gerbilliscus" "gambiana" "1"
"Abrothrix" "illutea" "1"
"Akodon" "toba" "1"
"Afrotyphlops" "tanganicanus" "1"
"Agama" "weidholzi" "1"
"Amphisbaena" "angustifrons" "1"
"Amphisbaena" "bolivica" "1"
"Anilios" "wiedii" "1"
"Anomalopus" "gowi" "1"
"Apostolepis" "phillipsae" "1"
"Cordylus" "vittifer" "1"
"Crotalus" "intermedius" "1"
"Cryptophis" "boschmai" "1"
"Ctenotus" "brevipes" "1"
"Ctenotus" "tantillus" "1"
"Demansia" "angusticeps" "1"
"Dendrelaphis" "punctulatus" "1"
"Diporiphora" "phaeospinosa" "1"
"Diporiphora" "pindan" "1"
"Dipsas" "oreas" "1"
"Elseya" "albagula" "1"
"Enyalius" "pictus" "1"
"Feylinia" "macrolepis" "1"
"Ficimia" "streckeri" "1"
"Gehyra" "borroloola" "1"
"Hemidactylus" "graniticolus" "1"
"Kinyongia" "magomberae" "1"
"Lampropeltis" "polyzona" "1"
"Leioheterodon" "modestus" "1"
"Lygosoma" "laeviceps" "1"
"Madagascarophis" "ocellatus" "1"
"Mochlus" "simonettai" "1"
"Monopeltis" "decosteri" "1"
"Morethia" "taeniopleura" "1"
"Nephrurus" "sheai" "1"
"Oplurus" "grandidieri" "1"
"Oplurus" "quadrimaculatus" "1"
"Paroedura" "vahiny" "1"
"Phrynosoma" "orbiculare" "1"
"Pseudocordylus" "transvaalensis" "1"
"Pseudoleptodeira" "latifasciata" "1"
"Pseudoxyrhopus" "quinquelineatus" "1"
"Sepsina" "bayoni" "1"
"Sibynophis" "bistrigatus" "1"
"Sonora" "mutabilis" "1"
"Suta" "ordensis" "1"
"Thamnophis" "pulchrilatus" "1"
"Trachylepis" "margaritifera" "1"
"Trimeresurus" "gramineus" "1"
"Trimeresurus" "macrolepis" "1"
"Trimeresurus" "strigatus" "1"
"Vermicella" "multifasciata" "1"
"Voeltzkowia" "lineata" "1"
"Zonosaurus" "karsteni" "1"
"Zonosaurus" "laticaudatus" "1"
"Zygaspis" "nigra" "1"
"Zygaspis" "violacea" "1"
"Odontophrynus" "salvatori" "1"
"Hyperolius" "bocagei" "1"
"Rulyrana" "spiculata" "1"
"Ameerega" "braccata" "1"
"Hypsiboas" "faber" "1"
"Phasmahyla" "jandaia" "1"
"Pseudis" "bolbodactyla" "1"
"Pseudopaludicola" "saltica" "1"
"Micryletta" "inornata" "1"
"Phrynobatrachus" "gutturosus" "1"
"Phrynobatrachus" "rungwensis" "1"
"Corythornis" "madagascariensis" "1"
"Geotrygon" "chrysia" "1"
"Gymnobucco" "vernayi" "1"
"Calicalicus" "madagascariensis" "1"
"Cyanocorax" "formosus" "1"
"Ceblepyris" "graueri" "1"
"Hydrornis" "phayrei" "1"
"Momotus" "lessonii" "1"
"Ramphastos" "sulfuratus" "1"
"Sarothrura" "lugens" "1"
"Stactolaema" "whytii" "1"
"Trachylaemus" "togoensis" "1"
"Tyto" "glaucops" "1"
"Tyto" "multipunctata" "1"
"Garrulus" "leucotis" "1"
"Pitta" "moluccensis" "1"
"Terpsiphone" "floris" "1"
"Psittacara" "euops" "1"
"Automolus" "leucophthalmus" "1"
"Tiaris" "olivaceus" "1"
"Estrilda" "perreini" "1"
"Knipolegus" "lophotes" "1"
"Macronyx" "grimwoodi" "1"
"Phyllastrephus" "fulviventris" "1"
"Pyriglena" "leucoptera" "1"
"Rhodinocichla" "rosea" "1"
"Tachycineta" "leucorrhoa" "1"
"Anorrhinus" "austeni" "1"
"Aratinga" "nenday" "1"
"Zyzomys" "woodwardi" "1"
"Eptesicus" "andinus" "1"
"Hipposideros" "semoni" "1"
"Kobus" "vardonii" "1"
"Laephotis" "angolensis" "1"
"Mormoops" "blainvillei" "1"
"Crocidura" "selina" "1"
"Bandicota" "savilei" "1"
"Lemniscomys" "striatus" "1"
"Menetes" "berdmorei" "1"
"Myotis" "scotti" "1"
"Neotoma" "chrysomelas" "1"
"Otomys" "anchietae" "1"
"Propithecus" "coronatus" "1"
"Rhinolophus" "coelophyllus" "1"
"Rhinolophus" "marshalli" "1"
"Rousettus" "lanosus" "1"
"Scotoecus" "pallidus" "1"
"Thomasomys" "gracilis" "1"
"Thylamys" "macrurus" "1"
"Sminthopsis" "virginiae" "1"
"Chrysochloris" "stuhlmanni" "1"
"Crocidura" "nigricans" "1"
"Crocidura" "theresae" "1"
"Dendromus" "lachaisei" "1"
"Perodicticus" "potto" "1"
"Blastocerus" "dichotomus" "1"
"Anomalurus" "pelii" "1"
"Anolis" "coelestinus" "1"
"Aristelliger" "cochranae" "1"
"Aristelliger" "expectatus" "1"
"Atractus" "taeniatus" "1"
"Bothrops" "pauloensis" "1"
"Chamaeleo" "anchietae" "1"
"Crocodylus" "moreletii" "1"
"Cyrtodactylus" "mandalayensis" "1"
"Dixonius" "siamensis" "1"
"Elasmodactylus" "tuberculosus" "1"
"Eumecia" "anchietae" "1"
"Lycodon" "travancoricus" "1"
"Lycodonomorphus" "subtaeniatus" "1"
"Phelsuma" "kochi" "1"
"Sceloporus" "cozumelae" "1"
"Spondylurus" "lineolatus" "1"
"Tantilla" "semicincta" "1"
"Tantillita" "canula" "1"
"Thamnodynastes" "rutilus" "1"
"Tropidodipsas" "philippii" "1"
"Hyperolius" "papyri" "1"
"Tomopterna" "natalensis" "1"
"Pristimantis" "samaipatae" "1"
"Uperoleia" "mjobergii" "1"
"Uperoleia" "inundata" "1"
"Lithobates" "psilonota" "1"
"Oreobates" "ibischi" "1"
"Chiropterotriton" "multidentatus" "1"
"Euptilotis" "neoxenus" "1"
"Cnemathraupis" "aureodorsalis" "1"
"Lamprotornis" "unicolor" "1"
"Cyanocorax" "beecheii" "1"
"Turnix" "melanogaster" "1"
"Conopophaga" "cearae" "1"
"Lagonosticta" "vinacea" "1"
"Malaconotus" "monteiri" "1"
"Phyllastrephus" "albigula" "1"
"Falcunculus" "whitei" "1"
"Acanthiza" "pusilla" "1"
"Lagonosticta" "virata" "1"
"Laniarius" "barbarus" "1"
"Mitrephanes" "phaeocercus" "1"
"Onychognathus" "albirostris" "1"
"Peucaea" "sumichrasti" "1"
"Plocepasser" "superciliosus" "1"
"Accipiter" "minullus" "1"
"Agapornis" "personatus" "1"
"Bucorvus" "leadbeateri" "1"
"Butastur" "rufipennis" "1"
"Heteroglaux" "blewitti" "1"
"Copsychus" "pica" "1"
"Cisticola" "luapula" "1"
"Poicephalus" "fuscicollis" "1"
"Cloeotis" "percivali" "1"
"Ctenomys" "dorsalis" "1"
"Dipodomys" "elator" "1"
"Grammomys" "minnae" "1"
"Peromyscus" "difficilis" "1"
"Rhinolophus" "simulator" "1"
"Sorex" "oreopolus" "1"
"Zyzomys" "argurus" "1"
"Microcebus" "griseorufus" "1"
"Neamblysomus" "julianae" "1"
"Afroedura" "langi" "1"
"Amblyodipsas" "dimidiata" "1"
"Amphiglossus" "ornaticeps" "1"
"Amphisbaena" "pericensis" "1"
"Ancylocranium" "barkeri" "1"
"Anilios" "aspinus" "1"
"Cnemaspis" "dickersonae" "1"
"Concinnia" "amplus" "1"
"Cordylus" "tropidosternum" "1"
"Ctenotus" "rimacolus" "1"
"Diplodactylus" "nebulosus" "1"
"Eurolophosaurus" "divaricatus" "1"
"Graptemys" "versa" "1"
"Hypsiglena" "affinis" "1"
"Lepidophyma" "sylvaticum" "1"
"Lerista" "ameles" "1"
"Lucasium" "steindachneri" "1"
"Lygodactylus" "gravis" "1"
"Monopeltis" "rhodesiana" "1"
"Nucras" "boulengeri" "1"
"Phelsuma" "breviceps" "1"
"Phyllodactylus" "muralis" "1"
"Plestiodon" "dicei" "1"
"Prosymna" "greigerti" "1"
"Rhampholeon" "viridis" "1"
"Rheodytes" "leukops" "1"
"Sceloporus" "aeneus" "1"
"Sceloporus" "aureolus" "1"
"Smaug" "barbertonensis" "1"
"Stenocercus" "imitator" "1"
"Thamnophis" "bogerti" "1"
"Thamnophis" "eques" "1"
"Tracheloptychus" "petersi" "1"
"Tropidurus" "erythrocephalus" "1"
"Uropeltis" "liura" "1"
"Urosaurus" "gadovi" "1"
"Varanus" "semiremex" "1"
"Amnirana" "lemairei" "1"
"Dryophytes" "arboricola" "1"
"Phrynobatrachus" "graueri" "1"
"Sclerophrys" "fuliginata" "1"
"Incilius" "leucomyos" "1"
"Incilius" "valliceps" "1"
"Vitreorana" "antisthenesi" "1"
"Eleutherodactylus" "heminota" "1"
"Mannophryne" "herminae" "1"
"Lysapsus" "limellum" "1"
"Afrixalus" "sylvaticus" "1"
"Leptopelis" "parkeri" "1"
"Ctenophryne" "carpish" "1"
"Phrynobatrachus" "ghanensis" "1"
"Kurixalus" "bisacculus" "1"
"Hyperolius" "nasicus" "1"
"Leptopelis" "grandiceps" "1"
"Dendropicos" "pyrrhogaster" "1"
"Dendropicos" "stierlingi" "1"
"Anthus" "sokokensis" "1"
"Dubusia" "castaneoventris" "1"
"Cinnyris" "bouvieri" "1"
"Psilopogon" "faiostrictus" "1"
"Tachornis" "furcata" "1"
"Ploceus" "upembae" "1"
"Ortalis" "ruficauda" "1"
"Torreornis" "inexpectata" "1"
"Chiroxiphia" "caudata" "1"
"Lepidocolaptes" "squamatus" "1"
"Phylloscopus" "laurae" "1"
"Ploceus" "temporalis" "1"
"Saxicola" "caprata" "1"
"Antrostomus" "ekmani" "1"
"Coryphaspiza" "melanotis" "1"
"Dessonornis" "anomalus" "1"
"Ploceus" "spekeoides" "1"
"Eudiscopus" "denticulus" "1"
"Mus" "baoulei" "1"
"Malacomys" "edwardsi" "1"
"Phyllops" "falcatus" "1"
"Rhipidomys" "venezuelae" "1"
"Rhynchocyon" "petersi" "1"
"Marmosa" "robinsoni" "1"
"Otomops" "madagascariensis" "1"
"Microcebus" "myoxinus" "1"
"Callithrix" "geoffroyi" "1"
"Afroablepharus" "seydeli" "1"
"Anolis" "microlepidotus" "1"
"Buhoma" "vauerocegae" "1"
"Ctenosaura" "palearis" "1"
"Epictia" "ater" "1"
"Eutropis" "bibronii" "1"
"Helicops" "scalaris" "1"
"Ialtris" "dorsalis" "1"
"Isopachys" "gyldenstolpei" "1"
"Leiocephalus" "melanochlorus" "1"
"Manolepis" "putnami" "1"
"Phyllodactylus" "ventralis" "1"
"Plica" "caribeana" "1"
"Sepsophis" "punctatus" "1"
"Sphaerodactylus" "cinereus" "1"
"Stenocercus" "quinarius" "1"
"Thamnodynastes" "dixoni" "1"
"Uromacer" "frenatus" "1"
"Xenosaurus" "rackhami" "1"
"Exerodonta" "xera" "1"
"Hypsiboas" "andinus" "1"
"Hildebrandtia" "ornata" "1"
"Dessonornis" "caffer" "1"
"Lybius" "rubrifacies" "1"
"Strix" "chacoensis" "1"
"Atlapetes" "pileatus" "1"
"Automolus" "lammi" "1"
"Oriolus" "chlorocephalus" "1"
"Phyllastrephus" "strepitans" "1"
"Campethera" "abingoni" "1"
"Philemon" "argenticeps" "1"
"Hipposideros" "abae" "1"
"Mirza" "coquereli" "1"
"Sciurus" "stramineus" "1"
"Stenocephalemys" "albipes" "1"
"Acanthophis" "praelongus" "1"
"Agama" "mucosoensis" "1"
"Anilios" "broomi" "1"
"Atractaspis" "dahomeyensis" "1"
"Atractaspis" "watsoni" "1"
"Blaesodactylus" "sakalava" "1"
"Chironius" "diamantina" "1"
"Crotalus" "armstrongi" "1"
"Ctenotus" "capricorni" "1"
"Duberria" "rhodesiana" "1"
"Heliobolus" "nitidus" "1"
"Hemidactylus" "reticulatus" "1"
"Lampropeltis" "ruthveni" "1"
"Lygodactylus" "mombasicus" "1"
"Lygosoma" "ashwamedhi" "1"
"Phrynosoma" "taurus" "1"
"Psammophis" "longifrons" "1"
"Pyxis" "planicauda" "1"
"Salvadora" "lemniscata" "1"
"Sceloporus" "smithi" "1"
"Trimeresurus" "malabaricus" "1"
"Bokermannohyla" "saxicola" "1"
"Eleutherodactylus" "wetmorei" "1"
"Synallaxis" "ruficapilla" "1"
"Rhipidomys" "couesi" "1"
"Bothrops" "jararacussu" "1"
"Bothrops" "marmoratus" "1"
"Geckolepis" "polylepis" "1"
"Leiocephalus" "lunatus" "1"
"Plestiodon" "indubitus" "1"
"Polemon" "christyi" "1"
"Prosymna" "meleagris" "1"
"Rhabdophis" "nigrocinctus" "1"
"Arizelocichla" "nigriceps" "1"
"Phylloscopus" "umbrovirens" "1"
"Micaelamys" "namaquensis" "1"
"Dasyprocta" "iacki" "1"
"Diplodactylus" "barraganae" "1"
"Hemidactylus" "giganteus" "1"
"Lygodactylus" "tuberosus" "1"
"Storeria" "hidalgoensis" "1"
"Tiliqua" "scincoides" "1"
"Varanus" "baritji" "1"
"Uperoleia" "crassa" "1"
"Eleutherodactylus" "abbotti" "1"
"Primolius" "auricollis" "1"
"Myiothlypis" "striaticeps" "1"
"Phylloscopus" "budongoensis" "1"
"Schiffornis" "virescens" "1"
"Neoromicia" "flavescens" "1"
"Ameiva" "atrigularis" "1"
"Anolis" "whitemani" "1"
"Corytophanes" "hernandesii" "1"
"Cyrtodactylus" "laevigatus" "1"
"Junco" "phaeonotus" "1"
"Cinnyris" "usambaricus" "1"
"Scytalopus" "diamantinensis" "1"
"Atractus" "ronnie" "1"
"Micrelaps" "vaillanti" "1"
"Psammophis" "praeornatus" "1"
"Forpus" "spengeli" "1"
"Cranioleuca" "weskei" "1"
"Myomyscus" "angolensis" "1"
"Trachemys" "emolli" "1"
"Glaucidium" "sanchezi" "1"
"Tyto" "novaehollandiae" "1"
"Zosterops" "kikuyuensis" "1"
"Antechinus" "bellus" "1"
"Rhinolophus" "ruwenzorii" "1"
"Amerotyphlops" "microstomus" "1"
"Coniophanes" "lateritius" "1"
"Scinax" "camposseabrai" "1"
"Geogale" "aurita" "1"
"Hemirhagerrhis" "kelleri" "1"
"Letheobia" "pallida" "1"
"Sympholis" "lippiens" "1"
"Thomasomys" "kalinowskii" "1"
"Mantidactylus" "lugubris" "6"
"Echinosaura" "palmeri" "6"
"Sciurus" "pucheranii" "6"
"Pristimantis" "galdi" "6"
"Craugastor" "laticeps" "6"
"Boophis" "picturatus" "6"
"Hylarana" "attigua" "6"
"Oedipina" "cyclocauda" "6"
"Geopelia" "striata" "6"
"Macronus" "ptilosus" "6"
"Microdynamis" "parva" "6"
"Mionectes" "olivaceus" "6"
"Treron" "axillaris" "6"
"Graminicola" "bengalensis" "6"
"Sporophila" "ophthalmica" "6"
"Peltops" "montanus" "6"
"Rattus" "praetor" "6"
"Sundasciurus" "tenuis" "6"
"Ateles" "paniscus" "6"
"Brachytarsomys" "albicauda" "6"
"Brachymeles" "kadwa" "6"
"Bungarus" "bungaroides" "6"
"Calumma" "fallax" "6"
"Silverstoneia" "flotator" "6"
"Andinobates" "fulguritus" "6"
"Oreobates" "amarakaeri" "6"
"Odorrana" "hosii" "6"
"Ducula" "carola" "6"
"Ducula" "zoeae" "6"
"Erythrotriorchis" "buergersi" "6"
"Hypotaenidia" "torquata" "6"
"Myrmelastes" "saturatus" "6"
"Ailuroedus" "melanotis" "6"
"Lorius" "garrulus" "6"
"Epinecrophylla" "gutturalis" "6"
"Cantorchilus" "thoracicus" "6"
"Megascops" "ingens" "6"
"Melidora" "macrorrhina" "6"
"Phaenicophaeus" "curvirostris" "6"
"Treron" "phayrei" "6"
"Dicaeum" "schistaceiceps" "6"
"Pseudotriccus" "pelzelni" "6"
"Rhabdornis" "inornatus" "6"
"Sheppardia" "poensis" "6"
"Grallina" "bruijnii" "6"
"Leptotila" "pallida" "6"
"Oriolus" "szalayi" "6"
"Phylloscopus" "trivirgatus" "6"
"Tyranneutes" "virescens" "6"
"Aerodramus" "mearnsi" "6"
"Buceros" "mindanensis" "6"
"Cacomantis" "castaneiventris" "6"
"Campephilus" "gayaquilensis" "6"
"Cyornis" "turcosus" "6"
"Dicaeum" "anthonyi" "6"
"Hydrochous" "gigas" "6"
"Gerygone" "ruficollis" "6"
"Carterornis" "chrysomela" "6"
"Psittrichas" "fulgidus" "6"
"Apomys" "insignis" "6"
"Thoopterus" "nigrescens" "6"
"Muntiacus" "vuquangensis" "6"
"Allocebus" "trichotis" "6"
"Eutropis" "quadricarinata" "6"
"Hemidactylus" "frenatus" "6"
"Lamprolepis" "nieuwenhuisii" "6"
"Sibynophis" "melanocephalus" "6"
"Sphenomorphus" "cyanolaemus" "6"
"Sphenomorphus" "dussumieri" "6"
"Varanus" "rudicollis" "6"
"Quasipaa" "fasciculispina" "6"
"Nyctixalus" "pictus" "6"
"Pulchrana" "moellendorffi" "6"
"Pristimantis" "palmeri" "6"
"Bolitoglossa" "salvinii" "6"
"Hyloxalus" "fascianigrus" "6"
"Leptodactylodon" "polyacanthus" "6"
"Limnonectes" "dabanus" "6"
"Occidozyga" "vittata" "6"
"Pristimantis" "fallax" "6"
"Sachatamia" "punctulata" "6"
"Nymphargus" "ruizi" "6"
"Pristimantis" "ruedai" "6"
"Pristimantis" "calcaratus" "6"
"Pristimantis" "molybrignus" "6"
"Rhinella" "ruizi" "6"
"Rulyrana" "susatamai" "6"
"Osteocephalus" "mutabor" "6"
"Amolops" "spinapectoralis" "6"
"Hyloxalus" "toachi" "6"
"Cardioglossa" "melanogaster" "6"
"Cochranella" "balionota" "6"
"Nymphargus" "griffithsi" "6"
"Hyalinobatrachium" "taylori" "6"
"Gastrotheca" "angustifrons" "6"
"Hypsiboas" "rubracylus" "6"
"Nyctimystes" "narinosus" "6"
"Spinomantis" "phantasticus" "6"
"Adenomera" "heyeri" "6"
"Strabomantis" "necerus" "6"
"Pristimantis" "crucifer" "6"
"Pristimantis" "moro" "6"
"Leptodactylus" "sabanensis" "6"
"Leptolalax" "hamidi" "6"
"Callulops" "robustus" "6"
"Choerophryne" "rostellifer" "6"
"Callulops" "doriae" "6"
"Copiula" "oxyrhina" "6"
"Dyscophus" "guineti" "6"
"Oreophryne" "moluccensis" "6"
"Uperodon" "triangularis" "6"
"Xenorhina" "minima" "6"
"Meristogenys" "whiteheadi" "6"
"Huia" "sumatrana" "6"
"Limnonectes" "blythii" "6"
"Limnonectes" "heinrichi" "6"
"Pulchrana" "grandocula" "6"
"Philautus" "worcesteri" "6"
"Bolitoglossa" "helmrichi" "6"
"Oedipina" "complex" "6"
"Idiocranium" "russeli" "6"
"Ichthyophis" "bombayensis" "6"
"Odorrana" "absita" "6"
"Pseudophilautus" "hallidayi" "6"
"Theloderma" "bambusicolum" "6"
"Aglyptodactylus" "chorus" "6"
"Ducula" "mullerii" "6"
"Eubucco" "bourcierii" "6"
"Klais" "guimeti" "6"
"Acridotheres" "cinereus" "6"
"Sirystes" "subcanescens" "6"
"Alophoixus" "flaveolus" "6"
"Chloris" "monguilloti" "6"
"Crossleyia" "tenebrosa" "6"
"Locustella" "caudata" "6"
"Chaetorhynchus" "papuensis" "6"
"Chloropsis" "venusta" "6"
"Cyornis" "rufigastra" "6"
"Drepanornis" "albertisi" "6"
"Heleia" "javanica" "6"
"Sipia" "palliata" "6"
"Lonchura" "oryzivora" "6"
"Dasycrotapha" "plateni" "6"
"Macropygia" "rufipennis" "6"
"Neocrex" "colombiana" "6"
"Nystalus" "radiatus" "6"
"Odontophorus" "strophium" "6"
"Picus" "puniceus" "6"
"Ptilinopus" "hyogastrus" "6"
"Rhabdotorrhinus" "waldeni" "6"
"Thapsinillas" "chloris" "6"
"Chloropsis" "moluccensis" "6"
"Corapipo" "leucorrhoa" "6"
"Hirundo" "javanica" "6"
"Sipia" "laemosticta" "6"
"Rhipidura" "nigritorquis" "6"
"Schiffornis" "aenea" "6"
"Schiffornis" "veraepacis" "6"
"Turdus" "poliocephalus" "6"
"Bangsia" "aureocincta" "6"
"Heleia" "superciliaris" "6"
"Ninox" "hypogramma" "6"
"Sericornis" "beccarii" "6"
"Toxorhamphus" "novaeguineae" "6"
"Anisognathus" "notabilis" "6"
"Garrulax" "annamensis" "6"
"Aramides" "wolfi" "6"
"Kupeornis" "gilberti" "6"
"Lipaugus" "streptophorus" "6"
"Lipaugus" "unirufus" "6"
"Lonchura" "tristissima" "6"
"Mino" "anais" "6"
"Hierococcyx" "bocki" "6"
"Niltava" "sumatrana" "6"
"Pachycephala" "arctitorquis" "6"
"Paradisaea" "guilielmi" "6"
"Ictinaetus" "malaiensis" "6"
"Ptiloprora" "plumbea" "6"
"Sitta" "solangiae" "6"
"Tangara" "vitriolina" "6"
"Accipiter" "poliocephalus" "6"
"Alectroenas" "sganzini" "6"
"Arborophila" "cambodiana" "6"
"Batrachostomus" "hodgsoni" "6"
"Carpococcyx" "renauldi" "6"
"Centropus" "menbeki" "6"
"Aplonis" "mystacea" "6"
"Herpsilochmus" "sticturus" "6"
"Dinopium" "javanense" "6"
"Gerygone" "chrysogaster" "6"
"Orthonyx" "spaldingii" "6"
"Pachycephala" "soror" "6"
"Pitohui" "dichrous" "6"
"Rhipidura" "rufidorsa" "6"
"Sericornis" "spilodera" "6"
"Artamus" "leucoryn" "6"
"Cercopithecus" "erythrogaster" "6"
"Chironax" "melanocephalus" "6"
"Chiruromys" "forbesi" "6"
"Dobsonia" "exoleta" "6"
"Diclidurus" "scutatus" "6"
"Funambulus" "layardi" "6"
"Kerivoula" "myrella" "6"
"Loris" "tardigradus" "6"
"Nomascus" "gabriellae" "6"
"Mus" "mayori" "6"
"Aeromys" "thomasi" "6"
"Mallomys" "istapantap" "6"
"Mallomys" "aroaensis" "6"
"Paramelomys" "platyops" "6"
"Praomys" "hartwigi" "6"
"Vandeleuria" "nilagirica" "6"
"Myotis" "adversus" "6"
"Phalanger" "intercastellanus" "6"
"Pteropus" "pumilus" "6"
"Pteropus" "samoensis" "6"
"Rhinolophus" "subbadius" "6"
"Nycticebus" "coucang" "6"
"Nycticebus" "menagensis" "6"
"Trachypithecus" "hatinhensis" "6"
"Arielulus" "circumdatus" "6"
"Pipistrellus" "eisentrauti" "6"
"Neacomys" "paracou" "6"
"Nesomys" "audeberti" "6"
"Peropteryx" "trinitatis" "6"
"Saxatilomys" "paulinae" "6"
"Heterogeomys" "dariensis" "6"
"Murexia" "naso" "6"
"Anoura" "cultrata" "6"
"Avahi" "laniger" "6"
"Babyrousa" "babyrussa" "6"
"Acanthosaura" "cardamomensis" "6"
"Aeluroscalabotes" "felinus" "6"
"Anolis" "altae" "6"
"Anolis" "kunayalae" "6"
"Anolis" "poecilopus" "6"
"Anolis" "rivalis" "6"
"Anolis" "wermuthi" "6"
"Aspidura" "brachyorrhos" "6"
"Asthenodipsas" "lasgalenensis" "6"
"Atractus" "melas" "6"
"Balanophis" "ceylonensis" "6"
"Brachymeles" "bonitae" "6"
"Carettochelys" "insculpta" "6"
"Chironius" "challenger" "6"
"Cnemaspis" "assamensis" "6"
"Cnemaspis" "chanthaburiensis" "6"
"Cyrtodactylus" "pantiensis" "6"
"Cyrtodactylus" "semenanjungensis" "6"
"Dendrelaphis" "papuensis" "6"
"Dibamus" "leucurus" "6"
"Emoia" "aenea" "6"
"Enyalioides" "praestabilis" "6"
"Eutropis" "madaraszi" "6"
"Gekko" "monarchus" "6"
"Gonocephalus" "robinsonii" "6"
"Hemiphyllodactylus" "insularis" "6"
"Hydrablabes" "periops" "6"
"Hypnale" "hypnale" "6"
"Hypnale" "nepa" "6"
"Lepidoblepharis" "ruthveni" "6"
"Leptophis" "depressirostris" "6"
"Lerista" "ingrami" "6"
"Lipinia" "rabori" "6"
"Luperosaurus" "angliit" "6"
"Lycodon" "carinatus" "6"
"Lygosoma" "quadrupes" "6"
"Madascincus" "nanus" "6"
"Malayotyphlops" "castanotus" "6"
"Melanophidium" "punctatum" "6"
"Mesaspis" "monticola" "6"
"Micrurus" "steindachneri" "6"
"Nessia" "didactyla" "6"
"Oligodon" "barroni" "6"
"Pareas" "nuchalis" "6"
"Parvoscincus" "hadros" "6"
"Parvoscincus" "leucospilos" "6"
"Parvoscincus" "steerei" "6"
"Phoxophrys" "cephalum" "6"
"Plestiodon" "sumichrasti" "6"
"Rhinophis" "blythii" "6"
"Riama" "oculata" "6"
"Sceloporus" "teapensis" "6"
"Sphenomorphus" "acutus" "6"
"Sphenomorphus" "buenloicus" "6"
"Sphenomorphus" "nigrolabris" "6"
"Sphenomorphus" "papuae" "6"
"Sphenomorphus" "rarus" "6"
"Tantilla" "schistosa" "6"
"Trimeresurus" "nebularis" "6"
"Trimetopon" "slevini" "6"
"Urocotyledon" "weileri" "6"
"Vijayachelys" "silvatica" "6"
"Xylophis" "captaini" "6"
"Litoria" "nyakalensis" "6"
"Litoria" "rheocola" "6"
"Philautus" "acutirostris" "6"
"Boophis" "brachychir" "6"
"Microcaecilia" "albiceps" "6"
"Leptodactylus" "peritoaktites" "6"
"Nymphargus" "rosada" "6"
"Phyllobates" "aurotaenia" "6"
"Trichobatrachus" "robustus" "6"
"Pristimantis" "gracilis" "6"
"Espadarana" "prosoblepon" "6"
"Leptobrachium" "abbotti" "6"
"Boophis" "lichenoides" "6"
"Litoria" "genimaculata" "6"
"Limnonectes" "parvus" "6"
"Litoria" "amboinensis" "6"
"Litoria" "arfakiana" "6"
"Plectrohyla" "quecchi" "6"
"Stefania" "scalae" "6"
"Craugastor" "brocchi" "6"
"Strabomantis" "cerastes" "6"
"Pristimantis" "marmoratus" "6"
"Pristimantis" "nigrogriseus" "6"
"Pristimantis" "thectopternus" "6"
"Leptodactylus" "colombiensis" "6"
"Callulops" "wilhelmanus" "6"
"Cophixalus" "riparius" "6"
"Xenorhina" "oxycephala" "6"
"Phrynobatrachus" "steindachneri" "6"
"Fejervarya" "teraiensis" "6"
"Chalcorana" "raniceps" "6"
"Chiromantis" "simus" "6"
"Rhacophorus" "monticola" "6"
"Microcaecilia" "pricei" "6"
"Guibemantis" "bicalcaratus" "6"
"Chalcites" "ruficollis" "6"
"Cryptophaps" "poecilorrhoa" "6"
"Ducula" "spilorrhoa" "6"
"Harpactes" "duvaucelii" "6"
"Acanthiza" "murina" "6"
"Anthreptes" "rhodolaemus" "6"
"Herpsilochmus" "axillaris" "6"
"Hylophylax" "naevioides" "6"
"Arachnothera" "modesta" "6"
"Lophura" "bulweri" "6"
"Pachycephala" "cinerea" "6"
"Phoenicurus" "bicolor" "6"
"Zosterornis" "whiteheadi" "6"
"Cantorchilus" "nigricapillus" "6"
"Macropygia" "tenuirostris" "6"
"Merops" "philippinus" "6"
"Nothocercus" "bonapartei" "6"
"Cymbirhynchus" "affinis" "6"
"Patagioenas" "nigrirostris" "6"
"Rallicula" "mayri" "6"
"Surniculus" "musschenbroeki" "6"
"Tanygnathus" "megalorynchos" "6"
"Tanygnathus" "sumatranus" "6"
"Tanysiptera" "nympha" "6"
"Aethopyga" "temminckii" "6"
"Dendrocitta" "occipitalis" "6"
"Microptilotis" "gracilis" "6"
"Myrmotherula" "behni" "6"
"Napothera" "epilepidota" "6"
"Oreocharis" "arfaki" "6"
"Pitohui" "uropygialis" "6"
"Chrysocorythus" "estherae" "6"
"Thamnophilus" "unicolor" "6"
"Hydrornis" "irena" "6"
"Sarothrura" "insularis" "6"
"Alcippe" "grotei" "6"
"Amphilais" "seebohmi" "6"
"Anthreptes" "simplex" "6"
"Arachnothera" "crassirostris" "6"
"Aplonis" "opaca" "6"
"Coracina" "larvata" "6"
"Grallaria" "flavotincta" "6"
"Heterospingus" "xanthopygius" "6"
"Malacopteron" "albogulare" "6"
"Ixobrychus" "cinnamomeus" "6"
"Myiarchus" "apicalis" "6"
"Dacnis" "berlepschi" "6"
"Myiornis" "atricapillus" "6"
"Myophonus" "melanurus" "6"
"Haliaeetus" "leucogaster" "6"
"Pittasoma" "rufopileatum" "6"
"Prionochilus" "xanthopygius" "6"
"Stachyris" "herberti" "6"
"Rhynchocyclus" "brevirostris" "6"
"Sarcops" "calvus" "6"
"Caloperdix" "oculeus" "6"
"Phapitreron" "amethystinus" "6"
"Psitteuteles" "goldiei" "6"
"Zosterops" "atrifrons" "6"
"Paradisornis" "rudolphi" "6"
"Alopecoenas" "johannae" "6"
"Amaurornis" "olivacea" "6"
"Anas" "gibberifrons" "6"
"Aviceda" "jerdoni" "6"
"Ceyx" "cyanopectus" "6"
"Ceyx" "melanurus" "6"
"Haematoderus" "militaris" "6"
"Coracina" "bicolor" "6"
"Dicrurus" "montanus" "6"
"Randia" "pseudozosterops" "6"
"Sundamys" "muelleri" "6"
"Dasyprocta" "mexicana" "6"
"Feroculus" "feroculus" "6"
"Indri" "indri" "6"
"Kerivoula" "hardwickii" "6"
"Maxomys" "moi" "6"
"Mosia" "nigrescens" "6"
"Murina" "florium" "6"
"Hylopetes" "spadiceus" "6"
"Mus" "cookii" "6"
"Rattus" "exulans" "6"
"Transandinomys" "bolivaris" "6"
"Pteropus" "neohibernicus" "6"
"Rhinolophus" "celebensis" "6"
"Spilocuscus" "rufoniger" "6"
"Tapirus" "bairdii" "6"
"Tarsius" "tarsier" "6"
"Pseudochirulus" "forbesi" "6"
"Arielulus" "societatis" "6"
"Dendrogale" "murina" "6"
"Leopoldamys" "diwangkarai" "6"
"Bassaricyon" "neblina" "6"
"Heterogeomys" "cherriei" "6"
"Acerodon" "celebensis" "6"
"Apomys" "musculus" "6"
"Acanthosaura" "coronata" "6"
"Anolis" "barkeri" "6"
"Anolis" "beckeri" "6"
"Anolis" "binotatus" "6"
"Anolis" "lemurinus" "6"
"Anolis" "uniformis" "6"
"Asthenodipsas" "laevis" "6"
"Atractus" "obtusirostris" "6"
"Bothrochilus" "meridionalis" "6"
"Bothrops" "rhombeatus" "6"
"Calamaria" "schlegeli" "6"
"Calliophis" "bibroni" "6"
"Celestus" "rozellae" "6"
"Cnemidophorus" "cryptus" "6"
"Compsophis" "boulengeri" "6"
"Cryptoblepharus" "novaeguineae" "6"
"Cyrtodactylus" "agusanensis" "6"
"Cyrtodactylus" "intermedius" "6"
"Dendrelaphis" "striatus" "6"
"Dieurostus" "dussumieri" "6"
"Draco" "cornutus" "6"
"Draco" "haematopogon" "6"
"Draco" "walkeri" "6"
"Emoia" "pallidiceps" "6"
"Enhydris" "enhydris" "6"
"Eugongylus" "rufescens" "6"
"Furina" "tristis" "6"
"Gehyra" "butleri" "6"
"Geophis" "hoffmanni" "6"
"Glaphyromorphus" "fuscicaudis" "6"
"Gonocephalus" "liogaster" "6"
"Lankascincus" "deignani" "6"
"Larutia" "miodactyla" "6"
"Lepidoblepharis" "buchwaldi" "6"
"Lepidoblepharis" "peraccae" "6"
"Lepidodactylus" "christiani" "6"
"Lipinia" "subvittata" "6"
"Lycodon" "zawi" "6"
"Lygosoma" "goaensis" "6"
"Melanochelys" "tricarinata" "6"
"Micrurus" "ancoralis" "6"
"Nessia" "layardi" "6"
"Notochelys" "platynota" "6"
"Oligodon" "signatus" "6"
"Ophiophagus" "hannah" "6"
"Otocryptis" "wiegmanni" "6"
"Papuascincus" "stanleyanus" "6"
"Polychrus" "gutturosus" "6"
"Porthidium" "nasutum" "6"
"Ramphotyphlops" "lineatus" "6"
"Rhabdophis" "chrysargoides" "6"
"Rhabdophis" "subminiatus" "6"
"Riama" "laevis" "6"
"Sphaerodactylus" "scapularis" "6"
"Sphenomorphus" "courcyanum" "6"
"Trachemys" "venusta" "6"
"Tropidonophis" "novaeguineae" "6"
"Xenochrophis" "trianguligerus" "6"
"Pulchrana" "signata" "6"
"Kaloula" "rigida" "6"
"Papurana" "arfaki" "6"
"Hydrophylax" "leptoglossa" "6"
"Microhyla" "mantheyi" "6"
"Taudactylus" "acutirostris" "6"
"Philautus" "leitensis" "6"
"Litoria" "eucnemis" "6"
"Litoria" "iris" "6"
"Colostethus" "pratti" "6"
"Teratohyla" "pulverata" "6"
"Nymphargus" "cochranae" "6"
"Hypsiboas" "microderma" "6"
"Nyctimystes" "cheesmani" "6"
"Hyperolius" "viridigulosus" "6"
"Phlyctimantis" "boulengeri" "6"
"Craugastor" "crassidigitus" "6"
"Strabomantis" "cheiroplethus" "6"
"Pristimantis" "erythropleura" "6"
"Leptodactylus" "myersi" "6"
"Lechriodus" "melanopyga" "6"
"Boophis" "bottae" "6"
"Boophis" "albilabris" "6"
"Mantidactylus" "charlotteae" "6"
"Gephyromantis" "sculpturatus" "6"
"Fejervarya" "keralensis" "6"
"Paradoxophyla" "palmata" "6"
"Rhombophryne" "alluaudi" "6"
"Fejervarya" "pierrei" "6"
"Fejervarya" "rufescens" "6"
"Limnonectes" "grunniens" "6"
"Meristogenys" "phaeomerus" "6"
"Micrixalus" "fuscus" "6"
"Ingerana" "borealis" "6"
"Occidozyga" "celebensis" "6"
"Abavorana" "luctuosa" "6"
"Chalcorana" "mocquardii" "6"
"Staurois" "latopalmatus" "6"
"Theloderma" "asperum" "6"
"Theloderma" "leporosum" "6"
"Rhacophorus" "calcaneus" "6"
"Bolitoglossa" "dofleini" "6"
"Dermophis" "glandulosus" "6"
"Gymnopis" "multiplicata" "6"
"Ichthyophis" "beddomei" "6"
"Mantidactylus" "bellyi" "6"
"Chamaepetes" "goudotii" "6"
"Ciconia" "episcopus" "6"
"Pericrocotus" "montanus" "6"
"Cyclopsitta" "diophthalma" "6"
"Eulipoa" "wallacei" "6"
"Gecinulus" "grantia" "6"
"Heliodoxa" "gularis" "6"
"Harpyopsis" "novaeguineae" "6"
"Hirundapus" "giganteus" "6"
"Lampornis" "calolaemus" "6"
"Aethopyga" "boltoni" "6"
"Arachnothera" "flavigaster" "6"
"Horornis" "ruficapilla" "6"
"Chlorophonia" "pyrrhophrys" "6"
"Coracina" "longicauda" "6"
"Malindangia" "mcgregori" "6"
"Coracina" "temminckii" "6"
"Corvus" "tristis" "6"
"Cyornis" "poliogenys" "6"
"Dicaeum" "aureolimbatum" "6"
"Enodes" "erythrophris" "6"
"Hypocryptadius" "cinnamomeus" "6"
"Hypothymis" "coelestis" "6"
"Leptoptilos" "dubius" "6"
"Heleia" "goodfellowi" "6"
"Lophura" "inornata" "6"
"Microptilotis" "orientalis" "6"
"Peneothello" "sigillata" "6"
"Pseudorectes" "ferrugineus" "6"
"Mesitornis" "unicolor" "6"
"Cyornis" "ruficauda" "6"
"Sterrhoptilus" "nigrocapitatus" "6"
"Argya" "subrufa" "6"
"Pomatorhinus" "superciliaris" "6"
"Malacoptila" "panamensis" "6"
"Megascops" "vermiculatus" "6"
"Merops" "americanus" "6"
"Micropternus" "brachyurus" "6"
"Mulleripicus" "pulverulentus" "6"
"Neopsittacus" "pullicauda" "6"
"Nyctyornis" "amictus" "6"
"Phapitreron" "maculipectus" "6"
"Picumnus" "olivaceus" "6"
"Prioniturus" "luconensis" "6"
"Psilopogon" "cyanotis" "6"
"Psittacula" "calthrapae" "6"
"Psittaculirostris" "cervicalis" "6"
"Ramphiculus" "fischeri" "6"
"Ramphiculus" "marchei" "6"
"Pyrrhura" "lucianii" "6"
"Rollulus" "rouloul" "6"
"Scolopax" "saturata" "6"
"Semnornis" "frantzii" "6"
"Spilornis" "holospilus" "6"
"Treron" "curvirostra" "6"
"Trugon" "terrestris" "6"
"Cichlopsis" "gularis" "6"
"Copsychus" "mindanensis" "6"
"Edolisoma" "remotum" "6"
"Erythropitta" "erythrogaster" "6"
"Eumyias" "ruficrissa" "6"
"Myzomela" "eques" "6"
"Cinnyris" "idenburgi" "6"
"Neomixis" "striatigula" "6"
"Prinia" "flaviventris" "6"
"Pseudocolaptes" "johnsoni" "6"
"Phylloscopus" "grammiceps" "6"
"Sporophila" "funerea" "6"
"Cyanoderma" "rufifrons" "6"
"Terpsiphone" "cinnamomea" "6"
"Zimmerius" "chrysops" "6"
"Clytorhynchus" "nigrogularis" "6"
"Sipia" "nigricauda" "6"
"Heleia" "squamifrons" "6"
"Ninox" "theomacha" "6"
"Pseudeos" "fuscata" "6"
"Ptilinopus" "coronulatus" "6"
"Phylloscopus" "poliocephalus" "6"
"Calyptomena" "whiteheadi" "6"
"Chlorocharis" "emiliae" "6"
"Accipiter" "trivirgatus" "6"
"Diglossa" "major" "6"
"Iridosornis" "porphyrocephalus" "6"
"Hypositta" "corallirostris" "6"
"Lalage" "leucopyga" "6"
"Lonchura" "molucca" "6"
"Malaconotus" "gladiator" "6"
"Blythipicus" "rubiginosus" "6"
"Melanocharis" "striativentris" "6"
"Mitrospingus" "cassinii" "6"
"Carpodectes" "hopkei" "6"
"Chlorochrysa" "nitidissima" "6"
"Ficedula" "basilanica" "6"
"Myrmotherula" "pacifica" "6"
"Newtonia" "amphichroa" "6"
"Accipiter" "erythrauchen" "6"
"Oxylabes" "madagascariensis" "6"
"Ornithion" "semiflavum" "6"
"Pachycephala" "monacha" "6"
"Ketupa" "ketupu" "6"
"Phaenostictus" "mcleannani" "6"
"Brachypteracias" "leptosomus" "6"
"Psarisomus" "dalhousiae" "6"
"Pycnonotus" "simplex" "6"
"Rhytipterna" "holerythra" "6"
"Rhipidura" "albolimbata" "6"
"Sapayoa" "aenigma" "6"
"Saxicola" "leucurus" "6"
"Caloenas" "nicobarica" "6"
"Ardeola" "speciosa" "6"
"Xenopirostris" "polleni" "6"
"Zoothera" "heinei" "6"
"Accipiter" "rufitorques" "6"
"Aegotheles" "bennettii" "6"
"Pseudobias" "wardi" "6"
"Anhinga" "melanogaster" "6"
"Apalharpactes" "mackloti" "6"
"Ara" "ambiguus" "6"
"Aviceda" "subcristata" "6"
"Batrachostomus" "cornutus" "6"
"Campylopterus" "cuvierii" "6"
"Ceyx" "fallax" "6"
"Brachypteryx" "montana" "6"
"Formicarius" "rufipectus" "6"
"Phyllergates" "cucullatus" "6"
"Atlapetes" "flaviceps" "6"
"Heteromyias" "cinereifrons" "6"
"Artamus" "mentalis" "6"
"Coracina" "lineata" "6"
"Kempiella" "flavovirescens" "6"
"Phonygammus" "keraudrenii" "6"
"Dendrocitta" "cinerascens" "6"
"Myzomela" "chloroptera" "6"
"Pachycephala" "mentalis" "6"
"Prinia" "khasiana" "6"
"Lalage" "maculosa" "6"
"Oedistoma" "pygmaeum" "6"
"Paradisaea" "minor" "6"
"Rhagologus" "leucostigma" "6"
"Sericornis" "perspicillatus" "6"
"Rusa" "marianna" "6"
"Chrotomys" "whiteheadi" "6"
"Crunomys" "melanius" "6"
"Cynopterus" "titthaecheilus" "6"
"Dendrogale" "melanura" "6"
"Dorcopsis" "luctuosa" "6"
"Echymipera" "rufescens" "6"
"Ectophylla" "alba" "6"
"Emballonura" "beccarii" "6"
"Phalanger" "orientalis" "6"
"Exilisciurus" "whiteheadi" "6"
"Hybomys" "badius" "6"
"Hipposideros" "bicolor" "6"
"Maxomys" "musschenbroekii" "6"
"Megaerops" "wetmorei" "6"
"Mops" "petersoni" "6"
"Muntiacus" "feae" "6"
"Myoprocta" "acouchy" "6"
"Callosciurus" "notatus" "6"
"Crossomys" "moncktoni" "6"
"Heteromys" "australis" "6"
"Lariscus" "niobe" "6"
"Paramelomys" "lorentzii" "6"
"Melomys" "rufescens" "6"
"Paruromys" "dominator" "6"
"Pogonomys" "loriae" "6"
"Rattus" "xanthurus" "6"
"Pteropus" "griseus" "6"
"Myotis" "muricola" "6"
"Myotis" "ridleyi" "6"
"Nesomys" "rufus" "6"
"Nyctimene" "aello" "6"
"Nyctimene" "albiventer" "6"
"Proechimys" "semispinosus" "6"
"Nyctimene" "certans" "6"
"Handleyomys" "intectus" "6"
"Petinomys" "crinitus" "6"
"Pipistrellus" "papuanus" "6"
"Ptenochirus" "minor" "6"
"Rattus" "mordax" "6"
"Rhinolophus" "luctus" "6"
"Scotophilus" "celebensis" "6"
"Strigocuscus" "celebensis" "6"
"Sundamys" "infraluteus" "6"
"Tylomys" "watsoni" "6"
"Semnopithecus" "hypoleucos" "6"
"Hemicentetes" "semispinosus" "6"
"Echinosorex" "gymnura" "6"
"Tupaia" "tana" "6"
"Callicebus" "caligatus" "6"
"Hypsugo" "vordermanni" "6"
"Platyrrhinus" "ismaeli" "6"
"Hylomys" "megalotis" "6"
"Cryptotis" "medellinia" "6"
"Tragulus" "kanchil" "6"
"Dermanura" "rosenbergi" "6"
"Dasyprocta" "punctata" "6"
"Bos" "gaurus" "6"
"Bullimus" "luzonicus" "6"
"Bunomys" "chrysocomus" "6"
"Acanthophis" "laevis" "6"
"Acanthosaura" "nataliae" "6"
"Ahaetulla" "fasciolata" "6"
"Amastridium" "veliferum" "6"
"Anolis" "carpenteri" "6"
"Anolis" "ventrimaculatus" "6"
"Aphaniotis" "acutirostris" "6"
"Arthrosaura" "kockii" "6"
"Aspidura" "guentheri" "6"
"Basiliscus" "plumifrons" "6"
"Boiga" "nigriceps" "6"
"Boiga" "ochracea" "6"
"Bothriechis" "aurifer" "6"
"Bothrophthalmus" "brunneus" "6"
"Brachymeles" "schadenbergi" "6"
"Bronchocela" "jubata" "6"
"Calamaria" "lovii" "6"
"Calotes" "jerdoni" "6"
"Carphodactylus" "laevis" "6"
"Chelodina" "parkeri" "6"
"Coniophanes" "bipunctatus" "6"
"Coniophanes" "quinquevittatus" "6"
"Corallus" "ruschenbergerii" "6"
"Crocodylus" "mindorensis" "6"
"Cryptoblepharus" "novohebridicus" "6"
"Cryptoblepharus" "xenikos" "6"
"Cuora" "picturata" "6"
"Cyclemys" "fusca" "6"
"Cyrtodactylus" "consobrinoides" "6"
"Cyrtodactylus" "mimikanus" "6"
"Cyrtodactylus" "papuensis" "6"
"Cyrtodactylus" "quadrivirgatus" "6"
"Dendragama" "boulengeri" "6"
"Dendrelaphis" "terrificus" "6"
"Dipsas" "sanctijoannis" "6"
"Draco" "abbreviatus" "6"
"Draco" "maximus" "6"
"Draco" "obscurus" "6"
"Dryocalamus" "tristrigatus" "6"
"Emoia" "longicauda" "6"
"Eunectes" "deschauenseei" "6"
"Eutropis" "cumingi" "6"
"Furcifer" "bifidus" "6"
"Geochelone" "platynota" "6"
"Gonyosoma" "margaritatus" "6"
"Hebius" "leucomystax" "6"
"Holcosus" "bridgesii" "6"
"Lankascincus" "gansi" "6"
"Lankascincus" "taylori" "6"
"Lepidodactylus" "aureolineatus" "6"
"Lepturophis" "albofuscus" "6"
"Lipinia" "longiceps" "6"
"Lycodon" "stormi" "6"
"Micropechis" "ikaheka" "6"
"Morunasaurus" "groi" "6"
"Nessia" "monodactyla" "6"
"Oligodon" "dorsalis" "6"
"Oligodon" "modestus" "6"
"Oligodon" "vertebralis" "6"
"Oreocalamus" "hanitschi" "6"
"Pinoyscincus" "mindanensis" "6"
"Pseudoxyrhopus" "tritaeniatus" "6"
"Rhabdophis" "auriculata" "6"
"Ristella" "beddomii" "6"
"Sceloporus" "lunae" "6"
"Scincella" "incerta" "6"
"Sphenomorphus" "fasciatus" "6"
"Sphenomorphus" "megalops" "6"
"Sphenomorphus" "neuhaussi" "6"
"Trimeresurus" "erythrurus" "6"
"Trimeresurus" "hageni" "6"
"Tropidonophis" "aenigmaticus" "6"
"Tropidonophis" "multiscutellatus" "6"
"Uroplatus" "lineatus" "6"
"Varanus" "prasinus" "6"
"Limnonectes" "leytensis" "6"
"Ansonia" "leptopus" "6"
"Ameerega" "bilinguis" "6"
"Gastrotheca" "nicefori" "6"
"Kaloula" "kalingensis" "6"
"Chalcorana" "kampeni" "6"
"Polypedates" "leucomystax" "6"
"Mantidactylus" "majori" "6"
"Mantidactylus" "opiparis" "6"
"Odorrana" "banaorum" "6"
"Pristimantis" "frater" "6"
"Litoria" "nigropunctata" "6"
"Atelopus" "spumarius" "6"
"Ansonia" "longidigita" "6"
"Ansonia" "malayana" "6"
"Ingerophrynus" "parvus" "6"
"Anomaloglossus" "baeobatrachus" "6"
"Sachatamia" "ilex" "6"
"Hyalinobatrachium" "aureoguttatum" "6"
"Agalychnis" "callidryas" "6"
"Hypsiboas" "dentei" "6"
"Scinax" "quinquefasciatus" "6"
"Litoria" "modica" "6"
"Heterixalus" "alboguttatus" "6"
"Pristimantis" "chiastonotus" "6"
"Pristimantis" "pseudoacuminatus" "6"
"Meristogenys" "kinabaluensis" "6"
"Boophis" "viridis" "6"
"Boophis" "luteus" "6"
"Leptobrachella" "baluensis" "6"
"Bolitoglossa" "striatula" "6"
"Copiula" "rivularis" "6"
"Phrynobatrachus" "sandersoni" "6"
"Petropedetes" "newtoni" "6"
"Alcalus" "baluensis" "6"
"Limnonectes" "laticeps" "6"
"Cornufer" "papuensis" "6"
"Rhacophorus" "nigropalmatus" "6"
"Philautus" "longicrus" "6"
"Philautus" "everetti" "6"
"Oedipina" "uniformis" "6"
"Caecilia" "degenerata" "6"
"Ichthyophis" "paucisulcus" "6"
"Columba" "vitiensis" "6"
"Crax" "rubra" "6"
"Ducula" "badia" "6"
"Ducula" "subflavescens" "6"
"Eupherusa" "eximia" "6"
"Falco" "moluccensis" "6"
"Falco" "severus" "6"
"Psilopogon" "chrysopogon" "6"
"Chalcoparia" "singalensis" "6"
"Aplonis" "panayensis" "6"
"Cotinga" "nattererii" "6"
"Melloria" "quoyi" "6"
"Erythrura" "pealii" "6"
"Sarcophanops" "samarensis" "6"
"Garrulax" "vassali" "6"
"Hypocnemis" "cantator" "6"
"Iole" "charlottae" "6"
"Caligavis" "obscura" "6"
"Leptoptilos" "javanicus" "6"
"Arachnothera" "longirostra" "6"
"Arremon" "atricapillus" "6"
"Loriculus" "beryllinus" "6"
"Caryothraustes" "erythromelas" "6"
"Cyornis" "umbratilis" "6"
"Pheugopedius" "spadix" "6"
"Megapodius" "bernsteinii" "6"
"Meiglyptes" "jugularis" "6"
"Nisaetus" "nanus" "6"
"Odontophorus" "leucolaemus" "6"
"Otus" "gurneyi" "6"
"Otus" "lempiji" "6"
"Otus" "rufescens" "6"
"Penelope" "ortoni" "6"
"Perdicula" "manipurensis" "6"
"Phaethornis" "striigularis" "6"
"Podargus" "ocellatus" "6"
"Psilopogon" "malabaricus" "6"
"Ptilinopus" "porphyreus" "6"
"Reinwardtoena" "reinwardti" "6"
"Rallina" "eurizonoides" "6"
"Rallicula" "leucospila" "6"
"Ramphastos" "ambiguus" "6"
"Rhinoplax" "vigil" "6"
"Rhyticeros" "undulatus" "6"
"Strix" "leptogrammica" "6"
"Tanygnathus" "lucionensis" "6"
"Touit" "batavicus" "6"
"Treron" "capellei" "6"
"Dacnis" "venusta" "6"
"Trogon" "comptus" "6"
"Tyto" "inexspectata" "6"
"Alophoixus" "ochraceus" "6"
"Contopus" "bogotensis" "6"
"Deconychura" "typica" "6"
"Hypothymis" "azurea" "6"
"Lalage" "atrovirens" "6"
"Hafferia" "zeledoni" "6"
"Rhamphocharis" "crassirostris" "6"
"Parotia" "lawesii" "6"
"Pitta" "megarhyncha" "6"
"Rhipidura" "javanica" "6"
"Rhipidura" "samarensis" "6"
"Tangara" "aurulenta" "6"
"Apus" "nipalensis" "6"
"Loriculus" "philippensis" "6"
"Loriculus" "pusillus" "6"
"Ninox" "rufa" "6"
"Veniliornis" "sanguineus" "6"
"Alophoixus" "bres" "6"
"Leptopogon" "superciliaris" "6"
"Malacopteron" "magnirostre" "6"
"Leptocoma" "sperata" "6"
"Schiffornis" "olivacea" "6"
"Thamnophilus" "atrinucha" "6"
"Zimmerius" "parvus" "6"
"Aplonis" "metallica" "6"
"Arses" "insularis" "6"
"Campochaera" "sloetii" "6"
"Chloropsis" "media" "6"
"Cochoa" "beccarii" "6"
"Cormobates" "placens" "6"
"Cutia" "legalleni" "6"
"Dicaeum" "trochileum" "6"
"Erythrura" "prasina" "6"
"Eupetes" "macrocerus" "6"
"Euphonia" "fulvicrissa" "6"
"Garrulax" "gularis" "6"
"Ptiloprora" "meekiana" "6"
"Pycnonotus" "erythropthalmos" "6"
"Lepidothrix" "isidorei" "6"
"Lonchura" "melaena" "6"
"Lonchura" "grandis" "6"
"Lonchura" "nevermanni" "6"
"Phylloscopus" "olivaceus" "6"
"Manucodia" "jobiensis" "6"
"Myadestes" "melanops" "6"
"Arremon" "aurantiirostris" "6"
"Pycnonotus" "hualon" "6"
"Orthotomus" "ruficeps" "6"
"Paradigalla" "brevicauda" "6"
"Edolisoma" "melas" "6"
"Prionochilus" "maculatus" "6"
"Stachyris" "nigriceps" "6"
"Hemipus" "hirundinaceus" "6"
"Pycnonotus" "leucogrammicus" "6"
"Ramphocelus" "sanguinolentus" "6"
"Rhabdornis" "mystacalis" "6"
"Rhipidura" "brachyrhyncha" "6"
"Saltator" "atripennis" "6"
"Cyornis" "colonus" "6"
"Scytalopus" "argentifrons" "6"
"Sericornis" "keri" "6"
"Synallaxis" "moesta" "6"
"Synallaxis" "brachyura" "6"
"Phapitreron" "brevirostris" "6"
"Tricholestes" "criniger" "6"
"Turdus" "fulviventris" "6"
"Xanthotis" "polygrammus" "6"
"Zosterops" "everetti" "6"
"Aglaiocercus" "coelestis" "6"
"Phodilus" "badius" "6"
"Cyclopsitta" "nigrifrons" "6"
"Amazilia" "edward" "6"
"Amazilia" "leucogaster" "6"
"Anthracoceros" "albirostris" "6"
"Arborophila" "rubrirostris" "6"
"Aulacorhynchus" "albivitta" "6"
"Batrachostomus" "mixtus" "6"
"Bolborhynchus" "lineola" "6"
"Brotogeris" "versicolurus" "6"
"Caprimulgus" "manillensis" "6"
"Campylopterus" "villaviscensio" "6"
"Carpococcyx" "radiceus" "6"
"Capito" "quinticolor" "6"
"Casuarius" "casuarius" "6"
"Centropus" "celebensis" "6"
"Ceyx" "flumenicola" "6"
"Ceyx" "pusillus" "6"
"Eumyias" "indigo" "6"
"Loboparadisea" "sericea" "6"
"Cyanocorax" "affinis" "6"
"Gennaeodryas" "placens" "6"
"Corvus" "enca" "6"
"Hypothymis" "helenae" "6"
"Melanocharis" "nigra" "6"
"Melidectes" "ochromelas" "6"
"Orthotomus" "derbianus" "6"
"Peneothello" "cyanus" "6"
"Edolisoma" "mindanense" "6"
"Poecilodryas" "hypoleuca" "6"
"Sericornis" "arfakianus" "6"
"Lalage" "sueurii" "6"
"Chenorhamphus" "grayi" "6"
"Merops" "leschenaulti" "6"
"Dorcopsulus" "vanheurni" "6"
"Dyacopterus" "spadiceus" "6"
"Echymipera" "clara" "6"
"Elephas" "maximus" "6"
"Eonycteris" "spelaea" "6"
"Harpiocephalus" "harpia" "6"
"Hipposideros" "cineraceus" "6"
"Hylobates" "moloch" "6"
"Kerivoula" "intermedia" "6"
"Sundasciurus" "hippurus" "6"
"Lutra" "sumatrana" "6"
"Macaca" "nemestrina" "6"
"Macaca" "ochreata" "6"
"Marmosa" "tyleriana" "6"
"Pseudohydromys" "ellermani" "6"
"Melomys" "bougainville" "6"
"Phalanger" "gymnotis" "6"
"Anisomys" "imitator" "6"
"Marmosops" "invictus" "6"
"Mammelomys" "rattoides" "6"
"Hylomys" "suillus" "6"
"Coccymys" "ruemmleri" "6"
"Melomys" "lutillus" "6"
"Pseudohydromys" "murinus" "6"
"Pseudohydromys" "fuscus" "6"
"Nyctophilus" "microtis" "6"
"Phascolosorex" "dorsalis" "6"
"Pipistrellus" "collinus" "6"
"Rattus" "novaeguineae" "6"
"Rattus" "marmosurus" "6"
"Ratufa" "macroura" "6"
"Rhinolophus" "philippinensis" "6"
"Rhinolophus" "subrufus" "6"
"Rubrisciurus" "rubriventer" "6"
"Scotophilus" "kuhlii" "6"
"Solomys" "ponceleti" "6"
"Solomys" "salebrosus" "6"
"Ptilocercus" "lowii" "6"
"Trachypithecus" "cristatus" "6"
"Vampyriscus" "nymphaea" "6"
"Nycticebus" "javanicus" "6"
"Hoolock" "hoolock" "6"
"Crocidura" "levicula" "6"
"Crocidura" "rhoditis" "6"
"Mustela" "nudipes" "6"
"Callicebus" "purinus" "6"
"Aonyx" "cinereus" "6"
"Hipposideros" "rotalis" "6"
"Crocidura" "lepidura" "6"
"Lophostoma" "occidentalis" "6"
"Aethalops" "alecto" "6"
"Balantiopteryx" "io" "6"
"Bubalus" "depressicornis" "6"
"Callosciurus" "pygerythrus" "6"
"Caprolagus" "hispidus" "6"
"Acrochordus" "granulatus" "6"
"Anolis" "granuliceps" "6"
"Anolis" "huilae" "6"
"Asthenodipsas" "vertebralis" "6"
"Atractus" "obesus" "6"
"Basiliscus" "galeritus" "6"
"Bitia" "hydroides" "6"
"Boiga" "gokool" "6"
"Brachymeles" "gracilis" "6"
"Bungarus" "fasciatus" "6"
"Calotes" "calotes" "6"
"Calotes" "nemoricola" "6"
"Calumma" "cucullatum" "6"
"Cryptoblepharus" "poecilopleurus" "6"
"Cyrtodactylus" "ayeyarwadyensis" "6"
"Cyrtodactylus" "deccanensis" "6"
"Cyrtodactylus" "ingeri" "6"
"Dasia" "subcaerulea" "6"
"Dendrelaphis" "biloreatus" "6"
"Dendrelaphis" "fuliginosus" "6"
"Dendrelaphis" "philippinensis" "6"
"Draco" "cyanopterus" "6"
"Draco" "melanopogon" "6"
"Draco" "reticulatus" "6"
"Dryophiops" "philippina" "6"
"Echinosaura" "horrida" "6"
"Elapoidis" "fusca" "6"
"Emoia" "battersbyi" "6"
"Emoia" "cyanura" "6"
"Emoia" "jakati" "6"
"Emoia" "physicina" "6"
"Enyalioides" "microlepis" "6"
"Erythrolamprus" "cobella" "6"
"Eutropis" "grandis" "6"
"Eutropis" "rudis" "6"
"Furcifer" "pardalis" "6"
"Gehyra" "oceanica" "6"
"Gekko" "smithii" "6"
"Gerarda" "prevostiana" "6"
"Gongylosoma" "baliodeirus" "6"
"Gonocephalus" "semperi" "6"
"Gonocephalus" "sophiae" "6"
"Hebius" "sarawacense" "6"
"Hemidactylus" "tenkatei" "6"
"Lachesis" "stenophrys" "6"
"Lipinia" "noctua" "6"
"Lycodon" "subcinctus" "6"
"Lygodactylus" "heterurus" "6"
"Lygodactylus" "miops" "6"
"Micrurus" "mipartitus" "6"
"Morenia" "ocellata" "6"
"Oligodon" "affinis" "6"
"Parastenophis" "betsileanus" "6"
"Pelochelys" "signifera" "6"
"Phelsuma" "pusilla" "6"
"Phelsuma" "quadriocellata" "6"
"Pseudorabdion" "albonuchalis" "6"
"Pseudoxyrhopus" "heterurus" "6"
"Ramphotyphlops" "cumingii" "6"
"Rhinemys" "rufipes" "6"
"Rhinoclemmys" "melanosterna" "6"
"Sphenomorphus" "aignanus" "6"
"Sphenomorphus" "undulatus" "6"
"Stegonotus" "cucullatus" "6"
"Stegonotus" "parvus" "6"
"Tribolonotus" "pseudoponceleti" "6"
"Tropidonophis" "picturatus" "6"
"Tropidophorus" "microlepis" "6"
"Varanus" "nebulosus" "6"
"Varanus" "samarensis" "6"
"Phrynoidis" "juxtaspera" "6"
"Litoria" "nannotis" "6"
"Oreophryne" "flava" "6"
"Staurois" "natator" "6"
"Humerana" "humeralis" "6"
"Papurana" "supragrisea" "6"
"Pulchrana" "glandulosa" "6"
"Pulchrana" "picturata" "6"
"Pristimantis" "brevifrons" "6"
"Amnirana" "nicobariensis" "6"
"Papurana" "milneana" "6"
"Rhacophorus" "orlovi" "6"
"Scotobleps" "gabonicus" "6"
"Litoria" "dayi" "6"
"Pristimantis" "johannesdei" "6"
"Pristimantis" "floridus" "6"
"Amolops" "compotrix" "6"
"Hylarana" "garoensis" "6"
"Litoria" "nigrofrenata" "6"
"Cophixalus" "ornatus" "6"
"Pelophryne" "lighti" "6"
"Phyllobates" "lugubris" "6"
"Ansonia" "mcgregori" "6"
"Austrochaperina" "pluvialis" "6"
"Nyctibates" "corrugatus" "6"
"Leptophryne" "borbonica" "6"
"Isthmohyla" "graceae" "6"
"Sachatamia" "albomaculata" "6"
"Centrolene" "heloderma" "6"
"Centrolene" "robledoi" "6"
"Gastrotheca" "andaquiensis" "6"
"Hemiphractus" "bubalus" "6"
"Hypsiboas" "lemai" "6"
"Hypsiboas" "rosenbergi" "6"
"Scinax" "sugillatus" "6"
"Litoria" "micromembrana" "6"
"Litoria" "multiplica" "6"
"Osteocephalus" "cabrerai" "6"
"Litoria" "thesaurensis" "6"
"Heterixalus" "madagascariensis" "6"
"Leptopelis" "rufus" "6"
"Pristimantis" "gutturalis" "6"
"Craugastor" "raniformis" "6"
"Pristimantis" "trachyblepharis" "6"
"Pristimantis" "taeniatus" "6"
"Boophis" "tasymena" "6"
"Boophis" "tephraeomystax" "6"
"Boophis" "opisthodon" "6"
"Gephyromantis" "malagasius" "6"
"Gephyromantis" "striatus" "6"
"Guibemantis" "liber" "6"
"Gephyromantis" "luteus" "6"
"Gephyromantis" "redimitus" "6"
"Leptobrachium" "montanum" "6"
"Megophrys" "stejnegeri" "6"
"Anodonthyla" "boulengeri" "6"
"Copiula" "derongo" "6"
"Austrochaperina" "palmipes" "6"
"Cophixalus" "verrucosus" "6"
"Otophryne" "robusta" "6"
"Cophyla" "barbouri" "6"
"Cophyla" "tetra" "6"
"Metaphrynella" "sundana" "6"
"Microhyla" "achatina" "6"
"Microhyla" "borneensis" "6"
"Oreophryne" "hypsiops" "6"
"Cophyla" "tuberifera" "6"
"Phrynobatrachus" "werneri" "6"
"Phrynobatrachus" "batesii" "6"
"Micrixalus" "nudis" "6"
"Limnonectes" "leporinus" "6"
"Limnonectes" "macrocephalus" "6"
"Limnonectes" "magnus" "6"
"Occidozyga" "baluensis" "6"
"Clinotarsus" "alticola" "6"
"Kurixalus" "verrucosus" "6"
"Taruga" "longinasus" "6"
"Polypedates" "otilophus" "6"
"Kurixalus" "appendiculatus" "6"
"Rhacophorus" "bifasciatus" "6"
"Rhacophorus" "cyanopunctatus" "6"
"Rhacophorus" "margaritifer" "6"
"Rhacophorus" "maximus" "6"
"Bolitoglossa" "subpalmata" "6"
"Caecilia" "leucocephala" "6"
"Ichthyophis" "sumatranus" "6"
"Mixophyes" "coggeri" "6"
"Leptodactylus" "savagei" "6"
"Ansonia" "latiffi" "6"
"Boophis" "ulftunni" "6"
"Charmosyna" "rubronotata" "6"
"Chrysophlegma" "mentale" "6"
"Platysmurus" "leucopterus" "6"
"Columba" "elphinstonii" "6"
"Coua" "serriana" "6"
"Dasylophus" "superciliosus" "6"
"Cypsiurus" "balasiensis" "6"
"Eurystomus" "orientalis" "6"
"Microtarsus" "melanoleucos" "6"
"Brachypodius" "priocephalus" "6"
"Poliolophus" "urostictus" "6"
"Glaucidium" "griseiceps" "6"
"Haliastur" "indus" "6"
"Harpactes" "kasumba" "6"
"Pionus" "senilis" "6"
"Alcippe" "peracensis" "6"
"Cephalopterus" "penduliger" "6"
"Chlorospingus" "parvirostris" "6"
"Conopias" "albovittatus" "6"
"Coracina" "atriceps" "6"
"Corvus" "typicus" "6"
"Cotinga" "amabilis" "6"
"Cyclarhis" "nigrirostris" "6"
"Dicaeum" "geelvinkianum" "6"
"Dicaeum" "monticolum" "6"
"Dicaeum" "nigrilore" "6"
"Enicurus" "immaculatus" "6"
"Euphonia" "saturata" "6"
"Garrulax" "cinereifrons" "6"
"Arachnothera" "hypogrammica" "6"
"Lepidogrammus" "cumingi" "6"
"Lepidopyga" "coeruleogularis" "6"
"Loriculus" "aurantiifrons" "6"
"Loriculus" "stigmatus" "6"
"Macronus" "striaticeps" "6"
"Megalampitta" "gigantea" "6"
"Turdinus" "crassus" "6"
"Cinnyris" "ursulae" "6"
"Hydrornis" "cyaneus" "6"
"Erythropitta" "venusta" "6"
"Sericulus" "aureus" "6"
"Sterrhoptilus" "capitalis" "6"
"Pheugopedius" "atrogularis" "6"
"Notharchus" "macrorhynchos" "6"
"Lyncornis" "temminckii" "6"
"Macrocephalon" "maleo" "6"
"Malacoptila" "mystacalis" "6"
"Megacrex" "inepta" "6"
"Microhierax" "fringillarius" "6"
"Megapodius" "reinwardt" "6"
"Microhierax" "latifrons" "6"
"Megascops" "colombianus" "6"
"Mulleripicus" "fulvus" "6"
"Ninox" "scutulata" "6"
"Cyanolyca" "quindiuna" "6"
"Petroica" "pusilla" "6"
"Patagioenas" "goodsoni" "6"
"Pelargopsis" "melanorhyncha" "6"
"Phaethornis" "yaruqui" "6"
"Phapitreron" "nigrorum" "6"
"Phodilus" "assimilis" "6"
"Podargus" "papuensis" "6"
"Prioniturus" "discurus" "6"
"Mino" "dumontii" "6"
"Psilopogon" "duvaucelii" "6"
"Psilopogon" "javensis" "6"
"Psilopogon" "oorti" "6"
"Psittacara" "finschi" "6"
"Psittacula" "longicauda" "6"
"Psittinus" "cyanurus" "6"
"Ptilinopus" "greyi" "6"
"Ptilinopus" "solomonensis" "6"
"Ramphiculus" "jambu" "6"
"Rallina" "fasciata" "6"
"Surniculus" "lugubris" "6"
"Spilopelia" "chinensis" "6"
"Spilornis" "cheela" "6"
"Strix" "seloputo" "6"
"Talegalla" "jobiensis" "6"
"Treron" "affinis" "6"
"Turacoena" "manadensis" "6"
"Turnix" "ocellatus" "6"
"Aethopyga" "flagrans" "6"
"Aethopyga" "magnifica" "6"
"Anthreptes" "griseigularis" "6"
"Locustella" "montis" "6"
"Cisticola" "exilis" "6"
"Dicaeum" "luzoniense" "6"
"Heinrichia" "simplex" "6"
"Hemixos" "connectens" "6"
"Lalage" "melanoleuca" "6"
"Liocichla" "phoenicea" "6"
"Machaeropterus" "deliciosus" "6"
"Myiotriccus" "phoenicurus" "6"
"Leptocoma" "brasiliana" "6"
"Pachyramphus" "surinamus" "6"
"Paramythia" "montium" "6"
"Platylophus" "galericulatus" "6"
"Pteruthius" "flaviscapis" "6"
"Ptilorrhoa" "caerulescens" "6"
"Pheugopedius" "columbianus" "6"
"Rhipidura" "cyaniceps" "6"
"Seleucidis" "melanoleucus" "6"
"Thamnophilus" "tenuepunctatus" "6"
"Thripadectes" "virgaticeps" "6"
"Gracula" "religiosa" "6"
"Ramphocelus" "flammigerus" "6"
"Caryothraustes" "poliogaster" "6"
"Lalage" "polioptera" "6"
"Lophura" "ignita" "6"
"Loriculus" "galgulus" "6"
"Carterornis" "pileatus" "6"
"Erythropitta" "kochi" "6"
"Psilopogon" "australis" "6"
"Scolopax" "rosenbergii" "6"
"Spilornis" "rufipectus" "6"
"Garrulax" "treacheri" "6"
"Hypsipetes" "everetti" "6"
"Thamnistes" "anabatinus" "6"
"Arachnothera" "chrysogenys" "6"
"Arachnothera" "juliae" "6"
"Aplonis" "cantoroides" "6"
"Aplonis" "minor" "6"
"Arses" "kaupi" "6"
"Atlapetes" "albinucha" "6"
"Astrapia" "splendidissima" "6"
"Chlorophonia" "flavirostris" "6"
"Chloropsis" "sonnerati" "6"
"Cyphorhinus" "phaeocephalus" "6"
"Dicaeum" "hypoleucum" "6"
"Dicaeum" "nehrkorni" "6"
"Dysithamnus" "striaticeps" "6"
"Elaenia" "frantzii" "6"
"Erythrura" "papuana" "6"
"Euryceros" "prevostii" "6"
"Garrulax" "milleti" "6"
"Garrulax" "nuchalis" "6"
"Ixos" "malaccensis" "6"
"Pycnonotus" "goiavier" "6"
"Laniocera" "rufescens" "6"
"Lonchura" "leucogastra" "6"
"Lonchura" "maja" "6"
"Manacus" "vitellinus" "6"
"Malacopteron" "magnum" "6"
"Megalurus" "palustris" "6"
"Mayrornis" "lessoni" "6"
"Microcerculus" "philomela" "6"
"Muscicapa" "randi" "6"
"Lophornis" "ornatus" "6"
"Myzomela" "rubratra" "6"
"Mystacornis" "crossleyi" "6"
"Hierococcyx" "pectoralis" "6"
"Pachycephalopsis" "poliosoma" "6"
"Paradisaea" "raggiana" "6"
"Stachyris" "maculata" "6"
"Pomatorhinus" "schisticeps" "6"
"Pteridophora" "alberti" "6"
"Pycnopygius" "cinereus" "6"
"Scenopoeetes" "dentirostris" "6"
"Sclerurus" "guatemalensis" "6"
"Scytalopus" "stilesi" "6"
"Setornis" "criniger" "6"
"Stachyris" "poliocephala" "6"
"Caloramphus" "hayii" "6"
"Tangara" "inornata" "6"
"Zosterops" "atricapilla" "6"
"Zosterops" "nigrorum" "6"
"Accipiter" "melanochlamys" "6"
"Actenoides" "lindsayi" "6"
"Aegotheles" "wallacii" "6"
"Aerodramus" "maximus" "6"
"Phapitreron" "leucotis" "6"
"Alisterus" "chloropterus" "6"
"Amazilia" "amabilis" "6"
"Amazilia" "grayi" "6"
"Anas" "andium" "6"
"Aulacorhynchus" "haematopygus" "6"
"Bolbopsittacus" "lunulatus" "6"
"Bubo" "sumatranus" "6"
"Capito" "maculicoronatus" "6"
"Caprimulgus" "concretus" "6"
"Carpococcyx" "viridis" "6"
"Ceyx" "margarethae" "6"
"Chrysocolaptes" "guttacristatus" "6"
"Fulvetta" "danisi" "6"
"Copsychus" "albospecularis" "6"
"Grallaricula" "cucullata" "6"
"Pithecophaga" "jefferyi" "6"
"Amazona" "autumnalis" "6"
"Peneoenanthe" "pulverulenta" "6"
"Edolisoma" "montanum" "6"
"Edolisoma" "schisticeps" "6"
"Cracticus" "cassicus" "6"
"Microptilotis" "flavirictus" "6"
"Sittiparus" "semilarvatus" "6"
"Melanorectes" "nigrescens" "6"
"Microeca" "flavigaster" "6"
"Sirystes" "albogriseus" "6"
"Clytorhynchus" "vitiensis" "6"
"Machaerirhynchus" "nigripectus" "6"
"Melanocharis" "longicauda" "6"
"Melanocharis" "versteri" "6"
"Pachycephala" "phaionota" "6"
"Pachycephala" "schlegelii" "6"
"Sericornis" "papuensis" "6"
"Syndactyla" "subalaris" "6"
"Tangara" "dowii" "6"
"Allochrocebus" "preussi" "6"
"Cynocephalus" "volans" "6"
"Chiropodomys" "major" "6"
"Coelops" "frithii" "6"
"Crocidura" "beatus" "6"
"Cynogale" "bennettii" "6"
"Emballonura" "semicaudata" "6"
"Rousettus" "amplexicaudatus" "6"
"Cyttarops" "alecto" "6"
"Dactylopsila" "megalura" "6"
"Dendrolagus" "inustus" "6"
"Emballonura" "raffrayana" "6"
"Emballonura" "furax" "6"
"Hipposideros" "ater" "6"
"Exilisciurus" "concinnus" "6"
"Eulemur" "rubriventer" "6"
"Funambulus" "tristriatus" "6"
"Galidictis" "fasciata" "6"
"Haeromys" "pusillus" "6"
"Hipposideros" "papua" "6"
"Hipposideros" "curtus" "6"
"Pteropus" "tonganus" "6"
"Hipposideros" "larvatus" "6"
"Hipposideros" "lekaguli" "6"
"Isthmomys" "flavidus" "6"
"Kerivoula" "muscina" "6"
"Kerivoula" "whiteheadi" "6"
"Lariscus" "hosei" "6"
"Heteromys" "adspersus" "6"
"Lonchorhina" "marinkellei" "6"
"Macaca" "fascicularis" "6"
"Macaca" "silenus" "6"
"Macaca" "tonkeana" "6"
"Macaca" "hecki" "6"
"Macruromys" "major" "6"
"Megaderma" "spasma" "6"
"Melomys" "leucogaster" "6"
"Pongo" "abelii" "6"
"Murina" "cyclotis" "6"
"Baiyankamys" "shawmayeri" "6"
"Hyomys" "dammermani" "6"
"Iomys" "horsfieldii" "6"
"Paramelomys" "rubex" "6"
"Myotis" "sicarius" "6"
"Petaurus" "gracilis" "6"
"Petinomys" "fuscocapillus" "6"
"Planigale" "novaeguineae" "6"
"Platyrrhinus" "chocoensis" "6"
"Pongo" "pygmaeus" "6"
"Presbytis" "hosei" "6"
"Presbytis" "frontata" "6"
"Pseudochirops" "archeri" "6"
"Pseudochirops" "cupreus" "6"
"Pteropus" "conspicillatus" "6"
"Pteropus" "macrotis" "6"
"Rheomys" "raptor" "6"
"Rhinolophus" "creaghi" "6"
"Rhinolophus" "virgo" "6"
"Rhipidomys" "caucensis" "6"
"Sciurus" "variegatoides" "6"
"Sturnira" "luisi" "6"
"Sundasciurus" "philippinensis" "6"
"Taeromys" "celebensis" "6"
"Tupaia" "palawanensis" "6"
"Tryphomys" "adustus" "6"
"Tylonycteris" "pachypus" "6"
"Uromys" "caudimaculatus" "6"
"Xenuromys" "barbatus" "6"
"Zaglossus" "bruijnii" "6"
"Ailurops" "ursinus" "6"
"Crocidura" "buettikoferi" "6"
"Pseudochirulus" "canescens" "6"
"Pseudochirulus" "mayeri" "6"
"Crocidura" "monticola" "6"
"Crocidura" "lea" "6"
"Tupaia" "dorsalis" "6"
"Tupaia" "montana" "6"
"Hemigalus" "derbyanus" "6"
"Paradoxurus" "zeylonensis" "6"
"Prionodon" "linsang" "6"
"Muntiacus" "muntjak" "6"
"Apomys" "abrae" "6"
"Echiothrix" "centrosa" "6"
"Saccopteryx" "antioquensis" "6"
"Cynopterus" "minutus" "6"
"Kerivoula" "lenis" "6"
"Zaglossus" "bartoni" "6"
"Rattus" "pococki" "6"
"Neacomys" "dubosti" "6"
"Maxomys" "tajuddinii" "6"
"Vampyrodes" "major" "6"
"Akodon" "affinis" "6"
"Murexia" "habbema" "6"
"Apomys" "microdon" "6"
"Callosciurus" "prevostii" "6"
"Callosciurus" "baluensis" "6"
"Acrochordus" "javanicus" "6"
"Amphiglossus" "astrolabi" "6"
"Anolis" "anchicayae" "6"
"Anolis" "chloris" "6"
"Anolis" "eulaemus" "6"
"Anolis" "heterodermus" "6"
"Anolis" "pachypus" "6"
"Anolis" "pentaprion" "6"
"Anolis" "princeps" "6"
"Anomalepis" "mexicanus" "6"
"Argyrophis" "muelleri" "6"
"Arthrosaura" "versteegii" "6"
"Aspidomorphus" "lineaticollis" "6"
"Aspidomorphus" "muelleri" "6"
"Asymblepharus" "sikimmensis" "6"
"Atractus" "multicinctus" "6"
"Boiga" "barnesii" "6"
"Boiga" "bengkuluensis" "6"
"Boiga" "cyanea" "6"
"Boiga" "quincunciata" "6"
"Bothrops" "punctatus" "6"
"Brachylophus" "bulabula" "6"
"Brachymeles" "bicolor" "6"
"Bronchocela" "vietnamensis" "6"
"Brookesia" "superciliaris" "6"
"Brookesia" "vadoni" "6"
"Bungarus" "niger" "6"
"Calamaria" "suluensis" "6"
"Carlia" "fusca" "6"
"Celestus" "enneagrammus" "6"
"Cerberus" "rynchops" "6"
"Cnemaspis" "alwisi" "6"
"Cnemaspis" "anaikattiensis" "6"
"Cnemaspis" "kolhapurensis" "6"
"Cnemaspis" "laoensis" "6"
"Cnemaspis" "littoralis" "6"
"Compsophis" "laphystius" "6"
"Coniophanes" "fissidens" "6"
"Cyrtodactylus" "baluensis" "6"
"Cyrtodactylus" "epiroticus" "6"
"Cyrtodactylus" "jellesmae" "6"
"Cyrtodactylus" "sermowaiensis" "6"
"Cyrtodactylus" "yoshii" "6"
"Dasia" "grisea" "6"
"Dendrelaphis" "luzonensis" "6"
"Dendrophidion" "apharocybe" "6"
"Draco" "quinquefasciatus" "6"
"Draco" "sumatranus" "6"
"Emoia" "impar" "6"
"Emoia" "trossula" "6"
"Emoia" "tuitarere" "6"
"Enuliophis" "sclateri" "6"
"Erythrolamprus" "epinephelus" "6"
"Furcifer" "willsii" "6"
"Gehyra" "mutilata" "6"
"Gekko" "mindorensis" "6"
"Gonatodes" "fuscus" "6"
"Gonocephalus" "beyschlagi" "6"
"Hydromorphus" "concolor" "6"
"Indotestudo" "travancorica" "6"
"Ithycyphus" "perineti" "6"
"Lankascincus" "deraniyagalae" "6"
"Larutia" "trifasciata" "6"
"Lepidoblepharis" "duolepis" "6"
"Lepidoblepharis" "xanthostigma" "6"
"Lepidodactylus" "lugubris" "6"
"Lepidodactylus" "novaeguineae" "6"
"Leptophis" "coeruleodorsus" "6"
"Leptophis" "riveti" "6"
"Leucocephalon" "yuwonoi" "6"
"Lipinia" "infralineolata" "6"
"Lycodon" "muelleri" "6"
"Madascincus" "melanopleura" "6"
"Manouria" "emys" "6"
"Mastigodryas" "danieli" "6"
"Morelia" "viridis" "6"
"Nactus" "pelagicus" "6"
"Naja" "samarensis" "6"
"Naja" "sumatrana" "6"
"Ninia" "psephota" "6"
"Nothopsis" "rugosus" "6"
"Oligodon" "everetti" "6"
"Oligodon" "pulcherrimus" "6"
"Orlitia" "borneensis" "6"
"Orthriophis" "cantoris" "6"
"Pangshura" "sylhetensis" "6"
"Parvoscincus" "beyeri" "6"
"Phelsuma" "lineata" "6"
"Pliocercus" "euryzonus" "6"
"Pseudogonatodes" "peruvianus" "6"
"Rhabdophis" "lineatus" "6"
"Riama" "anatoloros" "6"
"Riama" "columbiana" "6"
"Saltuarius" "cornutus" "6"
"Sibon" "argus" "6"
"Sibynophis" "collaris" "6"
"Sphenomorphus" "fuscolineatus" "6"
"Sphenomorphus" "maindroni" "6"
"Sphenomorphus" "minutus" "6"
"Sphenomorphus" "muelleri" "6"
"Sphenomorphus" "praesignis" "6"
"Sphenomorphus" "simus" "6"
"Sphenomorphus" "tanneri" "6"
"Sphenomorphus" "variegatus" "6"
"Stegonotus" "muelleri" "6"
"Stenorrhina" "degenhardtii" "6"
"Trachischium" "monticola" "6"
"Tropidolaemus" "laticinctus" "6"
"Tropidolaemus" "philippensis" "6"
"Tropidolaemus" "wagleri" "6"
"Tropidonophis" "parkeri" "6"
"Tropidophorus" "grayi" "6"
"Urotheca" "myersi" "6"
"Varanus" "dumerilii" "6"
"Varanus" "marmoratus" "6"
"Varanus" "palawanensis" "6"
"Varanus" "salvadorii" "6"
"Varanus" "salvator" "6"
"Xenodon" "werneri" "6"
"Zonosaurus" "brygooi" "6"
"Conraua" "goliath" "6"
"Barbourula" "busuangensis" "6"
"Oreophryne" "notata" "6"
"Alcalus" "tasanae" "6"
"Nyctixalus" "margaritifer" "6"
"Sylvirana" "faber" "6"
"Boophis" "elenae" "6"
"Philautus" "surrufus" "6"
"Cornufer" "vitianus" "6"
"Platymantis" "negrosensis" "6"
"Philautus" "poecilius" "6"
"Limnonectes" "woodworthi" "6"
"Duttaphrynus" "beddomii" "6"
"Rheobates" "palmatus" "6"
"Dendropsophus" "phlebodes" "6"
"Nyctimystes" "semipalmatus" "6"
"Indosylvirana" "milleti" "6"
"Oreophryne" "anulata" "6"
"Platymantis" "cagayanensis" "6"
"Platymantis" "guentheri" "6"
"Papurana" "kreffti" "6"
"Fejervarya" "brevipalmata" "6"
"Centrolene" "antioquiense" "6"
"Dyscophus" "antongilii" "6"
"Hyperolius" "bopeleti" "6"
"Leptodactylodon" "boulengeri" "6"
"Leptodactylodon" "ovatus" "6"
"Leptodactylodon" "bicolor" "6"
"Leptolalax" "firthi" "6"
"Limnonectes" "doriae" "6"
"Mantella" "bernhardi" "6"
"Microhyla" "arboricola" "6"
"Phrynobatrachus" "cricogaster" "6"
"Pristimantis" "sanguineus" "6"
"Silverstoneia" "dalyi" "6"
"Hyalinobatrachium" "esmeralda" "6"
"Dendropsophus" "norandinus" "6"
"Pristimantis" "platychilus" "6"
"Pristimantis" "dorsopictus" "6"
"Pristimantis" "parectatus" "6"
"Rulyrana" "adiazeta" "6"
"Nymphargus" "prasinus" "6"
"Andinobates" "opisthomelas" "6"
"Andinobates" "virolinensis" "6"
"Colostethus" "panamansis" "6"
"Pulchrana" "siberu" "6"
"Platymantis" "rabori" "6"
"Tepuihyla" "edelcae" "6"
"Sphaerotheca" "maskeyi" "6"
"Ansonia" "kraensis" "6"
"Lithobates" "vibicarius" "6"
"Amolops" "larutensis" "6"
"Papurana" "waliesa" "6"
"Cornufer" "gilliardi" "6"
"Platymantis" "pygmaeus" "6"
"Pristimantis" "caryophyllaceus" "6"
"Limnonectes" "diuatus" "6"
"Cophixalus" "infacetus" "6"
"Mixophyes" "schevilli" "6"
"Limnonectes" "visayanus" "6"
"Lithobates" "juliani" "6"
"Ichthyophis" "glutinosus" "6"
"Hyloxalus" "awa" "6"
"Atelopus" "elegans" "6"
"Cophyla" "occultans" "6"
"Cardioglossa" "pulchra" "6"
"Pelophryne" "rhopophilia" "6"
"Hyloxalus" "shuar" "6"
"Ansonia" "minuta" "6"
"Austrochaperina" "fryi" "6"
"Austrochaperina" "robusta" "6"
"Adenomus" "kelaartii" "6"
"Ansonia" "hanitschi" "6"
"Atelopus" "franciscus" "6"
"Atelopus" "coynei" "6"
"Pelophryne" "brevipes" "6"
"Atelopus" "varius" "6"
"Incilius" "cavifrons" "6"
"Allobates" "myersi" "6"
"Incilius" "melanochlorus" "6"
"Duttaphrynus" "parietalis" "6"
"Ingerophrynus" "philippinicus" "6"
"Rhinella" "proboscidea" "6"
"Pelophryne" "guentheri" "6"
"Pelophryne" "signata" "6"
"Hyalinobatrachium" "chirripoi" "6"
"Centrolene" "lynchi" "6"
"Hyalinobatrachium" "ruedai" "6"
"Allobates" "insperatus" "6"
"Hyloxalus" "lehmanni" "6"
"Sachatamia" "orejuela" "6"
"Nymphargus" "siren" "6"
"Hyalinobatrachium" "nouraguense" "6"
"Hyloxalus" "bocagei" "6"
"Hyalinobatrachium" "talamancae" "6"
"Allobates" "kingsburyi" "6"
"Cruziohyla" "calcarifer" "6"
"Agalychnis" "spurrelli" "6"
"Anotheca" "spinosa" "6"
"Gastrotheca" "guentheri" "6"
"Gastrotheca" "dendronastes" "6"
"Gastrotheca" "weinlandii" "6"
"Hemiphractus" "fasciatus" "6"
"Osteocephalus" "alboguttatus" "6"
"Hyloscirtus" "torrenticola" "6"
"Bromeliohyla" "bromeliacia" "6"
"Hyloscirtus" "colymba" "6"
"Hypsiboas" "pellucens" "6"
"Dendropsophus" "gaucheri" "6"
"Hypsiboas" "hutchinsi" "6"
"Ecnomiohyla" "miliaria" "6"
"Isthmohyla" "pseudopuma" "6"
"Indirana" "leithii" "6"
"Dendropsophus" "virolinensis" "6"
"Litoria" "darlingtoni" "6"
"Litoria" "congenita" "6"
"Litoria" "lutea" "6"
"Litoria" "pygmaea" "6"
"Litoria" "wollastoni" "6"
"Nyctimystes" "foricula" "6"
"Nyctimystes" "humeralis" "6"
"Scinax" "proboscideus" "6"
"Nyctimystes" "rueppelli" "6"
"Osteocephalus" "fuscifacies" "6"
"Osteocephalus" "heyeri" "6"
"Agalychnis" "buckleyi" "6"
"Agalychnis" "lemur" "6"
"Smilisca" "phaeota" "6"
"Smilisca" "puma" "6"
"Strabomantis" "anatipes" "6"
"Pristimantis" "aaptus" "6"
"Craugastor" "bocourti" "6"
"Craugastor" "bransfordii" "6"
"Pristimantis" "chrysops" "6"
"Pristimantis" "parvillus" "6"
"Hypodactylus" "dolops" "6"
"Polypedates" "colletti" "6"
"Pristimantis" "labiosus" "6"
"Diasporus" "gularis" "6"
"Craugastor" "gulosus" "6"
"Pristimantis" "inusitatus" "6"
"Pristimantis" "paisa" "6"
"Craugastor" "melanostictus" "6"
"Feihyla" "palpebralis" "6"
"Craugastor" "obesus" "6"
"Pristimantis" "myops" "6"
"Pristimantis" "muricatus" "6"
"Craugastor" "opimus" "6"
"Pristimantis" "pardalis" "6"
"Pristimantis" "prolatus" "6"
"Craugastor" "podiciferus" "6"
"Craugastor" "polyptychus" "6"
"Craugastor" "psephosypharus" "6"
"Craugastor" "ranoides" "6"
"Pristimantis" "ridens" "6"
"Pristimantis" "restrepoi" "6"
"Craugastor" "rivulus" "6"
"Pristimantis" "rubicundus" "6"
"Craugastor" "sabrinus" "6"
"Pristimantis" "subsigillatus" "6"
"Craugastor" "talamancae" "6"
"Pristimantis" "tenebrionis" "6"
"Pristimantis" "urichi" "6"
"Pristimantis" "viejas" "6"
"Craugastor" "xucanebi" "6"
"Pristimantis" "w" "6"
"Leptodactylus" "validus" "6"
"Clinotarsus" "curtipes" "6"
"Rhacophorus" "baluensis" "6"
"Boophis" "englaenderi" "6"
"Gephyromantis" "granulatus" "6"
"Gephyromantis" "moseri" "6"
"Boophis" "pauliani" "6"
"Boophis" "pyrrhus" "6"
"Mantidactylus" "argenteus" "6"
"Blommersia" "blommersae" "6"
"Gephyromantis" "cornutus" "6"
"Callulops" "personatus" "6"
"Gephyromantis" "pseudoasper" "6"
"Mantidactylus" "zipperi" "6"
"Gephyromantis" "salegy" "6"
"Leptobrachella" "parva" "6"
"Leptobrachium" "nigrops" "6"
"Leptolalax" "pictus" "6"
"Borneophrys" "edwardinae" "6"
"Megophrys" "montana" "6"
"Megophrys" "longipes" "6"
"Choerophryne" "valkuriarum" "6"
"Austrochaperina" "novaebritanniae" "6"
"Barygenys" "exsul" "6"
"Cophixalus" "pipilans" "6"
"Glyphoglossus" "smithi" "6"
"Callulops" "fuscus" "6"
"Callulops" "stictogaster" "6"
"Cophixalus" "cheesmanae" "6"
"Copiula" "fistulans" "6"
"Copiula" "alpestris" "6"
"Hypopachus" "pictiventris" "6"
"Kalophrynus" "subterrestris" "6"
"Kaloula" "baleata" "6"
"Cophyla" "pollicaris" "6"
"Kaloula" "kokacii" "6"
"Kalophrynus" "punctatus" "6"
"Liophryne" "dentata" "6"
"Microhyla" "berdmorei" "6"
"Microhyla" "palmipes" "6"
"Microhyla" "perparva" "6"
"Microhyla" "petrigena" "6"
"Ctenophryne" "aterrima" "6"
"Oreophryne" "geislerorum" "6"
"Oreophryne" "parkeri" "6"
"Cophyla" "grandis" "6"
"Plethodontohyla" "inguinalis" "6"
"Xenorhina" "macrops" "6"
"Xenorhina" "fuscigula" "6"
"Xenorhina" "gigantea" "6"
"Xenorhina" "parkerorum" "6"
"Phrynobatrachus" "annulatus" "6"
"Petropedetes" "palmipes" "6"
"Petropedetes" "parkeri" "6"
"Xenopus" "amieti" "6"
"Cornufer" "schmidti" "6"
"Cornufer" "trossulus" "6"
"Cornufer" "mediodiscus" "6"
"Cornufer" "elegans" "6"
"Cornufer" "vertebralis" "6"
"Cornufer" "wolfi" "6"
"Cornufer" "minutus" "6"
"Cornufer" "bufoniformis" "6"
"Fejervarya" "kirtisinghei" "6"
"Fejervarya" "nepalensis" "6"
"Huia" "cavitympanum" "6"
"Huia" "masonii" "6"
"Limnonectes" "kuhlii" "6"
"Limnonectes" "acanthi" "6"
"Limnonectes" "finchi" "6"
"Limnonectes" "ingeri" "6"
"Limnonectes" "palavanensis" "6"
"Limnonectes" "plicatellus" "6"
"Limnonectes" "shompenorum" "6"
"Meristogenys" "amoropalamus" "6"
"Nyctibatrachus" "aliciae" "6"
"Platymantis" "rhipiphalcus" "6"
"Nyctibatrachus" "beddomii" "6"
"Nyctibatrachus" "deccanensis" "6"
"Nyctibatrachus" "humayuni" "6"
"Cornufer" "solomonis" "6"
"Occidozyga" "sumatrana" "6"
"Cornufer" "boulengeri" "6"
"Allobates" "granti" "6"
"Cornufer" "acrochordus" "6"
"Cornufer" "aculeodactylus" "6"
"Platymantis" "taylori" "6"
"Cornufer" "akarithymus" "6"
"Cornufer" "batantae" "6"
"Cornufer" "vitiensis" "6"
"Platymantis" "luzonensis" "6"
"Cornufer" "myersi" "6"
"Cornufer" "neckeri" "6"
"Hylarana" "celebensis" "6"
"Chalcorana" "chalconota" "6"
"Sanguirana" "everetti" "6"
"Sanguirana" "luzonensis" "6"
"Papurana" "moluccana" "6"
"Philautus" "pallidipes" "6"
"Rhacophorus" "poecilonotus" "6"
"Staurois" "tuberilinguis" "6"
"Philautus" "aurifasciatus" "6"
"Philautus" "ingeri" "6"
"Raorchestes" "parvulus" "6"
"Pseudophilautus" "sordidus" "6"
"Philautus" "vermiculatus" "6"
"Rhacophorus" "dulitensis" "6"
"Feihyla" "kajau" "6"
"Rhacophorus" "georgii" "6"
"Rhacophorus" "malabaricus" "6"
"Rhacophorus" "rufipes" "6"
"Bolitoglossa" "alberchi" "6"
"Bolitoglossa" "equatoriana" "6"
"Bolitoglossa" "flavimembris" "6"
"Bolitoglossa" "mulleri" "6"
"Bolitoglossa" "odonnelli" "6"
"Bolitoglossa" "veracrucis" "6"
"Oedipina" "alfaroi" "6"
"Oedipina" "elongata" "6"
"Oedipina" "poelzi" "6"
"Brasilotyphlus" "braziliensis" "6"
"Caecilia" "abitaguae" "6"
"Caecilia" "volcani" "6"
"Dermophis" "costaricense" "6"
"Caecilia" "guntheri" "6"
"Caecilia" "occidentalis" "6"
"Dermophis" "parviceps" "6"
"Gymnopis" "syntrema" "6"
"Indotyphlus" "battersbyi" "6"
"Oscaecilia" "ochrocephala" "6"
"Ichthyophis" "elongatus" "6"
"Ichthyophis" "monochrous" "6"
"Ichthyophis" "pseudangularis" "6"
"Ichthyophis" "tricolor" "6"
"Rhinatrema" "bivittatum" "6"
"Uraeotyphlus" "narayani" "6"
"Litoria" "jungguy" "6"
"Litoria" "auae" "6"
"Kaloula" "assamensis" "6"
"Gracixalus" "supercornutus" "6"
"Philautus" "neelanethrus" "6"
"Amolops" "mengyangensis" "6"
"Mantella" "ebenaui" "6"
"Amolops" "panhai" "6"
"Rhinella" "lescurei" "6"
"Anomaloglossus" "kaiei" "6"
"Cophixalus" "variabilis" "6"
"Pristimantis" "kichwarum" "6"
"Astylosternus" "diadematus" "6"
"Morerella" "cyanophthalma" "6"
"Babina" "chapaensis" "6"
"Bolitoglossa" "tatamae" "6"
"Boophis" "praedictus" "6"
"Allobates" "paleovarzensis" "6"
"Theloderma" "vietnamense" "6"
"Blommersia" "angolafa" "6"
"Leptolalax" "aereus" "6"
"Leptolalax" "melicus" "6"
"Boophis" "calcaratus" "6"
"Guibemantis" "methueni" "6"
"Aglyptodactylus" "inguinalis" "6"
"Hypsiboas" "ornatissimus" "6"
"Chalcophaps" "indica" "6"
"Chalcophaps" "stephani" "6"
"Chalcopsitta" "cardinalis" "6"
"Chalcopsitta" "scintillata" "6"
"Chamaepetes" "unicolor" "6"
"Chrysoena" "victor" "6"
"Charmosyna" "amabilis" "6"
"Charmosyna" "meeki" "6"
"Charmosyna" "palmarum" "6"
"Charmosyna" "papou" "6"
"Charmosyna" "pulchella" "6"
"Charmosyna" "rubrigularis" "6"
"Charmosyna" "wilhelminae" "6"
"Chlorostilbon" "assimilis" "6"
"Chrysophlegma" "humii" "6"
"Chondrohierax" "wilsonii" "6"
"Columba" "pollenii" "6"
"Columba" "torringtoniae" "6"
"Dacelo" "gaudichaud" "6"
"Cryptoleucopteryx" "plumbea" "6"
"Dendrocopos" "macei" "6"
"Dinopium" "everetti" "6"
"Dryocopus" "javensis" "6"
"Ducula" "basilica" "6"
"Ducula" "bicolor" "6"
"Ducula" "cuprea" "6"
"Ducula" "forsteni" "6"
"Ducula" "geelvinkiana" "6"
"Ducula" "luctuosa" "6"
"Ducula" "myristicivora" "6"
"Ducula" "pinon" "6"
"Ducula" "rubricera" "6"
"Ducula" "salvadorii" "6"
"Vauriella" "albigularis" "6"
"Eos" "cyanogenia" "6"
"Eurostopodus" "archboldi" "6"
"Francolinus" "gularis" "6"
"Gallicolumba" "keayi" "6"
"Geoffroyus" "heteroclitus" "6"
"Glaucidium" "costaricanum" "6"
"Glaucidium" "nubicola" "6"
"Glaucis" "aeneus" "6"
"Goura" "cristata" "6"
"Gymnocrex" "rosenbergii" "6"
"Gymnophaps" "stalkeri" "6"
"Habroptila" "wallacii" "6"
"Harpactes" "diardii" "6"
"Harpactes" "whiteheadi" "6"
"Henicophaps" "albifrons" "6"
"Hypotaenidia" "immaculata" "6"
"Hypotaenidia" "insignis" "6"
"Hypotaenidia" "tertia" "6"
"Hypotaenidia" "woodfordi" "6"
"Lacedo" "melanops" "6"
"Lampornis" "cinereicauda" "6"
"Aethopyga" "shelleyi" "6"
"Aethopyga" "primigenia" "6"
"Anabacerthia" "variegaticeps" "6"
"Alophoixus" "finschii" "6"
"Aplonis" "zelandica" "6"
"Aplonis" "magna" "6"
"Archboldia" "papuensis" "6"
"Arremon" "castaneiceps" "6"
"Bangsia" "rothschildi" "6"
"Todiramphus" "albonotatus" "6"
"Brachypteryx" "hyperythra" "6"
"Locustella" "seebohmi" "6"
"Horornis" "haddeni" "6"
"Habia" "stolzmanni" "6"
"Chlorospingus" "semifuscus" "6"
"Edolisoma" "incertum" "6"
"Kittacincla" "cebuensis" "6"
"Kittacincla" "nigra" "6"
"Edolisoma" "ceramense" "6"
"Laniellus" "albonotatus" "6"
"Culicicapa" "ceylonensis" "6"
"Cyornis" "sanfordi" "6"
"Dicaeum" "haematostictum" "6"
"Dicaeum" "retrocinctum" "6"
"Dicaeum" "vincens" "6"
"Nonnula" "frontalis" "6"
"Entomodestes" "coracinus" "6"
"Erythrura" "coloria" "6"
"Lorius" "albidinucha" "6"
"Lorius" "chlorocercus" "6"
"Lorius" "hypoinochrous" "6"
"Trochalopteron" "peninsulae" "6"
"Garrulax" "delesserti" "6"
"Gerygone" "dorsalis" "6"
"Otus" "nigrorum" "6"
"Iole" "palawanensis" "6"
"Hypsipetes" "philippinus" "6"
"Leptotrygon" "veraguensis" "6"
"Leucopternis" "semiplumbeus" "6"
"Lophotriorchis" "kienerii" "6"
"Lophura" "pyronota" "6"
"Loriculus" "tener" "6"
"Loriculus" "vernalis" "6"
"Oedistoma" "iliolophus" "6"
"Mixornis" "gularis" "6"
"Mixornis" "kelleyi" "6"
"Vosea" "whitemanensis" "6"
"Microptilotis" "mimikae" "6"
"Symposiachrus" "brehmii" "6"
"Phyllergates" "heterolaemus" "6"
"Vauriella" "gularis" "6"
"Pardaliparus" "amabilis" "6"
"Gliciphila" "notabilis" "6"
"Plesiodryas" "albonotata" "6"
"Merops" "viridis" "6"
"Micrastur" "plumbeus" "6"
"Vauriella" "goodfellowi" "6"
"Cyanoderma" "melanothorax" "6"
"Stachyris" "strialata" "6"
"Chrysocorypha" "delatrii" "6"
"Cantorchilus" "leucopogon" "6"
"Geokichla" "cinerea" "6"
"Geokichla" "mendeni" "6"
"Megapodius" "freycinet" "6"
"Macropygia" "amboinensis" "6"
"Macropygia" "nigrirostris" "6"
"Megaloprepia" "formosa" "6"
"Megapodius" "geelvinkianus" "6"
"Microhierax" "erythrogenys" "6"
"Megapodius" "layardi" "6"
"Megascops" "clarkii" "6"
"Micropsitta" "bruijnii" "6"
"Micropsitta" "finschii" "6"
"Micropsitta" "geelvinkiana" "6"
"Mentocrex" "kioloides" "6"
"Meropogon" "forsteni" "6"
"Neomorphus" "radiolosus" "6"
"Ninox" "granti" "6"
"Ninox" "ios" "6"
"Ninox" "jacquinoti" "6"
"Ninox" "rumseyi" "6"
"Nisaetus" "philippensis" "6"
"Nystactes" "noanamae" "6"
"Otus" "angelinae" "6"
"Otus" "beccarii" "6"
"Otus" "mantananensis" "6"
"Otus" "mendeni" "6"
"Otus" "mentawi" "6"
"Otus" "sagittatus" "6"
"Penelopides" "affinis" "6"
"Pelargopsis" "amauroptera" "6"
"Penelopides" "panini" "6"
"Pernis" "steerei" "6"
"Veniliornis" "chocoensis" "6"
"Phaenicophaeus" "oeneicaudus" "6"
"Phaenicophaeus" "pyrrhocephalus" "6"
"Phaethornis" "longirostris" "6"
"Phalacrocorax" "sulcirostris" "6"
"Picoides" "moluccensis" "6"
"Picumnus" "granadensis" "6"
"Picus" "dedemi" "6"
"Polyplectron" "inopinatum" "6"
"Polyplectron" "schleiermacheri" "6"
"Prioniturus" "mindorensis" "6"
"Prioniturus" "montanus" "6"
"Prioniturus" "platenae" "6"
"Prioniturus" "platurus" "6"
"Prosopeia" "tabuensis" "6"
"Mino" "kreffti" "6"
"Psilopogon" "armillaris" "6"
"Psilopogon" "incognitus" "6"
"Psilopogon" "flavifrons" "6"
"Psilopogon" "pyrolophus" "6"
"Psittacella" "picta" "6"
"Psittacella" "modesta" "6"
"Psittaculirostris" "desmarestii" "6"
"Ptilinopus" "nainus" "6"
"Ramphiculus" "epius" "6"
"Ptilinopus" "speciosus" "6"
"Ptilinopus" "tannensis" "6"
"Ptilinopus" "wallacii" "6"
"Reinwardtoena" "browni" "6"
"Reinwardtoena" "crassirostris" "6"
"Rhabdotorrhinus" "leucocephalus" "6"
"Pyrilia" "pyrilia" "6"
"Pyrrhura" "pacifica" "6"
"Rallina" "tricolor" "6"
"Ramphastos" "brevis" "6"
"Syma" "torotoro" "6"
"Talegalla" "cuvieri" "6"
"Tanysiptera" "riedelii" "6"
"Todiramphus" "farquhari" "6"
"Todiramphus" "funebris" "6"
"Todiramphus" "lazuli" "6"
"Todiramphus" "leucopygius" "6"
"Todiramphus" "winchelli" "6"
"Touit" "costaricensis" "6"
"Trichoglossus" "flavoviridis" "6"
"Trichoglossus" "rosenbergii" "6"
"Urosticte" "benjamini" "6"
"Aethopyga" "guimarasensis" "6"
"Aethopyga" "siparaja" "6"
"Thapsinillas" "affinis" "6"
"Thapsinillas" "harterti" "6"
"Alophoixus" "ruficrissus" "6"
"Arachnothera" "dilutior" "6"
"Arremon" "costaricensis" "6"
"Edolisoma" "holopolium" "6"
"Chlorospingus" "hypophaeus" "6"
"Edolisoma" "meyerii" "6"
"Coracina" "welchmani" "6"
"Corvus" "violaceus" "6"
"Cyphorhinus" "dichrous" "6"
"Cyornis" "camarinensis" "6"
"Dicaeum" "concolor" "6"
"Dicaeum" "ignicolle" "6"
"Erythropitta" "rubrinucha" "6"
"Erythropitta" "gazellae" "6"
"Gerygone" "hypoxantha" "6"
"Gymnomyza" "brunneirostris" "6"
"Gymnomyza" "viridis" "6"
"Hemixos" "cinereus" "6"
"Heteromyias" "albispecularis" "6"
"Hypsipetes" "ganeesa" "6"
"Ixos" "sumatranus" "6"
"Irena" "tweeddalii" "6"
"Kittacincla" "superciliaris" "6"
"Lalage" "leucoptera" "6"
"Lepidocolaptes" "albolineatus" "6"
"Micromacronus" "leytensis" "6"
"Myrmoderus" "ferrugineus" "6"
"Megalurulus" "grosvenori" "6"
"Melipotes" "carolae" "6"
"Monachella" "coultasi" "6"
"Symposiachrus" "verticalis" "6"
"Myiomela" "cambodiana" "6"
"Myiophobus" "phoenicomitra" "6"
"Myzomela" "erythrina" "6"
"Nephelomyias" "pulcher" "6"
"Oriolus" "cruentus" "6"
"Pachycephala" "orioloides" "6"
"Psittiparus" "margaritae" "6"
"Pitohui" "cerviniventris" "6"
"Phylloscopus" "sarasinorum" "6"
"Pipreola" "chlorolepidota" "6"
"Laticilla" "cinerascens" "6"
"Pitta" "rosenbergii" "6"
"Pycnonotus" "cinereifrons" "6"
"Pycnonotus" "davisoni" "6"
"Ptilocichla" "falcata" "6"
"Ptilorrhoa" "geislerorum" "6"
"Brachypodius" "atriceps" "6"
"Pycnonotus" "montis" "6"
"Rhabdornis" "rabori" "6"
"Rhipidura" "assimilis" "6"
"Rhipidura" "cockerelli" "6"
"Rhipidura" "drownei" "6"
"Rhipidura" "kordensis" "6"
"Thamnophilus" "melanothorax" "6"
"Scytalopus" "chocoensis" "6"
"Sericornis" "rufescens" "6"
"Sericulus" "ardens" "6"
"Synallaxis" "macconnelli" "6"
"Tephrodornis" "sylvicola" "6"
"Terpsiphone" "cyanescens" "6"
"Trichastoma" "rostratum" "6"
"Thryophilus" "nicefori" "6"
"Tolmomyias" "flavotectus" "6"
"Thryophilus" "sernai" "6"
"Turdinus" "macrodactylus" "6"
"Chatarrhaea" "longirostris" "6"
"Turdus" "ignobilis" "6"
"Xiphorhynchus" "susurrans" "6"
"Zoothera" "atrigena" "6"
"Zoothera" "talaseae" "6"
"Zosterops" "fuscicapilla" "6"
"Zosterops" "meyeni" "6"
"Zosterops" "rendovae" "6"
"Geothlypis" "semiflava" "6"
"Habia" "carmioli" "6"
"Myioborus" "chrysops" "6"
"Ramphocelus" "icteronotus" "6"
"Tangara" "lunigera" "6"
"Philemon" "subcorniculatus" "6"
"Aepypodius" "arfakianus" "6"
"Ducula" "finschii" "6"
"Gallicolumba" "tristigmata" "6"
"Edolisoma" "morio" "6"
"Anthipes" "solitaris" "6"
"Pachysylvia" "decurtata" "6"
"Trichastoma" "cinereiceps" "6"
"Loriculus" "sclateri" "6"
"Symposiachrus" "browni" "6"
"Garritornis" "isidorei" "6"
"Macropygia" "ruficeps" "6"
"Mearnsia" "novaeguineae" "6"
"Megatriorchis" "doriae" "6"
"Micropsitta" "pusio" "6"
"Momotus" "bahamensis" "6"
"Ninox" "mindorensis" "6"
"Ninox" "ochracea" "6"
"Odontophorus" "erythrops" "6"
"Otidiphaps" "aruensis" "6"
"Polyplectron" "bicalcaratum" "6"
"Polyplectron" "napoleonis" "6"
"Prosopeia" "personata" "6"
"Rhinortha" "chlorophaea" "6"
"Tanysiptera" "galatea" "6"
"Tanysiptera" "nigriceps" "6"
"Habia" "cristata" "6"
"Coracina" "striata" "6"
"Foulehaio" "taviunensis" "6"
"Heteromyias" "armiti" "6"
"Poliocrania" "maculifer" "6"
"Oriolus" "consanguineus" "6"
"Pitta" "maxima" "6"
"Tregellasia" "leucops" "6"
"Zimmerius" "vilissimus" "6"
"Zosterops" "chloris" "6"
"Abroscopus" "superciliaris" "6"
"Actinodura" "sodangorum" "6"
"Amblyornis" "subalaris" "6"
"Aphanotriccus" "capitalis" "6"
"Artamus" "insignis" "6"
"Astrapia" "rothschildi" "6"
"Bangsia" "edwardsi" "6"
"Basilornis" "corythaix" "6"
"Tephrozosterops" "stalkeri" "6"
"Corvus" "meeki" "6"
"Chlamydera" "cerviniventris" "6"
"Chasiempis" "sandwichensis" "6"
"Chlamydera" "lauterbachi" "6"
"Chloropsis" "cyanopogon" "6"
"Chloropsis" "palawanensis" "6"
"Cicinnurus" "respublica" "6"
"Cinclosoma" "ajax" "6"
"Conirostrum" "bicolor" "6"
"Piprites" "griseiceps" "6"
"Corvus" "fuscicapillus" "6"
"Dicaeum" "bicolor" "6"
"Dicaeum" "eximium" "6"
"Dicaeum" "nitidum" "6"
"Dicaeum" "trigonostigma" "6"
"Dicaeum" "vulneratum" "6"
"Dicrurus" "balicassius" "6"
"Diglossa" "indigotica" "6"
"Erpornis" "zantholeuca" "6"
"Estrilda" "poliopareia" "6"
"Eumyias" "sordidus" "6"
"Ficedula" "buruensis" "6"
"Ficedula" "platenae" "6"
"Gampsorhynchus" "rufulus" "6"
"Gracula" "ptilogenys" "6"
"Hypopyrrhus" "pyrohypogaster" "6"
"Ceyx" "solitarius" "6"
"Icterus" "mesomelas" "6"
"Ceyx" "websteri" "6"
"Iridophanes" "pulcherrimus" "6"
"Pycnonotus" "brunneus" "6"
"Lalage" "nigra" "6"
"Chalcites" "meyerii" "6"
"Amazona" "diadema" "6"
"Lepidothrix" "serena" "6"
"Lichmera" "alboauricularis" "6"
"Lonchura" "teerinki" "6"
"Lonchura" "monticola" "6"
"Malacocincla" "sepiaria" "6"
"Malacopteron" "affine" "6"
"Malacopteron" "palawanense" "6"
"Margarornis" "stellatus" "6"
"Chlorostilbon" "olivaresi" "6"
"Melidectes" "foersteri" "6"
"Melidectes" "fuscus" "6"
"Melidectes" "leucostephes" "6"
"Melidectes" "torquatus" "6"
"Melipotes" "gymnops" "6"
"Monarcha" "richardsii" "6"
"Myiagra" "atra" "6"
"Myiagra" "ferrocyanea" "6"
"Eudynamys" "orientalis" "6"
"Aplonis" "brunneicapillus" "6"
"Bangsia" "arcaei" "6"
"Basilornis" "galeatus" "6"
"Chlorospingus" "tacarcunae" "6"
"Edolisoma" "ostentum" "6"
"Dasycrotapha" "speciosa" "6"
"Euphonia" "anneae" "6"
"Poodytes" "albolimbatus" "6"
"Myiomela" "major" "6"
"Myophonus" "castaneus" "6"
"Myzomela" "sclateri" "6"
"Myzomela" "blasii" "6"
"Myzomela" "eichhorni" "6"
"Myzomela" "melanocephala" "6"
"Myzomela" "pammelaena" "6"
"Myzomela" "pulchella" "6"
"Myzomela" "wakoloensis" "6"
"Haliaeetus" "sanfordi" "6"
"Neolalage" "banksiana" "6"
"Odontorchilus" "branickii" "6"
"Onychorhynchus" "mexicanus" "6"
"Oreothraupis" "arremonops" "6"
"Oriolus" "hosii" "6"
"Orthotomus" "sericeus" "6"
"Pachycephala" "albiventris" "6"
"Oriolus" "phaeochromus" "6"
"Pachycephala" "meyeri" "6"
"Pachycephala" "modesta" "6"
"Paradisaea" "apoda" "6"
"Paradisaea" "rubra" "6"
"Parotia" "sefilata" "6"
"Parotia" "wahnesi" "6"
"Icthyophaga" "ichthyaetus" "6"
"Pellorneum" "palustre" "6"
"Peneothello" "bimaculata" "6"
"Pericrocotus" "flammeus" "6"
"Charmosyna" "margarethae" "6"
"Phylloscopus" "cebuensis" "6"
"Philemon" "cockerelli" "6"
"Philemon" "eichhorni" "6"
"Phylloscartes" "flavovirens" "6"
"Ploceus" "megarhynchus" "6"
"Prionochilus" "olivaceus" "6"
"Prionochilus" "plateni" "6"
"Poecilotriccus" "pulchellus" "6"
"Stachyris" "grammiceps" "6"
"Polioptila" "schistaceigula" "6"
"Pomatorhinus" "montanus" "6"
"Cacatua" "moluccensis" "6"
"Cacatua" "ophthalmica" "6"
"Procnias" "tricarunculatus" "6"
"Psarocolius" "cassini" "6"
"Capito" "squamatus" "6"
"Ptiloprora" "erythropleura" "6"
"Ramphocelus" "passerinii" "6"
"Rhipidura" "dahli" "6"
"Rhipidura" "leucothorax" "6"
"Rhipidura" "threnothorax" "6"
"Erythropitta" "dohertyi" "6"
"Robsonius" "sorsogonensis" "6"
"Saxicola" "jerdoni" "6"
"Sitta" "frontalis" "6"
"Sipodotus" "wallacii" "6"
"Streptocitta" "albertinae" "6"
"Stresemannia" "bougainvillei" "6"
"Tangara" "lavinia" "6"
"Tesia" "superciliaris" "6"
"Turdinus" "rufipectus" "6"
"Turdoides" "rufescens" "6"
"Ardea" "sumatrana" "6"
"Urocissa" "ornata" "6"
"Vireolanius" "pulchellus" "6"
"Xenornis" "setifrons" "6"
"Xenotriccus" "callizonus" "6"
"Tauraco" "bannermani" "6"
"Zosterops" "flavifrons" "6"
"Zosterops" "griseotinctus" "6"
"Zosterops" "metcalfii" "6"
"Zosterops" "kulambangrae" "6"
"Zosterops" "mysorensis" "6"
"Zosterops" "semperi" "6"
"Zosterops" "stalkeri" "6"
"Accipiter" "princeps" "6"
"Accipiter" "hiogaster" "6"
"Actenoides" "bougainvillei" "6"
"Actenoides" "princeps" "6"
"Aegotheles" "crinifrons" "6"
"Aerodramus" "orientalis" "6"
"Aerodramus" "vulcanorum" "6"
"Alcedo" "coerulescens" "6"
"Amaurornis" "phoenicurus" "6"
"Buceros" "bicornis" "6"
"Amazona" "guatemalae" "6"
"Phylloscopus" "misoriensis" "6"
"Androdon" "aequatorialis" "6"
"Anthracoceros" "marchei" "6"
"Arborophila" "graydoni" "6"
"Arborophila" "javanica" "6"
"Arborophila" "orientalis" "6"
"Argusianus" "argus" "6"
"Batrachostomus" "moniliger" "6"
"Cacatua" "ducorpsii" "6"
"Campethera" "tullbergi" "6"
"Campylopterus" "hemileucurus" "6"
"Capito" "niger" "6"
"Centropus" "chlororhynchos" "6"
"Caprimulgus" "macrurus" "6"
"Celeus" "loricatus" "6"
"Centropus" "chalybeus" "6"
"Centropus" "unirufus" "6"
"Ceyx" "collectoris" "6"
"Ceyx" "mulcatus" "6"
"Ceyx" "nigrirostris" "6"
"Ceyx" "nigromaxilla" "6"
"Ceyx" "sacerdotis" "6"
"Chrysocolaptes" "erythrocephalus" "6"
"Calyptomena" "hosii" "6"
"Cercomacroides" "parkeri" "6"
"Cranioleuca" "demissa" "6"
"Erythrura" "cyaneovirens" "6"
"Eurylaimus" "ochromalus" "6"
"Garrulax" "konkakinhensis" "6"
"Hylopezus" "perspicillatus" "6"
"Lonchura" "hunsteini" "6"
"Monarcha" "frater" "6"
"Myzomela" "rubrotincta" "6"
"Gerygone" "sulphurea" "6"
"Conopias" "cinchoneti" "6"
"Ptilinopus" "rivoli" "6"
"Thamnophilus" "praecox" "6"
"Cicinnurus" "regius" "6"
"Lophorina" "magnifica" "6"
"Monarcha" "cinerascens" "6"
"Pitta" "novaeguineae" "6"
"Crateroscelis" "nigrorufa" "6"
"Eugerygone" "rubra" "6"
"Machaerirhynchus" "flaviventer" "6"
"Manucodia" "comrii" "6"
"Pachycephala" "griseonota" "6"
"Peneothello" "cryptoleuca" "6"
"Rhipidura" "hyperythra" "6"
"Edolisoma" "coerulescens" "6"
"Zentrygon" "goldmani" "6"
"Chrysococcyx" "xanthorhynchus" "6"
"Melonycteris" "melanops" "6"
"Rusa" "alfredi" "6"
"Chaerephon" "bregullae" "6"
"Chaerephon" "solomonis" "6"
"Melonycteris" "woodfordi" "6"
"Chiruromys" "lamia" "6"
"Crocidura" "palawanensis" "6"
"Crocidura" "manengubae" "6"
"Pteropus" "anetianus" "6"
"Emballonura" "alecto" "6"
"Dendrolagus" "goodfellowi" "6"
"Dendrolagus" "lumholtzi" "6"
"Dendrolagus" "matschiei" "6"
"Dicerorhinus" "sumatrensis" "6"
"Dobsonia" "emersa" "6"
"Dobsonia" "inermis" "6"
"Echiothrix" "leucura" "6"
"Paremballonura" "atrata" "6"
"Eulemur" "cinereiceps" "6"
"Hipposideros" "dinops" "6"
"Hapalemur" "occidentalis" "6"
"Nilgiritragus" "hylocrius" "6"
"Hipposideros" "ridleyi" "6"
"Hylopetes" "nigripes" "6"
"Hipposideros" "coxi" "6"
"Hipposideros" "obscurus" "6"
"Hipposideros" "pygmaeus" "6"
"Hipposideros" "wollastoni" "6"
"Ichthyomys" "tweedii" "6"
"Hylobates" "klossii" "6"
"Hylobates" "muelleri" "6"
"Hylomys" "parvus" "6"
"Kerivoula" "agnella" "6"
"Isthmomys" "pirrensis" "6"
"Kerivoula" "minuta" "6"
"Lariscus" "obscurus" "6"
"Lasiurus" "castaneus" "6"
"Latidens" "salimalii" "6"
"Leopoldamys" "siporanus" "6"
"Lepilemur" "mustelinus" "6"
"Limnomys" "sibuanus" "6"
"Proechimys" "echinothrix" "6"
"Mandrillus" "leucophaeus" "6"
"Manis" "javanica" "6"
"Margaretamys" "beccarii" "6"
"Maxomys" "whiteheadi" "6"
"Maxomys" "panglima" "6"
"Megaerops" "kusnotoi" "6"
"Paramelomys" "levipes" "6"
"Microgale" "dryas" "6"
"Neonycteris" "pusilla" "6"
"Microperoryctes" "papuensis" "6"
"Sylvisorex" "camerunensis" "6"
"Hydromys" "neobritannicus" "6"
"Callosciurus" "albescens" "6"
"Chiropodomys" "calamianensis" "6"
"Crunomys" "fallax" "6"
"Dendromus" "oreas" "6"
"Graphiurus" "crassicaudatus" "6"
"Haeromys" "margarettae" "6"
"Lorentzimys" "nouhuysi" "6"
"Maxomys" "inflatus" "6"
"Melanomys" "caliginosus" "6"
"Maxomys" "pagensis" "6"
"Petaurillus" "hosei" "6"
"Petaurista" "petaurista" "6"
"Rattus" "argentiventer" "6"
"Rattus" "lugens" "6"
"Rattus" "pelurus" "6"
"Sundasciurus" "fraterculus" "6"
"Neacomys" "tenuipes" "6"
"Crocidura" "vosmaeri" "6"
"Myotis" "ater" "6"
"Pteropus" "gilliardorum" "6"
"Pygathrix" "cinerea" "6"
"Myotis" "horsfieldii" "6"
"Myotis" "stalkeri" "6"
"Myzopoda" "aurita" "6"
"Niviventer" "cremoriventer" "6"
"Nyctimene" "malaitensis" "6"
"Nyctophilus" "microdon" "6"
"Orthogeomys" "cavator" "6"
"Nephelomys" "devius" "6"
"Peromyscus" "grandis" "6"
"Parahydromys" "asper" "6"
"Peroryctes" "raffrayana" "6"
"Petaurus" "biacensis" "6"
"Phalanger" "ornatus" "6"
"Phalanger" "sericeus" "6"
"Pipistrellus" "angulatus" "6"
"Hypsugo" "kitcheneri" "6"
"Pipistrellus" "paterculus" "6"
"Pogonomelomys" "bruijnii" "6"
"Podogymnura" "truei" "6"
"Abeomelomys" "sevia" "6"
"Presbytis" "potenziani" "6"
"Pteropus" "pohlei" "6"
"Presbytis" "thomasi" "6"
"Pseudochirulus" "caroli" "6"
"Pteralopex" "atrata" "6"
"Pteropus" "faunulus" "6"
"Pteropus" "melanopogon" "6"
"Pteropus" "melanotus" "6"
"Rattus" "morotaiensis" "6"
"Rattus" "elaphinus" "6"
"Rattus" "feliceus" "6"
"Rattus" "jobiensis" "6"
"Rattus" "koopmani" "6"
"Rattus" "mindorensis" "6"
"Reithrodontomys" "creper" "6"
"Reithrodontomys" "darienensis" "6"
"Rhinoceros" "unicornis" "6"
"Rhinolophus" "acuminatus" "6"
"Rhinolophus" "euryotis" "6"
"Rhinolophus" "rufus" "6"
"Rhipidomys" "ochrogaster" "6"
"Saccolaimus" "saccolaimus" "6"
"Salanoia" "concolor" "6"
"Scotinomys" "teguina" "6"
"Simias" "concolor" "6"
"Solomys" "sapientis" "6"
"Sundamys" "maxi" "6"
"Sundasciurus" "juvencus" "6"
"Sundasciurus" "samarensis" "6"
"Sundasciurus" "steerii" "6"
"Sus" "ahoenobarbus" "6"
"Sus" "verrucosus" "6"
"Sus" "philippensis" "6"
"Syconycteris" "carolinae" "6"
"Syntheosciurus" "brochus" "6"
"Taeromys" "taerae" "6"
"Tapirus" "indicus" "6"
"Tarsius" "bancanus" "6"
"Tarsius" "pumilus" "6"
"Tarsius" "pelengensis" "6"
"Tarsomys" "apoensis" "6"
"Trachypithecus" "vetulus" "6"
"Thylogale" "browni" "6"
"Uromys" "neobritannicus" "6"
"Uromys" "rex" "6"
"Caenolestes" "convelatus" "6"
"Varecia" "variegata" "6"
"Varecia" "rubra" "6"
"Macaca" "siberu" "6"
"Presbytis" "chrysomelas" "6"
"Callicebus" "medemi" "6"
"Aotus" "zonalis" "6"
"Pseudochirops" "coronatus" "6"
"Saguinus" "bicolor" "6"
"Pseudochirulus" "schlegeli" "6"
"Piliocolobus" "preussi" "6"
"Saguinus" "martinsi" "6"
"Tupaia" "javanica" "6"
"Tupaia" "picta" "6"
"Herpestes" "fuscus" "6"
"Saguinus" "geoffroyi" "6"
"Saguinus" "inustus" "6"
"Aotus" "vociferans" "6"
"Callicebus" "lucifer" "6"
"Arctogalidia" "trivirgata" "6"
"Viverra" "tangalunga" "6"
"Rhinosciurus" "laticaudatus" "6"
"Sundasciurus" "mindanensis" "6"
"Sus" "oliveri" "6"
"Manis" "culionensis" "6"
"Anoura" "fistulata" "6"
"Pteropus" "capistratus" "6"
"Petinomys" "mindanensis" "6"
"Pteralopex" "flanneryi" "6"
"Melomys" "dollmani" "6"
"Austronomus" "kuboriensis" "6"
"Crocidura" "hilliana" "6"
"Mesomys" "occultus" "6"
"Hydrochoerus" "isthmius" "6"
"Mazama" "temama" "6"
"Cryptotis" "mera" "6"
"Myotis" "rufopictus" "6"
"Spilocuscus" "wilsoni" "6"
"Pteropus" "aruensis" "6"
"Dobsonia" "crenulata" "6"
"Pseudohydromys" "germani" "6"
"Antechinus" "adustus" "6"
"Crocidura" "virgata" "6"
"Lepilemur" "seali" "6"
"Niviventer" "fraternus" "6"
"Isothrix" "negrensis" "6"
"Marmosops" "pakaraimae" "6"
"Sturnira" "koopmanhilli" "6"
"Platyrrhinus" "aquilus" "6"
"Platyrrhinus" "nitelinea" "6"
"Cryptotis" "gracilis" "6"
"Alionycteris" "paucidentata" "6"
"Murexia" "melanurus" "6"
"Anthops" "ornatus" "6"
"Apomys" "datae" "6"
"Berylmys" "manipulus" "6"
"Crocidura" "paradoxura" "6"
"Bunomys" "andrewsi" "6"
"Bunomys" "fratrorum" "6"
"Bunomys" "penitus" "6"
"Callosciurus" "melanogaster" "6"
"Callosciurus" "nigrovittatus" "6"
"Acanthosaura" "capra" "6"
"Acutotyphlops" "kunuaensis" "6"
"Acutotyphlops" "solomonis" "6"
"Acutotyphlops" "subocularis" "6"
"Adelphicos" "veraepacis" "6"
"Amphiglossus" "crenni" "6"
"Amphiglossus" "johannae" "6"
"Amyda" "cartilaginea" "6"
"Anadia" "ocellata" "6"
"Anilios" "erycinus" "6"
"Anilios" "leucoproctus" "6"
"Anolis" "aeneus" "6"
"Anolis" "aequatorialis" "6"
"Anolis" "antioquiae" "6"
"Anolis" "apletophallus" "6"
"Anolis" "caquetae" "6"
"Anolis" "cobanensis" "6"
"Anolis" "cyanopleurus" "6"
"Anolis" "fasciatus" "6"
"Anolis" "intermedius" "6"
"Anolis" "limifrons" "6"
"Anolis" "macrolepis" "6"
"Anolis" "maculiventris" "6"
"Anolis" "megalopithecus" "6"
"Anolis" "monteverde" "6"
"Anolis" "monticola" "6"
"Anolis" "notopholis" "6"
"Anolis" "petersii" "6"
"Anolis" "propinquus" "6"
"Anolis" "santamartae" "6"
"Anolis" "vanzolinii" "6"
"Anomalopus" "pluto" "6"
"Anomochilus" "weberi" "6"
"Apostolepis" "niceforoi" "6"
"Argyrophis" "diardii" "6"
"Arthrosaura" "tyleri" "6"
"Aspidomorphus" "schlegelii" "6"
"Aspidoscelis" "cozumelae" "6"
"Atractus" "duboisi" "6"
"Atractus" "gaigeae" "6"
"Atractus" "limitaneus" "6"
"Atractus" "paisa" "6"
"Atractus" "vertebralis" "6"
"Atropoides" "olmec" "6"
"Atropoides" "picadoi" "6"
"Batagur" "trivittata" "6"
"Blaesodactylus" "antongilensis" "6"
"Boiga" "bourreti" "6"
"Boiga" "dendrophila" "6"
"Boiga" "drapiezii" "6"
"Boiga" "irregularis" "6"
"Boiga" "jaspidea" "6"
"Boiga" "philippina" "6"
"Boiga" "schultzei" "6"
"Bothriechis" "nigroviridis" "6"
"Bothrochilus" "boa" "6"
"Bothrops" "marajoensis" "6"
"Brachymeles" "apus" "6"
"Brachymeles" "bicolandia" "6"
"Brachymeles" "hilong" "6"
"Brachymeles" "makusog" "6"
"Brachymeles" "mindorensis" "6"
"Brachymeles" "orientalis" "6"
"Brachymeles" "paeforum" "6"
"Brachymeles" "samad" "6"
"Brachymeles" "samarensis" "6"
"Brachymeles" "talinis" "6"
"Brachymeles" "taylori" "6"
"Brachymeles" "tungaoi" "6"
"Bronchocela" "celebensis" "6"
"Calamaria" "ceramensis" "6"
"Calamaria" "griswoldi" "6"
"Calamaria" "leucogaster" "6"
"Calamaria" "melanota" "6"
"Calamaria" "modesta" "6"
"Calamaria" "palawanensis" "6"
"Calamophis" "jobiensis" "6"
"Calliophis" "castoe" "6"
"Calliophis" "intestinalis" "6"
"Calotes" "chincollium" "6"
"Calotes" "liolepis" "6"
"Calumma" "marojezense" "6"
"Candoia" "paulsoni" "6"
"Candoia" "superciliosa" "6"
"Cantoria" "violacea" "6"
"Carlia" "beccarii" "6"
"Carlia" "caesius" "6"
"Carlia" "eothen" "6"
"Carlia" "leucotaenia" "6"
"Carlia" "pulla" "6"
"Carlia" "storri" "6"
"Celestus" "cyanochloris" "6"
"Chelodina" "pritchardi" "6"
"Cnemaspis" "flavolineata" "6"
"Cnemaspis" "indica" "6"
"Cnemaspis" "indraneildasii" "6"
"Cnemaspis" "koehleri" "6"
"Cnemaspis" "monticola" "6"
"Cnemaspis" "whittenorum" "6"
"Coelognathus" "flavolineatus" "6"
"Concinnia" "frerei" "6"
"Concinnia" "queenslandiae" "6"
"Concinnia" "tigrinus" "6"
"Copeoglossum" "aurae" "6"
"Corallus" "annulatus" "6"
"Corallus" "blombergi" "6"
"Corucia" "zebrata" "6"
"Corytophanes" "percarinatus" "6"
"Ctenosaura" "similis" "6"
"Cuora" "amboinensis" "6"
"Cyclemys" "dentata" "6"
"Cyclemys" "oldhamii" "6"
"Cylindrophis" "aruensis" "6"
"Cyrtodactylus" "albofasciatus" "6"
"Cyrtodactylus" "bidoupimontis" "6"
"Cyrtodactylus" "biordinis" "6"
"Cyrtodactylus" "boreoclivus" "6"
"Cyrtodactylus" "capreoloides" "6"
"Cyrtodactylus" "gubaot" "6"
"Cyrtodactylus" "halmahericus" "6"
"Cyrtodactylus" "irregularis" "6"
"Cyrtodactylus" "loriae" "6"
"Cyrtodactylus" "louisiadensis" "6"
"Cyrtodactylus" "marmoratus" "6"
"Cyrtodactylus" "matsuii" "6"
"Cyrtodactylus" "novaeguineae" "6"
"Cyrtodactylus" "nuaulu" "6"
"Cyrtodactylus" "philippinicus" "6"
"Cyrtodactylus" "pseudoquadrivirgatus" "6"
"Cyrtodactylus" "redimiculus" "6"
"Cyrtodactylus" "salomonensis" "6"
"Cyrtodactylus" "sumuroi" "6"
"Cyrtodactylus" "tautbatorum" "6"
"Cyrtodactylus" "wakeorum" "6"
"Cyrtodactylus" "zugi" "6"
"Dasia" "griffini" "6"
"Dasia" "haliana" "6"
"Dasia" "semicincta" "6"
"Delma" "mitella" "6"
"Dendrelaphis" "formosus" "6"
"Dendrelaphis" "gastrostictus" "6"
"Dendrelaphis" "girii" "6"
"Dendrelaphis" "grismeri" "6"
"Dendrelaphis" "lorentzi" "6"
"Dendrelaphis" "modestus" "6"
"Dendrelaphis" "pictus" "6"
"Dendrelaphis" "salomonis" "6"
"Dendrophidion" "paucicarinatum" "6"
"Dibamus" "celebensis" "6"
"Dibamus" "montanus" "6"
"Dibamus" "seramensis" "6"
"Diploglossus" "monotropis" "6"
"Diploglossus" "montisilvestris" "6"
"Dipsas" "bicolor" "6"
"Dopasia" "buettikoferi" "6"
"Draco" "cristatellus" "6"
"Draco" "fimbriatus" "6"
"Draco" "palawanensis" "6"
"Draco" "quadrasi" "6"
"Drymobius" "melanotropis" "6"
"Dryocalamus" "philippinus" "6"
"Ebenavia" "inunguis" "6"
"Emoia" "aurulenta" "6"
"Emoia" "bismarckensis" "6"
"Emoia" "bogerti" "6"
"Emoia" "brongersmai" "6"
"Emoia" "callisticta" "6"
"Emoia" "cyanogaster" "6"
"Emoia" "flavigularis" "6"
"Emoia" "irianensis" "6"
"Emoia" "jamur" "6"
"Emoia" "kuekenthali" "6"
"Emoia" "mokosariniveikau" "6"
"Emoia" "nigromarginata" "6"
"Emoia" "obscura" "6"
"Emoia" "physicae" "6"
"Emoia" "popei" "6"
"Emoia" "sanfordi" "6"
"Emoia" "tetrataenia" "6"
"Enyalioides" "cofanorum" "6"
"Enyalioides" "oshaughnessyi" "6"
"Epictia" "collaris" "6"
"Eryx" "whitakeri" "6"
"Eugongylus" "unilineatus" "6"
"Eutropis" "clivicola" "6"
"Eutropis" "multicarinata" "6"
"Eutropis" "multifasciata" "6"
"Fimbrios" "klossi" "6"
"Gehyra" "barea" "6"
"Gehyra" "membranacruralis" "6"
"Gehyra" "vorax" "6"
"Gekko" "athymus" "6"
"Gekko" "gecko" "6"
"Gekko" "kikuchii" "6"
"Gekko" "palawanensis" "6"
"Gekko" "scientiadventura" "6"
"Geomyersia" "glabra" "6"
"Geophis" "brachycephalus" "6"
"Geophis" "godmani" "6"
"Geophis" "nigroalbus" "6"
"Gerrhopilus" "mirus" "6"
"Gonocephalus" "bornensis" "6"
"Gonocephalus" "doriae" "6"
"Gonocephalus" "interruptus" "6"
"Gonyosoma" "jansenii" "6"
"Hebius" "inas" "6"
"Helicops" "pastazae" "6"
"Helminthophis" "frontalis" "6"
"Hemidactylus" "prashadi" "6"
"Hemidactylus" "pseudomuriceus" "6"
"Hemidactylus" "stejnegeri" "6"
"Heosemys" "depressa" "6"
"Holcosus" "festivus" "6"
"Homalophis" "gyii" "6"
"Homalopsis" "semizonata" "6"
"Hydrosaurus" "weberi" "6"
"Hypsilurus" "binotatus" "6"
"Hypsilurus" "boydii" "6"
"Hypsilurus" "hikidanus" "6"
"Hypsilurus" "longi" "6"
"Ialtris" "haetianus" "6"
"Imantodes" "chocoensis" "6"
"Indotestudo" "forstenii" "6"
"Indotyphlops" "leucomelas" "6"
"Insulasaurus" "arborens" "6"
"Insulasaurus" "wrighti" "6"
"Kaestlea" "beddomii" "6"
"Kinosternon" "angustipons" "6"
"Kinosternon" "dunni" "6"
"Lacertaspis" "gemmiventris" "6"
"Lamprolepis" "vyneri" "6"
"Lankascincus" "dorsicatenatus" "6"
"Lepidoblepharis" "emberawoundule" "6"
"Lepidoblepharis" "microlepis" "6"
"Lepidodactylus" "buleli" "6"
"Lepidodactylus" "flaviocularis" "6"
"Lepidodactylus" "labialis" "6"
"Lepidodactylus" "mutahi" "6"
"Lepidodactylus" "planicaudus" "6"
"Lepidodactylus" "pulcher" "6"
"Lepidodactylus" "pumilus" "6"
"Lepidodactylus" "shebae" "6"
"Lepidophyma" "flavimaculatum" "6"
"Leptosiaphos" "amieti" "6"
"Leptosiaphos" "vigintiserierum" "6"
"Liburnascincus" "scirtetis" "6"
"Liopeltis" "tricolor" "6"
"Lipinia" "inexpectata" "6"
"Lipinia" "nitens" "6"
"Lipinia" "relicta" "6"
"Lipinia" "septentrionalis" "6"
"Lobulia" "brongersmai" "6"
"Loveridgelaps" "elapoides" "6"
"Luperosaurus" "gulat" "6"
"Lycodon" "butleri" "6"
"Lycodon" "jara" "6"
"Lycodon" "ophiophagus" "6"
"Lycodon" "paucifasciatus" "6"
"Lycodryas" "carleti" "6"
"Lygisaurus" "laevis" "6"
"Lygodactylus" "bivittis" "6"
"Lygodactylus" "guibei" "6"
"Lyriocephalus" "scutatus" "6"
"Macropisthodon" "flaviceps" "6"
"Malayotyphlops" "ruber" "6"
"Marisora" "alliacea" "6"
"Marisora" "unimarginata" "6"
"Mauremys" "annamensis" "6"
"Micropisthodon" "ochraceus" "6"
"Micrurus" "alleni" "6"
"Micrurus" "hippocrepis" "6"
"Micrurus" "mosquitensis" "6"
"Micrurus" "multifasciatus" "6"
"Micrurus" "spurrelli" "6"
"Morunasaurus" "annularis" "6"
"Nactus" "multicarinatus" "6"
"Nessia" "burtonii" "6"
"Ninia" "celata" "6"
"Ninia" "maculata" "6"
"Ogmodon" "vitianus" "6"
"Oligodon" "bitorquatus" "6"
"Oligodon" "maculatus" "6"
"Oligodon" "waandersi" "6"
"Opisthotropis" "daovantieni" "6"
"Oxyrhabdium" "modestum" "6"
"Paracontias" "holomelas" "6"
"Parahelicops" "annamensis" "6"
"Parapistocalamus" "hedigeri" "6"
"Paroedura" "sanctijohannis" "6"
"Parvoscincus" "boyingi" "6"
"Parvoscincus" "tagapayo" "6"
"Perochirus" "ateles" "6"
"Phelsuma" "berghofi" "6"
"Phelsuma" "nigra" "6"
"Phelsuma" "serraticauda" "6"
"Phoxophrys" "nigrilabris" "6"
"Phoxophrys" "spiniceps" "6"
"Pinoyscincus" "jagori" "6"
"Pinoyscincus" "llanosi" "6"
"Prasinohaema" "semoni" "6"
"Protobothrops" "sieversorum" "6"
"Pseudocalotes" "tympanistriga" "6"
"Pseudorabdion" "longiceps" "6"
"Pseudorabdion" "oxycephalum" "6"
"Pseudoxenodon" "baramensis" "6"
"Pseudoxyrhopus" "analabe" "6"
"Pseudoxyrhopus" "microps" "6"
"Pseustes" "shropshirei" "6"
"Ptyas" "luzonensis" "6"
"Ptychoglossus" "danieli" "6"
"Ptychoglossus" "eurylepis" "6"
"Ptychoglossus" "gorgonae" "6"
"Ptychozoon" "intermedium" "6"
"Ptychozoon" "nicobarensis" "6"
"Pygmaeascincus" "koshlandae" "6"
"Python" "curtus" "6"
"Rabdion" "forsteni" "6"
"Ramphotyphlops" "angusticeps" "6"
"Ramphotyphlops" "becki" "6"
"Ramphotyphlops" "flaviventer" "6"
"Rhabdophis" "callistus" "6"
"Rhabdophis" "chrysargos" "6"
"Rhabdophis" "himalayanus" "6"
"Rhabdops" "bicolor" "6"
"Rhadinaea" "pulveriventris" "6"
"Rhadinella" "serperaster" "6"
"Rhinobothryum" "bovallii" "6"
"Rhinoclemmys" "annulata" "6"
"Rhinoclemmys" "nasuta" "6"
"Rhinophis" "homolepis" "6"
"Riama" "raneyi" "6"
"Saproscincus" "tetradactylus" "6"
"Scaphiodontophis" "venustissimus" "6"
"Sibynophis" "bivittatus" "6"
"Siebenrockiella" "leytensis" "6"
"Simalia" "tracyae" "6"
"Sphaerodactylus" "millepunctatus" "6"
"Sphenomorphus" "anotus" "6"
"Sphenomorphus" "aruensis" "6"
"Sphenomorphus" "bignelli" "6"
"Sphenomorphus" "brunneus" "6"
"Sphenomorphus" "bukitensis" "6"
"Sphenomorphus" "concinnatus" "6"
"Sphenomorphus" "cranei" "6"
"Sphenomorphus" "darlingtoni" "6"
"Sphenomorphus" "fragosus" "6"
"Sphenomorphus" "granulatus" "6"
"Sphenomorphus" "jobiensis" "6"
"Sphenomorphus" "meyeri" "6"
"Sphenomorphus" "mimikanum" "6"
"Sphenomorphus" "nigrolineatus" "6"
"Sphenomorphus" "oligolepis" "6"
"Sphenomorphus" "solomonis" "6"
"Sphenomorphus" "woodfordi" "6"
"Stegonotus" "diehli" "6"
"Stegonotus" "guentheri" "6"
"Stegonotus" "heterurus" "6"
"Stenocercus" "angulifer" "6"
"Takydromus" "khasiensis" "6"
"Takydromus" "sexlineatus" "6"
"Tantilla" "psittaca" "6"
"Tantilla" "ruficeps" "6"
"Tantillita" "lintoni" "6"
"Teuchocercus" "keyi" "6"
"Thamnosophis" "epistibes" "6"
"Trachylepis" "comorensis" "6"
"Tribolonotus" "annectens" "6"
"Tribolonotus" "blanchardi" "6"
"Tribolonotus" "schmidti" "6"
"Trimeresurus" "brongersmai" "6"
"Trimeresurus" "rubeus" "6"
"Trimeresurus" "schultzei" "6"
"Trimeresurus" "trigonocephalus" "6"
"Trimetopon" "pliolepis" "6"
"Trimetopon" "simile" "6"
"Trioceros" "pfefferi" "6"
"Trioceros" "quadricornis" "6"
"Tropidolaemus" "subannulatus" "6"
"Tropidonophis" "dahlii" "6"
"Tropidonophis" "dendrophiops" "6"
"Tropidonophis" "montanus" "6"
"Tropidonophis" "negrosensis" "6"
"Tropidonophis" "punctiventris" "6"
"Tropidophorus" "brookei" "6"
"Tropidophorus" "cocincinensis" "6"
"Tropidophorus" "partelloi" "6"
"Tytthoscincus" "parvus" "6"
"Uropeltis" "arcticeps" "6"
"Uroplatus" "giganteus" "6"
"Uroplatus" "phantasticus" "6"
"Urotheca" "decipiens" "6"
"Varanus" "bangonorum" "6"
"Varanus" "beccarii" "6"
"Varanus" "bogerti" "6"
"Varanus" "cumingi" "6"
"Varanus" "dalubhasa" "6"
"Varanus" "doreanus" "6"
"Varanus" "kordensis" "6"
"Varanus" "melinus" "6"
"Varanus" "olivaceus" "6"
"Varanus" "rainerguentheri" "6"
"Varanus" "spinulosus" "6"
"Varanus" "yuwonoi" "6"
"Varanus" "zugorum" "6"
"Xenelaphis" "ellipsifer" "6"
"Xenodermus" "javanicus" "6"
"Xylophis" "stenorhynchus" "6"
"Zonosaurus" "maximus" "6"
"Cornufer" "opisthodon" "6"
"Amnirana" "asperrima" "6"
"Pulchrana" "banjarana" "6"
"Pulchrana" "baramica" "6"
"Pulchrana" "laterimaculata" "6"
"Nyctimystes" "infrafrenatus" "6"
"Boophis" "idae" "6"
"Colomascirtus" "antioquia" "6"
"Philautus" "surdus" "6"
"Hyloxalus" "abditaurantius" "6"
"Atelopus" "planispina" "6"
"Papurana" "garritor" "6"
"Sylvirana" "mortenseni" "6"
"Didynamipus" "sjostedti" "6"
"Ingerophrynus" "macrotis" "6"
"Kurixalus" "baliogaster" "6"
"Leptodactylodon" "ventrimarmoratus" "6"
"Mantella" "pulchra" "6"
"Mantidactylus" "betsileanus" "6"
"Rhaebo" "hypomelas" "6"
"Theloderma" "petilum" "6"
"Hyloscirtus" "simmonsi" "6"
"Pristimantis" "lemur" "6"
"Pristimantis" "polychrus" "6"
"Pristimantis" "penelopus" "6"
"Cryptobatrachus" "fuhrmanni" "6"
"Atelopus" "spurrelli" "6"
"Oophaga" "sylvatica" "6"
"Platymantis" "cornutus" "6"
"Scinax" "elaeochrous" "6"
"Allobates" "ranoides" "6"
"Megophrys" "kobayashii" "6"
"Ichthyophis" "mindanaoensis" "6"
"Hylarana" "chitwanensis" "6"
"Bolitoglossa" "robusta" "6"
"Ichthyophis" "garoensis" "6"
"Pristimantis" "rosadoi" "6"
"Uperoleia" "altissima" "6"
"Hyperolius" "endjami" "6"
"Ansonia" "platysoma" "6"
"Ansonia" "spinulifer" "6"
"Anomaloglossus" "stepheni" "6"
"Leptodactylodon" "perreti" "6"
"Cardioglossa" "elegans" "6"
"Ansonia" "albomaculata" "6"
"Ansonia" "guibei" "6"
"Ansonia" "muelleri" "6"
"Atelopus" "mindoensis" "6"
"Phrynoidis" "asper" "6"
"Rhaebo" "blombergi" "6"
"Rhaebo" "anderssoni" "6"
"Pelophryne" "misera" "6"
"Incilius" "campbelli" "6"
"Limnonectes" "modestus" "6"
"Rhaebo" "haematiticus" "6"
"Amazophrynella" "bokermanni" "6"
"Pseudobufo" "subasper" "6"
"Pedostibes" "rugosus" "6"
"Silverstoneia" "nubicola" "6"
"Nymphargus" "grandisonae" "6"
"Rulyrana" "flavopunctata" "6"
"Cochranella" "granulosa" "6"
"Hyalinobatrachium" "colymbiphyllum" "6"
"Teratohyla" "spinosa" "6"
"Anomaloglossus" "degranvillei" "6"
"Anomaloglossus" "lacrimosus" "6"
"Allobates" "talamancae" "6"
"Hyloxalus" "sauli" "6"
"Oophaga" "histrionica" "6"
"Andinobates" "minutus" "6"
"Hyloscirtus" "alytolylax" "6"
"Agalychnis" "litodryas" "6"
"Agalychnis" "saltator" "6"
"Pristimantis" "caprifer" "6"
"Hyloscirtus" "albopunctulatus" "6"
"Dendropsophus" "tintinnabulum" "6"
"Isthmohyla" "lancasteri" "6"
"Diasporus" "hylaeformis" "6"
"Dendropsophus" "ebraccatus" "6"
"Isthmohyla" "pictipes" "6"
"Isthmohyla" "rivularis" "6"
"Isthmohyla" "zeteki" "6"
"Litoria" "aruensis" "6"
"Osteocephalus" "verruciger" "6"
"Litoria" "dorsalis" "6"
"Litoria" "pronimia" "6"
"Nyctimantis" "rugiceps" "6"
"Nyctimystes" "kubori" "6"
"Litoria" "oktediensis" "6"
"Scinax" "exiguus" "6"
"Ptychohyla" "zophodes" "6"
"Scinax" "boulengeri" "6"
"Pristimantis" "museosus" "6"
"Adelophryne" "adiastola" "6"
"Adenomera" "lutzi" "6"
"Pristimantis" "acatallelus" "6"
"Pristimantis" "altae" "6"
"Chiromantis" "samkosensis" "6"
"Hypodactylus" "babax" "6"
"Craugastor" "chac" "6"
"Pristimantis" "cruentus" "6"
"Pristimantis" "croceoinguinis" "6"
"Diasporus" "diastema" "6"
"Eleutherodactylus" "glaphycompus" "6"
"Craugastor" "gollmeri" "6"
"Craugastor" "megacephalus" "6"
"Craugastor" "mimus" "6"
"Craugastor" "punctariolus" "6"
"Pristimantis" "paululus" "6"
"Craugastor" "persimilis" "6"
"Leptolalax" "arayai" "6"
"Craugastor" "underwoodi" "6"
"Chalcorana" "macrops" "6"
"Strabomantis" "zygodactylus" "6"
"Boophis" "feonnyala" "6"
"Boophis" "rappiodes" "6"
"Guibemantis" "albolineatus" "6"
"Mantidactylus" "biporus" "6"
"Spinomantis" "fimbriatus" "6"
"Bolitoglossa" "sima" "6"
"Gephyromantis" "leucomaculatus" "6"
"Guibemantis" "pulcher" "6"
"Blommersia" "sarotra" "6"
"Leptobrachella" "mjobergi" "6"
"Leptolalax" "dringi" "6"
"Megophrys" "ligayae" "6"
"Megophrys" "nasuta" "6"
"Sanguirana" "igorota" "6"
"Megophrys" "auralensis" "6"
"Copiula" "guttata" "6"
"Austrochaperina" "basipalmata" "6"
"Polypedates" "taeniatus" "6"
"Glyphoglossus" "brooksii" "6"
"Genyophryne" "thomsoni" "6"
"Cophixalus" "parkeri" "6"
"Gastrophrynoides" "borneensis" "6"
"Hylophorbus" "rufescens" "6"
"Kalophrynus" "heterochirus" "6"
"Kalophrynus" "intermedius" "6"
"Kaloula" "picta" "6"
"Liophryne" "rhododactyla" "6"
"Liophryne" "schlaginhaufeni" "6"
"Mantophryne" "lateralis" "6"
"Cornufer" "guppyi" "6"
"Microhyla" "superciliaris" "6"
"Oreophryne" "celebensis" "6"
"Oreophryne" "brachypus" "6"
"Rhombophryne" "coudreaui" "6"
"Plethodontohyla" "ocellata" "6"
"Rhombophryne" "grandis" "6"
"Xenorhina" "bidens" "6"
"Xenorhina" "bouwensi" "6"
"Petropedetes" "johnstoni" "6"
"Pipa" "aspera" "6"
"Cornufer" "guentheri" "6"
"Meristogenys" "poecilus" "6"
"Sanguirana" "albotuberculata" "6"
"Indirana" "brachytarsus" "6"
"Limnonectes" "asperatus" "6"
"Limnonectes" "hascheanus" "6"
"Limnonectes" "rhacodus" "6"
"Nannophrys" "ceylonensis" "6"
"Platymantis" "sierramadrensis" "6"
"Nyctibatrachus" "sanctipalustris" "6"
"Palmatorappia" "solomonis" "6"
"Cornufer" "weberi" "6"
"Platymantis" "guppyi" "6"
"Cornufer" "magnus" "6"
"Cornufer" "mimicus" "6"
"Cornufer" "punctatus" "6"
"Odorrana" "morafkai" "6"
"Sanguirana" "sanguinea" "6"
"Philautus" "bunitus" "6"
"Sanguirana" "tipanan" "6"
"Lithobates" "vaillanti" "6"
"Philautus" "aurantium" "6"
"Raorchestes" "bombayensis" "6"
"Philautus" "disgregus" "6"
"Philautus" "garo" "6"
"Philautus" "kerangae" "6"
"Philautus" "mjobergi" "6"
"Philautus" "tectus" "6"
"Polypedates" "macrotis" "6"
"Rhacophorus" "angulirostris" "6"
"Rhacophorus" "bimaculatus" "6"
"Rhacophorus" "fasciatus" "6"
"Rhacophorus" "harrissoni" "6"
"Rhacophorus" "tuberculatus" "6"
"Bolitoglossa" "alvaradoi" "6"
"Bolitoglossa" "chica" "6"
"Bolitoglossa" "colonnea" "6"
"Bolitoglossa" "vallecula" "6"
"Bolitoglossa" "schizodactyla" "6"
"Oedipina" "collaris" "6"
"Oedipina" "gracilis" "6"
"Oedipina" "pseudouniformis" "6"
"Caecilia" "perdita" "6"
"Caecilia" "pachynema" "6"
"Microcaecilia" "unicolor" "6"
"Uraeotyphlus" "menoni" "6"
"Guibemantis" "timidus" "6"
"Odorrana" "khalam" "6"
"Hypsiboas" "liliae" "6"
"Rhinella" "martyi" "6"
"Rhacophorus" "suffry" "6"
"Pristimantis" "altamnis" "6"
"Raorchestes" "chromasynchysi" "6"
"Rhacophorus" "spelaeus" "6"
"Boophis" "madagascariensis" "6"
"Boophis" "fayi" "6"
"Gephyromantis" "verrucosus" "6"
"Scaphiophryne" "matsoko" "6"
"Aglyptodactylus" "madagascariensis" "6"
"Austrochaperina" "gracilipes" "6"
"Chalcites" "minutillus" "6"
"Chalcopsitta" "atra" "6"
"Chrysocolaptes" "haematribon" "6"
"Chalybura" "urochrysia" "6"
"Chrysocolaptes" "lucidus" "6"
"Chrysocolaptes" "validus" "6"
"Chrysoena" "luteovirens" "6"
"Charmosyna" "placentis" "6"
"Chrysophlegma" "miniaceum" "6"
"Ciconia" "stormi" "6"
"Ciccaba" "nigrolineata" "6"
"Collocalia" "linchi" "6"
"Columba" "pallidiceps" "6"
"Columba" "palumboides" "6"
"Crypturellus" "boucardi" "6"
"Crypturellus" "kerriae" "6"
"Dacelo" "tyro" "6"
"Cuculus" "crassirostris" "6"
"Cuculus" "lepidus" "6"
"Dendrocopos" "analis" "6"
"Cyclopsitta" "gulielmitertii" "6"
"Dendrocygna" "arcuata" "6"
"Dendrocygna" "guttata" "6"
"Doryfera" "ludovicae" "6"
"Dryocopus" "hodgei" "6"
"Ducula" "brenchleyi" "6"
"Ducula" "bakeri" "6"
"Ducula" "latrans" "6"
"Ducula" "melanochroa" "6"
"Ducula" "oceanica" "6"
"Ducula" "perspicillata" "6"
"Ducula" "radiata" "6"
"Egretta" "sacra" "6"
"Elvira" "cupreiceps" "6"
"Eos" "bornea" "6"
"Eupherusa" "nigriventris" "6"
"Eurostopodus" "nigripennis" "6"
"Eurystomus" "azureus" "6"
"Gallicolumba" "luzonica" "6"
"Goldmania" "violiceps" "6"
"Goura" "scheepmakeri" "6"
"Pionus" "chalcopterus" "6"
"Heliodoxa" "imperatrix" "6"
"Heliodoxa" "jacula" "6"
"Heliodoxa" "schreibersii" "6"
"Henicopernis" "infuscatus" "6"
"Henicophaps" "foersteri" "6"
"Heliopais" "personatus" "6"
"Hirundapus" "celebensis" "6"
"Houbaropsis" "bengalensis" "6"
"Hypotaenidia" "rovianae" "6"
"Polihierax" "insignis" "6"
"Amblyornis" "inornata" "6"
"Schoeniparus" "klossi" "6"
"Schoeniparus" "rufogularis" "6"
"Aplonis" "mysolensis" "6"
"Goodfellowia" "miranda" "6"
"Elaphrornis" "palliseri" "6"
"Cephalopterus" "glabricollis" "6"
"Horornis" "seebohmi" "6"
"Myiomela" "diana" "6"
"Clytomyias" "insignis" "6"
"Edolisoma" "sula" "6"
"Corvus" "woodfordi" "6"
"Corydon" "sumatranus" "6"
"Culicicapa" "helianthea" "6"
"Cyanerpes" "lucidus" "6"
"Cyanolyca" "cucullata" "6"
"Cyornis" "concretus" "6"
"Cyornis" "hoevelli" "6"
"Cyornis" "lemprieri" "6"
"Dicaeum" "aeneum" "6"
"Dicaeum" "chrysorrheum" "6"
"Diglossa" "plumbea" "6"
"Epinecrophylla" "fulviventris" "6"
"Lorius" "domicella" "6"
"Garrulax" "rufifrons" "6"
"Gerygone" "chloronota" "6"
"Grallaria" "hypoleuca" "6"
"Herpsilochmus" "stictocephalus" "6"
"Tyto" "rosenbergii" "6"
"Lophura" "edwardsi" "6"
"Loriculus" "exilis" "6"
"Loriculus" "amabilis" "6"
"Turdinus" "brevicaudatus" "6"
"Chalcomitra" "fuliginosa" "6"
"Sporophila" "nuttingi" "6"
"Hydrornis" "baudii" "6"
"Hydrornis" "schwaneri" "6"
"Erythrogenys" "hypoleucos" "6"
"Erythrogenys" "mcclellandi" "6"
"Ptiliogonys" "caudatus" "6"
"Sturnia" "erythropygia" "6"
"Dasycrotapha" "pygmaea" "6"
"Notharchus" "subtectus" "6"
"Chloropipo" "flavicapilla" "6"
"Geokichla" "joiceyi" "6"
"Lyncornis" "macrotis" "6"
"Macropygia" "mackinlayi" "6"
"Microchera" "albocoronata" "6"
"Megapodius" "eremita" "6"
"Megascops" "barbarus" "6"
"Meiglyptes" "grammithorax" "6"
"Nannopsittaca" "panychlora" "6"
"Neopsittacus" "musschenbroekii" "6"
"Nesasio" "solomonensis" "6"
"Ninox" "malaitae" "6"
"Ninox" "odiosa" "6"
"Ninox" "variegata" "6"
"Nonnula" "amaurocephala" "6"
"Oreopsittacus" "arfaki" "6"
"Otus" "everetti" "6"
"Otus" "fuliginosus" "6"
"Otidiphaps" "nobilis" "6"
"Otus" "balli" "6"
"Otus" "longicornis" "6"
"Otus" "megalotis" "6"
"Otus" "sulaensis" "6"
"Panterpe" "insignis" "6"
"Penelopides" "manillae" "6"
"Urochroa" "bougueri" "6"
"Pelargopsis" "capensis" "6"
"Veniliornis" "cassini" "6"
"Phaethornis" "longuemareus" "6"
"Phigys" "solitarius" "6"
"Piculus" "callopterus" "6"
"Piculus" "litae" "6"
"Psilopogon" "corvinus" "6"
"Prioniturus" "waterstradti" "6"
"Psilopogon" "monticola" "6"
"Psilopogon" "henricii" "6"
"Psilopogon" "pulcherrimus" "6"
"Psittacella" "brehmii" "6"
"Psittacella" "madaraszi" "6"
"Psittacula" "columboides" "6"
"Psittaculirostris" "edwardsii" "6"
"Psittaculirostris" "godmani" "6"
"Ptilinopus" "insolitus" "6"
"Ptilinopus" "perousii" "6"
"Ptilinopus" "ornatus" "6"
"Ptilinopus" "porphyraceus" "6"
"Ramphiculus" "leclancheri" "6"
"Ramphiculus" "mangoliensis" "6"
"Ptilinopus" "viridis" "6"
"Rhabdotorrhinus" "corrugatus" "6"
"Rhabdotorrhinus" "exarhatus" "6"
"Rhaphidura" "leucopygialis" "6"
"Pyrilia" "pulchra" "6"
"Pyrrhura" "hoffmanni" "6"
"Rallicula" "forbesi" "6"
"Rallus" "madagascariensis" "6"
"Ramphiculus" "merrilli" "6"
"Ramphiculus" "subgularis" "6"
"Rhizothera" "dulitensis" "6"
"Rhizothera" "longirostris" "6"
"Rigidipenna" "inexpectata" "6"
"Scolopax" "bukidnonensis" "6"
"Surniculus" "velutinus" "6"
"Selenidera" "piperivora" "6"
"Spilornis" "elgini" "6"
"Threnetes" "niger" "6"
"Treron" "vernans" "6"
"Trichoglossus" "johnstoniae" "6"
"Trogon" "massena" "6"
"Trogon" "clathratus" "6"
"Tyto" "aurantia" "6"
"Vireolanius" "mikettae" "6"
"Alophoixus" "frater" "6"
"Thapsinillas" "longirostris" "6"
"Edolisoma" "grayi" "6"
"Chloropsis" "cochinchinensis" "6"
"Cnemophilus" "macgregorii" "6"
"Edolisoma" "pygmaeum" "6"
"Corvus" "insularis" "6"
"Dicaeum" "sanguinolentum" "6"
"Dicrurus" "striatus" "6"
"Elaenia" "brachyptera" "6"
"Erythropitta" "novaehibernicae" "6"
"Ficedula" "luzoniensis" "6"
"Garrulax" "mitratus" "6"
"Ixos" "virescens" "6"
"Hypsipetes" "siquijorensis" "6"
"Lalage" "minor" "6"
"Lepidocolaptes" "neglectus" "6"
"Mixornis" "bornensis" "6"
"Cincloramphus" "macrurus" "6"
"Melipotes" "fumigatus" "6"
"Monarcha" "castaneiventris" "6"
"Symposiachrus" "malaitae" "6"
"Myadestes" "coloratus" "6"
"Myiagra" "eichhorni" "6"
"Myiodynastes" "hemichrysus" "6"
"Myrmotherula" "schisticolor" "6"
"Myrmotherula" "klagesi" "6"
"Neochmia" "evangelinae" "6"
"Oriolus" "forsteni" "6"
"Oriolus" "steerii" "6"
"Orthotomus" "castaneiceps" "6"
"Orthotomus" "chloronotus" "6"
"Parotia" "carolae" "6"
"Philemon" "brassi" "6"
"Pipreola" "aureopectus" "6"
"Pitta" "sordida" "6"
"Pycnonotus" "dispar" "6"
"Pycnonotus" "leucops" "6"
"Pycnonotus" "squamatus" "6"
"Rhipidura" "cinerea" "6"
"Rhipidura" "coultasi" "6"
"Rhipidura" "isura" "6"
"Robsonius" "rabori" "6"
"Sericornis" "nouhuysi" "6"
"Sporophila" "corvina" "6"
"Tephrodornis" "virgatus" "6"
"Terpsiphone" "affinis" "6"
"Turdoides" "somervillei" "6"
"Zosterops" "chrysolaemus" "6"
"Ifrita" "kowaldi" "6"
"Lalage" "aurea" "6"
"Eclectus" "roratus" "6"
"Geoffroyus" "simplex" "6"
"Aethopyga" "pulcherrima" "6"
"Aplonis" "grandis" "6"
"Habia" "olivacea" "6"
"Dendrocitta" "bayleii" "6"
"Dicaeum" "pectorale" "6"
"Dicaeum" "proprium" "6"
"Formicarius" "nigricapillus" "6"
"Garrulax" "bicolor" "6"
"Ortalis" "cinereiceps" "6"
"Otus" "brookii" "6"
"Eurylaimus" "harterti" "6"
"Lycocorax" "pyrrhopterus" "6"
"Xanthotis" "macleayanus" "6"
"Neodrepanis" "coruscans" "6"
"Euchrepomis" "callinota" "6"
"Clytorhynchus" "pachycephaloides" "6"
"Myzomela" "erythromelas" "6"
"Anthus" "nilghiriensis" "6"
"Artamus" "maximus" "6"
"Astrapia" "stephaniae" "6"
"Basilornis" "celebensis" "6"
"Cissa" "thalassina" "6"
"Chloropsis" "kinabaluensis" "6"
"Chlorospingus" "canigularis" "6"
"Accipiter" "trinotatus" "6"
"Pipreola" "whitelyi" "6"
"Contopus" "albogularis" "6"
"Contopus" "lugubris" "6"
"Coracina" "schistacea" "6"
"Cyanolyca" "pulchra" "6"
"Dacnis" "viguieri" "6"
"Dicrurus" "megarhynchus" "6"
"Enicurus" "ruficapillus" "6"
"Erythrura" "kleinschmidti" "6"
"Garrulax" "lugubris" "6"
"Garrulax" "ferrarius" "6"
"Garrulax" "palliatus" "6"
"Garrulax" "ruficollis" "6"
"Ceyx" "wallacii" "6"
"Kenopia" "striata" "6"
"Lichmera" "monticola" "6"
"Lonchura" "atricapilla" "6"
"Lonchura" "forbesi" "6"
"Lonchura" "leucogastroides" "6"
"Lonchura" "montana" "6"
"Megalurulus" "rubiginosus" "6"
"Melipotes" "ater" "6"
"Melitograis" "gilolensis" "6"
"Arremon" "crassirostris" "6"
"Campylorhynchus" "zonatus" "6"
"Dysithamnus" "puncticeps" "6"
"Drepanornis" "bruijnii" "6"
"Vauriella" "insignis" "6"
"Geokichla" "erythronota" "6"
"Myiobius" "villosus" "6"
"Myophonus" "glaucinus" "6"
"Myophonus" "robinsoni" "6"
"Myza" "celebensis" "6"
"Myzomela" "adolphinae" "6"
"Myzomela" "lafargei" "6"
"Myzomela" "malaitae" "6"
"Newtonia" "fanovanae" "6"
"Niltava" "grandis" "6"
"Oriolus" "albiloris" "6"
"Orthonyx" "novaeguineae" "6"
"Orthotomus" "atrogularis" "6"
"Pachycephala" "sulfuriventer" "6"
"Ornithion" "brunneicapillus" "6"
"Pachyramphus" "cinnamomeus" "6"
"Pericrocotus" "igneus" "6"
"Pericrocotus" "miniatus" "6"
"Brachygalba" "salmoni" "6"
"Pipreola" "jucunda" "6"
"Pitta" "steerii" "6"
"Pitta" "anerythra" "6"
"Premnoplex" "brunnescens" "6"
"Prinia" "rufescens" "6"
"Ploceus" "nelicourvi" "6"
"Pomatorhinus" "ochraceiceps" "6"
"Psaltria" "exilis" "6"
"Hemipus" "picatus" "6"
"Ptilocichla" "leucogrammica" "6"
"Ptilorrhoa" "castanonota" "6"
"Pycnonotus" "penicillatus" "6"
"Pyriglena" "atra" "6"
"Pyrrhula" "leucogenis" "6"
"Rhegmatorhina" "cristata" "6"
"Rhipidura" "euryura" "6"
"Rhipidura" "nigrocinnamomea" "6"
"Rhipidura" "phoenicura" "6"
"Rimator" "albostriatus" "6"
"Lophorina" "victoriae" "6"
"Scytalopus" "vicinior" "6"
"Semioptera" "wallacii" "6"
"Sitta" "oenochlamys" "6"
"Stachyris" "thoracica" "6"
"Ninox" "affinis" "6"
"Tangara" "palmeri" "6"
"Thripadectes" "rufobrunneus" "6"
"Thripadectes" "melanorhynchus" "6"
"Timeliopsis" "fulvigula" "6"
"Trichastoma" "pyrrogenys" "6"
"Troglodytes" "ochraceus" "6"
"Turdinus" "atrigularis" "6"
"Zosterops" "hypoxanthus" "6"
"Zoothera" "andromedae" "6"
"Zoothera" "everetti" "6"
"Zosterops" "anomalus" "6"
"Zosterops" "flavus" "6"
"Zosterops" "novaeguineae" "6"
"Zosterops" "stresemanni" "6"
"Accipiter" "albogularis" "6"
"Accipiter" "brachyurus" "6"
"Accipiter" "luteoschistaceus" "6"
"Accipiter" "henicogrammus" "6"
"Accipiter" "imitator" "6"
"Accipiter" "meyerianus" "6"
"Actenoides" "monachus" "6"
"Actenoides" "regalis" "6"
"Aegotheles" "albertisi" "6"
"Aegotheles" "archboldi" "6"
"Aerodramus" "infuscatus" "6"
"Aerodramus" "whiteheadi" "6"
"Alisterus" "amboinensis" "6"
"Alopecoenas" "beccarii" "6"
"Cinnyris" "jugularis" "6"
"Alopecoenas" "sanctaecrucis" "6"
"Anorrhinus" "galeritus" "6"
"Anthracoceros" "malayanus" "6"
"Arborophila" "davidi" "6"
"Arborophila" "rufogularis" "6"
"Arborophila" "sumatrana" "6"
"Aulacorhynchus" "caeruleogularis" "6"
"Batrachostomus" "poliolophus" "6"
"Batrachostomus" "septimus" "6"
"Batrachostomus" "stellatus" "6"
"Berenicornis" "comatus" "6"
"Calliphlox" "bryantae" "6"
"Campephilus" "splendens" "6"
"Capito" "hypoleucus" "6"
"Centropus" "goliath" "6"
"Centropus" "milo" "6"
"Caprimulgus" "pulchellus" "6"
"Celeus" "castaneus" "6"
"Centropus" "ateralbus" "6"
"Centropus" "bengalensis" "6"
"Centropus" "violaceus" "6"
"Ceyx" "erithaca" "6"
"Ceyx" "lepidus" "6"
"Ceyx" "meeki" "6"
"Artamus" "monachus" "6"
"Alcippe" "pyrrhoptera" "6"
"Ampelioides" "tschudii" "6"
"Cichlopsis" "chubbi" "6"
"Dicrurus" "bracteatus" "6"
"Ficedula" "dumetoria" "6"
"Kittacincla" "luzoniensis" "6"
"Myzomela" "rubrobrunnea" "6"
"Cyornis" "pallidipes" "6"
"Aegotheles" "tatei" "6"
"Hydrornis" "gurneyi" "6"
"Oriolus" "isabellae" "6"
"Aleadryas" "rufinucha" "6"
"Xanthomixis" "zosterops" "6"
"Acanthiza" "cinerea" "6"
"Colluricincla" "megarhyncha" "6"
"Cranioleuca" "erythrops" "6"
"Arses" "telescopthalmus" "6"
"Symposiachrus" "barbatus" "6"
"Myzomela" "cineracea" "6"
"Crateroscelis" "robusta" "6"
"Microptilotis" "montanus" "6"
"Corvus" "validus" "6"
"Lophorina" "superba" "6"
"Myiagra" "alecto" "6"
"Myzomela" "cardinalis" "6"
"Pachycephala" "hypoxantha" "6"
"Peltops" "blainvillii" "6"
"Ptiloprora" "perstriata" "6"
"Ptilorrhoa" "leucosticta" "6"
"Ramsayornis" "modestus" "6"
"Rhipidura" "teysmanni" "6"
"Cercopithecus" "erythrotis" "6"
"Chaerephon" "johorensis" "6"
"Cheiromeles" "torquatus" "6"
"Chrotomys" "mindorensis" "6"
"Dobsonia" "praedatrix" "6"
"Dactylonax" "palpator" "6"
"Dasyurus" "albopunctatus" "6"
"Dendrolagus" "spadix" "6"
"Dobsonia" "beauforti" "6"
"Dobsonia" "pannietensis" "6"
"Dobsonia" "viridis" "6"
"Dorcopsis" "muelleri" "6"
"Dorcopsulus" "macleayi" "6"
"Dremomys" "everetti" "6"
"Eonycteris" "major" "6"
"Eptesicus" "dimissus" "6"
"Nesolagus" "netscheri" "6"
"Eulemur" "albifrons" "6"
"Genetta" "cristata" "6"
"Pteropus" "hypomelanus" "6"
"Haplonycteris" "fischeri" "6"
"Harpyionycteris" "whiteheadi" "6"
"Hemibelideus" "lemuroides" "6"
"Notopteris" "macdonaldi" "6"
"Rattus" "tiomanicus" "6"
"Hipposideros" "muscinus" "6"
"Macroglossus" "minimus" "6"
"Hylobates" "agilis" "6"
"Hyomys" "goliath" "6"
"Hystrix" "crassispinis" "6"
"Hystrix" "pumila" "6"
"Hystrix" "sumatrae" "6"
"Macroglossus" "sobrinus" "6"
"Sylvilagus" "dicei" "6"
"Macaca" "nigra" "6"
"Macaca" "nigrescens" "6"
"Nyctimene" "major" "6"
"Martes" "gwatkinsii" "6"
"Maxomys" "alticola" "6"
"Maxomys" "bartelsii" "6"
"Maxomys" "inas" "6"
"Megaerops" "ecaudatus" "6"
"Protochromys" "fellowsi" "6"
"Mammelomys" "lanosus" "6"
"Paramelomys" "mollis" "6"
"Marmosa" "alstoni" "6"
"Melonycteris" "fardoulisi" "6"
"Oligoryzomys" "vegetus" "6"
"Mops" "sarasinorum" "6"
"Macaca" "leonina" "6"
"Murexia" "rothschildi" "6"
"Murina" "tubinaris" "6"
"Tupaia" "gracilis" "6"
"Myosorex" "okuensis" "6"
"Tupaia" "everetti" "6"
"Niviventer" "langbianis" "6"
"Chiropodomys" "karlkoopmani" "6"
"Chiropodomys" "pusillus" "6"
"Hyosciurus" "ileile" "6"
"Leptomys" "elegans" "6"
"Maxomys" "hellwaldii" "6"
"Neopteryx" "frosti" "6"
"Oecomys" "rex" "6"
"Pteropus" "ocularis" "6"
"Rattus" "everetti" "6"
"Rhipidomys" "latimanus" "6"
"Sigmodontomys" "alfari" "6"
"Rattus" "niobe" "6"
"Suncus" "hosei" "6"
"Niviventer" "cameroni" "6"
"Heteromys" "desmarestianus" "6"
"Orthogeomys" "thaeleri" "6"
"Mydaus" "marchei" "6"
"Myotis" "formosus" "6"
"Niviventer" "lepturus" "6"
"Nyctimene" "cyclotis" "6"
"Nyctimene" "minutus" "6"
"Nyctimene" "masalai" "6"
"Olallamys" "albicauda" "6"
"Pteropus" "vampyrus" "6"
"Paradoxurus" "jerdoni" "6"
"Petinomys" "lugens" "6"
"Phaner" "furcifer" "6"
"Phascolosorex" "doriae" "6"
"Phloeomys" "cumingi" "6"
"Phloeomys" "pallidus" "6"
"Hypsugo" "joffrei" "6"
"Pipistrellus" "imbricatus" "6"
"Presbytis" "melalophos" "6"
"Prionailurus" "planiceps" "6"
"Pseudochirops" "albertisii" "6"
"Pteropus" "admiralitatum" "6"
"Pteralopex" "anceps" "6"
"Pteropus" "caniceps" "6"
"Pteropus" "leucopterus" "6"
"Pteropus" "mahaganus" "6"
"Pteropus" "rayneri" "6"
"Pteropus" "temminckii" "6"
"Trachypithecus" "geei" "6"
"Pteropus" "woodfordi" "6"
"Rattus" "steini" "6"
"Rheithrosciurus" "macrotis" "6"
"Sundasciurus" "jentinki" "6"
"Rhinolophus" "inops" "6"
"Rhinolophus" "sedulus" "6"
"Rhinophylla" "alethina" "6"
"Tarsius" "syrichta" "6"
"Thomasomys" "bombycinus" "6"
"Spilocuscus" "kraemeri" "6"
"Strigocuscus" "pelengensis" "6"
"Suncus" "montanus" "6"
"Sundasciurus" "brookei" "6"
"Sus" "cebifrons" "6"
"Taeromys" "arcuatus" "6"
"Tarsius" "dentatus" "6"
"Trachypithecus" "laotum" "6"
"Tupaia" "longipes" "6"
"Uromys" "anak" "6"
"Lasiurus" "atratus" "6"
"Myotis" "gomantongensis" "6"
"Pygathrix" "nemaeus" "6"
"Hylobates" "albibarbis" "6"
"Alouatta" "palliata" "6"
"Rhinolophus" "beddomei" "6"
"Hypsiprymnodon" "moschatus" "6"
"Nesolagus" "timminsi" "6"
"Cryptotis" "nigrescens" "6"
"Herpestes" "semitorquatus" "6"
"Mydaus" "javanensis" "6"
"Saguinus" "midas" "6"
"Emballonura" "serii" "6"
"Trachypithecus" "barbei" "6"
"Callicebus" "torquatus" "6"
"Viverra" "zibetha" "6"
"Axis" "porcinus" "6"
"Isothrix" "sinnamariensis" "6"
"Muntiacus" "atherodes" "6"
"Muntiacus" "truongsonensis" "6"
"Dobsonia" "anderseni" "6"
"Dendrolagus" "stellarum" "6"
"Pogonomys" "fergussoniensis" "6"
"Muntiacus" "montanus" "6"
"Philander" "deltae" "6"
"Paramelomys" "naso" "6"
"Dyacopterus" "brooksi" "6"
"Laonastes" "aenigmamus" "6"
"Hipposideros" "scutinares" "6"
"Mimon" "cozumelae" "6"
"Crocidura" "foetida" "6"
"Pipistrellus" "raceyi" "6"
"Cryptotis" "tropicalis" "6"
"Crocidura" "phanluongi" "6"
"Microhydromys" "richardsoni" "6"
"Microhydromys" "argenteus" "6"
"Crocidura" "picea" "6"
"Microperoryctes" "longicauda" "6"
"Dobsonia" "moluccensis" "6"
"Sturnira" "perla" "6"
"Artibeus" "schwartzi" "6"
"Pteropus" "chrysoproctus" "6"
"Dermanura" "watsoni" "6"
"Acerodon" "leucotis" "6"
"Handleyomys" "fuscatus" "6"
"Apomys" "hylocetes" "6"
"Arctocebus" "calabarensis" "6"
"Aselliscus" "tricuspidatus" "6"
"Brachyuromys" "ramirohitra" "6"
"Bubalus" "quarlesi" "6"
"Callosciurus" "adamsi" "6"
"Acanthophis" "rugosus" "6"
"Acutotyphlops" "infralabialis" "6"
"Afrotyphlops" "decorosus" "6"
"Amapasaurus" "tetradactylus" "6"
"Amastridium" "sapperi" "6"
"Amphiglossus" "frontoparietalis" "6"
"Amphiglossus" "punctatus" "6"
"Anadia" "vittata" "6"
"Anolis" "biporcatus" "6"
"Anolis" "calimae" "6"
"Anolis" "cupreus" "6"
"Anolis" "danieli" "6"
"Anolis" "fungosus" "6"
"Anolis" "gracilipes" "6"
"Anolis" "ibanezi" "6"
"Anolis" "limon" "6"
"Anolis" "luciae" "6"
"Anolis" "lynchi" "6"
"Anolis" "mariarum" "6"
"Anolis" "microtus" "6"
"Anolis" "tropidolepis" "6"
"Aphaniotis" "ornata" "6"
"Argyrophis" "hypsobothrius" "6"
"Atractus" "orcesi" "6"
"Batagur" "baska" "6"
"Boiga" "andamanensis" "6"
"Boiga" "wallachi" "6"
"Bothrochilus" "albertisii" "6"
"Bronchocela" "marmorata" "6"
"Bungarus" "andamanensis" "6"
"Calamaria" "bicolor" "6"
"Calamaria" "everetti" "6"
"Calamaria" "grabowskyi" "6"
"Calamaria" "hilleniusi" "6"
"Calamaria" "margaritophora" "6"
"Calamaria" "muelleri" "6"
"Calotes" "bachae" "6"
"Calotes" "grandisquamis" "6"
"Calumma" "malthe" "6"
"Candoia" "bibroni" "6"
"Carlia" "aenigma" "6"
"Carlia" "bomberai" "6"
"Carlia" "tutela" "6"
"Ceratophora" "aspera" "6"
"Ceratophora" "stoddartii" "6"
"Cerberus" "microlepis" "6"
"Cerrophidion" "sasai" "6"
"Cnemaspis" "goaensis" "6"
"Cnemaspis" "vandeventeri" "6"
"Coelognathus" "radiatus" "6"
"Coryphophylax" "subcristatus" "6"
"Crocodylus" "porosus" "6"
"Cryptoblepharus" "eximius" "6"
"Ctenotus" "nullum" "6"
"Cuora" "bourreti" "6"
"Cyclocorus" "nuchalis" "6"
"Cyclophiops" "doriae" "6"
"Cyrtodactylus" "aaroni" "6"
"Cyrtodactylus" "jarujini" "6"
"Cyrtodactylus" "khasiensis" "6"
"Cyrtodactylus" "lateralis" "6"
"Cyrtodactylus" "malayanus" "6"
"Cyrtodactylus" "pubisulcus" "6"
"Cyrtodactylus" "variegatus" "6"
"Dasia" "olivacea" "6"
"Dendrelaphis" "calligastra" "6"
"Dendrelaphis" "grandoculis" "6"
"Dendrelaphis" "levitoni" "6"
"Dendrophidion" "clarkii" "6"
"Dendrophidion" "prolixum" "6"
"Dendrophidion" "vinitor" "6"
"Dibamus" "greeri" "6"
"Diploglossus" "bilobatus" "6"
"Dipsas" "viguieri" "6"
"Dixonius" "vietnamensis" "6"
"Dogania" "subplana" "6"
"Draco" "bimaculatus" "6"
"Draco" "norvillii" "6"
"Draco" "spilonotus" "6"
"Dryophiops" "rubescens" "6"
"Echinosaura" "orcesi" "6"
"Elseya" "branderhorsti" "6"
"Emoia" "arnoensis" "6"
"Emoia" "atrocostata" "6"
"Emoia" "baudini" "6"
"Emoia" "caeruleocauda" "6"
"Emoia" "klossi" "6"
"Emoia" "maxima" "6"
"Emoia" "mivarti" "6"
"Emoia" "nigra" "6"
"Emoia" "parkeri" "6"
"Emoia" "pseudocyanura" "6"
"Emoia" "sorex" "6"
"Emoia" "tropidolepis" "6"
"Eutropis" "indeprensa" "6"
"Eutropis" "rugifera" "6"
"Gerrhopilus" "inornatus" "6"
"Gonocephalus" "kuhlii" "6"
"Gyiophis" "maculosa" "6"
"Gyiophis" "vorisi" "6"
"Hebius" "groundwateri" "6"
"Hebius" "parallelum" "6"
"Hemidactylus" "albofasciatus" "6"
"Hemidactylus" "eniangii" "6"
"Hemidactylus" "garnotii" "6"
"Hemidactylus" "pieresii" "6"
"Holcosus" "leptophrys" "6"
"Hologerrhum" "philippinum" "6"
"Homalophis" "doriae" "6"
"Hypnale" "zara" "6"
"Hypsilurus" "magnus" "6"
"Hypsilurus" "schultzewestrumi" "6"
"Hypsiscopus" "matannensis" "6"
"Iguanognathus" "werneri" "6"
"Imantodes" "inornatus" "6"
"Insulasaurus" "victoria" "6"
"Japalura" "variegata" "6"
"Kaestlea" "laterimaculata" "6"
"Kinosternon" "leucostomum" "6"
"Lachesis" "acrochorda" "6"
"Lampropeltis" "micropholis" "6"
"Lampropholis" "coggeri" "6"
"Lampropholis" "robertsi" "6"
"Leiolepis" "guentherpetersi" "6"
"Lepidoblepharis" "williamsi" "6"
"Lepidodactylus" "euaensis" "6"
"Lepidodactylus" "vanuatuensis" "6"
"Leposoma" "rugiceps" "6"
"Leposoma" "southi" "6"
"Leptophis" "nebulosus" "6"
"Lialis" "jicari" "6"
"Liopeltis" "philippinus" "6"
"Liophidium" "pattoni" "6"
"Liophidium" "rhodogaster" "6"
"Lipinia" "cheesmanae" "6"
"Lipinia" "macrotympanum" "6"
"Lipinia" "rouxi" "6"
"Lobulia" "elegans" "6"
"Lobulia" "subalpina" "6"
"Lophocalotes" "ludekingi" "6"
"Luperosaurus" "browni" "6"
"Lycodon" "hypsirhinoides" "6"
"Lycodon" "septentrionalis" "6"
"Lycodryas" "gaimardi" "6"
"Lygisaurus" "curtus" "6"
"Lygisaurus" "novaeguineae" "6"
"Lygisaurus" "tanneri" "6"
"Lygosoma" "bampfyldei" "6"
"Macropisthodon" "rhodomelas" "6"
"Malayopython" "reticulatus" "6"
"Malayotyphlops" "luzonensis" "6"
"Malayotyphlops" "ruficaudus" "6"
"Mesoclemmys" "nasuta" "6"
"Micrurus" "clarki" "6"
"Nactus" "sphaerodactylodes" "6"
"Nilssonia" "formosa" "6"
"Ninia" "pavimentata" "6"
"Oligodon" "annulifer" "6"
"Oligodon" "notospilus" "6"
"Oligodon" "ocellatus" "6"
"Oligodon" "octolineatus" "6"
"Oligodon" "planiceps" "6"
"Oligodon" "sublineatus" "6"
"Opisthotropis" "typica" "6"
"Otosaurus" "cumingi" "6"
"Papuascincus" "morokanus" "6"
"Parvoscincus" "arvindiesmosi" "6"
"Parvoscincus" "decipiens" "6"
"Parvoscincus" "igorotorum" "6"
"Parvoscincus" "laterimaculatus" "6"
"Phelsuma" "andamanense" "6"
"Phelsuma" "hoeschi" "6"
"Phelsuma" "ravenala" "6"
"Phoxophrys" "borneensis" "6"
"Phoxophrys" "tuberculata" "6"
"Pinoyscincus" "abdictus" "6"
"Potamites" "cochranae" "6"
"Prasinohaema" "virens" "6"
"Psammodynastes" "pictus" "6"
"Psammodynastes" "pulverulentus" "6"
"Pseudocalotes" "dringi" "6"
"Pseudogekko" "pungkaypinit" "6"
"Pseudorabdion" "collaris" "6"
"Pseudorabdion" "mcnamarae" "6"
"Pseudorabdion" "sarasinorum" "6"
"Ptyas" "carinata" "6"
"Ptychoglossus" "festae" "6"
"Ptychozoon" "horsfieldii" "6"
"Python" "breitensteini" "6"
"Ramphotyphlops" "multilineatus" "6"
"Rhabdophis" "spilogaster" "6"
"Rhadinaea" "calligaster" "6"
"Rhinophis" "philippinus" "6"
"Salomonelaps" "par" "6"
"Scincella" "macrotis" "6"
"Sibon" "annulatus" "6"
"Sibon" "longifrenis" "6"
"Sinomicrurus" "hatori" "6"
"Sphaerodactylus" "dunni" "6"
"Sphaerodactylus" "homolepis" "6"
"Sphaerodactylus" "lineolatus" "6"
"Sphenomorphus" "cinereus" "6"
"Sphenomorphus" "derooyae" "6"
"Sphenomorphus" "latifasciatus" "6"
"Sphenomorphus" "leptofasciatus" "6"
"Sphenomorphus" "longicaudatus" "6"
"Sphenomorphus" "multisquamatus" "6"
"Sphenomorphus" "nigriventris" "6"
"Sphenomorphus" "pratti" "6"
"Sphenomorphus" "puncticentralis" "6"
"Sphenomorphus" "taylori" "6"
"Sphenomorphus" "wolfi" "6"
"Stegonotus" "borneensis" "6"
"Stegonotus" "modestus" "6"
"Takydromus" "hani" "6"
"Tantilla" "impensa" "6"
"Tantilla" "reticulata" "6"
"Toxicocalamus" "loriae" "6"
"Tretanorhinus" "nigroluteus" "6"
"Tribolonotus" "gracilis" "6"
"Tribolonotus" "ponceleti" "6"
"Trimeresurus" "barati" "6"
"Trimeresurus" "cardamomensis" "6"
"Trimeresurus" "fucatus" "6"
"Trimeresurus" "malcolmi" "6"
"Trimeresurus" "sumatranus" "6"
"Tropidonophis" "hypomelas" "6"
"Tropidonophis" "truncatus" "6"
"Tropidophorus" "assamensis" "6"
"Tropidophorus" "beccarii" "6"
"Tropidophorus" "mocquardii" "6"
"Tytthoscincus" "hallieri" "6"
"Ungaliophis" "panamensis" "6"
"Uropeltis" "ceylanicus" "6"
"Uroplatus" "sameiti" "6"
"Urotheca" "guentheri" "6"
"Urotheca" "pachyura" "6"
"Varanus" "cerambonensis" "6"
"Varanus" "togianus" "6"
"Xenochrophis" "vittatus" "6"
"Xenopeltis" "unicolor" "6"
"Xylophis" "perroteti" "6"
"Boophis" "boehmei" "6"
"Hyalinobatrachium" "mondolfii" "6"
"Papurana" "papua" "6"
"Limnonectes" "kohchangae" "6"
"Petropedetes" "cameronensis" "6"
"Ichthyophis" "nguyenorum" "6"
"Craugastor" "fitzingeri" "6"
"Strabomantis" "bufoniformis" "6"
"Ingerophrynus" "divergens" "6"
"Duellmanohyla" "rufioculis" "6"
"Gastrotheca" "cornuta" "6"
"Hyloscirtus" "larinopygion" "6"
"Nyctimystes" "trachydermis" "6"
"Pristimantis" "inguinalis" "6"
"Trachycephalus" "hadroceps" "6"
"Smilisca" "cyanosticta" "6"
"Smilisca" "sordida" "6"
"Hyperolius" "guttulatus" "6"
"Pristimantis" "achatinus" "6"
"Pristimantis" "cerasinus" "6"
"Pristimantis" "chalceus" "6"
"Strabomantis" "cornutus" "6"
"Craugastor" "lineatus" "6"
"Craugastor" "longirostris" "6"
"Craugastor" "noblei" "6"
"Pristimantis" "petersi" "6"
"Diasporus" "tinker" "6"
"Lechriodus" "platyceps" "6"
"Mantella" "laevigata" "6"
"Guibemantis" "depressiceps" "6"
"Leptobrachium" "hasseltii" "6"
"Leptolalax" "heteropus" "6"
"Austrochaperina" "macrorhyncha" "6"
"Metamagnusia" "slateri" "6"
"Cophixalus" "biroi" "6"
"Kaloula" "conjuncta" "6"
"Scaphiophryne" "spinosa" "6"
"Sphenophryne" "cornuta" "6"
"Meristogenys" "orphnocnemis" "6"
"Nyctibatrachus" "major" "6"
"Occidozyga" "semipalmata" "6"
"Raorchestes" "glandulosus" "6"
"Rhacophorus" "pardalis" "6"
"Rhacophorus" "reinwardtii" "6"
"Oedipina" "parvipes" "6"
"Espadarana" "durrellorum" "6"
"Boophis" "axelmeyeri" "6"
"Bolitoglossa" "walkeri" "6"
"Charmosyna" "multistriata" "6"
"Charmosyna" "stellae" "6"
"Circus" "spilothorax" "6"
"Collocalia" "esculenta" "6"
"Collocalia" "troglodytes" "6"
"Dinopium" "rafflesii" "6"
"Discosura" "conversii" "6"
"Ducula" "neglecta" "6"
"Ducula" "pistrinaria" "6"
"Ducula" "rufigaster" "6"
"Esacus" "magnirostris" "6"
"Galbula" "pastazae" "6"
"Galbula" "tombacea" "6"
"Gallus" "gallus" "6"
"Geoffroyus" "geoffroyi" "6"
"Pycnonotus" "zeylanicus" "6"
"Goura" "victoria" "6"
"Gymnophaps" "solomonensis" "6"
"Harpactes" "oreskios" "6"
"Hemicircus" "sordidus" "6"
"Hylomanes" "momotula" "6"
"Lampornis" "hemileucus" "6"
"Ixobrychus" "flavicollis" "6"
"Arizelocichla" "tephrolaema" "6"
"Locustella" "castanea" "6"
"Calyptomena" "viridis" "6"
"Chlorochrysa" "phoenicotis" "6"
"Cochoa" "azurea" "6"
"Coracina" "leucopygia" "6"
"Cyornis" "unicolor" "6"
"Cyanoloxia" "cyanoides" "6"
"Dicrurus" "aeneus" "6"
"Erythrura" "hyperythra" "6"
"Eumyias" "panayensis" "6"
"Acritillas" "indica" "6"
"Caligavis" "subfrenata" "6"
"Leptotila" "cassinii" "6"
"Lewinia" "mirifica" "6"
"Lewinia" "striata" "6"
"Sipia" "berlepschi" "6"
"Leptocoma" "calcostetha" "6"
"Todiramphus" "nigrocyaneus" "6"
"Erythropitta" "ussheri" "6"
"Zosterornis" "striatus" "6"
"Geokichla" "interpres" "6"
"Megapodius" "cumingii" "6"
"Melanoperdix" "niger" "6"
"Ninox" "philippensis" "6"
"Ninox" "punctulata" "6"
"Ninox" "randi" "6"
"Nisaetus" "bartelsi" "6"
"Odontophorus" "hyperythrus" "6"
"Cymbirhynchus" "macrorhynchos" "6"
"Otus" "manadensis" "6"
"Phaethornis" "guy" "6"
"Psilopogon" "rafflesii" "6"
"Rhamphococcyx" "calyorhynchus" "6"
"Ramphiculus" "occipitalis" "6"
"Rhyticeros" "plicatus" "6"
"Rhyticeros" "subruficollis" "6"
"Schistes" "albogularis" "6"
"Trichoglossus" "meyeri" "6"
"Trogon" "chionurus" "6"
"Turnix" "worcesteri" "6"
"Zentrygon" "chiriquensis" "6"
"Zentrygon" "costaricensis" "6"
"Brachypteryx" "saturata" "6"
"Dendrocolaptes" "sanctithomae" "6"
"Daphoenositta" "papuensis" "6"
"Dicrurus" "paradiseus" "6"
"Drymophila" "striaticeps" "6"
"Erythropitta" "celebensis" "6"
"Rhamphocharis" "piperata" "6"
"Myiagra" "castaneigularis" "6"
"Pachycephala" "leucogastra" "6"
"Pachycephala" "vitiensis" "6"
"Pellorneum" "nigrocapitatum" "6"
"Pycnonotus" "bimaculatus" "6"
"Rhipidura" "layardi" "6"
"Rhipidura" "superciliaris" "6"
"Serilophus" "rubropygius" "6"
"Cyanoderma" "bicolor" "6"
"Snowornis" "cryptolophus" "6"
"Xenopipo" "uniformis" "6"
"Xiphorhynchus" "aequatorialis" "6"
"Myiothlypis" "chlorophrys" "6"
"Brachypteryx" "erythrogyna" "6"
"Geothlypis" "bairdi" "6"
"Philentoma" "pyrhoptera" "6"
"Ninox" "squamipila" "6"
"Picoides" "temminckii" "6"
"Philemon" "buceroides" "6"
"Philydor" "fuscipenne" "6"
"Robsonius" "thompsoni" "6"
"Ailuroedus" "buccoides" "6"
"Alophoixus" "phaeocephalus" "6"
"Aplonis" "tabuensis" "6"
"Myzomela" "jugularis" "6"
"Campylorhynchus" "albobrunneus" "6"
"Cyornis" "caerulatus" "6"
"Chlamydochaera" "jefferyi" "6"
"Cinnycerthia" "olivascens" "6"
"Coracina" "boyeri" "6"
"Dendrocitta" "leucogastra" "6"
"Dicaeum" "cruentatum" "6"
"Iodopleura" "fusca" "6"
"Euphonia" "cayennensis" "6"
"Euphonia" "luteicapilla" "6"
"Oreostruthus" "fuliginosus" "6"
"Aramidopsis" "plateni" "6"
"Gymnocichla" "nudiceps" "6"
"Pycnonotus" "cyaniventris" "6"
"Lanius" "validirostris" "6"
"Manacus" "candei" "6"
"Melanocharis" "arfakiana" "6"
"Hierococcyx" "vagans" "6"
"Orthotomus" "samarensis" "6"
"Pachycare" "flavogriseum" "6"
"Pachycephala" "lorentzi" "6"
"Pachyramphus" "homochrous" "6"
"Charmosyna" "josefinae" "6"
"Pipra" "aureola" "6"
"Pittasoma" "michleri" "6"
"Prionochilus" "percussus" "6"
"Dicrurus" "remifer" "6"
"Psarocolius" "montezuma" "6"
"Ptilocichla" "mindanensis" "6"
"Ptiloprora" "guisei" "6"
"Rhynchocyclus" "pacificus" "6"
"Tangara" "florida" "6"
"Tangara" "icterocephala" "6"
"Tangara" "larvata" "6"
"Trichastoma" "bicolor" "6"
"Zosterops" "consobrinorum" "6"
"Zosterops" "explorator" "6"
"Zosterops" "montanus" "6"
"Accipiter" "collaris" "6"
"Accipiter" "nanus" "6"
"Aerodramus" "hirundinaceus" "6"
"Aerodramus" "spodiopygius" "6"
"Aerodramus" "vanikorensis" "6"
"Alcedo" "meninting" "6"
"Anas" "melleri" "6"
"Aquila" "gurneyi" "6"
"Arborophila" "rolli" "6"
"Asarcornis" "scutulata" "6"
"Cacatua" "sulphurea" "6"
"Cacomantis" "sonneratii" "6"
"Cacomantis" "variolosus" "6"
"Casuarius" "unappendiculatus" "6"
"Ceyx" "mindanensis" "6"
"Amalocichla" "incerta" "6"
"Kittacincla" "malabarica" "6"
"Garrulax" "calvus" "6"
"Hylopezus" "dives" "6"
"Lophotriccus" "pileatus" "6"
"Butastur" "liventer" "6"
"Meliphaga" "aruensis" "6"
"Xanthotis" "flaviventer" "6"
"Icthyophaga" "humilis" "6"
"Cercartetus" "caudatus" "6"
"Cercocebus" "torquatus" "6"
"Lagothrix" "lagotricha" "6"
"Coelops" "robinsoni" "6"
"Choeroniscus" "periosus" "6"
"Crocidura" "grayi" "6"
"Crocidura" "beccarii" "6"
"Dendrolagus" "ursinus" "6"
"Eliurus" "tanala" "6"
"Eliurus" "webbi" "6"
"Glischropus" "tylopus" "6"
"Glyphotes" "simus" "6"
"Hesperoptenus" "blanfordi" "6"
"Hipposideros" "cervinus" "6"
"Ratufa" "affinis" "6"
"Hipposideros" "doriae" "6"
"Hipposideros" "macrobullatus" "6"
"Kerivoula" "picta" "6"
"Phoniscus" "jagorii" "6"
"Lenomys" "meyeri" "6"
"Maxomys" "rajah" "6"
"Maxomys" "ochraceiventer" "6"
"Maxomys" "surifer" "6"
"Paramelomys" "moncktoni" "6"
"Microsciurus" "alfari" "6"
"Phalanger" "carmelitae" "6"
"Mustela" "lutreolina" "6"
"Murina" "rozendaali" "6"
"Murexia" "longicaudata" "6"
"Exilisciurus" "exilis" "6"
"Nannosciurus" "melanotis" "6"
"Pithecheir" "parvus" "6"
"Pogonomys" "sylvestris" "6"
"Rattus" "verecundus" "6"
"Pithecia" "pithecia" "6"
"Myotis" "macrotarsus" "6"
"Nasalis" "larvatus" "6"
"Niviventer" "rapit" "6"
"Nyctimene" "draconilla" "6"
"Nyctimene" "vizcaccia" "6"
"Otopteropus" "cartilagonodus" "6"
"Ptenochirus" "jagori" "6"
"Phalanger" "vestitus" "6"
"Philetor" "brachypterus" "6"
"Falsistrellus" "petersi" "6"
"Pipistrellus" "stenopterus" "6"
"Pipistrellus" "wattsi" "6"
"Pogonomelomys" "mayeri" "6"
"Presbytis" "rubicunda" "6"
"Prosciurillus" "weberi" "6"
"Rattus" "hoffmanni" "6"
"Reithrodontomys" "brevirostris" "6"
"Rhinolophus" "arcuatus" "6"
"Rhinolophus" "trifoliatus" "6"
"Sturnira" "mordax" "6"
"Sciurus" "richmondi" "6"
"Tupaia" "glis" "6"
"Trichys" "fasciculata" "6"
"Tylonycteris" "robustula" "6"
"Microgale" "dobsoni" "6"
"Crocidura" "horsfieldii" "6"
"Crocidura" "nigripes" "6"
"Galeopterus" "variegatus" "6"
"Tupaia" "splendidula" "6"
"Pithecia" "albicans" "6"
"Callicebus" "baptista" "6"
"Hylopetes" "platyurus" "6"
"Neofelis" "diardi" "6"
"Pogonomelomys" "brassi" "6"
"Coendou" "quichua" "6"
"Pseudohydromys" "patriciae" "6"
"Nasuella" "olivacea" "6"
"Acerodon" "jubatus" "6"
"Aeromys" "tephromelas" "6"
"Batomys" "salomonseni" "6"
"Bradypus" "tridactylus" "6"
"Callosciurus" "orestes" "6"
"Caluromys" "derbianus" "6"
"Catopuma" "badia" "6"
"Alopoglossus" "festae" "6"
"Anolis" "gaigei" "6"
"Anolis" "vittigerus" "6"
"Aplopeltura" "boa" "6"
"Aspidura" "ceylonensis" "6"
"Asthenodipsas" "malaccanus" "6"
"Atractus" "manizalesensis" "6"
"Boiga" "angulata" "6"
"Bothriechis" "schlegelii" "6"
"Brachymeles" "tridactylus" "6"
"Brookesia" "griveaudi" "6"
"Brookesia" "thieli" "6"
"Bungarus" "flaviceps" "6"
"Bungarus" "lividus" "6"
"Calamaria" "alidae" "6"
"Calamaria" "bitorques" "6"
"Calamaria" "sumatrana" "6"
"Calotes" "liocephalus" "6"
"Carlia" "aramia" "6"
"Chrysopelea" "paradisi" "6"
"Clelia" "equatoriana" "6"
"Cnemaspis" "sisparensis" "6"
"Crocodylus" "siamensis" "6"
"Cylindrophis" "ruffus" "6"
"Cyrtodactylus" "annulatus" "6"
"Dasia" "vittata" "6"
"Dendrelaphis" "caudolineatus" "6"
"Dendrelaphis" "kopsteini" "6"
"Dendrelaphis" "walli" "6"
"Dendrophidion" "percarinatum" "6"
"Draco" "spilopterus" "6"
"Emoia" "concolor" "6"
"Emoia" "kordoana" "6"
"Eutropis" "bontocensis" "6"
"Gehyra" "baliola" "6"
"Gekko" "vittatus" "6"
"Gongylosoma" "longicauda" "6"
"Gonyosoma" "oxycephalum" "6"
"Gonyosoma" "prasinus" "6"
"Harpesaurus" "borneensis" "6"
"Hebius" "arquus" "6"
"Hemibungarus" "calligaster" "6"
"Hydrosaurus" "amboinensis" "6"
"Hypsilurus" "dilophus" "6"
"Hypsilurus" "modestus" "6"
"Hypsilurus" "papuensis" "6"
"Indotyphlops" "jerdoni" "6"
"Japalura" "planidorsata" "6"
"Lamprolepis" "smaragdina" "6"
"Lanthanotus" "borneensis" "6"
"Lepidodactylus" "magnus" "6"
"Lepidodactylus" "manni" "6"
"Lepidophyma" "mayae" "6"
"Lipinia" "auriculata" "6"
"Lipinia" "nototaenia" "6"
"Lipinia" "pulchella" "6"
"Lycodon" "dumerilii" "6"
"Lycodon" "effraenis" "6"
"Lygisaurus" "macfarlani" "6"
"Naja" "philippinensis" "6"
"Ninia" "atrata" "6"
"Oligodon" "cruentatus" "6"
"Oligodon" "cyclurus" "6"
"Oligodon" "trilineatus" "6"
"Oxyrhabdium" "leporinum" "6"
"Pinoyscincus" "coxi" "6"
"Polemon" "gracilis" "6"
"Pseudocophotis" "sumatrana" "6"
"Pseudogekko" "compresicorpus" "6"
"Rhadinaea" "decorata" "6"
"Scincella" "cherriei" "6"
"Sphenomorphus" "tropidonotus" "6"
"Tantilla" "supracincta" "6"
"Toxicocalamus" "preussi" "6"
"Toxicocalamus" "stanleyanus" "6"
"Trachyboa" "boulengeri" "6"
"Tribolonotus" "novaeguineae" "6"
"Trimeresurus" "puniceus" "6"
"Trimeresurus" "vogeli" "6"
"Tropidonophis" "doriae" "6"
"Tropidonophis" "mcdowelli" "6"
"Tropidophorus" "baconi" "6"
"Varanus" "finschi" "6"
"Cardioglossa" "nigromaculata" "6"
"Rentapia" "hosii" "6"
"Indosylvirana" "aurantiaca" "6"
"Leptodactylus" "rhodomerus" "6"
"Limnonectes" "limborgi" "6"
"Leptobrachium" "banae" "6"
"Limnonectes" "poilani" "6"
"Agalychnis" "moreletii" "6"
"Synapturanus" "rabus" "6"
"Osteocephalus" "oophagus" "6"
"Ingerophrynus" "celebensis" "6"
"Centrolene" "peristictum" "6"
"Nymphargus" "posadae" "6"
"Hyalinobatrachium" "fleischmanni" "6"
"Hyalinobatrachium" "valerioi" "6"
"Dendrobates" "auratus" "6"
"Hypsiboas" "rufitelus" "6"
"Hyloscirtus" "palmeri" "6"
"Pristimantis" "latidiscus" "6"
"Hypodactylus" "mantipus" "6"
"Diasporus" "vocator" "6"
"Boophis" "sibilans" "6"
"Mantidactylus" "guttulatus" "6"
"Spinomantis" "aglavei" "6"
"Asterophrys" "turpicola" "6"
"Metaphrynella" "pollicaris" "6"
"Indirana" "semipalmata" "6"
"Plethodontohyla" "bipunctata" "6"
"Plethodontohyla" "notosticta" "6"
"Uperodon" "montanus" "6"
"Xenorhina" "mehelyi" "6"
"Fejervarya" "vittigera" "6"
"Micrixalus" "saxicola" "6"
"Ingerana" "tenasserimensis" "6"
"Limnonectes" "malesianus" "6"
"Occidozyga" "laevis" "6"
"Papurana" "novaeguineae" "6"
"Polypedates" "cruciger" "6"
"Bolitoglossa" "rufescens" "6"
"Caecilia" "nigricans" "6"
"Gephyromantis" "boulengeri" "6"
"Chrysocolaptes" "xanthocephalus" "6"
"Claravis" "mondetoura" "6"
"Crypturellus" "berlepschi" "6"
"Cypseloides" "cryptus" "6"
"Dinopium" "shorii" "6"
"Ducula" "chalconota" "6"
"Ducula" "aenea" "6"
"Ducula" "pacifica" "6"
"Todiramphus" "chloris" "6"
"Eutoxeres" "aquila" "6"
"Galbula" "albirostris" "6"
"Gallinago" "macrodactyla" "6"
"Geobiastes" "squamiger" "6"
"Gorsachius" "melanolophus" "6"
"Gymnophaps" "albertisii" "6"
"Haematortyx" "sanguiniceps" "6"
"Halcyon" "gularis" "6"
"Harpactes" "ardens" "6"
"Hemiprocne" "comata" "6"
"Hemiprocne" "mystacea" "6"
"Hylocharis" "eliciae" "6"
"Chlorophonia" "callophrys" "6"
"Lalage" "fimbriata" "6"
"Zosterops" "minor" "6"
"Eumyias" "albicaudatus" "6"
"Sarcophanops" "steerii" "6"
"Ficedula" "crypta" "6"
"Ficedula" "rufigula" "6"
"Hemitriccus" "josephinae" "6"
"Tyto" "tenebricosa" "6"
"Lophornis" "helenae" "6"
"Microptilotis" "albonotatus" "6"
"Microptilotis" "analogus" "6"
"Symposiachrus" "rubiensis" "6"
"Ficedula" "hodgsoni" "6"
"Hydrornis" "schneideri" "6"
"Myrmelastes" "humaythae" "6"
"Sterrhoptilus" "dennistouni" "6"
"Notharchus" "pectoralis" "6"
"Melanerpes" "pucherani" "6"
"Mulleripicus" "fuliginosus" "6"
"Mulleripicus" "funebris" "6"
"Ninox" "spilocephala" "6"
"Ortalis" "columbiana" "6"
"Veniliornis" "dignus" "6"
"Phaethornis" "syrmatophorus" "6"
"Phlogophilus" "hemileucurus" "6"
"Piculus" "simplex" "6"
"Pseudibis" "davisoni" "6"
"Psittacella" "lorentzi" "6"
"Psittacula" "finschii" "6"
"Ptilinopus" "iozonus" "6"
"Ptilinopus" "pulchellus" "6"
"Ptilinopus" "temminckii" "6"
"Pyrilia" "haematotis" "6"
"Pyrrhura" "egregia" "6"
"Rheinardia" "ocellata" "6"
"Rhyticeros" "cassidix" "6"
"Syma" "megarhyncha" "6"
"Synoicus" "chinensis" "6"
"Spilornis" "kinabaluensis" "6"
"Streptopelia" "dusumieri" "6"
"Tanysiptera" "danae" "6"
"Threnetes" "ruckeri" "6"
"Treron" "fulvicollis" "6"
"Treron" "griseicauda" "6"
"Uroglaux" "dimorpha" "6"
"Zentrygon" "lawrencii" "6"
"Zonerodius" "heliosylus" "6"
"Anthreptes" "malacensis" "6"
"Atlapetes" "crassus" "6"
"Cantorchilus" "zeledoni" "6"
"Coracina" "panayensis" "6"
"Deconychura" "longicauda" "6"
"Dicrurus" "lophorinus" "6"
"Erythropitta" "macklotii" "6"
"Gymnopithys" "bicolor" "6"
"Irena" "puella" "6"
"Mixornis" "flavicollis" "6"
"Myiobius" "sulphureipygius" "6"
"Myzomela" "rosenbergii" "6"
"Ochthoeca" "cinnamomeiventris" "6"
"Percnostola" "rufifrons" "6"
"Pitohui" "kirhocephalus" "6"
"Rhipidura" "albiventris" "6"
"Rhipidura" "spilodera" "6"
"Turdus" "obsoletus" "6"
"Cryptopipo" "litae" "6"
"Philemon" "meyeri" "6"
"Cacatua" "haematuropygia" "6"
"Gallicolumba" "rufigula" "6"
"Aethopyga" "eximia" "6"
"Arachnothera" "clarae" "6"
"Trochalopteron" "virgatum" "6"
"Symposiachrus" "manadensis" "6"
"Mearnsia" "picina" "6"
"Micropsitta" "keiensis" "6"
"Polyplectron" "chalcurum" "6"
"Probosciger" "aterrimus" "6"
"Yuhina" "bakeri" "6"
"Amblyornis" "macgregoriae" "6"
"Bangsia" "melanochlamys" "6"
"Bradypterus" "bangwaensis" "6"
"Cissa" "jefferyi" "6"
"Cnemophilus" "loriae" "6"
"Colluricincla" "boweri" "6"
"Conopophaga" "castaneiceps" "6"
"Erythrura" "trichroa" "6"
"Euphonia" "gouldi" "6"
"Gerygone" "palpebrosa" "6"
"Ceyx" "argentatus" "6"
"Chalcites" "megarhynchus" "6"
"Lichmera" "squamata" "6"
"Lonchura" "leucosticta" "6"
"Lonchura" "spectabilis" "6"
"Malia" "grata" "6"
"Malacocincla" "abbotti" "6"
"Malacopteron" "cinereum" "6"
"Manucodia" "chalybatus" "6"
"Melidectes" "belfordi" "6"
"Myiagra" "vanikorensis" "6"
"Campylorhamphus" "pusillus" "6"
"Dendrocincla" "anabatina" "6"
"Eumyias" "thalassinus" "6"
"Ficedula" "westermanni" "6"
"Myiophobus" "cryptoxanthus" "6"
"Hieraaetus" "weiskei" "6"
"Hierococcyx" "fugax" "6"
"Orthotomus" "nigriceps" "6"
"Pachycephalopsis" "hattamensis" "6"
"Pheucticus" "tibialis" "6"
"Prionochilus" "thoracicus" "6"
"Ploceus" "subpersonatus" "6"
"Stachyris" "leucotis" "6"
"Pycnopygius" "ixoides" "6"
"Pycnopygius" "stictocephalus" "6"
"Ramphocelus" "dimidiatus" "6"
"Rhabdornis" "grandis" "6"
"Rhipidura" "atra" "6"
"Rhipidura" "maculipectus" "6"
"Rupicola" "peruvianus" "6"
"Scissirostrum" "dubium" "6"
"Sericossypha" "albocristata" "6"
"Tangara" "johannae" "6"
"Tangara" "rufigula" "6"
"Todirostrum" "nigriceps" "6"
"Turdus" "plebejus" "6"
"Turdus" "rufitorques" "6"
"Urosphena" "whiteheadi" "6"
"Xenerpestes" "minlosi" "6"
"Xiphorhynchus" "lachrymosus" "6"
"Trichoglossus" "haematodus" "6"
"Thalurania" "colombica" "6"
"Actenoides" "capucinus" "6"
"Aegotheles" "insignis" "6"
"Aerodramus" "salangana" "6"
"Dicaeum" "beccarii" "6"
"Amaurornis" "cinerea" "6"
"Amaurornis" "moluccana" "6"
"Buceros" "rhinoceros" "6"
"Arborophila" "atrogularis" "6"
"Bubo" "philippensis" "6"
"Batrachostomus" "javensis" "6"
"Cacomantis" "merulinus" "6"
"Casuarius" "bennetti" "6"
"Centropus" "bernsteini" "6"
"Androphobus" "viridis" "6"
"Coracina" "caeruleogrisea" "6"
"Erythrura" "viridifacies" "6"
"Galerida" "malabarica" "6"
"Grallaria" "haplonota" "6"
"Iole" "viridescens" "6"
"Ardea" "insignis" "6"
"Cyornis" "omissus" "6"
"Alcippe" "brunneicauda" "6"
"Cicinnurus" "magnificus" "6"
"Crateroscelis" "murina" "6"
"Epimachus" "fastosus" "6"
"Symposiachrus" "axillaris" "6"
"Symposiachrus" "guttula" "6"
"Lalage" "leucopygialis" "6"
"Pachycephala" "philippinensis" "6"
"Prinia" "familiaris" "6"
"Myiagra" "galeata" "6"
"Phapitreron" "brunneiceps" "6"
"Diplogale" "hosei" "6"
"Dorcopsis" "hageni" "6"
"Echymipera" "kalubu" "6"
"Emballonura" "dianae" "6"
"Hipposideros" "dyacorum" "6"
"Phoniscus" "atrox" "6"
"Kerivoula" "papillosa" "6"
"Kerivoula" "pellucida" "6"
"Leopoldamys" "sabanus" "6"
"Leptomys" "ernstmayri" "6"
"Microsciurus" "mimulus" "6"
"Mops" "mops" "6"
"Symphalangus" "syndactylus" "6"
"Oecomys" "rutilus" "6"
"Handleyomys" "alfaroi" "6"
"Pogonomys" "macrourus" "6"
"Nyctimene" "rabori" "6"
"Nyctimene" "cephalotes" "6"
"Penthetor" "lucasi" "6"
"Prionailurus" "viverrinus" "6"
"Pteromyscus" "pulverulentus" "6"
"Ratufa" "bicolor" "6"
"Rhinolophus" "stheno" "6"
"Spilocuscus" "maculatus" "6"
"Eliurus" "grandidieri" "6"
"Galidia" "elegans" "6"
"Saguinus" "nigricollis" "6"
"Crocidura" "elongata" "6"
"Tupaia" "minor" "6"
"Herpestes" "brachyurus" "6"
"Herpestes" "vitticollis" "6"
"Paradoxurus" "hermaphroditus" "6"
"Tragulus" "napu" "6"
"Ateles" "fusciceps" "6"
"Aethalops" "aequalis" "6"
"Lonchophylla" "concava" "6"
"Dendrolagus" "notatus" "6"
"Harpyionycteris" "celebensis" "6"
"Eupleres" "goudotii" "6"
"Arctonyx" "hoevenii" "6"
"Bos" "javanicus" "6"
"Ahaetulla" "fronticincta" "6"
"Amphiglossus" "melanurus" "6"
"Anolis" "antonii" "6"
"Anolis" "chocorum" "6"
"Anolis" "insignis" "6"
"Anolis" "orcesi" "6"
"Aphaniotis" "fusca" "6"
"Atractus" "loveridgei" "6"
"Bachia" "pallidiceps" "6"
"Batagur" "affinis" "6"
"Boiga" "cynodon" "6"
"Brachyorrhos" "albus" "6"
"Bronchocela" "cristatella" "6"
"Brookesia" "therezieni" "6"
"Calamaria" "borneensis" "6"
"Calliophis" "bivirgata" "6"
"Candoia" "aspera" "6"
"Candoia" "carinata" "6"
"Carlia" "diguliensis" "6"
"Cercosaura" "vertebralis" "6"
"Chelodina" "gunaleni" "6"
"Chironius" "grandisquamis" "6"
"Chrysopelea" "pelias" "6"
"Cnemaspis" "heteropholis" "6"
"Cyclemys" "gemeli" "6"
"Cyclemys" "pulchristriata" "6"
"Cyclocorus" "lineatus" "6"
"Cyrtodactylus" "serratus" "6"
"Dendrophidion" "nuchale" "6"
"Draco" "formosus" "6"
"Dryocalamus" "subannulatus" "6"
"Echinosaura" "panamensis" "6"
"Emoia" "loveridgei" "6"
"Emoia" "veracunda" "6"
"Enyalioides" "heterolepis" "6"
"Erythrolamprus" "bizona" "6"
"Eutropis" "novemcarinata" "6"
"Gehyra" "papuana" "6"
"Gerrhopilus" "hedraeus" "6"
"Gonocephalus" "grandis" "6"
"Hebius" "celebicum" "6"
"Hebius" "modestum" "6"
"Hemidactylus" "craspedotus" "6"
"Hemidactylus" "platyurus" "6"
"Heosemys" "spinosa" "6"
"Holcosus" "anomalus" "6"
"Holcosus" "chaitzami" "6"
"Homalopsis" "buccata" "6"
"Lepidodactylus" "guppyi" "6"
"Lepidophyma" "tuxtlae" "6"
"Leposoma" "snethlageae" "6"
"Liasis" "papuana" "6"
"Lygodactylus" "conraui" "6"
"Mabuya" "mabouya" "6"
"Micrurus" "dumerilii" "6"
"Micrurus" "multiscutatus" "6"
"Micrurus" "nigrocinctus" "6"
"Nessia" "sarasinorum" "6"
"Paracontias" "kankana" "6"
"Pareas" "carinatus" "6"
"Parvoscincus" "jimmymcguirei" "6"
"Phytolopsis" "punctata" "6"
"Prasinohaema" "flavipes" "6"
"Prasinohaema" "prehensicauda" "6"
"Pseudogekko" "brevipes" "6"
"Pseudorabdion" "saravacense" "6"
"Ptychoglossus" "plicatus" "6"
"Ptychozoon" "kuhli" "6"
"Ramphotyphlops" "depressus" "6"
"Ramphotyphlops" "olivaceus" "6"
"Sceloporus" "taeniocnemis" "6"
"Sibynophis" "geminatus" "6"
"Siebenrockiella" "crassicollis" "6"
"Simalia" "amethistina" "6"
"Sphenomorphus" "temmincki" "6"
"Sphenomorphus" "tridigitus" "6"
"Thamnosophis" "infrasignatus" "6"
"Trimeresurus" "borneensis" "6"
"Trimeresurus" "flavomaculatus" "6"
"Tropidophorus" "robinsoni" "6"
"Tytthoscincus" "atrigularis" "6"
"Varanus" "caerulivirens" "6"
"Varanus" "indicus" "6"
"Varanus" "jobiensis" "6"
"Zonosaurus" "rufipes" "6"
"Platymantis" "corrugatus" "6"
"Pulchrana" "similis" "6"
"Leptolalax" "tuberosus" "6"
"Centrolene" "savagei" "6"
"Bolitoglossa" "biseriata" "6"
"Litoria" "xanthomera" "6"
"Incilius" "coniferus" "6"
"Allobates" "vanzolinius" "6"
"Litoria" "angiana" "6"
"Scinax" "lindsayi" "6"
"Stefania" "evansi" "6"
"Adelophryne" "gutturosa" "6"
"Gephyromantis" "ventrimaculatus" "6"
"Leptolalax" "gracilis" "6"
"Xenorhina" "rostrata" "6"
"Indirana" "beddomii" "6"
"Limnonectes" "paramacrodon" "6"
"Polypedates" "pseudocruciger" "6"
"Philautus" "hosii" "6"
"Rhacophorus" "bipunctatus" "6"
"Caecilia" "isthmica" "6"
"Charadrius" "peronii" "6"
"Cittura" "cyanotis" "6"
"Clytoceyx" "rex" "6"
"Ducula" "lacernulata" "6"
"Elvira" "chionura" "6"
"Eutriorchis" "astur" "6"
"Euptilotus" "eutilotus" "6"
"Gactornis" "enarratus" "6"
"Goura" "sclaterii" "6"
"Graydidascalus" "brachyurus" "6"
"Harpactes" "orrhophaeus" "6"
"Haplophaedia" "aureliae" "6"
"Heliothryx" "barroti" "6"
"Hemicircus" "canente" "6"
"Aegithina" "tiphia" "6"
"Epimachus" "meyeri" "6"
"Nyctiphrynus" "rosenbergi" "6"
"Laterallus" "albigularis" "6"
"Lophura" "leucomelanos" "6"
"Ceratopipra" "mentalis" "6"
"Cyornis" "olivaceus" "6"
"Macropygia" "emiliana" "6"
"Odontophorus" "melanotis" "6"
"Phaenicophaeus" "sumatranus" "6"
"Pernis" "celebensis" "6"
"Picoides" "maculatus" "6"
"Psilopogon" "eximius" "6"
"Psilopogon" "lineatus" "6"
"Psilopogon" "mystacophanos" "6"
"Pteroglossus" "sanguineus" "6"
"Ptilinopus" "aurantiifrons" "6"
"Rallicula" "rubra" "6"
"Rallus" "longirostris" "6"
"Sasia" "abnormis" "6"
"Salvadorina" "waigiuensis" "6"
"Selasphorus" "scintilla" "6"
"Semnornis" "ramphastinus" "6"
"Thalasseus" "bergii" "6"
"Treron" "oxyurus" "6"
"Urochroa" "leucura" "6"
"Alophoixus" "tephrogenys" "6"
"Chlorospingus" "flavigularis" "6"
"Cnemophilus" "sanguineus" "6"
"Automolus" "virgatus" "6"
"Myiopagis" "parambae" "6"
"Ornorectes" "cristatus" "6"
"Pycnonotus" "plumosus" "6"
"Streptocitta" "torquata" "6"
"Cacicus" "microrhynchus" "6"
"Gracula" "indica" "6"
"Philentoma" "velata" "6"
"Chloropsis" "flavipennis" "6"
"Corapipo" "gutturalis" "6"
"Lophura" "erythrophthalma" "6"
"Aegithina" "viridissima" "6"
"Cracticus" "mentalis" "6"
"Dicaeum" "pygmaeum" "6"
"Enicurus" "velatus" "6"
"Heterophasia" "picaoides" "6"
"Icterus" "prosthemelas" "6"
"Lonchura" "fuscans" "6"
"Melampitta" "lugubris" "6"
"Boissonneaua" "jardini" "6"
"Heterospingus" "rubrifrons" "6"
"Myophonus" "borneensis" "6"
"Neomixis" "viridis" "6"
"Poecilodryas" "brachyura" "6"
"Stachyris" "nigricollis" "6"
"Rhipidura" "perlata" "6"
"Erythropitta" "granatina" "6"
"Caliechthrus" "leucolophus" "6"
"Sitta" "azurea" "6"
"Tylas" "eduardi" "6"
"Vireo" "masteri" "6"
"Zosterops" "atriceps" "6"
"Accipiter" "rhodogaster" "6"
"Aceros" "nipalensis" "6"
"Actenoides" "concretus" "6"
"Aerodramus" "papuensis" "6"
"Aerodramus" "fuciphagus" "6"
"Alopecoenas" "stairi" "6"
"Buceros" "hydrocorax" "6"
"Cyclopsitta" "melanogenia" "6"
"Amazilia" "tzacatl" "6"
"Anas" "luzonica" "6"
"Arborophila" "hyperythra" "6"
"Batrachostomus" "auritus" "6"
"Campylopterus" "hyperythrus" "6"
"Dicrurus" "sumatranus" "6"
"Onychoprion" "fuscatus" "6"
"Lophorina" "intercedens" "6"
"Edolisoma" "tenuirostre" "6"
"Myiopagis" "olallai" "6"
"Hydrornis" "caeruleus" "6"
"Conopophila" "albogularis" "6"
"Glycichaera" "fallax" "6"
"Melilestes" "megarhynchus" "6"
"Terpsiphone" "unirufa" "6"
"Juliamyia" "julie" "6"
"Chiruromys" "vates" "6"
"Cynopterus" "horsfieldii" "6"
"Dobsonia" "minor" "6"
"Hipposideros" "diadema" "6"
"Euoticus" "pallidus" "6"
"Fossa" "fossana" "6"
"Sciurocheirus" "alleni" "6"
"Helarctos" "malayanus" "6"
"Hipposideros" "galeritus" "6"
"Hyosciurus" "heinrichi" "6"
"Mallomys" "rothschildi" "6"
"Macrogalidia" "musschenbroekii" "6"
"Murina" "suilla" "6"
"Nyctomys" "sumichrasti" "6"
"Petinomys" "vordermanni" "6"
"Oecomys" "auyantepui" "6"
"Neophascogale" "lorentzii" "6"
"Niviventer" "niviventer" "6"
"Nycteris" "tragata" "6"
"Transandinomys" "talamancae" "6"
"Peroryctes" "broadbenti" "6"
"Petinomys" "setosus" "6"
"Pipistrellus" "javanicus" "6"
"Saccolaimus" "mixtus" "6"
"Taphozous" "australis" "6"
"Arctictis" "binturong" "6"
"Sus" "celebensis" "6"
"Sus" "barbatus" "6"
"Cynopterus" "luzoniensis" "6"
"Myotis" "moluccarum" "6"
"Babyrousa" "celebensis" "6"
"Hipposideros" "pelingensis" "6"
"Eonycteris" "robusta" "6"
"Myoictis" "wallacei" "6"
"Balionycteris" "maculata" "6"
"Acanthosaura" "armata" "6"
"Ahaetulla" "prasina" "6"
"Anolis" "humilis" "6"
"Anolis" "latifrons" "6"
"Anolis" "lyra" "6"
"Anolis" "maculigula" "6"
"Atractus" "lasallei" "6"
"Atractus" "nicefori" "6"
"Atractus" "zidoki" "6"
"Batagur" "borneoensis" "6"
"Bothrocophias" "myersi" "6"
"Bronchocela" "smaragdina" "6"
"Calamaria" "virgulata" "6"
"Calumma" "parsonii" "6"
"Cnemaspis" "kendallii" "6"
"Cnemaspis" "peninsularis" "6"
"Crocodylus" "novaeguineae" "6"
"Dendrelaphis" "cyanochloris" "6"
"Dendrophidion" "bivittatus" "6"
"Dendrophidion" "graciliverpa" "6"
"Dipsas" "andiana" "6"
"Draco" "beccarii" "6"
"Draco" "ornatus" "6"
"Elseya" "schultzei" "6"
"Gonatodes" "albogularis" "6"
"Hemidactylus" "echinus" "6"
"Hypsilurus" "geelvinkianus" "6"
"Ithycyphus" "goudoti" "6"
"Laemanctus" "longipes" "6"
"Leptodeira" "septentrionalis" "6"
"Liopholidophis" "dolicocercus" "6"
"Lipinia" "pulchra" "6"
"Lycodon" "capucinus" "6"
"Nactus" "vankampeni" "6"
"Oligodon" "albocinctus" "6"
"Oligodon" "purpurascens" "6"
"Oxybelis" "brevirostris" "6"
"Phisalixella" "arctifasciata" "6"
"Ptyas" "fusca" "6"
"Rhabdophis" "conspicillatus" "6"
"Rhabdophis" "murudensis" "6"
"Saproscincus" "czechurai" "6"
"Scincella" "rufocaudatus" "6"
"Simalia" "boeleni" "6"
"Sphenomorphus" "schultzei" "6"
"Stoliczkia" "borneensis" "6"
"Tantilla" "alticola" "6"
"Tomistoma" "schlegelii" "6"
"Trachischium" "guentheri" "6"
"Tropidonophis" "statistictus" "6"
"Tropidophorus" "perplexus" "6"
"Uroplatus" "fimbriatus" "6"
"Varanus" "nuchalis" "6"
"Xenochrophis" "maculatus" "6"
"Megophrys" "intermedia" "6"
"Indosylvirana" "temporalis" "6"
"Papurana" "daemeli" "6"
"Leptobrachium" "mouhoti" "6"
"Leptobrachium" "pullum" "6"
"Theloderma" "phrynoderma" "6"
"Pristimantis" "gaigei" "6"
"Lithobates" "warszewitschii" "6"
"Ingerophrynus" "biporcatus" "6"
"Rhaebo" "caeruleostictus" "6"
"Cochranella" "euknemos" "6"
"Oophaga" "pumilio" "6"
"Hypsiboas" "picturatus" "6"
"Nyctimystes" "disruptus" "6"
"Nyctimystes" "pulcher" "6"
"Heterixalus" "punctatus" "6"
"Hyperolius" "acutirostris" "6"
"Pristimantis" "walkeri" "6"
"Lechriodus" "aganoposis" "6"
"Mantella" "nigricans" "6"
"Guibemantis" "flavobrunneus" "6"
"Guibemantis" "tornieri" "6"
"Megophrys" "aceras" "6"
"Chaperina" "fusca" "6"
"Choerophryne" "proboscidea" "6"
"Cophixalus" "shellyi" "6"
"Kalophrynus" "pleurostigma" "6"
"Amolops" "marmoratus" "6"
"Oreophryne" "biroi" "6"
"Xenorhina" "obesa" "6"
"Limnonectes" "microdiscus" "6"
"Limnonectes" "tweediei" "6"
"Hylarana" "erythraea" "6"
"Theloderma" "horridum" "6"
"Chalcopsitta" "duivenbodei" "6"
"Cyclopsitta" "amabilis" "6"
"Megaloprepia" "magnifica" "6"
"Electron" "carinatum" "6"
"Eurostopodus" "papuensis" "6"
"Gallicolumba" "crinigera" "6"
"Geotrygon" "purpurata" "6"
"Hemiprocne" "longipennis" "6"
"Henicopernis" "longicauda" "6"
"Indicator" "archipelagicus" "6"
"Lacedo" "pulchella" "6"
"Colluricincla" "tenebrosa" "6"
"Gavicalis" "versicolor" "6"
"Eulacestoma" "nigropectus" "6"
"Lorius" "lory" "6"
"Lophura" "rufa" "6"
"Leptocoma" "minima" "6"
"Turdinus" "marmoratus" "6"
"Chatarrhaea" "gularis" "6"
"Megapodius" "decollatus" "6"
"Morphnarchus" "princeps" "6"
"Nisaetus" "lanceolatus" "6"
"Nisaetus" "pinskeri" "6"
"Otidiphaps" "cervicalis" "6"
"Otus" "magicus" "6"
"Mionectes" "galbinus" "6"
"Psilopogon" "auricularis" "6"
"Ptilinopus" "perlatus" "6"
"Ptilinopus" "superbus" "6"
"Selenidera" "spectabilis" "6"
"Talegalla" "fuscirostris" "6"
"Treron" "seimundi" "6"
"Touit" "dilectissimus" "6"
"Trichoglossus" "ornatus" "6"
"Zanclostomus" "javanicus" "6"
"Arachnothera" "affinis" "6"
"Brachypteryx" "poliogyna" "6"
"Leiothrix" "laurinae" "6"
"Poliocrania" "exsul" "6"
"Microptilotis" "cinereifrons" "6"
"Myzomela" "cruentata" "6"
"Paradoxornis" "flavirostris" "6"
"Erythropitta" "arquata" "6"
"Pycnonotus" "gularis" "6"
"Phylloscopus" "sumatrensis" "6"
"Serilophus" "lunatus" "6"
"Streptocitta" "albicollis" "6"
"Cyanoderma" "erythropterum" "6"
"Cacicus" "pacificus" "6"
"Tanysiptera" "hydrocharis" "6"
"Todiramphus" "diops" "6"
"Arachnothera" "robusta" "6"
"Irena" "cyanogastra" "6"
"Amazona" "dufresniana" "6"
"Lichmera" "argentauris" "6"
"Malimbus" "racheliae" "6"
"Melidectes" "rufocrissalis" "6"
"Chrysothlypis" "chrysomelas" "6"
"Oriolia" "bernieri" "6"
"Pycnonotus" "nieuwenhuisii" "6"
"Accipiter" "griseiceps" "6"
"Phylloscopus" "herberti" "6"
"Psarocolius" "wagleri" "6"
"Pycnonotus" "tympanistrigus" "6"
"Thripadectes" "ignobilis" "6"
"Trichastoma" "buettikoferi" "6"
"Yuhina" "everetti" "6"
"Actenoides" "hombroni" "6"
"Aerodramus" "nuditarsus" "6"
"Aerodramus" "unicolor" "6"
"Alcedo" "peninsulae" "6"
"Alopecoenas" "jobiensis" "6"
"Amaurornis" "isabellina" "6"
"Anthracothorax" "viridigula" "6"
"Arborophila" "campbelli" "6"
"Cacomantis" "aeruginosus" "6"
"Caprimulgus" "celebensis" "6"
"Centropus" "melanops" "6"
"Cyornis" "herioti" "6"
"Dysithamnus" "occidentalis" "6"
"Ficedula" "disposita" "6"
"Grallaricula" "flavirostris" "6"
"Trichastoma" "celebense" "6"
"Kempiella" "griseoceps" "6"
"Devioeca" "papuana" "6"
"Phylloscartes" "superciliaris" "6"
"Cynopterus" "brachyotis" "6"
"Dactylopsila" "trivirgata" "6"
"Hesperoptenus" "tomesi" "6"
"Hipposideros" "calcaratus" "6"
"Hipposideros" "maggietaylorae" "6"
"Lariscus" "insignis" "6"
"Melanomys" "robustulus" "6"
"Rattus" "leucopus" "6"
"Rhizomys" "sumatrensis" "6"
"Myoictis" "melas" "6"
"Pardofelis" "marmorata" "6"
"Presbytis" "comata" "6"
"Prosciurillus" "leucomus" "6"
"Rousettus" "spinalatus" "6"
"Sminthopsis" "archeri" "6"
"Sundasciurus" "lowii" "6"
"Sturnira" "aratathomasi" "6"
"Trachypithecus" "pileatus" "6"
"Taphozous" "melanopogon" "6"
"Thylogale" "brunii" "6"
"Lophostoma" "evotis" "6"
"Pygathrix" "nigripes" "6"
"Nomascus" "siki" "6"
"Melogale" "personata" "6"
"Scotophilus" "collinus" "6"
"Phalanger" "mimicus" "6"
"Bassaricyon" "medius" "6"
"Bassaricyon" "gabbii" "6"
"Cheirogaleus" "major" "6"
"Bubalus" "arnee" "6"
"Anolis" "capito" "6"
"Anolis" "fitchi" "6"
"Anolis" "fraseri" "6"
"Anolis" "frenatus" "6"
"Anolis" "peraccae" "6"
"Blythia" "reticulata" "6"
"Boiga" "siamensis" "6"
"Brachymeles" "boulengeri" "6"
"Brachymeles" "elerae" "6"
"Calamaria" "lumbricoidea" "6"
"Calumma" "brevicorne" "6"
"Calumma" "gallus" "6"
"Chironius" "flavopictus" "6"
"Corytophanes" "cristatus" "6"
"Cyclemys" "enigmatica" "6"
"Cyrtodactylus" "triedrus" "6"
"Dendrelaphis" "haasi" "6"
"Dendrophidion" "rufiterminorum" "6"
"Draco" "mindanensis" "6"
"Elseya" "novaeguineae" "6"
"Emoia" "pseudopallidiceps" "6"
"Eugongylus" "albofasciolatus" "6"
"Gerrhopilus" "ater" "6"
"Hebius" "flavifrons" "6"
"Hebius" "petersii" "6"
"Hemidactylus" "ansorgii" "6"
"Hypsilurus" "auritus" "6"
"Lipinia" "vulcania" "6"
"Luperosaurus" "cumingii" "6"
"Lycodon" "cardamomensis" "6"
"Madatyphlops" "ocularis" "6"
"Oligodon" "ancorus" "6"
"Pelochelys" "bibroni" "6"
"Pelochelys" "cantorii" "6"
"Phelsuma" "guttata" "6"
"Ptyctolaemus" "gularis" "6"
"Rhinoclemmys" "funerea" "6"
"Ristella" "rurkii" "6"
"Sphenomorphus" "sabanus" "6"
"Stenocercus" "iridescens" "6"
"Trioceros" "montium" "6"
"Tropidonophis" "elongatus" "6"
"Tropidophorus" "davaoensis" "6"
"Tropidophorus" "misaminius" "6"
"Nyctixalus" "spinosus" "6"
"Duttaphrynus" "microtympanum" "6"
"Mantidactylus" "melanopleura" "6"
"Megophrys" "lekaguli" "6"
"Microhyla" "marmorata" "6"
"Nymphargus" "ignotus" "6"
"Rhacophorus" "exechopygus" "6"
"Rhacophorus" "robinsonii" "6"
"Pristimantis" "orpacobates" "6"
"Cochranella" "xanthocheridia" "6"
"Ingerophrynus" "quadriporcatus" "6"
"Wolterstorffina" "parvipalmata" "6"
"Epipedobates" "boulengeri" "6"
"Litoria" "napaea" "6"
"Litoria" "vocivincens" "6"
"Strabomantis" "anomalus" "6"
"Pristimantis" "ocellatus" "6"
"Diasporus" "quidditus" "6"
"Craugastor" "sandersoni" "6"
"Gephyromantis" "asper" "6"
"Gephyromantis" "rivicola" "6"
"Oreophryne" "variabilis" "6"
"Lankanectes" "corrugatus" "6"
"Conraua" "robusta" "6"
"Fejervarya" "cancrivora" "6"
"Limnonectes" "ibanorum" "6"
"Lithobates" "taylori" "6"
"Philautus" "petersi" "6"
"Rhacophorus" "gauni" "6"
"Oscaecilia" "polyzona" "6"
"Incilius" "signifer" "6"
"Aplastodiscus" "eugenioi" "6"
"Ophryophryne" "synoria" "6"
"Astylosternus" "rheophilus" "6"
"Rhacophorus" "robertingeri" "6"
"Coracias" "temminckii" "6"
"Crypturellus" "brevirostris" "6"
"Dinopium" "psarodes" "6"
"Eos" "squamata" "6"
"Todiramphus" "saurophagus" "6"
"Halcyon" "coromanda" "6"
"Carpodectes" "nitidus" "6"
"Edolisoma" "parvulum" "6"
"Phylloscopus" "montis" "6"
"Trichastoma" "malaccense" "6"
"Pardaliparus" "elegans" "6"
"Aegithalos" "annamensis" "6"
"Geokichla" "spiloptera" "6"
"Meiglyptes" "tukki" "6"
"Nisaetus" "alboniger" "6"
"Nisaetus" "cirrhatus" "6"
"Phaenicophaeus" "diardi" "6"
"Prioniturus" "flavicans" "6"
"Psilopogon" "annamensis" "6"
"Ptilinopus" "monacha" "6"
"Rhynchortyx" "cinctus" "6"
"Treron" "olax" "6"
"Arachnothera" "flammifera" "6"
"Erythropitta" "rufiventris" "6"
"Hypothymis" "puella" "6"
"Myrmornis" "stictoptera" "6"
"Myiotriccus" "ornatus" "6"
"Pachycephala" "homeyeri" "6"
"Phylloscartes" "gualaquizae" "6"
"Pycnonotus" "snouckaerti" "6"
"Schoenicola" "platyurus" "6"
"Gerygone" "magnirostris" "6"
"Malurus" "alboscapulatus" "6"
"Arremon" "brunneinucha" "6"
"Daphoenositta" "miranda" "6"
"Dicaeum" "australe" "6"
"Dicaeum" "celebicum" "6"
"Leonardina" "woodi" "6"
"Lichmera" "lombokia" "6"
"Lonchura" "caniceps" "6"
"Lonchura" "pallida" "6"
"Mitrospingus" "oleagineus" "6"
"Myiagra" "caledonica" "6"
"Pachycephala" "aurea" "6"
"Oriolus" "xanthonotus" "6"
"Poliolais" "lopezi" "6"
"Timeliopsis" "griseigula" "6"
"Toxorhamphus" "poliopterus" "6"
"Trichixos" "pyrropygus" "6"
"Amazilia" "humboldtii" "6"
"Amazilia" "rosenbergi" "6"
"Arborophila" "charltonii" "6"
"Batrachostomus" "harterti" "6"
"Calliphlox" "mitchellii" "6"
"Centropus" "viridis" "6"
"Dicaeum" "kampalili" "6"
"Attila" "torridus" "6"
"Drymodes" "beccarii" "6"
"Malurus" "cyanocephalus" "6"
"Manucodia" "ater" "6"
"Orthotomus" "frontalis" "6"
"Pachycephala" "hyperythra" "6"
"Murina" "aenea" "6"
"Pteropus" "personatus" "6"
"Rousettus" "celebensis" "6"
"Dasyurus" "spartacus" "6"
"Diplomys" "labilis" "6"
"Distoechurus" "pennatus" "6"
"Coendou" "rufescens" "6"
"Euroscaptor" "parvidens" "6"
"Funambulus" "sublineatus" "6"
"Lonchophylla" "robusta" "6"
"Maxomys" "baeodon" "6"
"Rattus" "satarae" "6"
"Prosciurillus" "murinus" "6"
"Trachypithecus" "obscurus" "6"
"Rousettus" "bidens" "6"
"Styloctenium" "wallacei" "6"
"Syconycteris" "hobbit" "6"
"Syconycteris" "australis" "6"
"Taeromys" "callitrichus" "6"
"Oryzorictes" "hova" "6"
"Arielulus" "cuprosus" "6"
"Microgale" "taiva" "6"
"Leopoldamys" "ciliatus" "6"
"Thomasomys" "popayanus" "6"
"Hipposideros" "khaokhouayensis" "6"
"Brachytarsomys" "villosa" "6"
"Marmosops" "pinheiroi" "6"
"Moschiola" "kathygre" "6"
"Crocidura" "zaitsevi" "6"
"Pseudohydromys" "berniceae" "6"
"Bullimus" "bagobus" "6"
"Anolis" "oxylophus" "6"
"Anolis" "woodi" "6"
"Atractus" "nigriventris" "6"
"Bothriechis" "lateralis" "6"
"Bungarus" "candidus" "6"
"Calumma" "furcifer" "6"
"Cnemaspis" "ornata" "6"
"Cylindrophis" "maculatus" "6"
"Cyrtodactylus" "consobrinus" "6"
"Cyrtodactylus" "elok" "6"
"Djokoiskandarus" "annulata" "6"
"Draco" "indochinensis" "6"
"Emoia" "reimschiisseli" "6"
"Emoia" "submetallica" "6"
"Fojia" "bumui" "6"
"Gehyra" "marginata" "6"
"Gonatodes" "alexandermendesi" "6"
"Gonocephalus" "chamaeleontinus" "6"
"Hebius" "xenura" "6"
"Hemiphyllodactylus" "typus" "6"
"Kentropyx" "borckiana" "6"
"Lepidoblepharis" "intermedius" "6"
"Lepidodactylus" "herrei" "6"
"Leptosiaphos" "pauliani" "6"
"Lipinia" "quadrivittata" "6"
"Lygosoma" "corpulentum" "6"
"Paroedura" "gracilis" "6"
"Phelsuma" "parva" "6"
"Pseudechis" "papuanus" "6"
"Ptychoglossus" "stenolepis" "6"
"Sphenomorphus" "loriae" "6"
"Tiliqua" "gigas" "6"
"Trilepida" "joshuai" "6"
"Trimeresurus" "sabahi" "6"
"Trioceros" "camerunensis" "6"
"Xenelaphis" "hexagonotus" "6"
"Xenochrophis" "punctulatus" "6"
"Rhacophorus" "annamensis" "6"
"Silverstoneia" "minutissima" "6"
"Pristimantis" "ornatissimus" "6"
"Leptodactylus" "ventrimaculatus" "6"
"Boophis" "septentrionalis" "6"
"Spinomantis" "peraccae" "6"
"Blommersia" "grandisonae" "6"
"Callulops" "comptus" "6"
"Otophryne" "steyermarki" "6"
"Plethodontohyla" "mihanika" "6"
"Caecilia" "orientalis" "6"
"Epicrionops" "petersi" "6"
"Coeligena" "wilsoni" "6"
"Platysmurus" "aterrimus" "6"
"Ducula" "poliocephala" "6"
"Gymnocrex" "plumbeiventris" "6"
"Chrysothlypis" "salmoni" "6"
"Sturnornis" "albofrontatus" "6"
"Ptilinopus" "gestroi" "6"
"Ptilinopus" "melanospilus" "6"
"Monachella" "muelleriana" "6"
"Psittaculirostris" "salvadorii" "6"
"Lanio" "leucothorax" "6"
"Myophonus" "blighi" "6"
"Pipreola" "lubomirskii" "6"
"Zosterops" "ceylonensis" "6"
"Atthis" "ellioti" "6"
"Cacatua" "alba" "6"
"Centropus" "rectunguis" "6"
"Dicaeum" "everetti" "6"
"Pachysylvia" "semibrunnea" "6"
"Picumnus" "minutissimus" "6"
"Chaerephon" "plicatus" "6"
"Chimarrogale" "hantu" "6"
"Dendrolagus" "dorianus" "6"
"Emballonura" "monticola" "6"
"Hoplomys" "gymnurus" "6"
"Graphiurus" "surdus" "6"
"Myotis" "hasseltii" "6"
"Neusticomys" "oyapocki" "6"
"Rhinolophus" "borneensis" "6"
"Pseudochirops" "corinnae" "6"
"Capricornis" "sumatraensis" "6"
"Atractus" "badius" "6"
"Atropoides" "mexicanus" "6"
"Bungarus" "ceylonicus" "6"
"Carlia" "mysi" "6"
"Coelognathus" "erythrurus" "6"
"Gerrhopilus" "depressiceps" "6"
"Gonocephalus" "abbotti" "6"
"Hydrosaurus" "pustulatus" "6"
"Lankascincus" "taprobanensis" "6"
"Oligodon" "deuvei" "6"
"Ptychoglossus" "myersi" "6"
"Ducula" "concinna" "6"
"Galloperdix" "bicalcarata" "6"
"Hypotaenidia" "philippensis" "6"
"Cyornis" "superbus" "6"
"Hartertula" "flavoviridis" "6"
"Micromacronus" "sordidus" "6"
"Myzomela" "nigrita" "6"
"Pityriasis" "gymnocephala" "6"
"Caloramphus" "fuliginosus" "6"
"Pachycephala" "griseiceps" "6"
"Phyllomyias" "zeledoni" "6"
"Cheiromeles" "parvidens" "6"
"Petinomys" "genibarbis" "6"
"Lenothrix" "canus" "6"
"Tylomys" "mirae" "6"
"Pseudochirulus" "larvatus" "6"
"Anolis" "lionotus" "6"
"Anolis" "quaggulus" "6"
"Chelydra" "acutirostris" "6"
"Cylindrophis" "melanotus" "6"
"Platymantis" "dorsalis" "6"
"Picus" "viridanus" "6"
"Phylloscartes" "virescens" "6"
"Hylonycteris" "underwoodi" "6"
"Lophostoma" "schulzi" "6"
"Crocidura" "hutanis" "6"
"Berylmys" "mackenziei" "6"
"Dendrelaphis" "caudolineolatus" "6"
"Boophis" "marojezensis" "6"
"Leptocoma" "aspasia" "6"
"Dibamus" "novaeguineae" "6"
"Aethopyga" "bella" "6"
"Micrurus" "latifasciatus" "6"
"Nephelomyias" "ochraceiventris" "7"
"Clytoctantes" "alixii" "7"
"Peromyscus" "melanocarpus" "7"
"Xenosaurus" "tzacualtipantecus" "7"
"Capricornis" "rubidus" "7"
"Rhinella" "ornata" "7"
"Tangara" "atrocoerulea" "7"
"Megophrys" "major" "7"
"Scinax" "hiemalis" "7"
"Asthenes" "harterti" "7"
"Scytalopus" "schulenbergi" "7"
"Gastrophryne" "carolinensis" "7"
"Scaphiopus" "hurterii" "7"
"Leptosittaca" "branickii" "7"
"Thaptomys" "nigrita" "7"
"Nerodia" "taxispilota" "7"
"Rhampholeon" "nchisiensis" "7"
"Cycloramphus" "boraceiensis" "7"
"Blommersia" "domerguei" "7"
"Nanorana" "polunini" "7"
"Ammospiza" "maritima" "7"
"Stephanoxis" "loddigesii" "7"
"Sphenopsis" "melanotis" "7"
"Laterallus" "jamaicensis" "7"
"Grallaria" "excelsa" "7"
"Bothrops" "pirajai" "7"
"Stactolaema" "leucogrammica" "7"
"Crossleyia" "xanthophrys" "7"
"Sooretamys" "angouya" "7"
"Urostrophus" "vautieri" "7"
"Varanus" "timorensis" "7"
"Pristimantis" "piceus" "7"
"Sturnia" "sinensis" "7"
"Hypsiboas" "prasinus" "7"
"Scinax" "uruguayus" "7"
"Proceratophrys" "subguttata" "7"
"Scutiger" "sikimmensis" "7"
"Plethodon" "glutinosus" "7"
"Hyperolius" "castaneus" "7"
"Haplophaedia" "assimilis" "7"
"Trochalopteron" "subunicolor" "7"
"Grallaria" "squamigera" "7"
"Sinosuthora" "brunnea" "7"
"Cnemoscopus" "rubrirostris" "7"
"Pellorneum" "albiventre" "7"
"Lipaugus" "lanioides" "7"
"Parkesia" "motacilla" "7"
"Tangara" "preciosa" "7"
"Xanthopsar" "flavus" "7"
"Andigena" "hypoglauca" "7"
"Phylloscartes" "ventralis" "7"
"Tragelaphus" "buxtoni" "7"
"Eropeplus" "canus" "7"
"Oxymycterus" "hispidus" "7"
"Lampropholis" "amicula" "7"
"Plestiodon" "fasciatus" "7"
"Scincella" "lateralis" "7"
"Scincella" "ochracea" "7"
"Sternotherus" "odoratus" "7"
"Takydromus" "kuehnei" "7"
"Scinax" "cuspidatus" "7"
"Dendropsophus" "anceps" "7"
"Phyllodytes" "kautskyi" "7"
"Stereocyclops" "incrassatus" "7"
"Pionus" "reichenowi" "7"
"Terpsiphone" "rufocinerea" "7"
"Melaenornis" "ardesiacus" "7"
"Moschiola" "meminna" "7"
"Marmosa" "paraguayanus" "7"
"Calotes" "ceylonensis" "7"
"Microhierax" "melanoleucos" "7"
"Chilomys" "instans" "7"
"Sylvilagus" "obscurus" "7"
"Cyclophiops" "major" "7"
"Pseudoxenodon" "karlschmidti" "7"
"Isthmura" "gigantea" "7"
"Scinax" "manriquei" "7"
"Microhyla" "pineticola" "7"
"Nanorana" "aenea" "7"
"Pristimantis" "miyatai" "7"
"Colostethus" "mertensi" "7"
"Litoria" "chloris" "7"
"Arthroleptis" "adolfifriederici" "7"
"Rana" "johnsi" "7"
"Cycloramphus" "bolitoglossus" "7"
"Anaxyrus" "quercicus" "7"
"Dendrophryniscus" "berthalutzae" "7"
"Centrolene" "medemi" "7"
"Aplastodiscus" "albofrenatus" "7"
"Hypsiboas" "albomarginatus" "7"
"Bokermannohyla" "carvalhoi" "7"
"Agalychnis" "aspera" "7"
"Scinax" "albicans" "7"
"Adelophryne" "pachydactyla" "7"
"Leptopelis" "vermiculatus" "7"
"Cycloramphus" "semipalmatus" "7"
"Ischnocnema" "hoehnei" "7"
"Pristimantis" "laticlavius" "7"
"Pristimantis" "vertebralis" "7"
"Pristimantis" "vinhai" "7"
"Megaelosia" "goeldii" "7"
"Boophis" "guibei" "7"
"Amolops" "tuberodepressus" "7"
"Xenopus" "largeni" "7"
"Micrixalus" "phyllophilus" "7"
"Indirana" "diplosticta" "7"
"Pterorana" "khare" "7"
"Theloderma" "albopunctatum" "7"
"Bolitoglossa" "hartwegi" "7"
"Ambystoma" "texanum" "7"
"Bolitoglossa" "nicefori" "7"
"Bolitoglossa" "ramosi" "7"
"Eurycea" "multiplicata" "7"
"Gegeneophis" "ramaswamii" "7"
"Boophis" "luciae" "7"
"Coeligena" "consita" "7"
"Phodilus" "prigoginei" "7"
"Heliangelus" "spencei" "7"
"Cranioleuca" "hellmayri" "7"
"Stachyris" "roberti" "7"
"Macropsalis" "forcipata" "7"
"Syrmaticus" "humiae" "7"
"Touit" "surdus" "7"
"Henicorhina" "anachoreta" "7"
"Macronyx" "sharpei" "7"
"Chleuasicus" "atrosuperciliaris" "7"
"Premnornis" "guttuliger" "7"
"Thamnophilus" "ruficapillus" "7"
"Scytalopus" "gonzagai" "7"
"Synallaxis" "infuscata" "7"
"Abroscopus" "albogularis" "7"
"Hemitesia" "neumanni" "7"
"Myiomela" "albiventris" "7"
"Phacellodomus" "striaticollis" "7"
"Rhynchocyclus" "fulvipectus" "7"
"Scytalopus" "urubambae" "7"
"Sporophila" "melanogaster" "7"
"Zoothera" "marginata" "7"
"Cistothorus" "meridae" "7"
"Leptotila" "conoveri" "7"
"Crunomys" "celebensis" "7"
"Dasypus" "hybridus" "7"
"Euryzygomatomys" "spinosus" "7"
"Habromys" "lophurus" "7"
"Kannabateomys" "amblyonyx" "7"
"Crocidura" "lanosa" "7"
"Chilonatalus" "tumidifrons" "7"
"Pteropus" "seychellensis" "7"
"Semnopithecus" "hector" "7"
"Nomascus" "leucogenys" "7"
"Oryzorictes" "tetradactylus" "7"
"Herpestes" "urva" "7"
"Nyctimene" "keasti" "7"
"Nephelomys" "meridensis" "7"
"Cryptotis" "tamensis" "7"
"Caenolestes" "sangay" "7"
"Abronia" "oaxacae" "7"
"Anadia" "bitaeniata" "7"
"Anilios" "silvia" "7"
"Atractus" "gigas" "7"
"Calamaria" "buchi" "7"
"Calotes" "aurantolabium" "7"
"Cuora" "mouhotii" "7"
"Eurydactylodes" "vieillardi" "7"
"Geophis" "semidoliatus" "7"
"Graptemys" "pulchra" "7"
"Hebius" "atemporale" "7"
"Marmorosphax" "tricolor" "7"
"Micrurus" "bernadi" "7"
"Oligodon" "venustus" "7"
"Pseudoxyrhopus" "oblectator" "7"
"Rhadinella" "hannsteini" "7"
"Riama" "meleagris" "7"
"Scincella" "rupicola" "7"
"Trachylepis" "brauni" "7"
"Tropidophorus" "guangxiensis" "7"
"Scaphiophryne" "marmorata" "7"
"Mantidactylus" "tricinctus" "7"
"Xenopus" "allofraseri" "7"
"Pristimantis" "megalops" "7"
"Pristimantis" "tayrona" "7"
"Oreobates" "sanctaecrucis" "7"
"Mertensophryne" "mocquardi" "7"
"Nectophrynoides" "viviparus" "7"
"Aparasphenodon" "brunoi" "7"
"Leptopelis" "gramineus" "7"
"Leptopelis" "yaldeni" "7"
"Eleutherodactylus" "acmonis" "7"
"Eleutherodactylus" "gundlachi" "7"
"Eleutherodactylus" "toa" "7"
"Spinomantis" "elegans" "7"
"Chiasmocleis" "capixaba" "7"
"Stereocyclops" "parkeri" "7"
"Gastrotheca" "ernestoi" "7"
"Callulina" "kreffti" "7"
"Clibanornis" "rufipectus" "7"
"Pseudospingus" "xanthophthalmus" "7"
"Bolemoreus" "hindwoodi" "7"
"Arremon" "basilicus" "7"
"Arremon" "phygas" "7"
"Cichlocolaptes" "leucophrus" "7"
"Drymophila" "hellmayri" "7"
"Turdus" "swalesi" "7"
"Mitrephanes" "olivaceus" "7"
"Phyllomyias" "urichi" "7"
"Pyrenestes" "minor" "7"
"Pellorneum" "fuscocapillus" "7"
"Xipholena" "atropurpurea" "7"
"Eliurus" "minor" "7"
"Eulemur" "collaris" "7"
"Prolemur" "simus" "7"
"Geomys" "pinetis" "7"
"Amphiglossus" "ardouini" "7"
"Anolis" "angusticeps" "7"
"Anolis" "anisolepis" "7"
"Anolis" "armouri" "7"
"Anolis" "homolechis" "7"
"Apalone" "ferox" "7"
"Bungarus" "magnimaculatus" "7"
"Caparaonia" "itaiquara" "7"
"Cyrtodactylus" "yakhuna" "7"
"Duberria" "shirana" "7"
"Furcifer" "balteatus" "7"
"Geophis" "rhodogaster" "7"
"Leiocephalus" "stictigaster" "7"
"Lycophidion" "uzungwense" "7"
"Madascincus" "ankodabensis" "7"
"Melanoseps" "uzungwensis" "7"
"Rhadinella" "schistosa" "7"
"Uroplatus" "malama" "7"
"Paramesotriton" "deloustali" "7"
"Centrolene" "hybrida" "7"
"Gastrotheca" "orophylax" "7"
"Hyloscirtus" "psarolaimus" "7"
"Hypsiboas" "semiguttatus" "7"
"Hypodactylus" "elassodiscus" "7"
"Megophrys" "kuatunensis" "7"
"Nanorana" "minica" "7"
"Pseudoeurycea" "rex" "7"
"Bolitoglossa" "savagei" "7"
"Harpactes" "erythrocephalus" "7"
"Saroglossa" "spilopterus" "7"
"Metallura" "williami" "7"
"Cyornis" "brunneatus" "7"
"Scytalopus" "sanctaemartae" "7"
"Synallaxis" "subpudica" "7"
"Phylloscopus" "subaffinis" "7"
"Manis" "pentadactyla" "7"
"Rhizomys" "sinensis" "7"
"Crocidura" "tanakae" "7"
"Cryptonanus" "guahybae" "7"
"Colobodactylus" "taunayi" "7"
"Hebius" "clerki" "7"
"Liolaemus" "araucaniensis" "7"
"Nannoscincus" "gracilis" "7"
"Opisthotropis" "maculosa" "7"
"Tropidoscincus" "aubrianus" "7"
"Hyperolius" "pickersgilli" "7"
"Pristimantis" "appendiculatus" "7"
"Kurixalus" "odontotarsus" "7"
"Litoria" "littlejohni" "7"
"Litoria" "subglandulosa" "7"
"Dendropsophus" "microps" "7"
"Hyperolius" "diaphanus" "7"
"Plectrohyla" "sagorum" "7"
"Pseudacris" "feriarum" "7"
"Scinax" "granulatus" "7"
"Hylodes" "asper" "7"
"Proceratophrys" "boiei" "7"
"Microhyla" "butleri" "7"
"Odorrana" "chapaensis" "7"
"Amolops" "torrentis" "7"
"Rhinella" "achavali" "7"
"Nanorana" "yunnanensis" "7"
"Lithobates" "sphenocephalus" "7"
"Tylototriton" "shanjing" "7"
"Chthonerpeton" "indistinctum" "7"
"Boophis" "quasiboehmei" "7"
"Haplophaedia" "lugens" "7"
"Ailuroedus" "crassirostris" "7"
"Grallaria" "bangsi" "7"
"Sinosuthora" "alphonsiana" "7"
"Pyrrhura" "rhodocephala" "7"
"Mackenziaena" "leachii" "7"
"Platyrinchus" "flavigularis" "7"
"Psilorhamphus" "guttatus" "7"
"Rhipidura" "verreauxi" "7"
"Zimmerius" "improbus" "7"
"Poeoptera" "femoralis" "7"
"Cacicus" "leucoramphus" "7"
"Hemithraupis" "ruficapilla" "7"
"Heterophasia" "desgodinsi" "7"
"Synallaxis" "fuscorufa" "7"
"Aegolius" "harrisii" "7"
"Brotogeris" "tirica" "7"
"Buteogallus" "aequinoctialis" "7"
"Buteogallus" "lacernulatus" "7"
"Acridotheres" "albocinctus" "7"
"Chamaeza" "meruloides" "7"
"Piculus" "aurulentus" "7"
"Philemon" "diemenensis" "7"
"Cephalophus" "spadix" "7"
"Blarina" "hylophaga" "7"
"Peromyscus" "guatemalensis" "7"
"Mazama" "nana" "7"
"Carpitalpa" "arendsi" "7"
"Phyllomys" "lundi" "7"
"Amphiesmoides" "ornaticeps" "7"
"Amphisbaena" "hogei" "7"
"Caledoniscincus" "austrocaledonicus" "7"
"Caledoniscincus" "haplorhinus" "7"
"Cyclophiops" "multicinctus" "7"
"Dopasia" "hainanensis" "7"
"Eutropis" "gansi" "7"
"Flaviemys" "purvisi" "7"
"Holcosus" "septemlineatus" "7"
"Liolaemus" "lutzae" "7"
"Lioscincus" "nigrofasciolatum" "7"
"Lygophis" "flavifrenatus" "7"
"Mussurana" "montana" "7"
"Nerodia" "rhombifer" "7"
"Plagiopholis" "delacouri" "7"
"Saproscincus" "challengeri" "7"
"Synophis" "bicolor" "7"
"Trioceros" "incornutus" "7"
"Rhinella" "justinianoi" "7"
"Hyperolius" "atrigularis" "7"
"Phrynobatrachus" "ukingensis" "7"
"Mertensophryne" "micranotis" "7"
"Allobates" "mcdiarmidi" "7"
"Eleutherodactylus" "auriculatoides" "7"
"Leptopelis" "ragazzii" "7"
"Eleutherodactylus" "riparius" "7"
"Mantidactylus" "mocquardi" "7"
"Hyperolius" "substriatus" "7"
"Hyperolius" "rwandae" "7"
"Aphelocoma" "coerulescens" "7"
"Iduna" "similis" "7"
"Dessonornis" "archeri" "7"
"Cinnyris" "solaris" "7"
"Asemospiza" "fuliginosa" "7"
"Veniliornis" "maculifrons" "7"
"Rhipidura" "rufiventris" "7"
"Geotrygon" "violacea" "7"
"Cyanocorax" "dickeyi" "7"
"Coracina" "personata" "7"
"Modulatrix" "stictigula" "7"
"Ploceus" "alienus" "7"
"Todirostrum" "poliocephalum" "7"
"Chaetocercus" "astreans" "7"
"Arizelocichla" "masukuensis" "7"
"Accipiter" "gundlachi" "7"
"Aepeomys" "reigi" "7"
"Acanthochelys" "radiolata" "7"
"Anolis" "argillaceus" "7"
"Anolis" "litoralis" "7"
"Anolis" "luteogularis" "7"
"Anolis" "porcatus" "7"
"Calumma" "crypticum" "7"
"Cnemaspis" "uzungwae" "7"
"Crotaphopeltis" "tornieri" "7"
"Cyclura" "nubila" "7"
"Cyrtodactylus" "slowinskii" "7"
"Geophis" "fulvoguttatus" "7"
"Leptophis" "modestus" "7"
"Liolaemus" "azarai" "7"
"Sitana" "devakai" "7"
"Hyloscirtus" "bogotensis" "7"
"Odorrana" "tormota" "7"
"Desmognathus" "carolinensis" "7"
"Fulvetta" "cinereiceps" "7"
"Corvus" "pectoralis" "7"
"Psittiparus" "gularis" "7"
"Muscisaxicola" "alpinus" "7"
"Pipreola" "riefferii" "7"
"Yuhina" "nigrimenta" "7"
"Grammatoptila" "striata" "7"
"Acridotheres" "cristatellus" "7"
"Phylloscopus" "ricketti" "7"
"Iridosornis" "rufivertex" "7"
"Myzornis" "pyrrhoura" "7"
"Prinia" "cinereocapilla" "7"
"Pycnonotus" "xanthorrhous" "7"
"Thamnophilus" "multistriatus" "7"
"Leopoldamys" "edwardsi" "7"
"Chodsigoa" "caovansunga" "7"
"Cuora" "flavomarginata" "7"
"Liolaemus" "neuquensis" "7"
"Mauremys" "mutica" "7"
"Oligodon" "lacroixi" "7"
"Rhacodactylus" "leachianus" "7"
"Takydromus" "septentrionalis" "7"
"Nanorana" "bourreti" "7"
"Theloderma" "corticale" "7"
"Tylototriton" "podichthys" "7"
"Pseudophryne" "australis" "7"
"Scinax" "crospedospilus" "7"
"Leptodactylus" "albilabris" "7"
"Hyperolius" "frontalis" "7"
"Pseudophryne" "coriacea" "7"
"Arthroleptis" "hematogaster" "7"
"Rhinella" "pygmaea" "7"
"Dendrophryniscus" "brevipollicatus" "7"
"Acris" "gryllus" "7"
"Bokermannohyla" "circumdata" "7"
"Crossodactylus" "gaudichaudii" "7"
"Charadrahyla" "taeniopus" "7"
"Phasmahyla" "guttata" "7"
"Agalychnis" "granulosa" "7"
"Phrynomedusa" "vanzolinii" "7"
"Plectrohyla" "matudai" "7"
"Sphaenorhynchus" "orophilus" "7"
"Afrixalus" "orophilus" "7"
"Leptodactylus" "notoaktites" "7"
"Physalaemus" "maculiventris" "7"
"Physalaemus" "gracilis" "7"
"Amphiuma" "tridactylum" "7"
"Ambystoma" "mabeei" "7"
"Bolitoglossa" "morio" "7"
"Plethodon" "dorsalis" "7"
"Plethodon" "richmondi" "7"
"Taricha" "rivularis" "7"
"Siren" "intermedia" "7"
"Caecilia" "subdermalis" "7"
"Scinax" "cretatus" "7"
"Charadrius" "dealbatus" "7"
"Coeligena" "eos" "7"
"Colinus" "virginianus" "7"
"Hemitriccus" "diops" "7"
"Orochelidon" "flavipes" "7"
"Setophaga" "americana" "7"
"Sturnia" "malabarica" "7"
"Penelope" "montagnii" "7"
"Penelope" "obscura" "7"
"Picus" "rabieri" "7"
"Atlapetes" "meridae" "7"
"Cichlocolaptes" "holti" "7"
"Euphonia" "flavifrons" "7"
"Hylocitrea" "bonensis" "7"
"Ochthoeca" "thoracica" "7"
"Scytalopus" "acutirostris" "7"
"Sitta" "formosa" "7"
"Sitta" "pusilla" "7"
"Corvus" "ossifragus" "7"
"Anthipes" "monileger" "7"
"Ficedula" "nigrorufa" "7"
"Iodopleura" "pipra" "7"
"Limnornis" "curvirostris" "7"
"Merulaxis" "ater" "7"
"Myadestes" "ralloides" "7"
"Basileuterus" "tristriatus" "7"
"Phylloscartes" "sylviolus" "7"
"Platyrinchus" "leucoryphus" "7"
"Polioptila" "caerulea" "7"
"Anthracothorax" "aurulentus" "7"
"Bambusicola" "fytchii" "7"
"Dendrocincla" "tyrannina" "7"
"Dysithamnus" "xanthopterus" "7"
"Xolmis" "dominicanus" "7"
"Phyllomys" "nigrispinus" "7"
"Ia" "io" "7"
"Euryoryzomys" "russatus" "7"
"Neotamias" "sonomae" "7"
"Microtus" "pinetorum" "7"
"Myotis" "fimbriatus" "7"
"Oligoryzomys" "delticola" "7"
"Reithrodontomys" "tenuirostris" "7"
"Sphaerias" "blanfordi" "7"
"Neoromicia" "matroka" "7"
"Phyllomys" "medius" "7"
"Brachyuromys" "betsileoensis" "7"
"Canis" "simensis" "7"
"Anisolepis" "undulatus" "7"
"Caledoniscincus" "atropunctatus" "7"
"Cnemaspis" "beddomei" "7"
"Cyclodomorphus" "michaeli" "7"
"Dipsas" "alternans" "7"
"Dopasia" "gracilis" "7"
"Graptemys" "pseudogeographica" "7"
"Homonota" "uruguayensis" "7"
"Hydromedusa" "tectifera" "7"
"Micrurus" "silviae" "7"
"Oligodon" "nagao" "7"
"Ophioscincus" "truncatus" "7"
"Ophisaurus" "mimicus" "7"
"Pantherophis" "guttatus" "7"
"Pareas" "chinensis" "7"
"Pholidobolus" "prefrontalis" "7"
"Phrynops" "williamsi" "7"
"Plestiodon" "laticeps" "7"
"Pseudemys" "concinna" "7"
"Pseudocalotes" "brevipes" "7"
"Rhabdophis" "adleri" "7"
"Rhacodactylus" "auriculatus" "7"
"Riama" "colomaromani" "7"
"Scincella" "reevesii" "7"
"Sphaerodactylus" "macrolepis" "7"
"Spondylurus" "sloanii" "7"
"Taeniophallus" "persimilis" "7"
"Thamnophis" "proximus" "7"
"Xenodon" "guentheri" "7"
"Sclerophrys" "brauni" "7"
"Rhinella" "fernandezae" "7"
"Scinax" "cardosoi" "7"
"Eleutherodactylus" "ronaldi" "7"
"Gephyromantis" "leucocephalus" "7"
"Gephyromantis" "spiniferus" "7"
"Xenopus" "vestitus" "7"
"Ptychadena" "cooperi" "7"
"Pristimantis" "yustizi" "7"
"Geotrygon" "caniceps" "7"
"Heliangelus" "micraster" "7"
"Chamaetylas" "choloensis" "7"
"Graueria" "vittata" "7"
"Cinnyris" "fuelleborni" "7"
"Macropygia" "magna" "7"
"Metallura" "aeneocauda" "7"
"Pionus" "sordidus" "7"
"Trichoglossus" "euteles" "7"
"Trogon" "aurantius" "7"
"Myrmotherula" "luctuosa" "7"
"Scytalopus" "caracae" "7"
"Taeniopygia" "guttata" "7"
"Tangara" "cyanomelas" "7"
"Catharus" "dryas" "7"
"Lonchura" "quinticolor" "7"
"Myrmotherula" "urosticta" "7"
"Pseudocolopteryx" "sclateri" "7"
"Swynnertonia" "swynnertoni" "7"
"Alopecoenas" "hoedtii" "7"
"Asio" "abyssinicus" "7"
"Atelornis" "crossleyi" "7"
"Cotinga" "maculata" "7"
"Lipaugus" "uropygialis" "7"
"Grammomys" "dryas" "7"
"Gymnuromys" "roberti" "7"
"Microgale" "parvula" "7"
"Blarinomys" "breviceps" "7"
"Paraxerus" "lucifer" "7"
"Mysateles" "melanurus" "7"
"Microgale" "talazaci" "7"
"Thylamys" "citellus" "7"
"Amphiglossus" "gastrostictus" "7"
"Anolis" "porcus" "7"
"Cacophis" "churchilli" "7"
"Carlia" "decora" "7"
"Hemidactylus" "albivertebralis" "7"
"Lycodonomorphus" "whytii" "7"
"Phyllodactylus" "thompsoni" "7"
"Centrolene" "buckleyi" "7"
"Pristimantis" "chloronotus" "7"
"Megophrys" "spinata" "7"
"Amolops" "formosus" "7"
"Theloderma" "rhododiscus" "7"
"Rhacophorus" "omeimontis" "7"
"Tylototriton" "asperrimus" "7"
"Cypseloides" "cherriei" "7"
"Alcippe" "morrisonia" "7"
"Dendrocitta" "formosae" "7"
"Heterophasia" "pulchella" "7"
"Erythrogenys" "swinhoei" "7"
"Scytalopus" "opacus" "7"
"Stachyris" "humei" "7"
"Garrulax" "cinereiceps" "7"
"Grallaria" "milleri" "7"
"Cyornis" "rubeculoides" "7"
"Saxicola" "ferreus" "7"
"Trochalopteron" "erythrocephalum" "7"
"Petaurista" "nobilis" "7"
"Thomasomys" "niveipes" "7"
"Muntiacus" "putaoensis" "7"
"Achalinus" "ater" "7"
"Achalinus" "rufescens" "7"
"Liolaemus" "coeruleus" "7"
"Oligodon" "chinensis" "7"
"Riama" "striata" "7"
"Xenochrophis" "flavipunctatus" "7"
"Litoria" "dentata" "7"
"Chiasmocleis" "carvalhoi" "7"
"Hyperolius" "poweri" "7"
"Leptolalax" "sungi" "7"
"Assa" "darlingtoni" "7"
"Leptodactylus" "plaumanni" "7"
"Rana" "omeimontis" "7"
"Frostius" "pernambucensis" "7"
"Melanophryniscus" "montevidensis" "7"
"Vitreorana" "eurygnatha" "7"
"Ambystoma" "talpoideum" "7"
"Pseudacris" "brachyphona" "7"
"Pseudacris" "ornata" "7"
"Scinax" "brieni" "7"
"Crossodactylus" "caramaschii" "7"
"Eleutherodactylus" "bilineatus" "7"
"Cycloramphus" "lutzorum" "7"
"Hylodes" "heyeri" "7"
"Limnomedusa" "macroglossa" "7"
"Proceratophrys" "appendiculata" "7"
"Boophis" "microtympanum" "7"
"Mantidactylus" "brevipalmatus" "7"
"Megophrys" "omeimontis" "7"
"Kalophrynus" "interlineatus" "7"
"Desmognathus" "monticola" "7"
"Eurycea" "wilderae" "7"
"Gyrinophilus" "palleucus" "7"
"Boophis" "popi" "7"
"Colaptes" "campestroides" "7"
"Coturnicops" "notatus" "7"
"Crypturellus" "obsoletus" "7"
"Atlapetes" "taczanowskii" "7"
"Aethopyga" "saturata" "7"
"Schoeniparus" "castaneceps" "7"
"Batara" "cinerea" "7"
"Spinus" "xanthogastrus" "7"
"Conirostrum" "albifrons" "7"
"Edolisoma" "dispar" "7"
"Pyrrhomyias" "cinnamomeus" "7"
"Cyanoloxia" "glaucocaerulea" "7"
"Drymophila" "rubricollis" "7"
"Heterophasia" "capistrata" "7"
"Arremon" "assimilis" "7"
"Megascops" "asio" "7"
"Melanerpes" "carolinus" "7"
"Pionus" "seniloides" "7"
"Pternistis" "nobilis" "7"
"Sasia" "ochracea" "7"
"Zapornia" "bicolor" "7"
"Coracina" "caledonica" "7"
"Ochthoeca" "superciliosa" "7"
"Pomatorhinus" "phayrei" "7"
"Tangara" "argentea" "7"
"Aethopyga" "gouldiae" "7"
"Hemitesia" "pallidipes" "7"
"Geothlypis" "formosa" "7"
"Pseudastur" "polionotus" "7"
"Garrulax" "chinensis" "7"
"Machaeropterus" "regulus" "7"
"Myrmotherula" "unicolor" "7"
"Helmitheros" "vermivorum" "7"
"Mecocerculus" "minor" "7"
"Muscicapa" "muttui" "7"
"Anabacerthia" "amaurotis" "7"
"Myiophobus" "flavicans" "7"
"Neopelma" "chrysolophum" "7"
"Orthogonys" "chloricterus" "7"
"Phylloscopus" "cantator" "7"
"Protonotaria" "citrea" "7"
"Pseudocalyptomena" "graueri" "7"
"Ramphocelus" "bresilius" "7"
"Spelaeornis" "reptatus" "7"
"Stephanophorus" "diadematus" "7"
"Tangara" "xanthocephala" "7"
"Zoothera" "monticola" "7"
"Botaurus" "pinnatus" "7"
"Celeus" "tinnunculus" "7"
"Grallaria" "blakei" "7"
"Phylloscopus" "ogilviegranti" "7"
"Dicrurus" "annectens" "7"
"Grallaria" "przewalskii" "7"
"Vireo" "griseus" "7"
"Hipposideros" "turpis" "7"
"Lasiurus" "seminolus" "7"
"Scalopus" "aquaticus" "7"
"Holochilus" "brasiliensis" "7"
"Crocidura" "fuliginosa" "7"
"Neotoma" "floridana" "7"
"Pipistrellus" "subflavus" "7"
"Alouatta" "guariba" "7"
"Lepus" "comus" "7"
"Prionodon" "pardicolor" "7"
"Lophuromys" "brevicaudus" "7"
"Mazama" "bricenii" "7"
"Histiotus" "alienus" "7"
"Cuniculus" "taczanowskii" "7"
"Aselliscus" "stoliczkanus" "7"
"Dasypus" "pilosus" "7"
"Amphisbaena" "munoai" "7"
"Amphisbaena" "trachura" "7"
"Anolis" "williamsii" "7"
"Anolis" "williamsmittermeierorum" "7"
"Atractus" "zebrinus" "7"
"Chrysemys" "dorsalis" "7"
"Clelia" "hussami" "7"
"Cuora" "pani" "7"
"Dopasia" "ludovici" "7"
"Geoemyda" "spengleri" "7"
"Gonyosoma" "boulengeri" "7"
"Hebius" "khasiense" "7"
"Lampropeltis" "holbrooki" "7"
"Liodytes" "rigida" "7"
"Lioscincus" "novaecaledoniae" "7"
"Lycodon" "rosozonatus" "7"
"Phalotris" "lemniscatus" "7"
"Pituophis" "melanoleucus" "7"
"Ptyas" "korros" "7"
"Rhabdophis" "callichroma" "7"
"Saltuarius" "moritzi" "7"
"Saltuarius" "swaini" "7"
"Saproscincus" "rosei" "7"
"Silvascincus" "murrayi" "7"
"Sternotherus" "carinatus" "7"
"Terrapene" "carolina" "7"
"Thamnodynastes" "strigatus" "7"
"Typhlops" "richardi" "7"
"Eleutherodactylus" "audanti" "7"
"Eleutherodactylus" "auriculatus" "7"
"Dendropsophus" "haddadi" "7"
"Hypsiboas" "semilineatus" "7"
"Litoria" "everetti" "7"
"Afrixalus" "stuhlmanni" "7"
"Eleutherodactylus" "atkinsi" "7"
"Eleutherodactylus" "varleyi" "7"
"Proceratophrys" "laticeps" "7"
"Breviceps" "fichus" "7"
"Leptopelis" "uluguruensis" "7"
"Dendrocygna" "arborea" "7"
"Spinus" "dominicensis" "7"
"Contopus" "caribaeus" "7"
"Hemitriccus" "cinnamomeipectus" "7"
"Microspingus" "lateralis" "7"
"Arizelocichla" "fusciceps" "7"
"Campephaga" "petiti" "7"
"Cryptospiza" "jacksoni" "7"
"Grallaria" "carrikeri" "7"
"Phylloscopus" "presbytes" "7"
"Monticola" "sharpei" "7"
"Myzomela" "vulnerata" "7"
"Phylloscopus" "laetus" "7"
"Augastes" "scutatus" "7"
"Aulacorhynchus" "cyanolaemus" "7"
"Coeligena" "violifer" "7"
"Buettikoferella" "bivittata" "7"
"Corvus" "nasicus" "7"
"Teretistris" "fernandinae" "7"
"Cynopterus" "nusatenggara" "7"
"Dendromus" "kivu" "7"
"Eliurus" "majori" "7"
"Rhipidomys" "mastacalis" "7"
"Neofiber" "alleni" "7"
"Microgale" "gymnorhyncha" "7"
"Microgale" "soricoides" "7"
"Anolis" "pumilus" "7"
"Echinanthera" "melanostigma" "7"
"Ecpleopus" "gaudichaudii" "7"
"Eurolophosaurus" "nanuzae" "7"
"Hemidactylus" "depressus" "7"
"Leposoma" "scincoides" "7"
"Leptotyphlops" "latirostris" "7"
"Liopholidophis" "rhadinaea" "7"
"Lygodactylus" "pictus" "7"
"Nerodia" "floridana" "7"
"Ophisaurus" "compressus" "7"
"Plestiodon" "reynoldsi" "7"
"Tarentola" "americana" "7"
"Trioceros" "tempeli" "7"
"Tropidophis" "paucisquamis" "7"
"Fejervarya" "limnocharis" "7"
"Nanorana" "vicina" "7"
"Melanophryniscus" "dorsalis" "7"
"Megophrys" "parva" "7"
"Quasipaa" "jiulongensis" "7"
"Plethodon" "montanus" "7"
"Coeligena" "torquata" "7"
"Gorsachius" "magnificus" "7"
"Heliodoxa" "rubinoides" "7"
"Spinus" "spinescens" "7"
"Neosuthora" "davidiana" "7"
"Nettapus" "coromandelianus" "7"
"Grallaria" "alticola" "7"
"Syrmaticus" "ellioti" "7"
"Turnix" "tanki" "7"
"Myioborus" "ornatus" "7"
"Gygis" "alba" "7"
"Actinodura" "egertoni" "7"
"Asthenes" "flammulata" "7"
"Clamator" "coromandus" "7"
"Paradoxornis" "guttaticollis" "7"
"Indicator" "xanthonotus" "7"
"Sitta" "himalayensis" "7"
"Lioparus" "chrysotis" "7"
"Leptopogon" "rufipectus" "7"
"Hipposideros" "pratti" "7"
"Murina" "leucogaster" "7"
"Eothenomys" "melanogaster" "7"
"Hystrix" "brachyura" "7"
"Chimarrogale" "himalayica" "7"
"Pteropus" "mariannus" "7"
"Scotomanes" "ornatus" "7"
"Tamiops" "maritimus" "7"
"Lepus" "sinensis" "7"
"Paguma" "larvata" "7"
"Rhinolophus" "shortridgei" "7"
"Anadia" "rhombifera" "7"
"Bungarus" "slowinskii" "7"
"Cuora" "aurocapitata" "7"
"Elaphe" "carinata" "7"
"Liolaemus" "chillanensis" "7"
"Oligodon" "ornatus" "7"
"Pelodiscus" "axenaria" "7"
"Pseudoxenodon" "bambusicola" "7"
"Sinomicrurus" "macclellandi" "7"
"Eurycea" "quadridigitata" "7"
"Pristimantis" "eriphus" "7"
"Ophryophryne" "microstoma" "7"
"Rhacophorus" "feae" "7"
"Rhacophorus" "kio" "7"
"Odorrana" "junlianensis" "7"
"Arthroleptis" "pyrrhoscelis" "7"
"Anaxyrus" "fowleri" "7"
"Centrolene" "notostictum" "7"
"Fritziana" "ohausi" "7"
"Bokermannohyla" "astartea" "7"
"Plectrohyla" "arborescandens" "7"
"Aplastodiscus" "albosignatus" "7"
"Natalobatrachus" "bonebergi" "7"
"Hypsiboas" "pulchellus" "7"
"Scinax" "perpusillus" "7"
"Trachycephalus" "imitatrix" "7"
"Phyllodytes" "edelmoi" "7"
"Hyperolius" "chrysogaster" "7"
"Leptopelis" "kivuensis" "7"
"Cycloramphus" "eleutherodactylus" "7"
"Pristimantis" "duellmani" "7"
"Ischnocnema" "venancioi" "7"
"Euparkerella" "cochranae" "7"
"Hylodes" "nasus" "7"
"Boophis" "rufioculis" "7"
"Chiasmocleis" "leucosticta" "7"
"Ambystoma" "opacum" "7"
"Desmognathus" "auriculatus" "7"
"Desmognathus" "ocoee" "7"
"Desmognathus" "orestes" "7"
"Pseudoeurycea" "gadovii" "7"
"Siren" "lacertina" "7"
"Rhinella" "henseli" "7"
"Leptobrachium" "huashen" "7"
"Ensifera" "ensifera" "7"
"Eriocnemis" "aline" "7"
"Bradypterus" "graueri" "7"
"Gallinago" "nobilis" "7"
"Geotrygon" "mystacea" "7"
"Myiothlypis" "coronata" "7"
"Cissa" "hypoleuca" "7"
"Cutia" "nipalensis" "7"
"Diglossa" "caerulescens" "7"
"Diglossa" "mystacalis" "7"
"Sphenopsis" "frontalis" "7"
"Ocreatus" "underwoodii" "7"
"Poecile" "carolinensis" "7"
"Melaniparus" "fasciiventer" "7"
"Oreophasis" "derbianus" "7"
"Picumnus" "temminckii" "7"
"Cyornis" "glaucicomans" "7"
"Hylophilus" "thoracicus" "7"
"Cinnyris" "stuhlmanni" "7"
"Phyllomyias" "burmeisteri" "7"
"Phylloscopus" "maculipennis" "7"
"Pseudotriccus" "ruficeps" "7"
"Urocissa" "xanthomelana" "7"
"Poospiza" "nigrorufa" "7"
"Sphenopsis" "ochracea" "7"
"Embernagra" "platensis" "7"
"Kleinothraupis" "reyi" "7"
"Catamenia" "homochroa" "7"
"Tinamus" "solitarius" "7"
"Atlapetes" "leucopis" "7"
"Anisognathus" "lacrymosus" "7"
"Cinnycerthia" "fulva" "7"
"Drymophila" "malura" "7"
"Lanius" "collurioides" "7"
"Leptasthenura" "striolata" "7"
"Anthus" "hellmayri" "7"
"Haematopus" "palliatus" "7"
"Niltava" "macgrigoriae" "7"
"Pachyramphus" "versicolor" "7"
"Passerina" "ciris" "7"
"Phibalura" "flavirostris" "7"
"Setophaga" "discolor" "7"
"Piranga" "rubriceps" "7"
"Procnias" "nudicollis" "7"
"Pycnonotus" "striatus" "7"
"Saltator" "fuliginosus" "7"
"Saltator" "maxillosus" "7"
"Scytalopus" "parkeri" "7"
"Tangara" "seledon" "7"
"Amazona" "pretrei" "7"
"Cyornis" "hainanus" "7"
"Sporophila" "beltoni" "7"
"Heliobletus" "contaminatus" "7"
"Amazilia" "castaneiventris" "7"
"Grallaria" "rufula" "7"
"Elaenia" "martinica" "7"
"Vespadelus" "pumilus" "7"
"Habromys" "simulatus" "7"
"Hylopetes" "phayrei" "7"
"Lenoxus" "apicalis" "7"
"Macaca" "assamensis" "7"
"Mormopterus" "norfolkensis" "7"
"Oligoryzomys" "flavescens" "7"
"Petaurista" "alborufus" "7"
"Sciurus" "niger" "7"
"Cryptotis" "parva" "7"
"Oryzomys" "palustris" "7"
"Reithrodontomys" "humulis" "7"
"Akodon" "montensis" "7"
"Myotis" "sodalis" "7"
"Pseudomys" "novaehollandiae" "7"
"Rhinolophus" "rex" "7"
"Coendou" "spinosus" "7"
"Thomasomys" "monochromos" "7"
"Hemicentetes" "nigriceps" "7"
"Crocidura" "wuchihensis" "7"
"Brucepattersonius" "soricinus" "7"
"Crocidura" "rapax" "7"
"Nasuella" "meridensis" "7"
"Eumops" "bonariensis" "7"
"Aepeomys" "lugens" "7"
"Anotomys" "leander" "7"
"Belomys" "pearsonii" "7"
"Callithrix" "kuhlii" "7"
"Abronia" "vasconcelosii" "7"
"Amphisbaena" "darwini" "7"
"Anisolepis" "grilli" "7"
"Anolis" "gemmosus" "7"
"Cacophis" "squamulosus" "7"
"Calumma" "oshaughnessyi" "7"
"Corallus" "cropanii" "7"
"Dipsas" "gracilis" "7"
"Ditaxodon" "taeniatus" "7"
"Echinanthera" "cyanopleura" "7"
"Enyalius" "iheringii" "7"
"Eremiascincus" "timorensis" "7"
"Erythrolamprus" "atraventer" "7"
"Gekko" "palmatus" "7"
"Goniurosaurus" "lichtenfelderi" "7"
"Graptemys" "ouachitensis" "7"
"Graptemys" "pearlensis" "7"
"Hoplocephalus" "stephensii" "7"
"Kinosternon" "subrubrum" "7"
"Lampropeltis" "getula" "7"
"Lampropholis" "couperi" "7"
"Lepidoblepharis" "grandis" "7"
"Leptosiaphos" "blochmanni" "7"
"Liotyphlops" "caissara" "7"
"Liotyphlops" "trefauti" "7"
"Ophisaurus" "ventralis" "7"
"Philodryas" "arnaldoi" "7"
"Plagiopholis" "nuchalis" "7"
"Plestiodon" "quadrilineatus" "7"
"Pseudemys" "rubriventris" "7"
"Regina" "grahamii" "7"
"Riama" "unicolor" "7"
"Saproscincus" "oriarus" "7"
"Sordellina" "punctata" "7"
"Stenocercus" "guentheri" "7"
"Tantilla" "gracilis" "7"
"Trimeresurus" "gumprechti" "7"
"Virginia" "valeriae" "7"
"Zonosaurus" "ornatus" "7"
"Mantidactylus" "femoralis" "7"
"Hyalinobatrachium" "orientale" "7"
"Peltophryne" "gundlachi" "7"
"Rhinella" "quechua" "7"
"Ameerega" "bassleri" "7"
"Hypsiboas" "cipoensis" "7"
"Dendropsophus" "jimi" "7"
"Phasmahyla" "cochranae" "7"
"Hyperolius" "pseudargus" "7"
"Yunganastes" "fraudator" "7"
"Leptodactylus" "griseigularis" "7"
"Physalaemus" "crombiei" "7"
"Physalaemus" "signifer" "7"
"Plethodon" "kisatchie" "7"
"Oedipina" "ignea" "7"
"Boophis" "entingae" "7"
"Coeligena" "inca" "7"
"Dicaeum" "maugei" "7"
"Foudia" "omissa" "7"
"Cinnyris" "rufipennis" "7"
"Geokichla" "peronii" "7"
"Phaethornis" "eurynome" "7"
"Selenidera" "maculirostris" "7"
"Trichoglossus" "capistratus" "7"
"Uropsalis" "segmentata" "7"
"Acridotheres" "burmannicus" "7"
"Terenura" "maculata" "7"
"Cinclodes" "albidiventris" "7"
"Cisticola" "nigriloris" "7"
"Lepidocolaptes" "lacrymiger" "7"
"Lichmera" "flavicans" "7"
"Cyanolyca" "mirabilis" "7"
"Phacellodomus" "erythrophthalmus" "7"
"Sporophila" "ardesiaca" "7"
"Syndactyla" "guttulata" "7"
"Synallaxis" "cinnamomea" "7"
"Yuhina" "humilis" "7"
"Coeligena" "coeligena" "7"
"Calamonastides" "gracilirostris" "7"
"Dicrurus" "densus" "7"
"Cryptosylvicola" "randrianasoloi" "7"
"Chaetomys" "subspinosus" "7"
"Crocidura" "monax" "7"
"Microtus" "quasiater" "7"
"Podomys" "floridanus" "7"
"Crocidura" "niobe" "7"
"Cryptotis" "goodwini" "7"
"Trinomys" "paratus" "7"
"Nephelomys" "caracolus" "7"
"Abronia" "montecristoi" "7"
"Amphisbaena" "prunicolor" "7"
"Anadia" "marmorata" "7"
"Anolis" "loysiana" "7"
"Anolis" "noblei" "7"
"Anolis" "sminthus" "7"
"Atheris" "ceratophora" "7"
"Cubophis" "cantherigerus" "7"
"Delma" "labialis" "7"
"Dibamus" "smithi" "7"
"Dipsas" "sazimai" "7"
"Elapomorphus" "wuchereri" "7"
"Gymnodactylus" "darwinii" "7"
"Hemidactylus" "hunae" "7"
"Lampropeltis" "extenuata" "7"
"Leiocephalus" "raviceps" "7"
"Liodytes" "alleni" "7"
"Madascincus" "minutus" "7"
"Mixcoatlus" "browni" "7"
"Sphaerodactylus" "notatus" "7"
"Tarentola" "crombiei" "7"
"Tropidurus" "catalanensis" "7"
"Odorrana" "chloronota" "7"
"Hyla" "chinensis" "7"
"Pseudis" "cardosoi" "7"
"Leptolalax" "liui" "7"
"Leptobrachium" "liui" "7"
"Quasipaa" "boulengeri" "7"
"Limnonectes" "fujianensis" "7"
"Pelophylax" "fukienensis" "7"
"Odorrana" "hejiangensis" "7"
"Glandirana" "minima" "7"
"Kurixalus" "naso" "7"
"Rhinella" "abei" "7"
"Coeligena" "lutetiae" "7"
"Heliangelus" "clarisse" "7"
"Grallaria" "ruficapilla" "7"
"Ixos" "mcclellandii" "7"
"Phylloscopus" "castaniceps" "7"
"Cyanoderma" "ruficeps" "7"
"Formicivora" "acutirostris" "7"
"Nisaetus" "nipalensis" "7"
"Otus" "lettia" "7"
"Otus" "spilocephalus" "7"
"Psilopogon" "virens" "7"
"Psittacula" "himalayana" "7"
"Surniculus" "dicruroides" "7"
"Strix" "nivicolum" "7"
"Tragopan" "caboti" "7"
"Tragopan" "satyra" "7"
"Zapornia" "akool" "7"
"Aegithalos" "iredalei" "7"
"Aethopyga" "latouchii" "7"
"Dicrurus" "hottentottus" "7"
"Myiotheretes" "fumigatus" "7"
"Geokichla" "citrina" "7"
"Kleinothraupis" "atropileus" "7"
"Pyrrhula" "nipalensis" "7"
"Atlapetes" "pallidinucha" "7"
"Pycnonotus" "aurigaster" "7"
"Lonchura" "striata" "7"
"Locustella" "luteoventris" "7"
"Dicrurus" "leucophaeus" "7"
"Myophonus" "caeruleus" "7"
"Ixobrychus" "sinensis" "7"
"Pnoepyga" "pusilla" "7"
"Prinia" "crinigera" "7"
"Arborophila" "gingica" "7"
"Locustella" "mandelli" "7"
"Psittiparus" "ruficeps" "7"
"Chelemys" "megalonyx" "7"
"Hipposideros" "armiger" "7"
"Mus" "famulus" "7"
"Niviventer" "confucianus" "7"
"Rattus" "nitidus" "7"
"Naemorhedus" "griseus" "7"
"Mogera" "insularis" "7"
"Viverricula" "indica" "7"
"Muntiacus" "reevesi" "7"
"Cavia" "magna" "7"
"Bungarus" "multicinctus" "7"
"Calamaria" "septentrionalis" "7"
"Emoia" "slevini" "7"
"Gonyosoma" "frenatus" "7"
"Lycodon" "ruhstrati" "7"
"Opisthotropis" "maxwelli" "7"
"Orthriophis" "hodgsoni" "7"
"Pareas" "boulengeri" "7"
"Plagiopholis" "styani" "7"
"Platysternon" "megacephalum" "7"
"Sibynophis" "chinensis" "7"
"Sphenomorphus" "indicus" "7"
"Hylodes" "sazimai" "7"
"Lechriodus" "fletcheri" "7"
"Pristimantis" "schultei" "7"
"Gastrotheca" "aureomaculata" "7"
"Ingerophrynus" "galeatus" "7"
"Mantella" "madagascariensis" "7"
"Tylototriton" "ziegleri" "7"
"Tachiramantis" "douglasi" "7"
"Pristimantis" "insignitus" "7"
"Pristimantis" "corrugatus" "7"
"Pristimantis" "bicolor" "7"
"Pristimantis" "tamsitti" "7"
"Buergeria" "oxycephala" "7"
"Sphaenorhynchus" "surdus" "7"
"Gephyromantis" "decaryi" "7"
"Hylarana" "taipehensis" "7"
"Litoria" "freycineti" "7"
"Atelopus" "nepiozomus" "7"
"Mertensophryne" "uzunguensis" "7"
"Dendrophryniscus" "leucomystax" "7"
"Centrolene" "venezuelense" "7"
"Espadarana" "andina" "7"
"Centrolene" "daidaleum" "7"
"Hyalinobatrachium" "ibama" "7"
"Vitreorana" "uranoscopa" "7"
"Eleutherodactylus" "martinicensis" "7"
"Acris" "crepitans" "7"
"Aplastodiscus" "callipygius" "7"
"Fritziana" "goeldii" "7"
"Gastrotheca" "microdiscus" "7"
"Megastomatohyla" "mixomaculata" "7"
"Scinax" "similis" "7"
"Osteopilus" "ocellatus" "7"
"Phyllomedusa" "distincta" "7"
"Phyllomedusa" "iheringii" "7"
"Plectrohyla" "glandulosa" "7"
"Scinax" "flavoguttatus" "7"
"Scinax" "alter" "7"
"Scinax" "berthae" "7"
"Scinax" "littoreus" "7"
"Scinax" "trapicheiroi" "7"
"Xenohyla" "truncata" "7"
"Pristimantis" "calcarulatus" "7"
"Crossodactylus" "aeneus" "7"
"Crossodactylus" "dispar" "7"
"Pristimantis" "bromeliaceus" "7"
"Pristimantis" "celator" "7"
"Ischnocnema" "parva" "7"
"Eleutherodactylus" "cundalli" "7"
"Eleutherodactylus" "gossei" "7"
"Pristimantis" "illotus" "7"
"Eleutherodactylus" "johnstonei" "7"
"Pristimantis" "quinquagesimus" "7"
"Pristimantis" "ramagii" "7"
"Amolops" "hainanensis" "7"
"Euparkerella" "brasiliensis" "7"
"Hylodes" "ornatus" "7"
"Hylodes" "phyllodes" "7"
"Leptodactylus" "flavopictus" "7"
"Leptodactylus" "viridis" "7"
"Physalaemus" "spiniger" "7"
"Pleurodema" "bibroni" "7"
"Pseudopaludicola" "falcipes" "7"
"Blommersia" "kely" "7"
"Leptobrachium" "hainanense" "7"
"Oreolalax" "jingdongensis" "7"
"Leptobrachium" "ailaonicum" "7"
"Megophrys" "glandulosa" "7"
"Megophrys" "jingdongensis" "7"
"Megophrys" "wuliangshanensis" "7"
"Plethodontohyla" "brevipes" "7"
"Nanorana" "unculuanus" "7"
"Phrynobatrachus" "sulfureogularis" "7"
"Phrynobatrachus" "versicolor" "7"
"Limnonectes" "fragilis" "7"
"Nanorana" "ercepeae" "7"
"Ptychadena" "chrysogaster" "7"
"Lithobates" "areolatus" "7"
"Odorrana" "hainanensis" "7"
"Plethodon" "kiamichi" "7"
"Lithobates" "macroglossa" "7"
"Sylvirana" "spinulosa" "7"
"Bolitoglossa" "palmata" "7"
"Cryptobranchus" "alleganiensis" "7"
"Ambystoma" "barbouri" "7"
"Bolitoglossa" "lincolni" "7"
"Eurycea" "guttolineata" "7"
"Desmognathus" "wrighti" "7"
"Eurycea" "longicauda" "7"
"Plethodon" "cylindraceus" "7"
"Plethodon" "serratus" "7"
"Plethodon" "ventralis" "7"
"Pseudoeurycea" "juarezi" "7"
"Necturus" "alabamensis" "7"
"Necturus" "beyeri" "7"
"Laotriton" "laoensis" "7"
"Siphonops" "hardyi" "7"
"Ichthyophis" "bannanicus" "7"
"Gastrotheca" "fulvorufa" "7"
"Adenomera" "nana" "7"
"Pseudacris" "kalmi" "7"
"Hypsiboas" "stellae" "7"
"Raorchestes" "akroparallagi" "7"
"Bolitoglossa" "guaneae" "7"
"Odorrana" "geminata" "7"
"Guibemantis" "tasifotsy" "7"
"Hyperolius" "minutissimus" "7"
"Phrynobatrachus" "petropedetoides" "7"
"Chaetura" "martinica" "7"
"Clytolaema" "rubricauda" "7"
"Coccyzus" "pluvialis" "7"
"Coccyzus" "vetula" "7"
"Coeligena" "phalerata" "7"
"Columba" "leucomela" "7"
"Dendrortyx" "barbatus" "7"
"Ducula" "cineracea" "7"
"Ducula" "obiensis" "7"
"Eunymphicus" "cornutus" "7"
"Amblyramphus" "holosericeus" "7"
"Eupsittula" "nana" "7"
"Geotrygon" "versicolor" "7"
"Gymnophaps" "mada" "7"
"Heliangelus" "regalis" "7"
"Ictinia" "mississippiensis" "7"
"Ammospiza" "caudacuta" "7"
"Arremon" "semitorquatus" "7"
"Asthenes" "coryi" "7"
"Attila" "phoenicurus" "7"
"Baeolophus" "bicolor" "7"
"Tephrophilus" "wetmorei" "7"
"Clibanornis" "dendrocolaptoides" "7"
"Pogonotriccus" "ophthalmicus" "7"
"Conirostrum" "sitticolor" "7"
"Celebesica" "abbotti" "7"
"Corvus" "jamaicensis" "7"
"Cyornis" "banyumas" "7"
"Setophaga" "pharetra" "7"
"Dysithamnus" "stictothorax" "7"
"Euneornis" "campestris" "7"
"Gavicalis" "fasciogularis" "7"
"Allenia" "fusca" "7"
"Lopholaimus" "antarcticus" "7"
"Lophura" "nycthemera" "7"
"Rhopias" "gularis" "7"
"Cinnyris" "rockefelleri" "7"
"Gliciphila" "undulata" "7"
"Oreophilais" "robertsi" "7"
"Pseudocolaptes" "boissonneauii" "7"
"Eumyias" "additus" "7"
"Phylloscopus" "poliogenys" "7"
"Melanerpes" "radiolatus" "7"
"Oxypogon" "lindenii" "7"
"Metallura" "iracunda" "7"
"Odontophorus" "melanonotus" "7"
"Prioniturus" "mada" "7"
"Arremon" "perijanus" "7"
"Pseudoscops" "grammicus" "7"
"Psittacula" "alexandri" "7"
"Ptilinopus" "granulifrons" "7"
"Rallus" "elegans" "7"
"Todus" "todus" "7"
"Trochilus" "polytmus" "7"
"Thapsinillas" "lucasi" "7"
"Chloropsis" "hardwickii" "7"
"Edolisoma" "obiense" "7"
"Elaenia" "fallax" "7"
"Grallaria" "saltuensis" "7"
"Leiothrix" "argentauris" "7"
"Lycocorax" "obiensis" "7"
"Mecocerculus" "poecilocercus" "7"
"Ochthoeca" "nigrita" "7"
"Oriolus" "bouroensis" "7"
"Phylloscopus" "calciatilis" "7"
"Poecilotriccus" "plumbeiceps" "7"
"Prinia" "superciliaris" "7"
"Rhipidura" "albicollis" "7"
"Rhipidura" "obiensis" "7"
"Cranioleuca" "berlepschi" "7"
"Turdus" "plumbeus" "7"
"Kleinothraupis" "auricularis" "7"
"Tangara" "parzudakii" "7"
"Tangara" "ruficervix" "7"
"Coccyzus" "bahamensis" "7"
"Aulacorhynchus" "huallagae" "7"
"Anumbius" "annumbi" "7"
"Symposiachrus" "mundus" "7"
"Parabuteo" "leucorrhous" "7"
"Actinodura" "radcliffei" "7"
"Aethopyga" "ignicauda" "7"
"Aplonis" "crassa" "7"
"Atrichornis" "rufescens" "7"
"Catharus" "fuscater" "7"
"Cacicus" "chrysopterus" "7"
"Temnurus" "temnurus" "7"
"Cinclocerthia" "gutturalis" "7"
"Cissa" "chinensis" "7"
"Cochoa" "purpurea" "7"
"Contopus" "pallidus" "7"
"Cryptospiza" "shelleyi" "7"
"Euphonia" "jamaica" "7"
"Ficedula" "timorensis" "7"
"Aramides" "saracura" "7"
"Haplospiza" "unicolor" "7"
"Icterus" "leucopteryx" "7"
"Icterus" "northropi" "7"
"Leptasthenura" "setaria" "7"
"Loxia" "megaplaga" "7"
"Loxipasser" "anoxanthus" "7"
"Muscipipra" "vetula" "7"
"Myioborus" "albifrons" "7"
"Myiarchus" "barbirostris" "7"
"Cochoa" "viridis" "7"
"Hemitriccus" "furcatus" "7"
"Hemitriccus" "kaempferi" "7"
"Myiarchus" "validus" "7"
"Myioborus" "flavivertex" "7"
"Myiopagis" "cotta" "7"
"Myrmotherula" "minor" "7"
"Orchesticus" "abeillei" "7"
"Onychorhynchus" "swainsoni" "7"
"Pachyramphus" "niger" "7"
"Pericrocotus" "brevirostris" "7"
"Phyllomyias" "nigrocapillus" "7"
"Phyllomyias" "virescens" "7"
"Phylloscartes" "oustaleti" "7"
"Phylloscopus" "hainanus" "7"
"Piranga" "rubra" "7"
"Polioptila" "lactea" "7"
"Prionops" "alberti" "7"
"Rhipidura" "fuscorufa" "7"
"Rhipidura" "superflua" "7"
"Sericulus" "chrysocephalus" "7"
"Sheppardia" "lowei" "7"
"Spelaeornis" "chocolatinus" "7"
"Spindalis" "nigricephala" "7"
"Synallaxis" "spixi" "7"
"Synallaxis" "unirufa" "7"
"Tachycineta" "cyaneoviridis" "7"
"Turdus" "dissimilis" "7"
"Tangara" "meyerdeschauenseei" "7"
"Tangara" "cyanoptera" "7"
"Troglodytes" "solstitialis" "7"
"Turdus" "aurantius" "7"
"Turdus" "jamaicensis" "7"
"Turdus" "lherminieri" "7"
"Turdus" "serranus" "7"
"Vireo" "modestus" "7"
"Vireo" "osburni" "7"
"Zimmerius" "albigularis" "7"
"Amazona" "brasiliensis" "7"
"Piprites" "pileata" "7"
"Anas" "wyvilliana" "7"
"Anthocephala" "floriceps" "7"
"Anthracothorax" "mango" "7"
"Arborophila" "ardens" "7"
"Arborophila" "tonkinensis" "7"
"Chalcites" "crassirostris" "7"
"Phaethon" "lepturus" "7"
"Coracina" "javensis" "7"
"Eleoscytalopus" "psychopompus" "7"
"Grallaria" "nuchalis" "7"
"Herpsilochmus" "pileatus" "7"
"Lalage" "moesta" "7"
"Myzomela" "simplex" "7"
"Myiomela" "leucura" "7"
"Psittiparus" "bakeri" "7"
"Vireo" "leucophrys" "7"
"Ixobrychus" "exilis" "7"
"Chimarrogale" "phaeura" "7"
"Chrotogale" "owstoni" "7"
"Ctenomys" "pearsoni" "7"
"Delomys" "sublineatus" "7"
"Dendromus" "insignis" "7"
"Monophyllus" "plethodon" "7"
"Gracilinanus" "dryas" "7"
"Hadromys" "humei" "7"
"Hapalemur" "aureus" "7"
"Phalanger" "rothschildi" "7"
"Hipposideros" "crumeniferus" "7"
"Hipposideros" "pomona" "7"
"Neotetracus" "sinensis" "7"
"Neohylomys" "hainanensis" "7"
"Leontopithecus" "rosalia" "7"
"Lophuromys" "rahmi" "7"
"Melomys" "obiensis" "7"
"Melomys" "cervinipes" "7"
"Muntiacus" "rooseveltorum" "7"
"Sorex" "longirostris" "7"
"Crocidura" "bottegoides" "7"
"Nephelomys" "albigularis" "7"
"Brucepattersonius" "iheringi" "7"
"Pseudomys" "oralis" "7"
"Perameles" "nasuta" "7"
"Ochrotomys" "nuttalli" "7"
"Myotis" "austroriparius" "7"
"Nephelomys" "auriventer" "7"
"Phaenomys" "ferrugineus" "7"
"Propithecus" "edwardsi" "7"
"Taeromys" "hamatus" "7"
"Thomasomys" "vestitus" "7"
"Trachypithecus" "delacouri" "7"
"Trachypithecus" "francoisi" "7"
"Callicebus" "melanochir" "7"
"Arielulus" "aureocollaris" "7"
"Didelphis" "virginiana" "7"
"Tupaia" "belangeri" "7"
"Nomascus" "nasutus" "7"
"Trachypithecus" "johnii" "7"
"Avahi" "peyrierasi" "7"
"Marmosops" "paulensis" "7"
"Lasiurus" "degelidus" "7"
"Oxymycterus" "josei" "7"
"Notopteris" "neocaledonica" "7"
"Ctenomys" "rionegrensis" "7"
"Brucepattersonius" "igniventris" "7"
"Akodon" "reigi" "7"
"Antechinus" "subtropicus" "7"
"Phyllomys" "pattoni" "7"
"Natalus" "jamaicensis" "7"
"Microcebus" "rufus" "7"
"Myotis" "martiniquensis" "7"
"Thomasomys" "aureus" "7"
"Petaurista" "philippensis" "7"
"Ariteus" "flavescens" "7"
"Atherurus" "macrourus" "7"
"Bibimys" "torresi" "7"
"Thylogale" "thetis" "7"
"Blarinella" "wardi" "7"
"Abronia" "lythrochila" "7"
"Acanthochelys" "spixii" "7"
"Achalinus" "hainanus" "7"
"Adolfus" "alleni" "7"
"Alligator" "mississippiensis" "7"
"Alsophis" "antillensis" "7"
"Ameiva" "dorsalis" "7"
"Amphisbaena" "dubia" "7"
"Anolis" "euskalerriari" "7"
"Anolis" "garmani" "7"
"Anolis" "grahami" "7"
"Anolis" "lineatopus" "7"
"Anolis" "nicefori" "7"
"Anolis" "opalinus" "7"
"Anolis" "schiedii" "7"
"Anolis" "valencienni" "7"
"Aristelliger" "praesignis" "7"
"Aspidoscelis" "sexlineata" "7"
"Atractus" "francoi" "7"
"Atractus" "serranus" "7"
"Atropoides" "nummifer" "7"
"Bavayia" "crassicollis" "7"
"Bavayia" "montana" "7"
"Bellatorias" "major" "7"
"Bothrocophias" "campbelli" "7"
"Bothrops" "cotiara" "7"
"Brachylophus" "fasciatus" "7"
"Brachylophus" "vitiensis" "7"
"Calamaria" "yunnanensis" "7"
"Caledoniscincus" "festivus" "7"
"Carphophis" "vermis" "7"
"Celestus" "crusculus" "7"
"Cerrophidion" "godmani" "7"
"Chilabothrus" "exsul" "7"
"Contomastix" "leachei" "7"
"Contomastix" "vacariensis" "7"
"Crotalus" "tlaloci" "7"
"Cuora" "mccordi" "7"
"Draco" "maculatus" "7"
"Dryocalamus" "gracilis" "7"
"Emoia" "loyaltiensis" "7"
"Eurydactylodes" "agricolae" "7"
"Eutropis" "chapaensis" "7"
"Farancia" "erytrogramma" "7"
"Geophis" "nasalis" "7"
"Goniurosaurus" "luii" "7"
"Gymnophthalmus" "pleei" "7"
"Harrisoniascincus" "zia" "7"
"Hypsirhynchus" "callilaemus" "7"
"Hypsirhynchus" "funereus" "7"
"Iguana" "delicatissima" "7"
"Japalura" "grahami" "7"
"Lepidodactylus" "oortii" "7"
"Mauremys" "nigricans" "7"
"Myuchelys" "georgesi" "7"
"Nerodia" "cyclopion" "7"
"Nerodia" "erythrogaster" "7"
"Ophisaurus" "attenuatus" "7"
"Ovophis" "tonkinensis" "7"
"Pantherophis" "obsoletus" "7"
"Phelsuma" "barbouri" "7"
"Phyllurus" "platurus" "7"
"Physignathus" "cocincinus" "7"
"Plagiopholis" "unipostocularis" "7"
"Plestiodon" "copei" "7"
"Protobothrops" "cornutus" "7"
"Pseudemys" "alabamensis" "7"
"Pseudemys" "floridana" "7"
"Pseudoboa" "serrana" "7"
"Pseudocalotes" "austeniana" "7"
"Pseudotyphlops" "philippinus" "7"
"Ptyas" "dipsas" "7"
"Ptychophis" "flavovirgatus" "7"
"Ramphotyphlops" "willeyi" "7"
"Rhadinella" "lachrymans" "7"
"Riama" "simotera" "7"
"Riama" "vieta" "7"
"Saphenophis" "boursieri" "7"
"Sinonatrix" "yunnanensis" "7"
"Sitana" "sivalensis" "7"
"Sphaerodactylus" "goniorhynchus" "7"
"Sphaerodactylus" "parkeri" "7"
"Sphaerodactylus" "vincenti" "7"
"Sphenomorphus" "cryptotis" "7"
"Sphenomorphus" "tritaeniatus" "7"
"Sternotherus" "depressus" "7"
"Taeniophallus" "poecilopogon" "7"
"Tantilla" "oolitica" "7"
"Trachemys" "dorbigni" "7"
"Trachemys" "terrapen" "7"
"Trioceros" "schoutedeni" "7"
"Tropidophis" "curtus" "7"
"Tropidophis" "grapiuna" "7"
"Tropidophorus" "hainanus" "7"
"Typhlops" "jamaicensis" "7"
"Xenopeltis" "hainanensis" "7"
"Pristimantis" "rhodostichus" "7"
"Pristimantis" "nephophilus" "7"
"Ptychohyla" "salvadorensis" "7"
"Ikakogi" "tayrona" "7"
"Pristimantis" "sanctaemartae" "7"
"Cryptobatrachus" "pedroruizi" "7"
"Amietia" "tenuoplicata" "7"
"Cycloramphus" "brasiliensis" "7"
"Brachycephalus" "ephippium" "7"
"Incilius" "ibarrai" "7"
"Nectophrynoides" "tornieri" "7"
"Peltophryne" "fustiger" "7"
"Sclerophrys" "kisoloensis" "7"
"Peltophryne" "taladai" "7"
"Hypsiboas" "alemani" "7"
"Dendropsophus" "bipunctatus" "7"
"Hypsiboas" "caingua" "7"
"Bokermannohyla" "claresignata" "7"
"Aplastodiscus" "ibirapitanga" "7"
"Bokermannohyla" "martinsi" "7"
"Phasmahyla" "exilis" "7"
"Itapotihyla" "langsdorffii" "7"
"Phyllodytes" "luteolus" "7"
"Plectrohyla" "hartwegi" "7"
"Pseudacris" "ocularis" "7"
"Ptychohyla" "erythromma" "7"
"Afrixalus" "morerei" "7"
"Gephyromantis" "plicifer" "7"
"Pristimantis" "bicumulus" "7"
"Cycloramphus" "fuliginosus" "7"
"Pristimantis" "ardalonychus" "7"
"Eleutherodactylus" "pinarensis" "7"
"Eleutherodactylus" "greyi" "7"
"Eleutherodactylus" "guantanamera" "7"
"Eleutherodactylus" "ionthus" "7"
"Eleutherodactylus" "intermedius" "7"
"Pristimantis" "llojsintuta" "7"
"Eleutherodactylus" "limbatus" "7"
"Eleutherodactylus" "planirostris" "7"
"Leptodactylus" "camaquara" "7"
"Eleutherodactylus" "zeus" "7"
"Leptodactylus" "cunicularius" "7"
"Boophis" "albipunctatus" "7"
"Physalaemus" "aguirrei" "7"
"Physalaemus" "evangelistai" "7"
"Physalaemus" "jordanensis" "7"
"Proceratophrys" "schirchi" "7"
"Boophis" "reticulatus" "7"
"Thoropa" "megatympanum" "7"
"Thoropa" "miliaris" "7"
"Boophis" "periegetes" "7"
"Spinomantis" "guibei" "7"
"Spinomantis" "bertini" "7"
"Gephyromantis" "tandroka" "7"
"Arthroleptides" "yakusini" "7"
"Phrynobatrachus" "kinangopensis" "7"
"Nanorana" "feae" "7"
"Lithobates" "grylio" "7"
"Gracixalus" "carinensis" "7"
"Amphiuma" "pholeter" "7"
"Nototriton" "barbouri" "7"
"Schistometopum" "gregorii" "7"
"Bokermannohyla" "caramaschii" "7"
"Pristimantis" "pedimontanus" "7"
"Probreviceps" "loveridgei" "7"
"Chimerella" "mariaelenae" "7"
"Ambystoma" "bishopi" "7"
"Hyloxalus" "sordidatus" "7"
"Boophis" "roseipalmatus" "7"
"Arthroleptis" "schubotzi" "7"
"Gephyromantis" "tahotra" "7"
"Leptopelis" "argenteus" "7"
"Chrysocolaptes" "stricklandi" "7"
"Coua" "caerulea" "7"
"Crax" "blumenbachii" "7"
"Glaucidium" "castanotum" "7"
"Hapalopsittaca" "melanotis" "7"
"Jacamaralcyon" "tridactyla" "7"
"Myiothlypis" "conspicillata" "7"
"Diglossa" "glauca" "7"
"Ptiloxena" "atroviolacea" "7"
"Bradypterus" "brunneus" "7"
"Tyto" "soumagnei" "7"
"Leuconotopicus" "stricklandi" "7"
"Microptilotis" "reticulatus" "7"
"Arcanator" "orostruthus" "7"
"Odontophorus" "atrifrons" "7"
"Scleroptila" "whytei" "7"
"Stephanoxis" "lalandi" "7"
"Atlapetes" "nigrifrons" "7"
"Temnotrogon" "roseigaster" "7"
"Urosticte" "ruficrissa" "7"
"Zentrygon" "linearis" "7"
"Apalis" "chariessa" "7"
"Dicaeum" "hanieli" "7"
"Phyllastrephus" "lorenzi" "7"
"Rhipidura" "hoedti" "7"
"Tachycineta" "euchrysea" "7"
"Anisognathus" "melanogenys" "7"
"Cacicus" "chrysonotus" "7"
"Philemon" "inornatus" "7"
"Heleia" "muelleri" "7"
"Laniarius" "holomelas" "7"
"Sylvietta" "leucophrys" "7"
"Myiothlypis" "rivularis" "7"
"Apalis" "personata" "7"
"Asthenes" "moreirae" "7"
"Grallaricula" "cumanensis" "7"
"Myiarchus" "sagrae" "7"
"Diglossa" "venezuelensis" "7"
"Nectarinia" "johnstoni" "7"
"Nectarinia" "purpureiventris" "7"
"Pachycephala" "orpheus" "7"
"Pipreola" "formosa" "7"
"Ploceus" "bertrandi" "7"
"Pomatorhinus" "melanurus" "7"
"Prionodura" "newtoniana" "7"
"Kleinothraupis" "calophrys" "7"
"Melanerpes" "superciliaris" "7"
"Tangara" "argyrofenges" "7"
"Tangara" "desmaresti" "7"
"Tyrannus" "cubensis" "7"
"Campylopterus" "ensipennis" "7"
"Anthus" "nattereri" "7"
"Carpornis" "melanocephala" "7"
"Scytalopus" "latebricola" "7"
"Vireo" "altiloquus" "7"
"Microgale" "principula" "7"
"Akodon" "cursor" "7"
"Beamys" "hindei" "7"
"Crocidura" "tansaniana" "7"
"Crocidura" "tenuis" "7"
"Oxymycterus" "delator" "7"
"Ruwenzorisorex" "suncoides" "7"
"Mysateles" "prehensilis" "7"
"Nephelomys" "keaysi" "7"
"Paracrocidura" "maxima" "7"
"Peromyscus" "zarhynchus" "7"
"Pelomys" "hopkinsi" "7"
"Pteronotus" "macleayii" "7"
"Rhynchocyon" "chrysopygus" "7"
"Thomasomys" "eleusis" "7"
"Thamnomys" "venustus" "7"
"Oreonax" "flavicauda" "7"
"Crocidura" "tarella" "7"
"Lasiurus" "insularis" "7"
"Microcebus" "lehilahytsara" "7"
"Lasiurus" "pfeifferi" "7"
"Ctenomys" "dorbignyi" "7"
"Brucepattersonius" "griserufescens" "7"
"Akodon" "lindberghi" "7"
"Crocidura" "desperata" "7"
"Afrotyphlops" "nigrocandidus" "7"
"Ameivula" "nativo" "7"
"Amphiglossus" "alluaudi" "7"
"Amphisbaena" "hiata" "7"
"Anadia" "pulchella" "7"
"Anolis" "alumina" "7"
"Anolis" "anatoloros" "7"
"Anolis" "bremeri" "7"
"Anolis" "clivicola" "7"
"Anolis" "crassulus" "7"
"Anolis" "ophiolepis" "7"
"Anolis" "paternus" "7"
"Anolis" "pseudotigrinus" "7"
"Anolis" "tigrinus" "7"
"Anolis" "vermiculatus" "7"
"Aparallactus" "turneri" "7"
"Atheris" "matildae" "7"
"Brasiliscincus" "agilis" "7"
"Caaeteboia" "amarali" "7"
"Calumma" "andringitraense" "7"
"Calumma" "globifer" "7"
"Calumma" "peltierorum" "7"
"Celestus" "warreni" "7"
"Chilabothrus" "angulifer" "7"
"Compsophis" "fatsibe" "7"
"Compsophis" "infralineatus" "7"
"Compsophis" "zeny" "7"
"Cordylus" "marunguensis" "7"
"Cordylus" "nyikae" "7"
"Cordylus" "ukingensis" "7"
"Cryptoblepharus" "schlegelianus" "7"
"Diploglossus" "delasagra" "7"
"Dipsas" "praeornata" "7"
"Enhydris" "innominata" "7"
"Gekko" "canaensis" "7"
"Hebius" "venningi" "7"
"Hemidactylus" "triedrus" "7"
"Isopachys" "roulei" "7"
"Kinosternon" "baurii" "7"
"Leptosiaphos" "hackarsi" "7"
"Liotyphlops" "wilderi" "7"
"Lygodactylus" "montanus" "7"
"Micrurus" "baliocoryphus" "7"
"Mixcoatlus" "barbouri" "7"
"Paroedura" "ibityensis" "7"
"Pituophis" "ruthveni" "7"
"Saproscincus" "basiliscus" "7"
"Saproscincus" "eungellensis" "7"
"Saproscincus" "hannahae" "7"
"Sceloporus" "woodi" "7"
"Scolecoseps" "acontias" "7"
"Trilepida" "jani" "7"
"Trioceros" "harennae" "7"
"Trioceros" "laterispinis" "7"
"Tropidophis" "feicki" "7"
"Tropidophis" "maculatus" "7"
"Uroplatus" "malahelo" "7"
"Uroplatus" "sikorae" "7"
"Zonosaurus" "haraldmeieri" "7"
"Aplastodiscus" "cochranae" "7"
"Pristimantis" "elegans" "7"
"Pseudorana" "sangzhiensis" "7"
"Hypsiboas" "joaquini" "7"
"Hyperolius" "leleupi" "7"
"Telmatobufo" "venustus" "7"
"Cycloramphus" "asper" "7"
"Hyloxalus" "pulchellus" "7"
"Bufo" "pageoti" "7"
"Hyloxalus" "subpunctatus" "7"
"Hyloscirtus" "lascinius" "7"
"Dendropsophus" "pelidna" "7"
"Hypsiboas" "marginatus" "7"
"Hypsiboas" "guentheri" "7"
"Pristimantis" "deinops" "7"
"Pristimantis" "incomptus" "7"
"Ischnocnema" "manezinho" "7"
"Pristimantis" "myersi" "7"
"Pristimantis" "permixtus" "7"
"Pristimantis" "uranobates" "7"
"Hylodes" "meridionalis" "7"
"Thoropa" "saxatilis" "7"
"Megophrys" "mangshanensis" "7"
"Megophrys" "minor" "7"
"Nanorana" "blanfordii" "7"
"Odorrana" "anlungensis" "7"
"Rhacophorus" "hoanglienensis" "7"
"Pachyhynobius" "shangchengensis" "7"
"Desmognathus" "imitator" "7"
"Desmognathus" "marmoratus" "7"
"Eurycea" "junaluska" "7"
"Plethodon" "welleri" "7"
"Pachytriton" "labiatus" "7"
"Paramesotriton" "hongkongensis" "7"
"Desmognathus" "abditus" "7"
"Amolops" "daiyunensis" "7"
"Atelopus" "petersi" "7"
"Pericrocotus" "solaris" "7"
"Cuculus" "micropterus" "7"
"Drepanoptila" "holosericea" "7"
"Eriocnemis" "derbyi" "7"
"Francolinus" "pintadeanus" "7"
"Drepanis" "coccinea" "7"
"Schoeniparus" "variegaticeps" "7"
"Anthus" "sylvanus" "7"
"Chloris" "spinoides" "7"
"Dendrocitta" "frontalis" "7"
"Garrulax" "maesi" "7"
"Garrulax" "caerulatus" "7"
"Trochalopteron" "milnei" "7"
"Chlorodrepanis" "virens" "7"
"Lurocalis" "rufiventris" "7"
"Pardaliparus" "venustulus" "7"
"Megaceryle" "lugubris" "7"
"Streptopelia" "tranquebarica" "7"
"Drymophila" "caudata" "7"
"Pnoepyga" "immaculata" "7"
"Scytalopus" "griseicollis" "7"
"Scytalopus" "pachecoi" "7"
"Myiothlypis" "luteoviridis" "7"
"Lanius" "schach" "7"
"Ducula" "goliath" "7"
"Picumnus" "innominatus" "7"
"Ptilinopus" "coralensis" "7"
"Heterophasia" "gracilis" "7"
"Monticola" "rufiventris" "7"
"Spodiopsar" "sericeus" "7"
"Myzomela" "caledonica" "7"
"Niltava" "davidi" "7"
"Pachycephala" "caledonica" "7"
"Chalcostigma" "heteropogon" "7"
"Spelaeornis" "kinneari" "7"
"Terpsiphone" "bourbonnensis" "7"
"Upucerthia" "saturatior" "7"
"Urothraupis" "stolzmanni" "7"
"Aerodramus" "francicus" "7"
"Branta" "sandvicensis" "7"
"Cryptomicroeca" "flaviventris" "7"
"Lalage" "melaschistos" "7"
"Chibchanomys" "trichotis" "7"
"Mormopterus" "acetabulosus" "7"
"Rattus" "tanezumi" "7"
"Rhizomys" "pruinosus" "7"
"Myotis" "altarium" "7"
"Naemorhedus" "goral" "7"
"Neofelis" "nebulosa" "7"
"Niviventer" "brahma" "7"
"Rhinolophus" "pusillus" "7"
"Pteropus" "vetulus" "7"
"Crocidura" "attenuata" "7"
"Euroscaptor" "longirostris" "7"
"Caenolestes" "fuliginosus" "7"
"Martes" "flavigula" "7"
"Moschus" "anhuiensis" "7"
"Neomicroxus" "latebricola" "7"
"Arborimus" "pomo" "7"
"Callosciurus" "quinquestriatus" "7"
"Capricornis" "thar" "7"
"Anadia" "pamplonensis" "7"
"Atractus" "variegatus" "7"
"Boiga" "multifasciata" "7"
"Caledoniscincus" "aquilonius" "7"
"Correlophus" "ciliatus" "7"
"Diplolaemus" "leopardinus" "7"
"Euprepiophis" "mandarinus" "7"
"Goniurosaurus" "kuroiwae" "7"
"Hebius" "sauteri" "7"
"Macropisthodon" "rudis" "7"
"Myrrophis" "bennettii" "7"
"Myrrophis" "chinensis" "7"
"Naja" "atra" "7"
"Oligodon" "formosanus" "7"
"Opisthotropis" "andersonii" "7"
"Opisthotropis" "guangxiensis" "7"
"Opisthotropis" "lateralis" "7"
"Pareas" "stanleyi" "7"
"Pelodiscus" "parviformis" "7"
"Plestiodon" "liui" "7"
"Pseudoxenodon" "macrops" "7"
"Rhacodactylus" "trachyrhynchus" "7"
"Shinisaurus" "crocodilurus" "7"
"Sinomicrurus" "kelloggi" "7"
"Sinonatrix" "aequifasciata" "7"
"Spalerosophis" "atriceps" "7"
"Takydromus" "sylvaticus" "7"
"Scaphiophryne" "madagascariensis" "7"
"Dryophytes" "andersonii" "7"
"Odorrana" "bacboensis" "7"
"Phrynobatrachus" "asper" "7"
"Tylototriton" "shanorum" "7"
"Pristimantis" "merostictus" "7"
"Telmatobius" "atahualpai" "7"
"Amietia" "wittei" "7"
"Amolops" "vitreus" "7"
"Thoropa" "petropolitana" "7"
"Eurycea" "spelaea" "7"
"Brachycephalus" "hermogenesi" "7"
"Litoria" "phyllochroa" "7"
"Litoria" "olongburensis" "7"
"Uperoleia" "fusca" "7"
"Hyperolius" "discodactylus" "7"
"Philoria" "sphagnicolus" "7"
"Cardioglossa" "cyaneospila" "7"
"Incilius" "bocourti" "7"
"Rhinella" "dorbignyi" "7"
"Melanophryniscus" "devincenzii" "7"
"Melanophryniscus" "sanmartini" "7"
"Nymphargus" "garciae" "7"
"Gastrotheca" "argenteovirens" "7"
"Dendropsophus" "berthalutzae" "7"
"Bokermannohyla" "hylax" "7"
"Bokermannohyla" "luctuosa" "7"
"Hypsiboas" "pardalis" "7"
"Eleutherodactylus" "jamaicensis" "7"
"Dendropsophus" "pseudomeridianus" "7"
"Dendropsophus" "sanborni" "7"
"Osteopilus" "wilderi" "7"
"Pseudis" "minuta" "7"
"Trachycephalus" "mesophaeus" "7"
"Phyllodytes" "melanomystax" "7"
"Pseudacris" "brimleyi" "7"
"Scinax" "hayii" "7"
"Scinax" "argyreornatus" "7"
"Callixalus" "pictus" "7"
"Leptopelis" "karissimbensis" "7"
"Pristimantis" "atratus" "7"
"Ischnocnema" "bolbodactyla" "7"
"Pristimantis" "buckleyi" "7"
"Phrynobatrachus" "bequaerti" "7"
"Ischnocnema" "guentheri" "7"
"Pristimantis" "paulodutrai" "7"
"Craugastor" "pygmaeus" "7"
"Pristimantis" "verecundus" "7"
"Sylvirana" "maosonensis" "7"
"Leptodactylus" "gracilis" "7"
"Macrogenioglottus" "alipioi" "7"
"Physalaemus" "henselii" "7"
"Proceratophrys" "melanopogon" "7"
"Scythrophrys" "sawayae" "7"
"Boophis" "ankaratra" "7"
"Boophis" "majori" "7"
"Chiasmocleis" "atlantica" "7"
"Myersiella" "microps" "7"
"Rhombophryne" "coronata" "7"
"Plethodontohyla" "tuberata" "7"
"Phrynobatrachus" "acutirostris" "7"
"Nanorana" "maculosa" "7"
"Plethodon" "kentucki" "7"
"Micrixalus" "silvaticus" "7"
"Quasipaa" "verrucospinosa" "7"
"Occidozyga" "martensii" "7"
"Babina" "lini" "7"
"Odorrana" "nasuta" "7"
"Gracixalus" "gracilipes" "7"
"Scaphiopus" "holbrookii" "7"
"Desmognathus" "aeneus" "7"
"Desmognathus" "brimleyorum" "7"
"Eurycea" "cirrigera" "7"
"Eurycea" "lucifuga" "7"
"Eurycea" "tynerensis" "7"
"Gyrinophilus" "gulolineatus" "7"
"Plethodon" "electromorphus" "7"
"Cycloramphus" "acangatan" "7"
"Pseudacris" "fouquettei" "7"
"Chalcophaps" "longirostris" "7"
"Chalcostigma" "herrani" "7"
"Charmosyna" "toxopei" "7"
"Garrulax" "galbanus" "7"
"Coeligena" "conradii" "7"
"Coeligena" "prunellei" "7"
"Eurostopodus" "diabolicus" "7"
"Eos" "reticulata" "7"
"Eriocnemis" "cupreoventris" "7"
"Eriocnemis" "vestita" "7"
"Lophornis" "chalybeus" "7"
"Fulica" "alai" "7"
"Gallinula" "galeata" "7"
"Hapaloptila" "castanea" "7"
"Hirundapus" "cochinchinensis" "7"
"Acropternis" "orthonyx" "7"
"Schoeniparus" "dubius" "7"
"Alcippe" "nipalensis" "7"
"Myiothlypis" "cinereicollis" "7"
"Ramphomicron" "dorsale" "7"
"Coracina" "fortis" "7"
"Corvus" "moneduloides" "7"
"Delichon" "nipalense" "7"
"Diglossa" "albilatera" "7"
"Emberizoides" "ypiranganus" "7"
"Enicurus" "maculatus" "7"
"Erythrura" "psittacea" "7"
"Garrulax" "monileger" "7"
"Poospiza" "goeringi" "7"
"Hemitriccus" "obsoletus" "7"
"Icterus" "spurius" "7"
"Megalurulus" "mariae" "7"
"Chrysominla" "strigula" "7"
"Carterornis" "castus" "7"
"Symposiachrus" "loricatus" "7"
"Hydrornis" "nipalensis" "7"
"Chelidorhynx" "hypoxanthus" "7"
"Cettia" "castaneocoronata" "7"
"Sporathraupis" "cyanocephala" "7"
"Pheugopedius" "mystacalis" "7"
"Geokichla" "dumasi" "7"
"Macropygia" "unchall" "7"
"Ninox" "hantu" "7"
"Nothocercus" "julius" "7"
"Nyctanassa" "violacea" "7"
"Patagioenas" "caribaea" "7"
"Phaethornis" "squalidus" "7"
"Pharomachrus" "auriceps" "7"
"Picumnus" "steindachneri" "7"
"Polyplectron" "katsumatae" "7"
"Strix" "hylophila" "7"
"Treron" "sphenurus" "7"
"Treron" "aromaticus" "7"
"Setophaga" "flavescens" "7"
"Thapsinillas" "mysticalis" "7"
"Atlapetes" "latinuchus" "7"
"Dicaeum" "erythrothorax" "7"
"Dicaeum" "keiense" "7"
"Dicaeum" "minullum" "7"
"Garrulax" "monachus" "7"
"Gerygone" "flavolateralis" "7"
"Laniisoma" "elegans" "7"
"Oriolus" "traillii" "7"
"Philemon" "moluccensis" "7"
"Philemon" "plumigenis" "7"
"Pycnonotus" "flavescens" "7"
"Rhipidura" "bouruensis" "7"
"Scytalopus" "speluncae" "7"
"Scytalopus" "macropus" "7"
"Phylloscopus" "intensior" "7"
"Lipaugus" "ater" "7"
"Nephelornis" "oneilli" "7"
"Cataponera" "turdoides" "7"
"Heleia" "squamiceps" "7"
"Microspingus" "cabanisi" "7"
"Ninox" "forbesi" "7"
"Orthorhyncus" "cristatus" "7"
"Ampelion" "rubrocristatus" "7"
"Chlorornis" "riefferii" "7"
"Cinclidium" "frontale" "7"
"Cinclocerthia" "ruficauda" "7"
"Cranioleuca" "curtata" "7"
"Diglossa" "sittoides" "7"
"Geothlypis" "rostrata" "7"
"Garrulax" "castanotis" "7"
"Garrulax" "merulinus" "7"
"Knipolegus" "cyanirostris" "7"
"Lichmera" "deningeri" "7"
"Limnoctites" "rectirostris" "7"
"Atlapetes" "rufinucha" "7"
"Myioborus" "melanocephalus" "7"
"Myiornis" "auricularis" "7"
"Myzomela" "boiei" "7"
"Ochthoeca" "rufipectoralis" "7"
"Oriolus" "tenuirostris" "7"
"Pachyramphus" "albogriseus" "7"
"Phylloscartes" "paulista" "7"
"Pteruthius" "aenobarbus" "7"
"Pteruthius" "melanotis" "7"
"Saltator" "albicollis" "7"
"Spizixos" "canifrons" "7"
"Tesia" "cyaniventer" "7"
"Tangara" "nigroviridis" "7"
"Tregellasia" "capito" "7"
"Turdus" "fuscater" "7"
"Zosterops" "buruensis" "7"
"Zosterops" "xanthochroa" "7"
"Accipiter" "haplochrous" "7"
"Aerodramus" "leucophaeus" "7"
"Amazona" "collaria" "7"
"Amazona" "vinacea" "7"
"Arborophila" "torqueola" "7"
"Cacatua" "goffiniana" "7"
"Ceyx" "cajeli" "7"
"Grallaria" "atuensis" "7"
"Chamaeza" "turdina" "7"
"Contopus" "latirostris" "7"
"Ficedula" "hyperythra" "7"
"Drymotoxeres" "pucheranii" "7"
"Eleoscytalopus" "indigoticus" "7"
"Hemitriccus" "granadensis" "7"
"Himatione" "sanguinea" "7"
"Lepidocolaptes" "falcinellus" "7"
"Drymophila" "squamata" "7"
"Terenura" "sicki" "7"
"Aburria" "aburri" "7"
"Chalinolobus" "neocaledonicus" "7"
"Crocidura" "glassi" "7"
"Lophuromys" "melanonyx" "7"
"Callistomys" "pictus" "7"
"Geocapromys" "brownii" "7"
"Lophuromys" "medicaudatus" "7"
"Megadendromus" "nikolausi" "7"
"Nomascus" "concolor" "7"
"Mustela" "strigidorsa" "7"
"Mus" "cervicolor" "7"
"Juliomys" "pictipes" "7"
"Chodsigoa" "parca" "7"
"Ctenomys" "torquatus" "7"
"Akodon" "serrensis" "7"
"Crocidura" "lucina" "7"
"Delomys" "dorsalis" "7"
"Microryzomys" "minutus" "7"
"Myotis" "levis" "7"
"Platacanthomys" "lasiurus" "7"
"Rattus" "andamanensis" "7"
"Blarina" "carolinensis" "7"
"Dipodomys" "californicus" "7"
"Geomys" "breviceps" "7"
"Myotis" "siligorensis" "7"
"Neotoma" "magister" "7"
"Nycticebus" "pygmaeus" "7"
"Hylaeamys" "oniscus" "7"
"Rhinolophus" "macrotis" "7"
"Pteropus" "ornatus" "7"
"Rhinopithecus" "avunculus" "7"
"Sorex" "macrodon" "7"
"Stenocephalemys" "albocaudata" "7"
"Thomasomys" "ischyrus" "7"
"Thamnomys" "kempi" "7"
"Tremarctos" "ornatus" "7"
"Crocidura" "montis" "7"
"Cryptotis" "meridensis" "7"
"Spilogale" "putorius" "7"
"Kerivoula" "kachinensis" "7"
"Trinomys" "eliasi" "7"
"Reithrodon" "typicus" "7"
"Rhinolophus" "siamensis" "7"
"Euroscaptor" "subanura" "7"
"Deltamys" "kempi" "7"
"Nycticeius" "humeralis" "7"
"Anoura" "luismanueli" "7"
"Brachyphylla" "cavernarum" "7"
"Agkistrodon" "contortrix" "7"
"Agkistrodon" "piscivorus" "7"
"Alexandresaurus" "camacan" "7"
"Anadia" "bogotensis" "7"
"Anolis" "jacare" "7"
"Atractus" "guentheri" "7"
"Atractus" "trihedrurus" "7"
"Atretium" "yunnanensis" "7"
"Azemiops" "kharini" "7"
"Bavayia" "sauvagii" "7"
"Calamodontophis" "ronaldoi" "7"
"Caledoniscincus" "orestes" "7"
"Calotes" "emma" "7"
"Calyptotis" "ruficauda" "7"
"Carlia" "babarensis" "7"
"Celestus" "hewardi" "7"
"Cemophora" "coccinea" "7"
"Chilabothrus" "subflavus" "7"
"Coeranoscincus" "reticulatus" "7"
"Cryptoblepharus" "novocaledonicus" "7"
"Dipsas" "albifrons" "7"
"Draco" "bourouniensis" "7"
"Echinanthera" "undulata" "7"
"Epictia" "munoai" "7"
"Furcifer" "campani" "7"
"Goniurosaurus" "hainanensis" "7"
"Graptemys" "ernsti" "7"
"Graptemys" "nigrinoda" "7"
"Graptemys" "oculifera" "7"
"Hebius" "popei" "7"
"Hemidactylus" "vietnamensis" "7"
"Heterodon" "platirhinos" "7"
"Hoplocephalus" "bungaroides" "7"
"Hypsirhynchus" "ater" "7"
"Japalura" "tricarinata" "7"
"Liopeltis" "frenatus" "7"
"Micrurus" "decoratus" "7"
"Mniarogekko" "chahoua" "7"
"Nerodia" "clarkii" "7"
"Nerodia" "fasciata" "7"
"Oligodon" "cinereus" "7"
"Oligodon" "forbesi" "7"
"Oligodon" "unicolor" "7"
"Ophryacus" "undulatus" "7"
"Phrynops" "hilarii" "7"
"Pseudoboa" "haasi" "7"
"Sacalia" "quadriocellata" "7"
"Sternotherus" "minor" "7"
"Thamnodynastes" "longicaudus" "7"
"Trachylepis" "madagascariensis" "7"
"Tropidechis" "carinatus" "7"
"Scinax" "longilineus" "7"
"Scinax" "carnevallii" "7"
"Scinax" "machadoi" "7"
"Scinax" "duartei" "7"
"Hyperolius" "montanus" "7"
"Eleutherodactylus" "goini" "7"
"Melanophryniscus" "fulvoguttatus" "7"
"Melanophryniscus" "cupreuscapularis" "7"
"Sclerophrys" "buchneri" "7"
"Peltophryne" "longinasus" "7"
"Flectonotus" "fitzgeraldi" "7"
"Bokermannohyla" "nanuzae" "7"
"Dendropsophus" "seniculus" "7"
"Hyperolius" "pictus" "7"
"Scinax" "caldarum" "7"
"Haddadus" "binotatus" "7"
"Eleutherodactylus" "dimidiatus" "7"
"Eleutherodactylus" "eileenae" "7"
"Ischnocnema" "lactea" "7"
"Pristimantis" "proserpens" "7"
"Eleutherodactylus" "ricordii" "7"
"Craugastor" "rhodopis" "7"
"Eleutherodactylus" "varians" "7"
"Eleutherodactylus" "zugi" "7"
"Boehmantis" "microtympanum" "7"
"Gephyromantis" "schilfi" "7"
"Dasypops" "schirchi" "7"
"Microhyla" "picta" "7"
"Probreviceps" "rungwensis" "7"
"Xenopus" "wittei" "7"
"Lithobates" "capito" "7"
"Limnonectes" "liui" "7"
"Papurana" "elberti" "7"
"Pseudobranchus" "striatus" "7"
"Spinomantis" "tavaratra" "7"
"Chlorostilbon" "ricordii" "7"
"Geotrygon" "leucometopia" "7"
"Chamaetylas" "poliophrys" "7"
"Alectrurus" "risora" "7"
"Spodiornis" "rusticus" "7"
"Ocyceros" "gingalensis" "7"
"Lonchura" "fuscata" "7"
"Pternistis" "jacksoni" "7"
"Pyrrhura" "hoematotis" "7"
"Treron" "pompadora" "7"
"Turacoena" "modesta" "7"
"Xiphidiopicus" "percussus" "7"
"Estrilda" "kandti" "7"
"Philepitta" "castanea" "7"
"Sporophila" "iberaensis" "7"
"Sylvia" "atriceps" "7"
"Tangara" "fulvicervix" "7"
"Pycnonotus" "melanicterus" "7"
"Serinus" "nigriceps" "7"
"Cyornis" "hyacinthinus" "7"
"Drymophila" "ferruginea" "7"
"Drymophila" "genei" "7"
"Lonchura" "kelaarti" "7"
"Mionectes" "striaticollis" "7"
"Neopelma" "aurifrons" "7"
"Tangara" "fastuosa" "7"
"Ploceus" "nicolli" "7"
"Pseudotriccus" "simplex" "7"
"Scytalopus" "femoralis" "7"
"Thripophaga" "macroura" "7"
"Anthreptes" "rubritorques" "7"
"Asthenes" "luizae" "7"
"Sporophila" "palustris" "7"
"Batis" "crypta" "7"
"Telophorus" "dohertyi" "7"
"Dobsonia" "peronii" "7"
"Microgale" "thomasi" "7"
"Arvicanthis" "blicki" "7"
"Komodomys" "rintjanus" "7"
"Graphiurus" "johnstoni" "7"
"Nyctiellus" "lepidus" "7"
"Trinomys" "setosus" "7"
"Propithecus" "diadema" "7"
"Trinomys" "iheringi" "7"
"Pseudochirulus" "herbertensis" "7"
"Rhinolophus" "keyensis" "7"
"Piliocolobus" "gordonorum" "7"
"Microgale" "drouhardi" "7"
"Microgale" "majori" "7"
"Trinomys" "gratiosus" "7"
"Thomasomys" "caudivarius" "7"
"Leopoldamys" "milleti" "7"
"Trinomys" "moojeni" "7"
"Tarsius" "wallacei" "7"
"Akodon" "orophilus" "7"
"Bibimys" "chacoensis" "7"
"Brachyteles" "hypoxanthus" "7"
"Calomys" "callidus" "7"
"Abronia" "deppii" "7"
"Amphisbaena" "infraorbitale" "7"
"Amphisbaena" "wuchereri" "7"
"Anisolepis" "longicauda" "7"
"Anolis" "alayoni" "7"
"Anolis" "cupeyalensis" "7"
"Anolis" "mestrei" "7"
"Anolis" "spectrum" "7"
"Anolis" "websteri" "7"
"Arrhyton" "taeniatum" "7"
"Arrhyton" "vittatum" "7"
"Cadea" "blanoides" "7"
"Calumma" "tsycorne" "7"
"Chrysopelea" "taprobanica" "7"
"Cricosaura" "typica" "7"
"Crocodylus" "rhombifer" "7"
"Cylindrophis" "boulengeri" "7"
"Gekko" "grossmanni" "7"
"Gonatodes" "ceciliae" "7"
"Graptemys" "sabinensis" "7"
"Lankascincus" "fallax" "7"
"Leiolepis" "guttata" "7"
"Liodytes" "pygaea" "7"
"Melanoseps" "loveridgei" "7"
"Micrurus" "fulvius" "7"
"Pantherophis" "slowinskii" "7"
"Plestiodon" "egregius" "7"
"Sphaerodactylus" "intermedius" "7"
"Sphaerodactylus" "savagei" "7"
"Sphenomorphus" "striolatus" "7"
"Tantilla" "relicta" "7"
"Trachylepis" "boettgeri" "7"
"Trioceros" "goetzei" "7"
"Tropidophis" "melanurus" "7"
"Tropidophis" "pardalis" "7"
"Tupinambis" "palustris" "7"
"Zonosaurus" "anelanelany" "7"
"Zonosaurus" "tsingy" "7"
"Pristimantis" "juanchoi" "7"
"Atelopus" "lozanoi" "7"
"Dendropsophus" "nahdereri" "7"
"Physalaemus" "lisei" "7"
"Litoria" "cooloolensis" "7"
"Bufo" "cryptotympanicus" "7"
"Rhacophorus" "chenfui" "7"
"Proceratophrys" "brauni" "7"
"Megophrys" "boettgeri" "7"
"Leptobrachium" "boringii" "7"
"Microhyla" "pulchra" "7"
"Quasipaa" "exilispinosa" "7"
"Hylarana" "latouchii" "7"
"Odorrana" "versabilis" "7"
"Hynobius" "chinensis" "7"
"Gracixalus" "jinxiuensis" "7"
"Philautus" "tytthus" "7"
"Rhacophorus" "nigropunctatus" "7"
"Rhacophorus" "dennysi" "7"
"Bolitoglossa" "adspersa" "7"
"Bolitoglossa" "rostrata" "7"
"Plethodon" "teyahalee" "7"
"Plethodon" "yonahlossee" "7"
"Hypselotriton" "orientalis" "7"
"Paramesotriton" "fuzhongensis" "7"
"Trachycephalus" "dibernardoi" "7"
"Glaucidium" "brodiei" "7"
"Halcyon" "pileata" "7"
"Hydrophasianus" "chirurgus" "7"
"Schoeniparus" "cinereus" "7"
"Cnemathraupis" "eximia" "7"
"Cinnycerthia" "unirufa" "7"
"Edolisoma" "anale" "7"
"Cyornis" "magnirostris" "7"
"Doliornis" "remseni" "7"
"Garrulax" "sannio" "7"
"Pseudospingus" "verticalis" "7"
"Lophornis" "stictolophus" "7"
"Suthora" "verreauxi" "7"
"Machlolophus" "spilonotus" "7"
"Erythrogenys" "erythrogenys" "7"
"Onychoprion" "lunatus" "7"
"Psilopogon" "faber" "7"
"Picus" "guerini" "7"
"Treron" "sieboldii" "7"
"Tragopan" "blythii" "7"
"Atlapetes" "albofrenatus" "7"
"Grallaria" "quitensis" "7"
"Prinia" "sonitans" "7"
"Terpsiphone" "incei" "7"
"Anisognathus" "somptuosus" "7"
"Cacicus" "uropygialis" "7"
"Acrocephalus" "atyphus" "7"
"Dicrurus" "macrocercus" "7"
"Certhia" "discolor" "7"
"Cinclodes" "pabsti" "7"
"Diglossa" "humeralis" "7"
"Enicurus" "leschenaulti" "7"
"Garrulax" "canorus" "7"
"Gallicrex" "cinerea" "7"
"Oriolus" "mellianus" "7"
"Pericrocotus" "cantonensis" "7"
"Phylloscartes" "kronei" "7"
"Prinia" "inornata" "7"
"Ardeola" "bacchus" "7"
"Accipiter" "soloensis" "7"
"Alopecoenas" "xanthonurus" "7"
"Bambusicola" "thoracicus" "7"
"Schoeniparus" "brunneus" "7"
"Asthenes" "fuliginosa" "7"
"Copsychus" "saularis" "7"
"Leiothrix" "lutea" "7"
"Garrulus" "bispecularis" "7"
"Urocissa" "flavirostris" "7"
"Macaca" "thibetana" "7"
"Pipistrellus" "abramus" "7"
"Dremomys" "pernyi" "7"
"Pipistrellus" "pulveratus" "7"
"Rhinolophus" "affinis" "7"
"Rhipidomys" "fulviventer" "7"
"Thomasomys" "baeops" "7"
"Rhinolophus" "sinicus" "7"
"Platyrrhinus" "umbratus" "7"
"Callosciurus" "erythraeus" "7"
"Capricornis" "milneedwardsii" "7"
"Ateuchosaurus" "chinensis" "7"
"Atractus" "crassicaudatus" "7"
"Bavayia" "robusta" "7"
"Boiga" "multomaculata" "7"
"Dopasia" "harti" "7"
"Gekko" "hokouensis" "7"
"Gekko" "japonicus" "7"
"Gekko" "melli" "7"
"Micrurus" "sangilensis" "7"
"Protobothrops" "jerdonii" "7"
"Pseudoxenodon" "stejnegeri" "7"
"Sinonatrix" "percarinata" "7"
"Mixophyes" "fleayi" "7"
"Mixophyes" "iteratus" "7"
"Dryophytes" "cinereus" "7"
"Dryophytes" "gratiosus" "7"
"Megophrys" "feae" "7"
"Scinax" "rizibilis" "7"
"Melanophryniscus" "tumifrons" "7"
"Anaxyrus" "terrestris" "7"
"Hypsiboas" "atlanticus" "7"
"Hypsiboas" "bischoffi" "7"
"Hypsiboas" "leptolineatus" "7"
"Aplastodiscus" "leucopygius" "7"
"Phyllodytes" "acuminatus" "7"
"Scinax" "obtriangulatus" "7"
"Heterixalus" "rutenbergi" "7"
"Ophryophryne" "pachyproctus" "7"
"Polypedates" "mutus" "7"
"Chiromantis" "doriae" "7"
"Theloderma" "gordoni" "7"
"Pseudotriton" "montanus" "7"
"Phyllodytes" "wuchereri" "7"
"Rhacophorus" "rhodopus" "7"
"Chrysophlegma" "flavinucha" "7"
"Ciccaba" "albitarsis" "7"
"Eulampis" "jugularis" "7"
"Thlypopsis" "pyrrhocoma" "7"
"Heliangelus" "mavors" "7"
"Lafresnaya" "lafresnayi" "7"
"Myiothlypis" "leucoblephara" "7"
"Buthraupis" "montana" "7"
"Calochaetes" "coccineus" "7"
"Ficedula" "sapphira" "7"
"Laterallus" "leucopyrrhus" "7"
"Hydrornis" "soror" "7"
"Cyanoderma" "chrysaeum" "7"
"Tangara" "ornata" "7"
"Cyanolyca" "armillata" "7"
"Picumnus" "nebulosus" "7"
"Spizaetus" "isidori" "7"
"Dacnis" "hartlaubi" "7"
"Triclaria" "malachitacea" "7"
"Elaenia" "pallatangae" "7"
"Phyllomyias" "griseocapilla" "7"
"Poecilotriccus" "ruficeps" "7"
"Sitta" "cinnamoventris" "7"
"Turdus" "subalaris" "7"
"Catamblyrhynchus" "diadema" "7"
"Euphonia" "chalybea" "7"
"Myrmoderus" "squamosus" "7"
"Foulehaio" "procerior" "7"
"Pheugopedius" "sclateri" "7"
"Tangara" "vassorii" "7"
"Abroscopus" "schisticeps" "7"
"Arachnothera" "magna" "7"
"Chamaeza" "ruficauda" "7"
"Diglossa" "cyanea" "7"
"Accipiter" "virgatus" "7"
"Masius" "chrysopterus" "7"
"Mecocerculus" "stictopterus" "7"
"Myiarchus" "cephalotes" "7"
"Myiarchus" "oberi" "7"
"Pericrocotus" "roseus" "7"
"Peucaea" "aestivalis" "7"
"Phylloscartes" "difficilis" "7"
"Pipreola" "arcuata" "7"
"Limnothlypis" "swainsonii" "7"
"Quiscalus" "major" "7"
"Hydrornis" "elliotii" "7"
"Scytalopus" "meridanus" "7"
"Scytalopus" "micropterus" "7"
"Serpophaga" "cinerea" "7"
"Synallaxis" "cinerascens" "7"
"Tangara" "cyanocephala" "7"
"Tesia" "olivea" "7"
"Tickellia" "hodgsoni" "7"
"Trichastoma" "tickelli" "7"
"Adelomyia" "melanogenys" "7"
"Amazilia" "franciae" "7"
"Amazona" "mercenarius" "7"
"Pycnonotus" "flaviventris" "7"
"Bubo" "nipalensis" "7"
"Grallaria" "alleni" "7"
"Amaurospiza" "moesta" "7"
"Drymophila" "ochropyga" "7"
"Leptodon" "forbesi" "7"
"Cyanocorax" "coeruleus" "7"
"Hellmayrea" "gularis" "7"
"Gerygone" "mouki" "7"
"Dacnomys" "millardi" "7"
"Hapalomys" "delacouri" "7"
"Hylopetes" "alboniger" "7"
"Limnogale" "mergulus" "7"
"Monodelphis" "dimidiata" "7"
"Mus" "pahari" "7"
"Peromyscus" "gossypinus" "7"
"Sciurotamias" "forresti" "7"
"Sturnira" "bidens" "7"
"Sylvisorex" "granti" "7"
"Neotamias" "ochrogenys" "7"
"Crocidura" "indochinensis" "7"
"Ardops" "nichollsi" "7"
"Bradypus" "torquatus" "7"
"Amphisbaena" "wiedi" "7"
"Anomalopus" "swansoni" "7"
"Apalone" "mutica" "7"
"Atractus" "reticulatus" "7"
"Calamaria" "pavimentata" "7"
"Calamodontophis" "paucidens" "7"
"Carphophis" "amoenus" "7"
"Crotalus" "horridus" "7"
"Eutropis" "longicaudata" "7"
"Haldea" "striatula" "7"
"Hemidactylus" "bowringii" "7"
"Hypsilurus" "spinipes" "7"
"Leiolepis" "reevesii" "7"
"Lycodon" "meridionale" "7"
"Macrochelys" "temminckii" "7"
"Malaclemys" "terrapin" "7"
"Micrurus" "altirostris" "7"
"Opheodrys" "aestivus" "7"
"Pantherophis" "spiloides" "7"
"Pareas" "hamptoni" "7"
"Pareas" "margaritophorus" "7"
"Plestiodon" "anthracinus" "7"
"Plestiodon" "inexpectatus" "7"
"Pseudocalotes" "microlepis" "7"
"Pseudoxyrhopus" "imerinae" "7"
"Psomophis" "obtusus" "7"
[truncated: 345,990 more chars]
