# Supplementary material for: Regularities in species’ niches reveal the world’s climate regions
Source: eLife. 2021 Feb 8;10:e58397. doi: 10.7554/eLife.58397 (PMC7963475; doi:10.7554/eLife.58397)
Supplement: Figure 3—source data 1. [file elife-58397-fig3-data1.zip]

Archive with 5 entries (5 files):
- rasters/raster_regions_amphibians_0.08.tif
- rasters/raster_regions_birds_0.08.tif
- rasters/raster_regions_mammals_0.08.tif
- rasters/raster_regions_reptiles_0.08.tif
- rasters/raster_regions_tetrapoda_0.08.tif
